# Supplementary material for: Pan-cancer transcriptomic analysis dissects immune and proliferative functions of APOBEC3 cytidine deaminases
Source: Nucleic Acids Res. 2019 Jan 9;47(3):1178–94. doi: 10.1093/nar/gky1316 (PMC6379723; doi:10.1093/nar/gky1316)
Supplement: Supplementary Data [file gky1316_supplemental_files.zip]

Archive with 13 entries (13 files):
- FigureS12_FunctionalBarcodes.pdf
- FigureS13_CircosPlots.pdf
- FigureS14_CircosPlots_bs.pdf
- FigureS15_gsea_pca.pdf
- FigureS16_gsea_bs_pca.pdf
- supplementary_v8_combined-with-numbers.pdf
- TableS10_CorrelationMasterfile.xlsx
- TableS12_gsea_apobec.txt
- TableS13_DistinguishingGenes.xlsx
- TableS2_purity_APOBEC3_correlation.xlsx
- TableS5_CIBERSORT_APOBEC3_correlation.xlsx
- TableS7_tissue_tumour_specific_ratio.xlsx
- TableS9_GSE75688_RESPECTEx.xlsx
