# Supplementary material for: Pan-cancer transcriptomic analysis dissects immune and proliferative functions of APOBEC3 cytidine deaminases
Source: Nucleic Acids Res. 2019 Jan 9;47(3):1178–94. doi: 10.1093/nar/gky1316 (PMC6379723; doi:10.1093/nar/gky1316)
Supplement: Supplementary Data [file gky1316_supplemental_files.zip › TableS10_CorrelationMasterfile.xlsx]

## Sheet: DESCRIPTION
Supplementary Table S10
Sheet name	Description
APOBEC3A	Gene expression correlation of all profiled genes with APOBEC3A in all cohorts examined.
APOBEC3B	Gene expression correlation of all profiled genes with APOBEC3B in all cohorts examined.
APOBEC3C	Gene expression correlation of all profiled genes with APOBEC3C in all cohorts examined.
APOBEC3D	Gene expression correlation of all profiled genes with APOBEC3D in all cohorts examined.
APOBEC3F	Gene expression correlation of all profiled genes with APOBEC3F in all cohorts examined.
APOBEC3G	Gene expression correlation of all profiled genes with APOBEC3G in all cohorts examined.
APOBEC3H	Gene expression correlation of all profiled genes with APOBEC3H in all cohorts examined.
Remarks: Genes that passed the filter in RNA-seq data processing (see Methods) would be calculated Spearman correlation with the APOBEC3 genes. Cohorts were processed separately and these tables were combined from processed data from all cohorts.
Data were ranked in each sheet according to the "significant count" column for the TCGA data (see below).
Column descriptions
Column 1 corresponds to HGNC Symbols of the genes.
The first 4 rows contained information about the data stored in each column:
Rows 1- 4	Description
Row 1: cohort	The nature of data source
TCGA	Tumours (from TCGA project)
CCLE	Cancer cell lines (from CCLE project)
GTEx	Normal tissues (from GTEx project)
Row 2: A3_gene	The APOBEC3 gene with which Spearman correlation values were calculated.
Row 3: type	Type of correlations
pos	The cohorts in which the expression correlation of the APOBEC3 gene with these genes were positive
neg	The cohorts in which the expression correlation of the APOBEC3 gene with these genes were negative
significant	The cohorts in which the expression correlation of the APOBEC3 gene with these genes were significant (i.e. gene expression neighbours)
Row 4: data	The nature of the data
count	The number of cohorts where the expression correlation of the APOBEC3 gene with these genes satisfy criteria defined in "type" (Row 3)
studies	The cohorts (separated by semi-colons) where the expression correlation of the APOBEC3 gene with these genes satisfy criteria defined in "type" (Row 3). Please refer to Supplementary Table S1 for details of the abbreviated cohort codes.
cor	The expression correlation of the APOBEC3 gene with these genes. A semi-colon-separated list of values in the order which matches that of "studies"
median_cor	The median of the correlations in the "cor" column
median_abs_cor	The median of the correlations in the "cor" column taken absolute. Only applied for the "significant" type (Row 3).
For example, Column S in the sheet APOBEC3A would store the cohorts (studies) in the cancer cell line data (CCLE) in which APOBEC3A expression were negatively correlated with the genes listed.

## Sheet: APOBEC3A
data_source	TCGA	TCGA	TCGA	TCGA	TCGA	TCGA	TCGA	TCGA	TCGA	TCGA	TCGA	TCGA	CCLE	CCLE	CCLE	CCLE	CCLE	CCLE	CCLE	CCLE	CCLE	CCLE	CCLE	CCLE	GTEx	GTEx	GTEx	GTEx	GTEx	GTEx	GTEx	GTEx	GTEx	GTEx	GTEx	GTEx
A3_Gene	APOBEC3A	APOBEC3A	APOBEC3A	APOBEC3A	APOBEC3A	APOBEC3A	APOBEC3A	APOBEC3A	APOBEC3A	APOBEC3A	APOBEC3A	APOBEC3A	APOBEC3A	APOBEC3A	APOBEC3A	APOBEC3A	APOBEC3A	APOBEC3A	APOBEC3A	APOBEC3A	APOBEC3A	APOBEC3A	APOBEC3A	APOBEC3A	APOBEC3A	APOBEC3A	APOBEC3A	APOBEC3A	APOBEC3A	APOBEC3A	APOBEC3A	APOBEC3A	APOBEC3A	APOBEC3A	APOBEC3A	APOBEC3A
type	pos	pos	pos	pos	neg	neg	neg	neg	significant	significant	significant	significant	pos	pos	pos	pos	neg	neg	neg	neg	significant	significant	significant	significant	pos	pos	pos	pos	neg	neg	neg	neg	significant	significant	significant	significant
data	count	studies	cor	median_cor	count	studies	cor	median_cor	count	studies	cor	median_abs_cor	count	studies	cor	median_cor	count	studies	cor	median_cor	count	studies	cor	median_abs_cor	count	studies	cor	median_cor	count	studies	cor	median_cor	count	studies	cor	median_abs_cor
HGNCSymbol
S100A8	25	ACC;BLCA;BRCA;CESC;COADREAD;DLBC;ESCA;GBMLGG;HNSC;KIPAN;LAML;LIHC;LUAD;LUSC;OV;PAAD;PCPG;PRAD;SARC;SKCM;STAD;TGCT;THCA;UCEC;UCS	0.1603;0.3993;0.3973;0.7037;0.5379;0.5777;0.7847;0.5433;0.6005;0.4708;0.7658;0.2512;0.3334;0.5206;0.3097;0.364;0.5738;0.4249;0.4814;0.3295;0.6051;0.4249;0.4337;0.4275;0.4449	0.444913	0				22	BLCA;BRCA;CESC;COADREAD;DLBC;ESCA;GBMLGG;HNSC;KIPAN;LAML;LIHC;LUAD;LUSC;OV;PAAD;PCPG;PRAD;SARC;STAD;THCA;UCEC;UCS	0.3993;0.3973;0.7037;0.5379;0.5777;0.7847;0.5433;0.6005;0.4708;0.7658;0.2512;0.3334;0.5206;0.3097;0.364;0.5738;0.4249;0.4814;0.6051;0.4337;0.4275;0.4449	0.476087													19	Adrenal Gland;Blood;Brain;Breast;Cervix Uteri;Colon;Esophagus;Kidney;Liver;Lung;Muscle;Ovary;Pancreas;Prostate;Skin;Stomach;Testis;Thyroid;Uterus	0.2646;0.7218;0.6335;0.3655;0.1727;0.3752;0.7011;0.6859;0.6531;0.6627;0.3044;0.1492;0.4585;0.438;0.3164;0.7016;0.0181;0.4141;0.5597	0.438043	1	Bladder	-0.1545	-0.154545	11	Brain;Kidney;Liver;Lung;Muscle;Pancreas;Prostate;Skin;Stomach;Thyroid;Uterus	0.6335;0.6859;0.6531;0.6627;0.3044;0.4585;0.438;0.3164;0.7016;0.4141;0.5597	0.559695
IL1RN	24	BLCA;BRCA;CESC;COADREAD;DLBC;ESCA;GBMLGG;HNSC;KIPAN;LAML;LIHC;LUAD;LUSC;OV;PAAD;PCPG;PRAD;SARC;SKCM;STAD;TGCT;THCA;UCEC;UCS	0.3315;0.2398;0.6483;0.3727;0.4159;0.7228;0.4554;0.5792;0.333;0.6866;0.0095;0.3412;0.6185;0.4433;0.0774;0.4506;0.4381;0.5735;0.4125;0.3558;0.6533;0.4285;0.5982;0.4284	0.433318	1	ACC	-0.082	-0.0820361	21	BLCA;CESC;COADREAD;DLBC;ESCA;GBMLGG;HNSC;KIPAN;LAML;LUAD;LUSC;OV;PCPG;PRAD;SARC;SKCM;STAD;TGCT;THCA;UCEC;UCS	0.3315;0.6483;0.3727;0.4159;0.7228;0.4554;0.5792;0.333;0.6866;0.3412;0.6185;0.4433;0.4506;0.4381;0.5735;0.4125;0.3558;0.6533;0.4285;0.5982;0.4284	0.443264	1	HNSC	0.4882	0.488217	0				1	HNSC	0.4882	0.488217	18	Adrenal Gland;Bladder;Blood;Brain;Breast;Cervix Uteri;Colon;Esophagus;Kidney;Liver;Lung;Muscle;Pancreas;Prostate;Skin;Stomach;Thyroid;Uterus	0.3026;0.5;0.8243;0.2603;0.2373;0.3818;0.5945;0.639;0.3145;0.2974;0.4199;0.1407;0.2662;0.2591;0.1998;0.1481;0.292;0.3136	0.299998	2	Ovary;Testis	-0.0194;-0.0813	-0.0503042	3	Adrenal Gland;Lung;Uterus	0.3026;0.4199;0.3136	0.313571
APOBEC3B	25	ACC;BLCA;BRCA;CESC;COADREAD;DLBC;ESCA;GBMLGG;HNSC;KIPAN;LAML;LIHC;LUAD;LUSC;OV;PAAD;PCPG;PRAD;SARC;SKCM;STAD;TGCT;THCA;UCEC;UCS	0.8121;0.4294;0.6165;0.5089;0.477;0.6278;0.3168;0.4731;0.1659;0.3047;0.1078;0.6894;0.5002;0.3791;0.4399;0.35;0.1517;0.3753;0.6077;0.3756;0.4268;0.0551;0.6134;0.5632;0.7053	0.43989	0				20	ACC;BLCA;BRCA;CESC;COADREAD;DLBC;GBMLGG;KIPAN;LIHC;LUAD;LUSC;OV;PAAD;PRAD;SARC;SKCM;STAD;THCA;UCEC;UCS	0.8121;0.4294;0.6165;0.5089;0.477;0.6278;0.4731;0.3047;0.6894;0.5002;0.3791;0.4399;0.35;0.3753;0.6077;0.3756;0.4268;0.6134;0.5632;0.7053	0.488584	18	BLCA;BRCA;CESC;COAD;DLBC;ESCA;HNSC;KIPAN;LAML;LGG;LIHC;LUAD;LUSC;OV;PAAD;SARC;SKCM;STAD	0.556;0.3357;0.4115;0.4064;0.4659;0.5734;0.4449;0.516;0.0633;0.2633;0.533;0.4777;0.2196;0.3949;0.5152;0.3776;0.2955;0.3062	0.40896	2	PRAD;THCA	-0.6175;-0.1482	-0.382829	8	BLCA;COAD;DLBC;ESCA;KIPAN;LIHC;LUAD;PAAD	0.556;0.4064;0.4659;0.5734;0.516;0.533;0.4777;0.5152	0.515596	15	Adrenal Gland;Brain;Cervix Uteri;Colon;Esophagus;Kidney;Liver;Lung;Muscle;Ovary;Pancreas;Stomach;Testis;Thyroid;Uterus	0.1176;0.2999;0.6727;0.5694;0.6495;0.1026;0.3161;0.2432;0.1009;0.0273;0.286;0.0848;0.2377;0.2987;0.0508	0.243198	5	Bladder;Blood;Breast;Prostate;Skin	-0.0909;-0.072;-0.1103;-0.0037;-0.016	-0.0719708
LILRA5	24	ACC;BLCA;BRCA;CESC;COADREAD;DLBC;ESCA;HNSC;KIPAN;LAML;LIHC;LUAD;LUSC;OV;PAAD;PCPG;PRAD;SARC;SKCM;STAD;TGCT;THCA;UCEC;UCS	0.1919;0.3067;0.6233;0.1983;0.4966;0.4971;0.1849;0.2555;0.5714;0.7845;0.2649;0.4304;0.2456;0.5665;0.3674;0.6321;0.5775;0.4842;0.4447;0.5662;0.7318;0.4578;0.4206;0.5867	0.470996	0				20	BLCA;BRCA;COADREAD;DLBC;KIPAN;LAML;LIHC;LUAD;LUSC;OV;PAAD;PCPG;PRAD;SARC;SKCM;STAD;TGCT;THCA;UCEC;UCS	0.3067;0.6233;0.4966;0.4971;0.5714;0.7845;0.2649;0.4304;0.2456;0.5665;0.3674;0.6321;0.5775;0.4842;0.4447;0.5662;0.7318;0.4578;0.4206;0.5867	0.496818													18	Adrenal Gland;Bladder;Blood;Breast;Cervix Uteri;Colon;Esophagus;Kidney;Liver;Lung;Muscle;Ovary;Pancreas;Prostate;Stomach;Testis;Thyroid;Uterus	0.4219;0.0091;0.8051;0.6539;0.1636;0.4871;0.0446;0.6323;0.7012;0.7298;0.5377;0.2529;0.4246;0.3156;0.7048;0.1878;0.3052;0.4274	0.426032	0				11	Adrenal Gland;Breast;Kidney;Liver;Lung;Muscle;Ovary;Pancreas;Prostate;Stomach;Uterus	0.4219;0.6539;0.6323;0.7012;0.7298;0.5377;0.2529;0.4246;0.3156;0.7048;0.4274	0.537704
S100A9	25	ACC;BLCA;BRCA;CESC;COADREAD;DLBC;ESCA;GBMLGG;HNSC;KIPAN;LAML;LIHC;LUAD;LUSC;OV;PAAD;PCPG;PRAD;SARC;SKCM;STAD;TGCT;THCA;UCEC;UCS	0.0855;0.3573;0.3147;0.6518;0.4662;0.618;0.765;0.5373;0.6146;0.4117;0.7447;0.1681;0.192;0.4916;0.2951;0.2799;0.5459;0.4293;0.5027;0.3073;0.5228;0.3808;0.4335;0.459;0.5077	0.45903	0				19	BLCA;CESC;COADREAD;DLBC;ESCA;GBMLGG;HNSC;KIPAN;LAML;LUSC;OV;PAAD;PCPG;PRAD;SARC;STAD;THCA;UCEC;UCS	0.3573;0.6518;0.4662;0.618;0.765;0.5373;0.6146;0.4117;0.7447;0.4916;0.2951;0.2799;0.5459;0.4293;0.5027;0.5228;0.4335;0.459;0.5077	0.502695													20	Adrenal Gland;Bladder;Blood;Brain;Breast;Cervix Uteri;Colon;Esophagus;Kidney;Liver;Lung;Muscle;Ovary;Pancreas;Prostate;Skin;Stomach;Testis;Thyroid;Uterus	0.2099;0.0182;0.7924;0.6512;0.2066;0.123;0.3956;0.6894;0.6272;0.6903;0.6759;0.3136;0.1834;0.4553;0.4;0.3862;0.6791;0.3675;0.2924;0.5701	0.397799	0				11	Brain;Kidney;Liver;Lung;Muscle;Pancreas;Prostate;Skin;Stomach;Testis;Uterus	0.6512;0.6272;0.6903;0.6759;0.3136;0.4553;0.4;0.3862;0.6791;0.3675;0.5701	0.570057
BCL2A1	25	ACC;BLCA;BRCA;CESC;COADREAD;DLBC;ESCA;GBMLGG;HNSC;KIPAN;LAML;LIHC;LUAD;LUSC;OV;PAAD;PCPG;PRAD;SARC;SKCM;STAD;TGCT;THCA;UCEC;UCS	0.2049;0.3778;0.584;0.2527;0.4623;0.1089;0.3144;0.3739;0.2743;0.2896;0.6327;0.25;0.3923;0.2872;0.3856;0.3059;0.4384;0.5038;0.4988;0.139;0.5348;0.5996;0.438;0.3545;0.3837	0.377844	0				18	BLCA;BRCA;COADREAD;KIPAN;LAML;LIHC;LUAD;LUSC;OV;PAAD;PCPG;PRAD;SARC;STAD;TGCT;THCA;UCEC;UCS	0.3778;0.584;0.4623;0.2896;0.6327;0.25;0.3923;0.2872;0.3856;0.3059;0.4384;0.5038;0.4988;0.5348;0.5996;0.438;0.3545;0.3837	0.415155													17	Adrenal Gland;Bladder;Brain;Breast;Colon;Esophagus;Kidney;Liver;Lung;Muscle;Ovary;Prostate;Skin;Stomach;Testis;Thyroid;Uterus	0.5084;0.1091;0.5318;0.5981;0.5195;0.5852;0.4479;0.3495;0.4252;0.4532;0.2507;0.4247;0.0813;0.7156;0.3517;0.5628;0.6353	0.453225	2	Blood;Cervix Uteri	-0.0278;-0.0636	-0.0457407	11	Adrenal Gland;Brain;Breast;Lung;Muscle;Ovary;Prostate;Stomach;Testis;Thyroid;Uterus	0.5084;0.5318;0.5981;0.4252;0.4532;0.2507;0.4247;0.7156;0.3517;0.5628;0.6353	0.508414
IFI30	23	BLCA;BRCA;CESC;COADREAD;DLBC;GBMLGG;HNSC;KIPAN;LAML;LIHC;LUAD;LUSC;OV;PAAD;PCPG;PRAD;SARC;SKCM;STAD;TGCT;THCA;UCEC;UCS	0.2473;0.5612;0.1476;0.3369;0.433;0.3991;0.1411;0.2159;0.7334;0.2568;0.3771;0.0951;0.5647;0.1884;0.2422;0.3856;0.4485;0.4195;0.3351;0.5924;0.3933;0.4004;0.4193	0.385628	2	ACC;ESCA	-0.2576;-0.0812	-0.169377	18	BLCA;BRCA;COADREAD;DLBC;GBMLGG;LAML;LIHC;LUAD;OV;PCPG;PRAD;SARC;SKCM;STAD;TGCT;THCA;UCEC;UCS	0.2473;0.5612;0.3369;0.433;0.3991;0.7334;0.2568;0.3771;0.5647;0.2422;0.3856;0.4485;0.4195;0.3351;0.5924;0.3933;0.4004;0.4193	0.399733	12	BLCA;CESC;COAD;DLBC;HNSC;LAML;LGG;LIHC;LUSC;OV;PAAD;THCA	0.1139;0.0846;0.0938;0.1517;0.0363;0.1317;0.0074;0.3117;0.0267;0.0103;0.0179;0.7954	0.089225	6	BRCA;ESCA;LUAD;SARC;SKCM;STAD	-0.0733;-0.266;-0.1714;-0.1903;-0.1478;-0.2452	-0.180844	1	THCA	0.7954	0.795396	18	Adrenal Gland;Bladder;Blood;Brain;Breast;Colon;Esophagus;Liver;Lung;Muscle;Ovary;Pancreas;Prostate;Skin;Stomach;Testis;Thyroid;Uterus	0.2444;0.1636;0.3308;0.4141;0.1576;0.6075;0.3355;0.3527;0.2752;0.214;0.047;0.3155;0.1782;0.0765;0.0498;0.2794;0.1113;0.3203	0.2598	2	Cervix Uteri;Kidney	-0.1091;-0.1078	-0.108431	3	Brain;Pancreas;Uterus	0.4141;0.3155;0.3203	0.320306
MEFV	25	ACC;BLCA;BRCA;CESC;COADREAD;DLBC;ESCA;GBMLGG;HNSC;KIPAN;LAML;LIHC;LUAD;LUSC;OV;PAAD;PCPG;PRAD;SARC;SKCM;STAD;TGCT;THCA;UCEC;UCS	0.0036;0.318;0.4524;0.2143;0.5757;0.5405;0.3177;0.3789;0.3974;0.4272;0.7406;0.2011;0.3869;0.2625;0.4028;0.3983;0.4841;0.3101;0.4644;0.4448;0.6007;0.5888;0.2688;0.4252;0.2636	0.398302	0				18	BLCA;BRCA;COADREAD;DLBC;HNSC;KIPAN;LAML;LUAD;LUSC;OV;PAAD;PCPG;PRAD;SARC;SKCM;STAD;TGCT;UCEC	0.318;0.4524;0.5757;0.5405;0.3974;0.4272;0.7406;0.3869;0.2625;0.4028;0.3983;0.4841;0.3101;0.4644;0.4448;0.6007;0.5888;0.4252	0.435997													18	Adrenal Gland;Blood;Brain;Breast;Cervix Uteri;Colon;Esophagus;Kidney;Liver;Lung;Muscle;Ovary;Pancreas;Prostate;Stomach;Testis;Thyroid;Uterus	0.311;0.8361;0.4255;0.4925;0.2455;0.5352;0.2111;0.6785;0.6449;0.6508;0.4061;0.2192;0.3457;0.3157;0.6828;0.1301;0.3727;0.5619	0.415804	1	Bladder	-0.2636	-0.263636	11	Adrenal Gland;Brain;Kidney;Liver;Lung;Muscle;Pancreas;Prostate;Stomach;Thyroid;Uterus	0.311;0.4255;0.6785;0.6449;0.6508;0.4061;0.3457;0.3157;0.6828;0.3727;0.5619	0.425523
OASL	25	ACC;BLCA;BRCA;CESC;COADREAD;DLBC;ESCA;GBMLGG;HNSC;KIPAN;LAML;LIHC;LUAD;LUSC;OV;PAAD;PCPG;PRAD;SARC;SKCM;STAD;TGCT;THCA;UCEC;UCS	0.1516;0.4224;0.6819;0.395;0.2406;0.547;0.3052;0.3369;0.4196;0.2456;0.5674;0.1944;0.485;0.3923;0.6274;0.2534;0.3478;0.3703;0.5227;0.5641;0.2487;0.7242;0.4429;0.5144;0.4712	0.419571	0				18	BLCA;BRCA;CESC;COADREAD;DLBC;HNSC;LAML;LUAD;LUSC;OV;PCPG;PRAD;SARC;SKCM;TGCT;THCA;UCEC;UCS	0.4224;0.6819;0.395;0.2406;0.547;0.4196;0.5674;0.485;0.3923;0.6274;0.3478;0.3703;0.5227;0.5641;0.7242;0.4429;0.5144;0.4712	0.47811	6	BLCA;ESCA;HNSC;KIPAN;PAAD;THCA	0.093;0.3269;0.2174;0.0046;0.0462;0.1092	0.10109	0								16	Adrenal Gland;Bladder;Blood;Brain;Breast;Cervix Uteri;Colon;Esophagus;Kidney;Lung;Ovary;Pancreas;Prostate;Stomach;Thyroid;Uterus	0.1927;0.1545;0.3709;0.1837;0.4723;0.6182;0.5964;0.5836;0.3431;0.1493;0.0432;0.3746;0.3294;0.079;0.1486;0.1998	0.264625	4	Liver;Muscle;Skin;Testis	-0.1269;-0.0059;-0.0011;-0.0346	-0.0202609	2	Pancreas;Prostate	0.3746;0.3294	0.352009
TYMP	25	ACC;BLCA;BRCA;CESC;COADREAD;DLBC;ESCA;GBMLGG;HNSC;KIPAN;LAML;LIHC;LUAD;LUSC;OV;PAAD;PCPG;PRAD;SARC;SKCM;STAD;TGCT;THCA;UCEC;UCS	0.0303;0.3654;0.4142;0.5433;0.3619;0.4935;0.6765;0.3983;0.4788;0.1163;0.646;0.1263;0.2493;0.39;0.4291;0.1759;0.2863;0.2545;0.4471;0.5204;0.2339;0.613;0.3666;0.3114;0.5577	0.390015	0				18	BLCA;BRCA;CESC;COADREAD;DLBC;ESCA;GBMLGG;HNSC;LAML;LUSC;OV;PCPG;PRAD;SARC;SKCM;TGCT;THCA;UCS	0.3654;0.4142;0.5433;0.3619;0.4935;0.6765;0.3983;0.4788;0.646;0.39;0.4291;0.2863;0.2545;0.4471;0.5204;0.613;0.3666;0.5577	0.438072	11	BLCA;COAD;DLBC;ESCA;HNSC;LGG;LIHC;LUSC;OV;PAAD;STAD	0.2168;0.0236;0.3694;0.2387;0.421;0.3739;0.5361;0.0471;0.2384;0.2026;0.0758	0.238356	9	BRCA;CESC;KIPAN;LAML;LUAD;PRAD;SARC;SKCM;THCA	-0.1271;-0.0069;-0.1081;-0.3123;-0.1572;-0.6362;-0.0818;-0.1043;-0.1872	-0.127051	2	LGG;LIHC	0.3739;0.5361	0.454986	20	Adrenal Gland;Bladder;Blood;Brain;Breast;Cervix Uteri;Colon;Esophagus;Kidney;Liver;Lung;Muscle;Ovary;Pancreas;Prostate;Skin;Stomach;Testis;Thyroid;Uterus	0.3687;0.1091;0.7492;0.2623;0.4366;0.2364;0.4302;0.6311;0.4762;0.2391;0.2859;0.0703;0.0485;0.3988;0.3095;0.2391;0.4911;0.3161;0.2841;0.424	0.312831	0				6	Adrenal Gland;Pancreas;Prostate;Skin;Stomach;Uterus	0.3687;0.3988;0.3095;0.2391;0.4911;0.424	0.383779
CLEC7A	24	BLCA;BRCA;CESC;COADREAD;DLBC;ESCA;GBMLGG;HNSC;KIPAN;LAML;LIHC;LUAD;LUSC;OV;PAAD;PCPG;PRAD;SARC;SKCM;STAD;TGCT;THCA;UCEC;UCS	0.3475;0.4689;0.5671;0.3957;0.4192;0.4673;0.2936;0.3862;0.2516;0.6662;0.1658;0.3137;0.2443;0.3995;0.0927;0.2599;0.3062;0.3926;0.3228;0.4708;0.565;0.3118;0.2129;0.5176	0.366849	1	ACC	-0.178	-0.177985	17	BLCA;BRCA;CESC;COADREAD;DLBC;ESCA;HNSC;LAML;LUAD;LUSC;OV;PCPG;PRAD;SARC;STAD;TGCT;UCS	0.3475;0.4689;0.5671;0.3957;0.4192;0.4673;0.3862;0.6662;0.3137;0.2443;0.3995;0.2599;0.3062;0.3926;0.4708;0.565;0.5176	0.399481													18	Adrenal Gland;Bladder;Blood;Brain;Breast;Cervix Uteri;Colon;Esophagus;Liver;Lung;Muscle;Ovary;Pancreas;Prostate;Stomach;Testis;Thyroid;Uterus	0.0245;0.2727;0.8108;0.1601;0.1916;0.1182;0.3575;0.5332;0.5387;0.1925;0.2031;0.1561;0.228;0.0958;0.5194;0.3143;0.0692;0.372	0.215573	1	Kidney	-0.0532	-0.0531525	3	Liver;Stomach;Uterus	0.5387;0.5194;0.372	0.519351
LILRA6	25	ACC;BLCA;BRCA;CESC;COADREAD;DLBC;ESCA;GBMLGG;HNSC;KIPAN;LAML;LIHC;LUAD;LUSC;OV;PAAD;PCPG;PRAD;SARC;SKCM;STAD;TGCT;THCA;UCEC;UCS	0.0434;0.2672;0.4827;0.2276;0.4572;0.5953;0.1006;0.3947;0.1907;0.3338;0.7629;0.2493;0.2916;0.1684;0.4256;0.1621;0.3751;0.4223;0.4493;0.3247;0.5589;0.6579;0.4198;0.2535;0.3911	0.375075	0				17	BLCA;BRCA;COADREAD;DLBC;GBMLGG;KIPAN;LAML;LIHC;LUAD;OV;PCPG;PRAD;SARC;STAD;TGCT;THCA;UCS	0.2672;0.4827;0.4572;0.5953;0.3947;0.3338;0.7629;0.2493;0.2916;0.4256;0.3751;0.4223;0.4493;0.5589;0.6579;0.4198;0.3911	0.422315													18	Adrenal Gland;Blood;Brain;Breast;Cervix Uteri;Colon;Kidney;Liver;Lung;Muscle;Ovary;Pancreas;Prostate;Skin;Stomach;Testis;Thyroid;Uterus	0.3758;0.8288;0.5091;0.4739;0.0818;0.1661;0.5246;0.577;0.5998;0.2831;0.1523;0.4052;0.3485;0.2987;0.6046;0.2779;0.283;0.4747	0.390497	2	Bladder;Esophagus	-0.0727;-0.3105	-0.19159	11	Adrenal Gland;Brain;Kidney;Liver;Lung;Muscle;Pancreas;Prostate;Skin;Stomach;Uterus	0.3758;0.5091;0.5246;0.577;0.5998;0.2831;0.4052;0.3485;0.2987;0.6046;0.4747	0.474686
LILRB3	24	BLCA;BRCA;CESC;COADREAD;DLBC;ESCA;GBMLGG;HNSC;KIPAN;LAML;LIHC;LUAD;LUSC;OV;PAAD;PCPG;PRAD;SARC;SKCM;STAD;TGCT;THCA;UCEC;UCS	0.253;0.499;0.2439;0.4208;0.4817;0.1463;0.4023;0.1945;0.3077;0.7457;0.2683;0.323;0.225;0.3855;0.1574;0.4578;0.4258;0.4299;0.3623;0.5107;0.6113;0.422;0.2825;0.3902	0.387838	1	ACC	-0.0883	-0.0882634	17	BLCA;BRCA;COADREAD;DLBC;GBMLGG;KIPAN;LAML;LIHC;LUAD;OV;PCPG;PRAD;SARC;STAD;TGCT;THCA;UCS	0.253;0.499;0.4208;0.4817;0.4023;0.3077;0.7457;0.2683;0.323;0.3855;0.4578;0.4258;0.4299;0.5107;0.6113;0.422;0.3902	0.421985													17	Adrenal Gland;Blood;Brain;Breast;Colon;Kidney;Liver;Lung;Muscle;Ovary;Pancreas;Prostate;Skin;Stomach;Testis;Thyroid;Uterus	0.4495;0.8228;0.5293;0.5101;0.2667;0.6408;0.5546;0.6339;0.4223;0.18;0.2338;0.3155;0.2695;0.6639;0.2127;0.3177;0.5267	0.449521	3	Bladder;Cervix Uteri;Esophagus	-0.2545;-0.0545;-0.0476	-0.0545455	11	Adrenal Gland;Brain;Kidney;Liver;Lung;Muscle;Prostate;Skin;Stomach;Thyroid;Uterus	0.4495;0.5293;0.6408;0.5546;0.6339;0.4223;0.3155;0.2695;0.6639;0.3177;0.5267	0.52667
NCF2	24	BLCA;BRCA;CESC;COADREAD;DLBC;ESCA;GBMLGG;HNSC;KIPAN;LAML;LIHC;LUAD;LUSC;OV;PAAD;PCPG;PRAD;SARC;SKCM;STAD;TGCT;THCA;UCEC;UCS	0.2975;0.4344;0.2541;0.3799;0.4714;0.5079;0.2927;0.2647;0.3679;0.6937;0.1981;0.2989;0.2901;0.3212;0.0588;0.5307;0.3788;0.4195;0.3587;0.4691;0.5362;0.3832;0.1864;0.4315	0.373329	1	ACC	-0.0765	-0.0765345	17	BLCA;BRCA;COADREAD;DLBC;ESCA;KIPAN;LAML;LUAD;LUSC;OV;PCPG;PRAD;SARC;STAD;TGCT;THCA;UCS	0.2975;0.4344;0.3799;0.4714;0.5079;0.3679;0.6937;0.2989;0.2901;0.3212;0.5307;0.3788;0.4195;0.4691;0.5362;0.3832;0.4315	0.419464													20	Adrenal Gland;Bladder;Blood;Brain;Breast;Cervix Uteri;Colon;Esophagus;Kidney;Liver;Lung;Muscle;Ovary;Pancreas;Prostate;Skin;Stomach;Testis;Thyroid;Uterus	0.2804;0.1545;0.8928;0.3726;0.4877;0.4909;0.4544;0.5239;0.3779;0.6761;0.4635;0.2885;0.1543;0.4556;0.2969;0.2382;0.6283;0.2722;0.3129;0.4941	0.416153	0				9	Adrenal Gland;Liver;Lung;Muscle;Pancreas;Skin;Stomach;Thyroid;Uterus	0.2804;0.6761;0.4635;0.2885;0.4556;0.2382;0.6283;0.3129;0.4941	0.455591
SECTM1	24	BLCA;BRCA;CESC;COADREAD;DLBC;ESCA;GBMLGG;HNSC;KIPAN;LAML;LIHC;LUAD;LUSC;OV;PAAD;PCPG;PRAD;SARC;SKCM;STAD;TGCT;THCA;UCEC;UCS	0.3728;0.447;0.2461;0.2664;0.5466;0.1918;0.3961;0.3857;0.0371;0.6757;0.236;0.3839;0.228;0.4479;0.2976;0.2582;0.1818;0.3839;0.3986;0.2514;0.584;0.4426;0.2941;0.3787	0.375731	1	ACC	-0.0982	-0.0981517	17	BLCA;BRCA;COADREAD;DLBC;GBMLGG;HNSC;LAML;LIHC;LUAD;OV;PAAD;PCPG;SARC;SKCM;TGCT;THCA;UCS	0.3728;0.447;0.2664;0.5466;0.3961;0.3857;0.6757;0.236;0.3839;0.4479;0.2976;0.2582;0.3839;0.3986;0.584;0.4426;0.3787	0.385719	7	BLCA;BRCA;CESC;ESCA;HNSC;LUSC;PAAD	0.3607;0.0718;0.1938;0.2076;0.1031;0.097;0.307	0.193846	6	COAD;LUAD;OV;PRAD;SARC;THCA	-0.0858;-0.0084;-0.0484;-0.5239;-0.2629;-0.1716	-0.12868					19	Adrenal Gland;Bladder;Blood;Brain;Cervix Uteri;Colon;Esophagus;Kidney;Liver;Lung;Muscle;Ovary;Pancreas;Prostate;Skin;Stomach;Testis;Thyroid;Uterus	0.2791;0.0273;0.8438;0.3741;0.3636;0.4017;0.2286;0.3625;0.3244;0.3893;0.1939;4e-04;0.355;0.3074;0.064;0.325;0.2765;0.2359;0.0665	0.307396	1	Breast	-0.0431	-0.0431187	5	Adrenal Gland;Brain;Lung;Pancreas;Prostate	0.2791;0.3741;0.3893;0.355;0.3074	0.354995
STX11	24	BLCA;BRCA;CESC;COADREAD;DLBC;ESCA;GBMLGG;HNSC;KIPAN;LAML;LIHC;LUAD;LUSC;OV;PAAD;PCPG;PRAD;SARC;SKCM;STAD;TGCT;THCA;UCEC;UCS	0.3621;0.4108;0.4602;0.353;0.2847;0.5741;0.3729;0.3904;0.365;0.7307;0.108;0.3737;0.2522;0.429;0.2103;0.3474;0.4059;0.3695;0.4077;0.3524;0.5188;0.1687;0.1761;0.0095	0.367249	1	ACC	-0.1295	-0.129529	17	BLCA;BRCA;CESC;COADREAD;ESCA;HNSC;KIPAN;LAML;LUAD;LUSC;OV;PCPG;PRAD;SARC;SKCM;STAD;TGCT	0.3621;0.4108;0.4602;0.353;0.5741;0.3904;0.365;0.7307;0.3737;0.2522;0.429;0.3474;0.4059;0.3695;0.4077;0.3524;0.5188	0.390402	1	LAML	0.2612	0.261247	0								20	Adrenal Gland;Bladder;Blood;Brain;Breast;Cervix Uteri;Colon;Esophagus;Kidney;Liver;Lung;Muscle;Ovary;Pancreas;Prostate;Skin;Stomach;Testis;Thyroid;Uterus	0.177;0.1545;0.8762;0.4473;0.6166;0.4727;0.0303;0.6908;0.6239;0.422;0.2625;0.2041;0.2496;0.2987;0.3865;0.296;0.5258;0.1053;0.0829;0.3854	0.342013	0				9	Brain;Breast;Kidney;Ovary;Pancreas;Prostate;Skin;Stomach;Uterus	0.4473;0.6166;0.6239;0.2496;0.2987;0.3865;0.296;0.5258;0.3854	0.386473
AQP9	23	BLCA;BRCA;CESC;COADREAD;DLBC;ESCA;GBMLGG;HNSC;KIPAN;LAML;LUAD;LUSC;OV;PAAD;PCPG;PRAD;SARC;SKCM;STAD;TGCT;THCA;UCEC;UCS	0.3427;0.5082;0.1166;0.467;0.5614;0.168;0.3689;0.1571;0.276;0.7519;0.3699;0.2853;0.1762;0.3149;0.6315;0.281;0.453;0.3593;0.6028;0.6194;0.4829;0.4174;0.2986	0.368918	1	LIHC	-0.0177	-0.0177047	16	BLCA;BRCA;COADREAD;DLBC;KIPAN;LAML;LUAD;LUSC;PAAD;PCPG;PRAD;SARC;STAD;TGCT;THCA;UCEC	0.3427;0.5082;0.467;0.5614;0.276;0.7519;0.3699;0.2853;0.3149;0.6315;0.281;0.453;0.6028;0.6194;0.4829;0.4174	0.459991													17	Adrenal Gland;Blood;Brain;Breast;Colon;Esophagus;Kidney;Lung;Muscle;Ovary;Pancreas;Prostate;Skin;Stomach;Testis;Thyroid;Uterus	0.5076;0.9087;0.3406;0.6899;0.4011;0.4197;0.8079;0.6909;0.6047;0.2092;0.4813;0.5191;0.2204;0.7991;0.13;0.4502;0.6886	0.507598	3	Bladder;Cervix Uteri;Liver	-0.1549;-0.2636;-0.1681	-0.168119	11	Adrenal Gland;Breast;Kidney;Lung;Muscle;Pancreas;Prostate;Skin;Stomach;Thyroid;Uterus	0.5076;0.6899;0.8079;0.6909;0.6047;0.4813;0.5191;0.2204;0.7991;0.4502;0.6886	0.604734
CD86	24	BLCA;BRCA;CESC;COADREAD;DLBC;ESCA;GBMLGG;HNSC;KIPAN;LAML;LIHC;LUAD;LUSC;OV;PAAD;PCPG;PRAD;SARC;SKCM;STAD;TGCT;THCA;UCEC;UCS	0.2918;0.4946;0.3875;0.3447;0.2852;0.2713;0.2317;0.1912;0.2654;0.5735;0.2515;0.3423;0.1908;0.4369;0.1625;0.2666;0.3961;0.4332;0.2683;0.3554;0.5923;0.3588;0.1983;0.445	0.317019	1	ACC	-0.1898	-0.189816	16	BLCA;BRCA;CESC;COADREAD;KIPAN;LAML;LIHC;LUAD;OV;PCPG;PRAD;SARC;STAD;TGCT;THCA;UCS	0.2918;0.4946;0.3875;0.3447;0.2654;0.5735;0.2515;0.3423;0.4369;0.2666;0.3961;0.4332;0.3554;0.5923;0.3588;0.445	0.373143													15	Adrenal Gland;Bladder;Brain;Breast;Colon;Esophagus;Kidney;Liver;Lung;Muscle;Ovary;Pancreas;Prostate;Stomach;Uterus	0.1058;0.1727;0.1604;0.3635;0.4191;0.1012;0.0275;0.3489;0.1023;0.0942;0.0337;0.1894;0.1531;0.4296;0.25	0.160361	4	Blood;Cervix Uteri;Testis;Thyroid	-0.4445;-0.1364;-0.0714;-0.0464	-0.103879	1	Stomach	0.4296	0.429579
CXCL10	24	ACC;BLCA;BRCA;CESC;COADREAD;DLBC;ESCA;GBMLGG;HNSC;KIPAN;LIHC;LUAD;LUSC;OV;PAAD;PCPG;PRAD;SARC;SKCM;STAD;TGCT;THCA;UCEC;UCS	0.0082;0.347;0.608;0.3832;0.3014;0.4837;0.17;0.3911;0.3551;0.3501;0.2382;0.4474;0.1705;0.5815;0.2405;0.2823;0.1463;0.4414;0.2776;0.3241;0.6873;0.3368;0.2561;0.5956	0.341885	0				16	BLCA;BRCA;COADREAD;DLBC;GBMLGG;HNSC;KIPAN;LIHC;LUAD;OV;PCPG;SARC;STAD;TGCT;THCA;UCS	0.347;0.608;0.3014;0.4837;0.3911;0.3551;0.3501;0.2382;0.4474;0.5815;0.2823;0.4414;0.3241;0.6873;0.3368;0.5956	0.373103													8	Adrenal Gland;Kidney;Lung;Prostate;Stomach;Testis;Thyroid;Uterus	0.1318;0.2438;0.0436;0.1382;0.0829;0.1319;0.2224;0.0361	0.13186	2	Bladder;Liver	-0.3091;-0.0787	-0.193894
CXCL11	22	BLCA;BRCA;CESC;COADREAD;DLBC;ESCA;GBMLGG;HNSC;KIPAN;LIHC;LUAD;LUSC;OV;PAAD;PRAD;SARC;SKCM;STAD;TGCT;THCA;UCEC;UCS	0.3352;0.6128;0.3452;0.2502;0.5276;0.0962;0.3846;0.3644;0.3529;0.259;0.4736;0.1713;0.5801;0.3227;0.0702;0.4098;0.2893;0.3258;0.732;0.3449;0.3126;0.5384	0.345071	0				16	BLCA;BRCA;COADREAD;DLBC;GBMLGG;HNSC;KIPAN;LIHC;LUAD;OV;PAAD;SARC;STAD;TGCT;THCA;UCS	0.3352;0.6128;0.2502;0.5276;0.3846;0.3644;0.3529;0.259;0.4736;0.5801;0.3227;0.4098;0.3258;0.732;0.3449;0.5384	0.374476													1	Lung	0.0635	0.0634942	1	Pancreas	-0.0433	-0.0433367
FPR1	23	BLCA;BRCA;CESC;COADREAD;DLBC;GBMLGG;HNSC;KIPAN;LAML;LIHC;LUAD;LUSC;OV;PAAD;PCPG;PRAD;SARC;SKCM;STAD;TGCT;THCA;UCEC;UCS	0.2466;0.2687;0.1786;0.4909;0.4821;0.3208;0.1601;0.337;0.8333;0.2423;0.3007;0.1874;0.2972;0.1961;0.3607;0.3543;0.4082;0.3595;0.5077;0.5339;0.3389;0.3206;0.4962	0.337048	2	ACC;ESCA	-0.0843;-0.0239	-0.0541238	16	BLCA;COADREAD;DLBC;KIPAN;LAML;LIHC;LUAD;OV;PCPG;PRAD;SARC;STAD;TGCT;THCA;UCEC;UCS	0.2466;0.4909;0.4821;0.337;0.8333;0.2423;0.3007;0.2972;0.3607;0.3543;0.4082;0.5077;0.5339;0.3389;0.3206;0.4962	0.357525													18	Adrenal Gland;Blood;Brain;Breast;Colon;Esophagus;Kidney;Liver;Lung;Muscle;Ovary;Pancreas;Prostate;Skin;Stomach;Testis;Thyroid;Uterus	0.1794;0.8689;0.4636;0.364;0.313;0.1069;0.3941;0.7052;0.6245;0.4969;0.1036;0.3679;0.2854;0.1326;0.7022;0.2188;0.1476;0.3827	0.365939	2	Bladder;Cervix Uteri	-0.2636;-0.2727	-0.268182	7	Brain;Liver;Lung;Muscle;Pancreas;Stomach;Uterus	0.4636;0.7052;0.6245;0.4969;0.3679;0.7022;0.3827	0.496897
GZMB	23	BLCA;BRCA;CESC;COADREAD;DLBC;ESCA;HNSC;KIPAN;LAML;LIHC;LUAD;LUSC;OV;PAAD;PCPG;PRAD;SARC;SKCM;STAD;TGCT;THCA;UCEC;UCS	0.3123;0.5675;0.3361;0.3013;0.749;0.2806;0.3818;0.3495;0.1801;0.2532;0.4013;0.1933;0.4513;0.391;0.4451;0.2574;0.4263;0.4751;0.3917;0.6723;0.3156;0.1497;0.3595	0.359482	0				16	BLCA;BRCA;COADREAD;DLBC;HNSC;KIPAN;LIHC;LUAD;OV;PAAD;PCPG;PRAD;SARC;SKCM;STAD;TGCT	0.3123;0.5675;0.3013;0.749;0.3818;0.3495;0.2532;0.4013;0.4513;0.391;0.4451;0.2574;0.4263;0.4751;0.3917;0.6723	0.396512													13	Adrenal Gland;Blood;Breast;Colon;Esophagus;Kidney;Liver;Lung;Muscle;Prostate;Stomach;Thyroid;Uterus	0.2963;0.2151;0.5259;0.5469;0.4481;0.5158;0.0666;0.2005;0.0643;0.2682;0.1802;0.3941;0.3486	0.296258	0				4	Adrenal Gland;Kidney;Thyroid;Uterus	0.2963;0.5158;0.3941;0.3486	0.371346
LILRB2	24	BLCA;BRCA;CESC;COADREAD;DLBC;ESCA;GBMLGG;HNSC;KIPAN;LAML;LIHC;LUAD;LUSC;OV;PAAD;PCPG;PRAD;SARC;SKCM;STAD;TGCT;THCA;UCEC;UCS	0.2693;0.5539;0.2894;0.4442;0.5673;0.1368;0.3637;0.2361;0.3682;0.732;0.2642;0.394;0.1748;0.474;0.2373;0.4209;0.4219;0.4349;0.3327;0.5015;0.6944;0.3854;0.2125;0.4337	0.389703	1	ACC	-0.1973	-0.197272	16	BLCA;BRCA;COADREAD;DLBC;KIPAN;LAML;LIHC;LUAD;OV;PCPG;PRAD;SARC;STAD;TGCT;THCA;UCS	0.2693;0.5539;0.4442;0.5673;0.3682;0.732;0.2642;0.394;0.474;0.4209;0.4219;0.4349;0.5015;0.6944;0.3854;0.4337	0.434318													17	Adrenal Gland;Bladder;Blood;Brain;Breast;Colon;Kidney;Liver;Lung;Muscle;Ovary;Pancreas;Prostate;Stomach;Testis;Thyroid;Uterus	0.3162;0.0909;0.7715;0.4274;0.6001;0.282;0.4197;0.5357;0.6564;0.2957;0.2394;0.4266;0.3436;0.6278;0.387;0.3055;0.3941	0.394148	2	Cervix Uteri;Esophagus	-0.2818;-0.1406	-0.211224	11	Adrenal Gland;Brain;Breast;Liver;Lung;Muscle;Pancreas;Prostate;Stomach;Testis;Uterus	0.3162;0.4274;0.6001;0.5357;0.6564;0.2957;0.4266;0.3436;0.6278;0.387;0.3941	0.426648
CCL8	22	BLCA;BRCA;CESC;COADREAD;DLBC;ESCA;HNSC;KIPAN;LIHC;LUAD;LUSC;OV;PAAD;PCPG;PRAD;SARC;SKCM;STAD;TGCT;THCA;UCEC;UCS	0.2976;0.669;0.1635;0.4019;0.5687;0.1375;0.2543;0.3577;0.2322;0.4696;0.2099;0.6088;0.349;0.4385;0.4653;0.5099;0.3692;0.4975;0.7983;0.2842;0.3966;0.3679	0.382903	0				15	BLCA;BRCA;COADREAD;DLBC;KIPAN;LIHC;LUAD;OV;PAAD;PCPG;PRAD;SARC;STAD;TGCT;UCEC	0.2976;0.669;0.4019;0.5687;0.3577;0.2322;0.4696;0.6088;0.349;0.4385;0.4653;0.5099;0.4975;0.7983;0.3966	0.4653													8	Adrenal Gland;Breast;Cervix Uteri;Colon;Kidney;Lung;Stomach;Thyroid	0.1343;0.3262;0.0182;0.4867;0.0788;0.1416;0.1427;0.1373	0.139411	2	Bladder;Testis	-0.4545;-0.0787	-0.266638
CLEC4E	23	BLCA;BRCA;CESC;COADREAD;DLBC;ESCA;GBMLGG;HNSC;KIPAN;LIHC;LUAD;LUSC;OV;PAAD;PCPG;PRAD;SARC;SKCM;STAD;TGCT;THCA;UCEC;UCS	0.3242;0.5011;0.2018;0.4283;0.3783;0.1251;0.2809;0.2501;0.1479;0.2396;0.3949;0.2544;0.434;0.2602;0.3037;0.1235;0.3617;0.3779;0.5609;0.4679;0.2014;0.3837;0.5312	0.324234	1	ACC	-0.1713	-0.171278	15	BLCA;BRCA;COADREAD;DLBC;LIHC;LUAD;LUSC;OV;PCPG;SARC;SKCM;STAD;TGCT;UCEC;UCS	0.3242;0.5011;0.4283;0.3783;0.2396;0.3949;0.2544;0.434;0.3037;0.3617;0.3779;0.5609;0.4679;0.3837;0.5312	0.383715													15	Adrenal Gland;Bladder;Blood;Brain;Breast;Colon;Kidney;Liver;Lung;Ovary;Pancreas;Prostate;Stomach;Testis;Uterus	0.1843;0.1455;0.851;0.5255;0.4005;0.2224;0.1056;0.4838;0.346;0.1853;0.1239;0.0331;0.5668;0.1361;0.2276	0.22239	3	Cervix Uteri;Esophagus;Thyroid	-0.6818;-0.0043;-0.0661	-0.0661464	4	Brain;Liver;Lung;Stomach	0.5255;0.4838;0.346;0.5668	0.504614
HK3	25	ACC;BLCA;BRCA;CESC;COADREAD;DLBC;ESCA;GBMLGG;HNSC;KIPAN;LAML;LIHC;LUAD;LUSC;OV;PAAD;PCPG;PRAD;SARC;SKCM;STAD;TGCT;THCA;UCEC;UCS	0.0354;0.2731;0.5516;0.2739;0.3542;0.6185;0.2179;0.441;0.1578;0.2348;0.8207;0.2934;0.2783;0.2083;0.4264;0.1214;0.2831;0.4563;0.4783;0.3109;0.449;0.5407;0.4615;0.2144;0.3505	0.310939	0				15	BLCA;BRCA;COADREAD;DLBC;GBMLGG;LAML;LIHC;LUAD;OV;PCPG;PRAD;SARC;STAD;TGCT;THCA	0.2731;0.5516;0.3542;0.6185;0.441;0.8207;0.2934;0.2783;0.4264;0.2831;0.4563;0.4783;0.449;0.5407;0.4615	0.44903													15	Adrenal Gland;Blood;Brain;Breast;Colon;Kidney;Liver;Lung;Muscle;Ovary;Pancreas;Prostate;Stomach;Thyroid;Uterus	0.2811;0.8289;0.4716;0.4338;0.3933;0.4949;0.4238;0.5217;0.3499;0.0862;0.4838;0.2929;0.5807;0.2191;0.4785	0.433786	3	Cervix Uteri;Esophagus;Testis	-0.0273;-0.2409;-0.1557	-0.155708	7	Adrenal Gland;Brain;Lung;Muscle;Pancreas;Stomach;Uterus	0.2811;0.4716;0.5217;0.3499;0.4838;0.5807;0.4785	0.478464
HPSE	25	ACC;BLCA;BRCA;CESC;COADREAD;DLBC;ESCA;GBMLGG;HNSC;KIPAN;LAML;LIHC;LUAD;LUSC;OV;PAAD;PCPG;PRAD;SARC;SKCM;STAD;TGCT;THCA;UCEC;UCS	0.1118;0.2473;0.5594;0.3049;0.2267;0.4196;0.2623;0.1936;0.2682;0.3384;0.4973;0.1906;0.279;0.2495;0.3576;0.2873;0.1174;0.2839;0.3295;0.1853;0.3302;0.4683;0.3309;0.4131;0.3983	0.287293	0				15	BLCA;BRCA;DLBC;KIPAN;LAML;LUAD;LUSC;OV;PAAD;PRAD;STAD;TGCT;THCA;UCEC;UCS	0.2473;0.5594;0.4196;0.3384;0.4973;0.279;0.2495;0.3576;0.2873;0.2839;0.3302;0.4683;0.3309;0.4131;0.3983	0.338351	10	BLCA;LIHC;LUAD;LUSC;OV;PAAD;SARC;SKCM;STAD;THCA	0.2742;0.4551;0.0065;0.1876;0.0252;0.0944;0.2599;0.253;0.1614;0.6316	0.220283	5	BRCA;COAD;ESCA;HNSC;KIPAN	-0.3164;-0.1433;-0.08;-0.0117;-0.0127	-0.0800274					17	Bladder;Blood;Brain;Breast;Cervix Uteri;Colon;Esophagus;Kidney;Liver;Lung;Muscle;Pancreas;Prostate;Skin;Stomach;Testis;Thyroid	0.1818;0.7799;0.0143;0.2767;0.4727;0.6191;0.6478;0.2243;0.4564;0.4017;0.1956;0.2069;0.0575;0.1396;0.2876;0.0513;0.0947	0.22434	3	Adrenal Gland;Ovary;Uterus	-0.0979;-0.1254;-0.1464	-0.125415	2	Liver;Lung	0.4564;0.4017	0.429046
IFI27	24	ACC;BLCA;BRCA;CESC;COADREAD;DLBC;ESCA;GBMLGG;HNSC;KIPAN;LIHC;LUAD;LUSC;OV;PAAD;PCPG;PRAD;SARC;SKCM;STAD;TGCT;THCA;UCEC;UCS	0.2208;0.2339;0.5393;0.3262;0.1193;0.5049;0.3569;0.1921;0.366;0.0195;0.2381;0.2972;0.324;0.5199;0.1718;0.3161;0.2347;0.3701;0.4429;0.1543;0.6024;0.1612;0.3212;0.4573	0.31865	0				15	BLCA;BRCA;DLBC;HNSC;LIHC;LUAD;LUSC;OV;PCPG;PRAD;SARC;SKCM;TGCT;UCEC;UCS	0.2339;0.5393;0.5049;0.366;0.2381;0.2972;0.324;0.5199;0.3161;0.2347;0.3701;0.4429;0.6024;0.3212;0.4573	0.365953	9	BLCA;COAD;DLBC;ESCA;HNSC;LIHC;LUSC;PAAD;STAD	0.0995;0.0933;0.1086;0.1833;0.2097;0.4455;0.0563;0.0866;0.1432	0.108554	11	BRCA;CESC;KIPAN;LAML;LGG;LUAD;OV;PRAD;SARC;SKCM;THCA	-0.1166;-0.2362;-0.2797;-0.0083;-0.0434;-0.0457;-0.1507;-0.6362;-0.4152;-0.1209;-0.1404	-0.140364					16	Adrenal Gland;Bladder;Brain;Breast;Cervix Uteri;Colon;Kidney;Liver;Ovary;Pancreas;Prostate;Skin;Stomach;Testis;Thyroid;Uterus	0.255;0.2;0.2646;0.4175;0.4727;0.4348;0.1499;0.117;0.1424;0.053;0.1029;0.141;0.104;0.2823;0.1476;0.1557	0.152815	4	Blood;Esophagus;Lung;Muscle	-0.0319;-0.0647;-0.063;-0.1143	-0.0638566
ISG15	25	ACC;BLCA;BRCA;CESC;COADREAD;DLBC;ESCA;GBMLGG;HNSC;KIPAN;LAML;LIHC;LUAD;LUSC;OV;PAAD;PCPG;PRAD;SARC;SKCM;STAD;TGCT;THCA;UCEC;UCS	0.1744;0.3166;0.5872;0.257;0.2358;0.3311;0.3323;0.2732;0.3297;0.2478;0.3461;0.2376;0.4292;0.2536;0.5992;0.2133;0.3246;0.2388;0.4372;0.4342;0.2387;0.6822;0.3686;0.4986;0.5059	0.329725	0				15	BLCA;BRCA;HNSC;LIHC;LUAD;LUSC;OV;PCPG;PRAD;SARC;SKCM;TGCT;THCA;UCEC;UCS	0.3166;0.5872;0.3297;0.2376;0.4292;0.2536;0.5992;0.3246;0.2388;0.4372;0.4342;0.6822;0.3686;0.4986;0.5059	0.429245	12	BLCA;COAD;DLBC;ESCA;HNSC;KIPAN;LAML;LIHC;LUSC;OV;STAD;THCA	0.1915;0.2413;0.2983;0.0376;0.2624;0.0035;0.1765;0.2908;0.0555;0.0063;0.0932;0.0468	0.13487	8	BRCA;CESC;LGG;LUAD;PAAD;PRAD;SARC;SKCM	-0.0936;-0.1785;-0.1943;-0.0829;-0.2301;-0.4117;-0.0072;-0.0688	-0.136041					13	Adrenal Gland;Bladder;Brain;Breast;Cervix Uteri;Kidney;Ovary;Pancreas;Prostate;Stomach;Testis;Thyroid;Uterus	0.2224;0.2818;0.126;0.1792;0.5818;0.0467;0.0248;0.2693;0.1441;0.233;0.2559;0.2037;0.2386	0.222401	7	Blood;Colon;Esophagus;Liver;Lung;Muscle;Skin	-0.7088;-0.2976;-0.4111;-0.035;-0.0121;-0.1606;-0.145	-0.160645
OAS1	25	ACC;BLCA;BRCA;CESC;COADREAD;DLBC;ESCA;GBMLGG;HNSC;KIPAN;LAML;LIHC;LUAD;LUSC;OV;PAAD;PCPG;PRAD;SARC;SKCM;STAD;TGCT;THCA;UCEC;UCS	0.1664;0.2642;0.5402;0.3956;0.2129;0.277;0.3291;0.3105;0.4364;0.0713;0.499;0.1874;0.3518;0.3776;0.5457;0.1759;0.1693;0.1666;0.4286;0.3975;0.2891;0.6269;0.3689;0.5571;0.6043	0.35184	0				15	BLCA;BRCA;CESC;HNSC;LAML;LUAD;LUSC;OV;SARC;SKCM;STAD;TGCT;THCA;UCEC;UCS	0.2642;0.5402;0.3956;0.4364;0.499;0.3518;0.3776;0.5457;0.4286;0.3975;0.2891;0.6269;0.3689;0.5571;0.6043	0.428587	8	BLCA;ESCA;HNSC;LAML;LUAD;LUSC;OV;PAAD	0.3878;0.4442;0.3222;0.0155;0.111;0.1367;0.101;0.105	0.123826	2	DLBC;KIPAN	-0.0481;-0.2144	-0.131245	1	ESCA	0.4442	0.444178	16	Adrenal Gland;Bladder;Brain;Breast;Cervix Uteri;Colon;Esophagus;Kidney;Lung;Pancreas;Prostate;Skin;Stomach;Testis;Thyroid;Uterus	0.103;0.4818;0.1316;0.1085;0.3818;0.4554;0.5515;0.2911;0.0524;0.3503;0.0074;0.1592;0.1302;0.1688;0.07;0.1853	0.16399	4	Blood;Liver;Muscle;Ovary	-0.4232;-0.1248;-0.1016;-0.1049	-0.114864	1	Pancreas	0.3503	0.350317
RSAD2	24	ACC;BLCA;BRCA;CESC;COADREAD;DLBC;ESCA;GBMLGG;HNSC;KIPAN;LIHC;LUAD;LUSC;OV;PAAD;PCPG;PRAD;SARC;SKCM;STAD;TGCT;THCA;UCEC;UCS	0.129;0.4155;0.5767;0.4841;0.2453;0.5062;0.4033;0.247;0.4595;0.281;0.189;0.4575;0.3059;0.5794;0.2355;0.2522;0.212;0.3466;0.2495;0.2493;0.6731;0.3291;0.4426;0.5724	0.337837	1	LAML	-0.0518	-0.0518042	15	BLCA;BRCA;CESC;COADREAD;DLBC;HNSC;KIPAN;LUAD;LUSC;OV;PCPG;TGCT;THCA;UCEC;UCS	0.4155;0.5767;0.4841;0.2453;0.5062;0.4595;0.281;0.4575;0.3059;0.5794;0.2522;0.6731;0.3291;0.4426;0.5724	0.457531	2	HNSC;PAAD	0.2328;0.1294	0.181092	0								9	Bladder;Breast;Cervix Uteri;Lung;Pancreas;Prostate;Stomach;Testis;Thyroid	0.0182;0.2737;0.4818;0.0838;0.1663;0.0694;0.2587;0.1393;0.0689	0.139335	11	Adrenal Gland;Blood;Brain;Colon;Esophagus;Kidney;Liver;Muscle;Ovary;Skin;Uterus	-0.0915;-0.2741;-0.0389;-0.0891;-0.4673;-0.0213;-0.0897;-0.104;-0.0603;-0.0364;-0.0109	-0.0891159
TAP1	25	ACC;BLCA;BRCA;CESC;COADREAD;DLBC;ESCA;GBMLGG;HNSC;KIPAN;LAML;LIHC;LUAD;LUSC;OV;PAAD;PCPG;PRAD;SARC;SKCM;STAD;TGCT;THCA;UCEC;UCS	0.0359;0.2913;0.597;0.302;0.2897;0.4189;0.1333;0.3775;0.3181;0.1876;0.287;0.2489;0.4183;0.1953;0.5262;0.2876;0.2227;0.1493;0.4243;0.4213;0.2641;0.5116;0.3572;0.3055;0.3095	0.302036	0				15	BLCA;BRCA;COADREAD;DLBC;HNSC;LIHC;LUAD;OV;PAAD;PCPG;SARC;SKCM;STAD;TGCT;THCA	0.2913;0.597;0.2897;0.4189;0.3181;0.2489;0.4183;0.5262;0.2876;0.2227;0.4243;0.4213;0.2641;0.5116;0.3572	0.357167	10	CESC;COAD;DLBC;HNSC;LIHC;LUAD;LUSC;OV;STAD;THCA	0.2623;0.0797;0.1651;0.5198;0.0352;0.0867;0.0972;0.2969;0.1005;0.2495	0.132798	10	BLCA;BRCA;ESCA;KIPAN;LAML;LGG;PAAD;PRAD;SARC;SKCM	-0.0219;-0.1963;-0.0297;-0.2105;-0.1671;-0.2412;-0.2116;-0.0187;-0.2475;-0.1898	-0.193062	1	HNSC	0.5198	0.519763	19	Adrenal Gland;Bladder;Brain;Breast;Cervix Uteri;Colon;Esophagus;Kidney;Liver;Lung;Muscle;Ovary;Pancreas;Prostate;Skin;Stomach;Testis;Thyroid;Uterus	0.303;0.2182;0.4356;0.2606;0.5545;0.4487;0.5228;0.4078;0.3126;0.0984;0.0935;0.1921;0.3133;0.2846;0.1917;0.157;0.226;0.3878;0.204	0.284581	1	Blood	-0.1662	-0.166194	4	Adrenal Gland;Brain;Pancreas;Thyroid	0.303;0.4356;0.3133;0.3878	0.350575
FFAR2	21	BLCA;BRCA;CESC;COADREAD;DLBC;ESCA;HNSC;KIPAN;LIHC;LUAD;LUSC;OV;PAAD;PCPG;SARC;SKCM;STAD;TGCT;THCA;UCEC;UCS	0.323;0.1231;0.4108;0.3741;0.4417;0.3551;0.5317;0.4592;0.2038;0.0615;0.4943;0.3524;0.3556;0.3195;0.412;0.2663;0.426;0.665;0.0672;0.3631;0.3532	0.355648	1	PRAD	-0.0854	-0.0853694	14	BLCA;CESC;COADREAD;DLBC;HNSC;KIPAN;LUSC;OV;PAAD;PCPG;SARC;STAD;TGCT;UCEC	0.323;0.4108;0.3741;0.4417;0.5317;0.4592;0.4943;0.3524;0.3556;0.3195;0.412;0.426;0.665;0.3631	0.411394													8	Adrenal Gland;Blood;Breast;Esophagus;Liver;Lung;Stomach;Thyroid	0.5695;0.8536;0.6528;0.7704;0.7012;0.7151;0.7148;0.4353	0.708031	1	Prostate	-0.0704	-0.0704186	6	Adrenal Gland;Breast;Liver;Lung;Stomach;Thyroid	0.5695;0.6528;0.7012;0.7151;0.7148;0.4353	0.677029
GNA15	23	BLCA;BRCA;CESC;COADREAD;DLBC;ESCA;GBMLGG;HNSC;KIPAN;LIHC;LUAD;LUSC;OV;PAAD;PCPG;PRAD;SARC;SKCM;STAD;TGCT;THCA;UCEC;UCS	0.33;0.2107;0.6395;0.1228;0.6167;0.7289;0.2431;0.4871;0.2191;0.2013;0.2253;0.4412;0.2811;0.1262;0.25;0.1458;0.4282;0.4149;0.3034;0.4586;0.3791;0.3706;0.4388	0.329995	2	ACC;LAML	-0.1586;-0.3231	-0.240858	14	BLCA;CESC;DLBC;ESCA;HNSC;LUSC;OV;PCPG;SARC;SKCM;STAD;THCA;UCEC;UCS	0.33;0.6395;0.6167;0.7289;0.4871;0.4412;0.2811;0.25;0.4282;0.4149;0.3034;0.3791;0.3706;0.4388	0.421551	3	ESCA;HNSC;LAML	0.3286;0.5702;0.0541	0.328603	0				1	HNSC	0.5702	0.570235	19	Adrenal Gland;Bladder;Blood;Brain;Cervix Uteri;Colon;Esophagus;Kidney;Liver;Lung;Muscle;Ovary;Pancreas;Prostate;Skin;Stomach;Testis;Thyroid;Uterus	0.302;0.0727;0.0175;0.0409;0.2;0.3199;0.6493;0.3479;0.4552;0.3594;0.1148;0.0852;0.357;0.247;0.2685;0.4628;0.0255;0.0774;0.3416	0.268525	1	Breast	-0.0472	-0.0472489	7	Adrenal Gland;Liver;Lung;Pancreas;Skin;Stomach;Uterus	0.302;0.4552;0.3594;0.357;0.2685;0.4628;0.3416	0.357014
IFI35	24	BLCA;BRCA;CESC;COADREAD;DLBC;ESCA;GBMLGG;HNSC;KIPAN;LAML;LIHC;LUAD;LUSC;OV;PAAD;PCPG;PRAD;SARC;SKCM;STAD;TGCT;THCA;UCEC;UCS	0.2386;0.3722;0.1795;0.1605;0.5107;0.1789;0.3273;0.3036;0.0757;0.4977;0.3123;0.4015;0.2378;0.581;0.2738;0.2341;0.2064;0.3237;0.5637;0.1949;0.5555;0.3345;0.5177;0.454	0.317957	1	ACC	-0.1653	-0.165314	14	BLCA;DLBC;LAML;LIHC;LUAD;LUSC;OV;PAAD;PCPG;SKCM;TGCT;THCA;UCEC;UCS	0.2386;0.5107;0.4977;0.3123;0.4015;0.2378;0.581;0.2738;0.2341;0.5637;0.5555;0.3345;0.5177;0.454	0.427736	11	BLCA;COAD;DLBC;ESCA;HNSC;LIHC;LUAD;LUSC;OV;STAD;THCA	0.0489;0.1;0.2019;0.2982;0.2783;0.0519;0.2032;0.1255;0.1337;0.0765;0.3899	0.133672	5	CESC;KIPAN;LAML;PAAD;SKCM	-0.0915;-0.2528;-0.0672;-0.0615;-0.1235	-0.0915385					14	Adrenal Gland;Bladder;Brain;Breast;Cervix Uteri;Colon;Kidney;Lung;Pancreas;Prostate;Stomach;Testis;Thyroid;Uterus	0.2321;0.1818;0.3225;0.1922;0.1182;0.1895;0.3823;0.108;0.3841;0.1499;0.3192;0.2861;0.0476;0.2216	0.206857	6	Blood;Esophagus;Liver;Muscle;Ovary;Skin	-0.3692;-0.4913;-0.0544;-0.0106;-0.0193;-0.1104	-0.0823752	1	Pancreas	0.3841	0.384119
IFIT3	24	BLCA;BRCA;CESC;COADREAD;DLBC;ESCA;GBMLGG;HNSC;KIPAN;LAML;LIHC;LUAD;LUSC;OV;PAAD;PCPG;PRAD;SARC;SKCM;STAD;TGCT;THCA;UCEC;UCS	0.3408;0.5873;0.3608;0.2587;0.5731;0.2579;0.0696;0.3346;0.2559;0.2892;0.1828;0.4898;0.2693;0.5824;0.1982;0.1543;0.1919;0.377;0.154;0.2945;0.5911;0.3489;0.4576;0.5165	0.314562	1	ACC	-0.1236	-0.123614	14	BLCA;BRCA;COADREAD;DLBC;HNSC;LUAD;LUSC;OV;SARC;STAD;TGCT;THCA;UCEC;UCS	0.3408;0.5873;0.2587;0.5731;0.3346;0.4898;0.2693;0.5824;0.377;0.2945;0.5911;0.3489;0.4576;0.5165	0.417275	9	BLCA;CESC;COAD;ESCA;HNSC;LAML;LIHC;OV;STAD	0.1589;0.0746;0.2283;0.2093;0.247;0.2328;0.1782;0.1173;0.1683	0.178218	7	KIPAN;LGG;LUAD;PAAD;SARC;SKCM;THCA	-0.065;-0.1645;-0.0796;-0.1047;-0.3452;-0.1959;-0.0702	-0.104718					13	Adrenal Gland;Bladder;Brain;Breast;Cervix Uteri;Kidney;Lung;Pancreas;Prostate;Stomach;Testis;Thyroid;Uterus	0.0115;0.2636;0.1612;0.1306;0.6364;0.1397;0.0456;0.196;0.0623;0.1689;0.2046;0.0312;0.0205	0.139663	7	Blood;Colon;Esophagus;Liver;Muscle;Ovary;Skin	-0.2937;-0.3385;-0.4241;-0.3069;-0.1574;-0.1944;-0.2138	-0.293653
IL1B	24	BLCA;BRCA;CESC;COADREAD;DLBC;ESCA;GBMLGG;HNSC;KIPAN;LAML;LIHC;LUAD;LUSC;OV;PAAD;PCPG;PRAD;SARC;SKCM;STAD;TGCT;THCA;UCEC;UCS	0.2679;0.2531;0.1823;0.486;0.1517;0.2446;0.2002;0.3489;0.3097;0.0074;0.1827;0.2788;0.3233;0.1753;0.2917;0.3596;0.3793;0.4023;0.388;0.3837;0.5;0.2155;0.3406;0.1981	0.285254	1	ACC	-0.032	-0.031987	14	BLCA;COADREAD;HNSC;KIPAN;LUAD;LUSC;PAAD;PCPG;PRAD;SARC;SKCM;STAD;TGCT;UCEC	0.2679;0.486;0.3489;0.3097;0.2788;0.3233;0.2917;0.3596;0.3793;0.4023;0.388;0.3837;0.5;0.3406	0.354265	2	HNSC;LAML	0.3892;0.2963	0.342793	1	THCA	-0.4757	-0.475678					15	Adrenal Gland;Bladder;Blood;Brain;Breast;Colon;Kidney;Liver;Lung;Pancreas;Prostate;Skin;Stomach;Thyroid;Uterus	0.1734;0.2273;0.7597;0.2109;0.1539;0.6116;0.2192;0.579;0.392;0.3393;0.3201;0.1722;0.3033;0.1655;0.2438	0.243799	1	Testis	-0.0124	-0.0123673	4	Liver;Lung;Pancreas;Prostate	0.579;0.392;0.3393;0.3201	0.365638
ISG20	25	ACC;BLCA;BRCA;CESC;COADREAD;DLBC;ESCA;GBMLGG;HNSC;KIPAN;LAML;LIHC;LUAD;LUSC;OV;PAAD;PCPG;PRAD;SARC;SKCM;STAD;TGCT;THCA;UCEC;UCS	0.2051;0.396;0.4976;0.2485;0.2473;0.3041;0.109;0.4329;0.4012;0.1618;0.1256;0.1881;0.0711;0.2393;0.5052;0.2211;0.3052;0.1856;0.3705;0.4566;0.2204;0.603;0.3868;0.4325;0.4321	0.30406	0				14	BLCA;BRCA;COADREAD;GBMLGG;HNSC;LUSC;OV;PCPG;SARC;SKCM;TGCT;THCA;UCEC;UCS	0.396;0.4976;0.2473;0.4329;0.4012;0.2393;0.5052;0.3052;0.3705;0.4566;0.603;0.3868;0.4325;0.4321	0.416664	13	BLCA;BRCA;COAD;DLBC;ESCA;HNSC;LAML;LGG;LIHC;LUSC;SARC;SKCM;STAD	0.1963;0.0596;0.2138;0.0148;0.1501;0.4889;0.1662;0.0128;0.3405;0.0916;0.0491;0.1115;0.2232	0.150111	7	CESC;KIPAN;LUAD;OV;PAAD;PRAD;THCA	-0.3685;-0.0995;-0.0144;-0.008;-0.1738;-0.8608;-0.1872	-0.173803	2	HNSC;PRAD	0.4889;-0.8608	0.674819	17	Adrenal Gland;Bladder;Brain;Breast;Colon;Esophagus;Kidney;Liver;Lung;Muscle;Ovary;Pancreas;Prostate;Skin;Stomach;Thyroid;Uterus	0.3322;0.1;0.3453;0.2453;0.5411;0.6445;0.5293;0.3548;0.2057;0.2101;0.2246;0.1618;0.1349;0.3082;0.004;0.1645;0.0737	0.224566	3	Blood;Cervix Uteri;Testis	-0.149;-0.0818;-0.0426	-0.0818182	3	Adrenal Gland;Kidney;Skin	0.3322;0.5293;0.3082	0.33218
LAP3	24	ACC;BLCA;BRCA;CESC;COADREAD;DLBC;GBMLGG;HNSC;KIPAN;LAML;LIHC;LUAD;LUSC;OV;PAAD;PCPG;PRAD;SARC;SKCM;STAD;TGCT;THCA;UCEC;UCS	0.0768;0.2879;0.4445;0.1628;0.2578;0.5978;0.3309;0.3354;0.2674;0.3198;0.11;0.3902;0.1304;0.4921;0.2435;0.2605;0.2503;0.4387;0.1715;0.2856;0.5897;0.3044;0.2963;0.5418	0.292123	1	ESCA	-0.1072	-0.107165	14	BLCA;BRCA;COADREAD;DLBC;HNSC;KIPAN;LUAD;OV;PCPG;PRAD;SARC;STAD;TGCT;UCS	0.2879;0.4445;0.2578;0.5978;0.3354;0.2674;0.3902;0.4921;0.2605;0.2503;0.4387;0.2856;0.5897;0.5418	0.362815	10	BRCA;CESC;ESCA;HNSC;LUAD;LUSC;PRAD;SARC;SKCM;THCA	0.0745;0.0362;0.1484;0.0129;0.0283;0.0453;0.0748;0.0812;0.0299;0.0078	0.0407202	10	BLCA;COAD;DLBC;KIPAN;LAML;LGG;LIHC;OV;PAAD;STAD	-0.0308;-0.1226;-0.0554;-0.0789;-0.4763;-0.2526;-0.1206;-0.0484;-0.0653;-0.0526	-0.072108	1	LAML	-0.4763	0.476344	13	Brain;Breast;Cervix Uteri;Colon;Kidney;Liver;Lung;Muscle;Ovary;Pancreas;Prostate;Stomach;Uterus	0.3433;0.3234;0.4909;0.4405;0.3576;0.1735;0.2232;0.0289;0.0269;0.1279;0.0362;0.351;0.3891	0.323408	7	Adrenal Gland;Bladder;Blood;Esophagus;Skin;Testis;Thyroid	-0.0706;-0.1182;-0.6052;-0.236;-0.0275;-0.0393;-0.0351	-0.070635	1	Uterus	0.3891	0.38911
LILRB4	24	BLCA;BRCA;CESC;COADREAD;DLBC;ESCA;GBMLGG;HNSC;KIPAN;LAML;LIHC;LUAD;LUSC;OV;PAAD;PCPG;PRAD;SARC;SKCM;STAD;TGCT;THCA;UCEC;UCS	0.2343;0.4573;0.2513;0.2999;0.4808;0.1011;0.1552;0.1187;0.1509;0.5291;0.2549;0.3822;0.1563;0.4334;0.1071;0.1754;0.3538;0.3808;0.2358;0.3429;0.5695;0.3587;0.1614;0.4296	0.277376	1	ACC	-0.1603	-0.160349	14	BLCA;BRCA;COADREAD;DLBC;LAML;LIHC;LUAD;OV;PRAD;SARC;STAD;TGCT;THCA;UCS	0.2343;0.4573;0.2999;0.4808;0.5291;0.2549;0.3822;0.4334;0.3538;0.3808;0.3429;0.5695;0.3587;0.4296	0.381507													16	Adrenal Gland;Blood;Brain;Breast;Colon;Kidney;Liver;Lung;Muscle;Ovary;Pancreas;Prostate;Stomach;Testis;Thyroid;Uterus	0.2588;0.5135;0.1259;0.3501;0.4449;0.1492;0.2775;0.2698;0.0625;0.0849;0.2888;6e-04;0.4967;0.1824;0.0078;0.3104	0.264273	3	Bladder;Cervix Uteri;Esophagus	-0.1636;-0.4364;-0.3075	-0.307516	3	Pancreas;Stomach;Uterus	0.2888;0.4967;0.3104	0.31044
OAS2	25	ACC;BLCA;BRCA;CESC;COADREAD;DLBC;ESCA;GBMLGG;HNSC;KIPAN;LAML;LIHC;LUAD;LUSC;OV;PAAD;PCPG;PRAD;SARC;SKCM;STAD;TGCT;THCA;UCEC;UCS	0.013;0.3359;0.5303;0.4561;0.2291;0.337;0.346;0.3216;0.3523;0.2998;0.2733;0.1212;0.412;0.3711;0.5541;0.2473;0.3611;0.1312;0.3874;0.3719;0.2839;0.5994;0.2308;0.4374;0.5173	0.345997	0				14	BLCA;BRCA;CESC;HNSC;KIPAN;LUAD;LUSC;OV;PCPG;SARC;STAD;TGCT;UCEC;UCS	0.3359;0.5303;0.4561;0.3523;0.2998;0.412;0.3711;0.5541;0.3611;0.3874;0.2839;0.5994;0.4374;0.5173	0.399719	2	DLBC;HNSC	0.085;0.2408	0.162893	4	KIPAN;PAAD;SKCM;THCA	-0.5248;-0.1144;-0.1861;-0.039	-0.150234	1	KIPAN	-0.5248	0.524817	15	Adrenal Gland;Bladder;Brain;Breast;Cervix Uteri;Colon;Esophagus;Kidney;Liver;Lung;Pancreas;Stomach;Testis;Thyroid;Uterus	0.1419;0.2455;0.1873;0.4621;0.3545;0.2228;0.5915;0.232;0.1223;0.0435;0.2926;0.0469;0.2044;0.1268;0.2371	0.22281	5	Blood;Muscle;Ovary;Prostate;Skin	-0.7323;-0.0397;-0.0564;-0.0037;-0.0853	-0.0563728	1	Pancreas	0.2926	0.292612
PILRA	24	BLCA;BRCA;CESC;COADREAD;DLBC;ESCA;GBMLGG;HNSC;KIPAN;LAML;LIHC;LUAD;LUSC;OV;PAAD;PCPG;PRAD;SARC;SKCM;STAD;TGCT;THCA;UCEC;UCS	0.2069;0.4951;0.1736;0.3455;0.5263;0.1268;0.2026;0.161;0.268;0.7617;0.2777;0.3731;0.1572;0.3253;0.1709;0.1899;0.3306;0.4283;0.2272;0.4281;0.5687;0.3764;0.2814;0.4435	0.303341	1	ACC	-0.0351	-0.0350664	14	BRCA;COADREAD;DLBC;KIPAN;LAML;LIHC;LUAD;OV;PRAD;SARC;STAD;TGCT;THCA;UCS	0.4951;0.3455;0.5263;0.268;0.7617;0.2777;0.3731;0.3253;0.3306;0.4283;0.4281;0.5687;0.3764;0.4435	0.402289													15	Adrenal Gland;Bladder;Blood;Colon;Liver;Lung;Muscle;Ovary;Pancreas;Prostate;Skin;Stomach;Testis;Thyroid;Uterus	0.103;0.6727;0.5964;0.0096;0.1325;0.3591;0.072;0.1416;0.0789;0.0843;0.1278;0.2895;0.2631;0.0526;0.2018	0.132467	5	Brain;Breast;Cervix Uteri;Esophagus;Kidney	-4e-04;-0.102;-0.1909;-0.3627;-0.1059	-0.105938	2	Bladder;Lung	0.6727;0.3591	0.515938
PLAUR	25	ACC;BLCA;BRCA;CESC;COADREAD;DLBC;ESCA;GBMLGG;HNSC;KIPAN;LAML;LIHC;LUAD;LUSC;OV;PAAD;PCPG;PRAD;SARC;SKCM;STAD;TGCT;THCA;UCEC;UCS	0.108;0.384;0.3492;0.2153;0.3294;0.4066;0.1257;0.4202;0.2601;0.2047;0.6422;0.1637;0.2838;0.3227;0.3186;0.1567;0.3682;0.5118;0.3543;0.3064;0.3225;0.3308;0.4093;0.2552;0.4719	0.322699	0				14	BLCA;COADREAD;DLBC;GBMLGG;LAML;LUAD;LUSC;OV;PCPG;PRAD;SARC;STAD;THCA;UCS	0.384;0.3294;0.4066;0.4202;0.6422;0.2838;0.3227;0.3186;0.3682;0.5118;0.3543;0.3225;0.4093;0.4719	0.376113	6	BLCA;COAD;ESCA;HNSC;LIHC;OV	0.039;0.1932;0.2777;0.2077;0.1355;0.023	0.164352	13	BRCA;CESC;KIPAN;LAML;LGG;LUAD;LUSC;PAAD;PRAD;SARC;SKCM;STAD;THCA	-0.2242;-0.0831;-0.2682;-0.0922;-0.124;-0.1027;-0.3186;-0.0253;-0.2994;-0.3691;-0.3777;-0.2244;-0.5303	-0.224352	2	LUSC;SKCM	-0.3186;-0.3777	0.348168	18	Adrenal Gland;Blood;Brain;Breast;Colon;Esophagus;Kidney;Liver;Lung;Muscle;Ovary;Pancreas;Prostate;Skin;Stomach;Testis;Thyroid;Uterus	0.2645;0.2838;0.3672;0.199;0.5992;0.221;0.5488;0.4006;0.3134;0.1262;0.0311;0.4435;0.4057;0.0037;0.5479;0.3704;0.3353;0.1201	0.324349	2	Bladder;Cervix Uteri	-0.1;-0.0273	-0.0636364	7	Kidney;Lung;Pancreas;Prostate;Stomach;Testis;Thyroid	0.5488;0.3134;0.4435;0.4057;0.5479;0.3704;0.3353	0.405668
SIGLEC1	24	BLCA;BRCA;CESC;COADREAD;DLBC;ESCA;GBMLGG;HNSC;KIPAN;LAML;LIHC;LUAD;LUSC;OV;PAAD;PCPG;PRAD;SARC;SKCM;STAD;TGCT;THCA;UCEC;UCS	0.2451;0.563;0.298;0.2549;0.4697;0.0989;0.2824;0.1752;0.2349;0.496;0.2365;0.3169;0.1437;0.4451;0.2573;0.1924;0.386;0.3861;0.1801;0.2606;0.6284;0.3208;0.3237;0.3864	0.290198	1	ACC	-0.1922	-0.192152	14	BLCA;BRCA;COADREAD;DLBC;LAML;LIHC;LUAD;OV;PRAD;SARC;STAD;TGCT;UCEC;UCS	0.2451;0.563;0.2549;0.4697;0.496;0.2365;0.3169;0.4451;0.386;0.3861;0.2606;0.6284;0.3237;0.3864	0.386065													15	Adrenal Gland;Bladder;Blood;Brain;Breast;Cervix Uteri;Colon;Kidney;Liver;Pancreas;Prostate;Skin;Stomach;Testis;Uterus	0.0704;0.2182;0.3835;0.1123;0.2845;0.4636;0.1027;0.1686;0.0222;0.1519;0.0363;0.1817;0.1794;0.2355;0.4485	0.179375	5	Esophagus;Lung;Muscle;Ovary;Thyroid	-0.5254;-0.0154;-0.0331;-0.0151;-0.0737	-0.0330874	1	Uterus	0.4485	0.448483
UPP1	25	ACC;BLCA;BRCA;CESC;COADREAD;DLBC;ESCA;GBMLGG;HNSC;KIPAN;LAML;LIHC;LUAD;LUSC;OV;PAAD;PCPG;PRAD;SARC;SKCM;STAD;TGCT;THCA;UCEC;UCS	0.1503;0.2791;0.4316;0.4321;0.2695;0.1183;0.5469;0.2991;0.3927;0.0426;0.621;0.1733;0.2491;0.2813;0.2793;0.159;0.2315;0.2487;0.2449;0.4363;0.1867;0.5137;0.3052;0.3866;0.3318	0.279256	0				14	BLCA;BRCA;CESC;COADREAD;ESCA;HNSC;LAML;LUSC;OV;PCPG;PRAD;SKCM;TGCT;UCEC	0.2791;0.4316;0.4321;0.2695;0.5469;0.3927;0.621;0.2813;0.2793;0.2315;0.2487;0.4363;0.5137;0.3866	0.389642	8	BLCA;CESC;COAD;ESCA;HNSC;KIPAN;OV;PAAD	0.303;0.0831;0.316;0.1378;0.286;0.0885;0.3112;0.0775	0.211889	8	BRCA;LGG;LIHC;LUAD;LUSC;SKCM;STAD;THCA	-0.1787;-0.0376;-0.0706;-0.0078;-0.1177;-0.0167;-0.1499;-0.3509	-0.094123					20	Adrenal Gland;Bladder;Blood;Brain;Breast;Cervix Uteri;Colon;Esophagus;Kidney;Liver;Lung;Muscle;Ovary;Pancreas;Prostate;Skin;Stomach;Testis;Thyroid;Uterus	0.3094;0.0455;0.7612;0.0674;0.4433;0.5545;0.5577;0.6756;0.4666;0.3995;0.3375;0.0967;0.1664;0.3831;0.486;0.0053;0.4803;0.3054;0.3247;0.378	0.380559	0				7	Adrenal Gland;Lung;Pancreas;Prostate;Stomach;Thyroid;Uterus	0.3094;0.3375;0.3831;0.486;0.4803;0.3247;0.378	0.378049
CCL3	24	BLCA;BRCA;CESC;COADREAD;DLBC;ESCA;GBMLGG;HNSC;KIPAN;LAML;LIHC;LUAD;LUSC;OV;PAAD;PCPG;PRAD;SARC;SKCM;STAD;TGCT;THCA;UCEC;UCS	0.3188;0.3929;0.195;0.4685;0.3977;0.2557;0.0177;0.2323;0.1867;0.4182;0.2331;0.4079;0.2224;0.3156;0.2748;0.2831;0.4461;0.4208;0.3705;0.5217;0.5906;0.3201;0.2798;0.2271	0.317179	1	ACC	-0.0408	-0.0408476	13	BLCA;BRCA;COADREAD;DLBC;LIHC;LUAD;OV;PAAD;PCPG;PRAD;SARC;STAD;TGCT	0.3188;0.3929;0.4685;0.3977;0.2331;0.4079;0.3156;0.2748;0.2831;0.4461;0.4208;0.5217;0.5906	0.397742													10	Adrenal Gland;Breast;Colon;Kidney;Liver;Lung;Stomach;Testis;Thyroid;Uterus	0.2242;0.1769;0.3912;0.0832;0.1331;0.2232;0.3972;0.0897;0.348;0.2509	0.223688	2	Blood;Prostate	-0.7149;-0.0056	-0.360263	2	Stomach;Thyroid	0.3972;0.348	0.372621
CCR1	24	BLCA;BRCA;CESC;COADREAD;DLBC;ESCA;GBMLGG;HNSC;KIPAN;LAML;LIHC;LUAD;LUSC;OV;PAAD;PCPG;PRAD;SARC;SKCM;STAD;TGCT;THCA;UCEC;UCS	0.2311;0.5542;0.2461;0.3839;0.4409;0.0698;0.2483;0.1683;0.2216;0.6901;0.2146;0.3502;0.1813;0.4664;0.1784;0.2464;0.3575;0.4111;0.2571;0.3922;0.6503;0.2845;0.2884;0.4281	0.286457	1	ACC	-0.1857	-0.185737	13	BLCA;BRCA;COADREAD;DLBC;LAML;LUAD;OV;PCPG;PRAD;SARC;STAD;TGCT;UCS	0.2311;0.5542;0.3839;0.4409;0.6901;0.3502;0.4664;0.2464;0.3575;0.4111;0.3922;0.6503;0.4281	0.41113													15	Adrenal Gland;Blood;Brain;Breast;Cervix Uteri;Colon;Kidney;Liver;Lung;Pancreas;Prostate;Skin;Stomach;Testis;Uterus	0.0257;0.7318;0.2133;0.3818;0.0545;0.2999;0.1096;0.419;0.3558;0.3076;0.0984;0.1346;0.4188;0.0246;0.2313	0.231289	5	Bladder;Esophagus;Muscle;Ovary;Thyroid	-0.1;-0.3276;-0.012;-0.0036;-0.1131	-0.1	3	Lung;Pancreas;Stomach	0.3558;0.3076;0.4188	0.355755
CD300C	24	BLCA;BRCA;CESC;COADREAD;DLBC;ESCA;GBMLGG;HNSC;KIPAN;LAML;LIHC;LUAD;LUSC;OV;PAAD;PCPG;PRAD;SARC;SKCM;STAD;TGCT;THCA;UCEC;UCS	0.2827;0.3834;0.2369;0.3619;0.5943;0.0254;0.2894;0.146;0.2076;0.6223;0.3056;0.3067;0.1584;0.3385;0.0802;0.2231;0.4011;0.4251;0.187;0.4082;0.5082;0.2138;0.3037;0.4116	0.304614	1	ACC	-0.0642	-0.0642417	13	BLCA;COADREAD;DLBC;LAML;LIHC;LUAD;OV;PCPG;PRAD;SARC;STAD;TGCT;UCS	0.2827;0.3619;0.5943;0.6223;0.3056;0.3067;0.3385;0.2231;0.4011;0.4251;0.4082;0.5082;0.4116	0.401085													10	Adrenal Gland;Blood;Breast;Colon;Lung;Pancreas;Prostate;Stomach;Testis;Uterus	0.1098;0.5437;0.348;0.3943;0.3539;0.2916;0.2852;0.5129;0.1927;0.2235	0.319784	4	Bladder;Cervix Uteri;Esophagus;Thyroid	-0.0909;-0.3636;-0.2584;-0.0426	-0.174643	3	Lung;Pancreas;Stomach	0.3539;0.2916;0.5129	0.353851
CD80	22	BLCA;BRCA;CESC;COADREAD;DLBC;ESCA;HNSC;KIPAN;LAML;LIHC;LUAD;LUSC;OV;PAAD;PRAD;SARC;SKCM;STAD;TGCT;THCA;UCEC;UCS	0.3164;0.5944;0.3463;0.3752;0.3056;0.0876;0.2377;0.3533;0.0468;0.3015;0.3233;0.2023;0.5522;0.2675;0.3541;0.4812;0.277;0.4746;0.5935;0.4094;0.2863;0.318	0.320657	0				13	BLCA;BRCA;COADREAD;KIPAN;LIHC;LUAD;OV;PAAD;PRAD;SARC;STAD;TGCT;THCA	0.3164;0.5944;0.3752;0.3533;0.3015;0.3233;0.5522;0.2675;0.3541;0.4812;0.4746;0.5935;0.4094	0.375188													3	Adrenal Gland;Lung;Testis	0.3628;0.1345;0.1748	0.174786	2	Pancreas;Thyroid	-0.0693;-0.0272	-0.0482573	1	Adrenal Gland	0.3628	0.362767
CMPK2	25	ACC;BLCA;BRCA;CESC;COADREAD;DLBC;ESCA;GBMLGG;HNSC;KIPAN;LAML;LIHC;LUAD;LUSC;OV;PAAD;PCPG;PRAD;SARC;SKCM;STAD;TGCT;THCA;UCEC;UCS	0.0199;0.3806;0.6282;0.4298;0.2095;0.6068;0.222;0.223;0.3991;0.3041;0.014;0.2;0.4393;0.2621;0.5687;0.2406;0.2039;0.2243;0.3799;0.2913;0.2084;0.5897;0.2845;0.4248;0.4369	0.291269	0				13	BLCA;BRCA;CESC;DLBC;HNSC;KIPAN;LUAD;LUSC;OV;SARC;TGCT;UCEC;UCS	0.3806;0.6282;0.4298;0.6068;0.3991;0.3041;0.4393;0.2621;0.5687;0.3799;0.5897;0.4248;0.4369	0.429793	4	LAML;LUAD;PAAD;PRAD	0.1697;0.1195;0.1704;0.0187	0.144598	1	THCA	-0.0234	-0.023394					9	Bladder;Breast;Cervix Uteri;Colon;Liver;Lung;Pancreas;Prostate;Stomach	0.3364;0.4487;0.2909;0.2152;0.0933;0.1946;0.0267;0.1577;0.1957	0.195655	11	Adrenal Gland;Blood;Brain;Esophagus;Kidney;Muscle;Ovary;Skin;Testis;Thyroid;Uterus	-0.1431;-0.4127;-0.105;-0.3234;-0.2309;-0.0261;-0.1156;-0.0479;-0.1906;-0.0026;-0.028	-0.115597
DOK2	24	BLCA;BRCA;CESC;COADREAD;DLBC;ESCA;GBMLGG;HNSC;KIPAN;LAML;LIHC;LUAD;LUSC;OV;PAAD;PCPG;PRAD;SARC;SKCM;STAD;TGCT;THCA;UCEC;UCS	0.2185;0.3907;0.3073;0.299;0.3747;0.1069;0.3999;0.1773;0.2713;0.5443;0.2174;0.249;0.1072;0.3114;0.0596;0.3797;0.4087;0.4478;0.3083;0.1922;0.5073;0.3557;0.1322;0.3871	0.307823	1	ACC	-0.17	-0.169952	13	BRCA;COADREAD;DLBC;GBMLGG;KIPAN;LAML;OV;PCPG;PRAD;SARC;TGCT;THCA;UCS	0.3907;0.299;0.3747;0.3999;0.2713;0.5443;0.3114;0.3797;0.4087;0.4478;0.5073;0.3557;0.3871	0.387095	0				1	LAML	-0.1814	-0.18136					17	Adrenal Gland;Bladder;Blood;Brain;Breast;Cervix Uteri;Colon;Kidney;Liver;Lung;Ovary;Pancreas;Prostate;Stomach;Testis;Thyroid;Uterus	0.2575;0.2545;0.2611;0.316;0.379;0.1;0.4034;0.1078;0.1982;0.0827;0.1506;0.3;0.2447;0.3706;0.2476;0.091;0.4485	0.254545	2	Esophagus;Muscle	-0.2411;-0.0214	-0.131251	2	Pancreas;Uterus	0.3;0.4485	0.374261
FCER1G	24	BLCA;BRCA;CESC;COADREAD;DLBC;ESCA;GBMLGG;HNSC;KIPAN;LAML;LIHC;LUAD;LUSC;OV;PAAD;PCPG;PRAD;SARC;SKCM;STAD;TGCT;THCA;UCEC;UCS	0.2278;0.4367;0.2861;0.3235;0.5352;0.1391;0.3135;0.1369;0.2205;0.7648;0.2554;0.3582;0.1879;0.3681;0.191;0.1914;0.3708;0.4164;0.3038;0.3357;0.5881;0.3303;0.1704;0.4465	0.318495	1	ACC	-0.1496	-0.149612	13	BRCA;COADREAD;DLBC;LAML;LIHC;LUAD;OV;PRAD;SARC;STAD;TGCT;THCA;UCS	0.4367;0.3235;0.5352;0.7648;0.2554;0.3582;0.3681;0.3708;0.4164;0.3357;0.5881;0.3303;0.4465	0.370829													18	Adrenal Gland;Bladder;Blood;Brain;Breast;Colon;Kidney;Liver;Lung;Muscle;Ovary;Pancreas;Prostate;Skin;Stomach;Testis;Thyroid;Uterus	0.239;0.1182;0.802;0.2882;0.3049;0.4373;0.2654;0.4602;0.4182;0.1915;0.1096;0.2994;0.2273;0.2794;0.5244;0.2551;0.051;0.3817	0.28379	2	Cervix Uteri;Esophagus	-0.4818;-0.2945	-0.388148	6	Liver;Lung;Pancreas;Skin;Stomach;Uterus	0.4602;0.4182;0.2994;0.2794;0.5244;0.3817	0.399934
FCN1	22	BLCA;BRCA;CESC;COADREAD;DLBC;HNSC;KIPAN;LAML;LIHC;LUAD;LUSC;OV;PAAD;PCPG;PRAD;SARC;SKCM;STAD;TGCT;THCA;UCEC;UCS	0.1742;0.4006;0.1725;0.4374;0.2122;0.0952;0.5708;0.8178;0.2878;0.1915;0.1531;0.3844;0.1269;0.7016;0.3987;0.4976;0.3534;0.4475;0.5467;0.3408;0.318;0.3739	0.363641	1	ESCA	-0.0356	-0.0355552	13	BRCA;COADREAD;KIPAN;LAML;LIHC;OV;PCPG;PRAD;SARC;STAD;TGCT;THCA;UCS	0.4006;0.4374;0.5708;0.8178;0.2878;0.3844;0.7016;0.3987;0.4976;0.4475;0.5467;0.3408;0.3739	0.437353													18	Adrenal Gland;Bladder;Blood;Brain;Breast;Cervix Uteri;Colon;Esophagus;Kidney;Liver;Lung;Muscle;Ovary;Pancreas;Prostate;Stomach;Thyroid;Uterus	0.5179;0.5273;0.4562;0.6755;0.7242;0.4636;0.2394;0.086;0.6034;0.5308;0.5966;0.3022;0.2719;0.5281;0.3475;0.6395;0.4742;0.5243	0.521107	0				14	Adrenal Gland;Bladder;Brain;Breast;Kidney;Liver;Lung;Muscle;Ovary;Pancreas;Prostate;Stomach;Thyroid;Uterus	0.5179;0.5273;0.6755;0.7242;0.6034;0.5308;0.5966;0.3022;0.2719;0.5281;0.3475;0.6395;0.4742;0.5243	0.527663
FPR3	24	BLCA;BRCA;CESC;COADREAD;DLBC;ESCA;GBMLGG;HNSC;KIPAN;LAML;LIHC;LUAD;LUSC;OV;PAAD;PCPG;PRAD;SARC;SKCM;STAD;TGCT;THCA;UCEC;UCS	0.2627;0.4929;0.2926;0.3378;0.1993;0.0325;0.3257;0.1375;0.2939;0.1092;0.1091;0.3442;0.1322;0.4442;0.1838;0.2419;0.3234;0.3961;0.1995;0.3087;0.5297;0.3391;0.2826;0.3818	0.293224	1	ACC	-0.1589	-0.158851	13	BLCA;BRCA;COADREAD;KIPAN;LUAD;OV;PCPG;PRAD;SARC;STAD;TGCT;THCA;UCS	0.2627;0.4929;0.3378;0.2939;0.3442;0.4442;0.2419;0.3234;0.3961;0.3087;0.5297;0.3391;0.3818	0.339081													12	Adrenal Gland;Bladder;Blood;Breast;Cervix Uteri;Colon;Liver;Ovary;Pancreas;Prostate;Stomach;Uterus	0.0945;0.2364;0.151;0.3881;0.4364;0.3225;0.1806;0.0178;0.1477;0.2287;0.2589;0.148	0.204625	6	Esophagus;Kidney;Lung;Muscle;Testis;Thyroid	-0.2172;-0.062;-0.0325;-0.0632;-0.0371;-0.1011	-0.062562
GBP5	23	BLCA;BRCA;CESC;COADREAD;DLBC;ESCA;GBMLGG;HNSC;KIPAN;LIHC;LUAD;LUSC;OV;PAAD;PCPG;PRAD;SARC;SKCM;STAD;TGCT;THCA;UCEC;UCS	0.3286;0.5193;0.4079;0.3432;0.486;0.3137;0.4005;0.3928;0.2581;0.1747;0.3164;0.2252;0.4059;0.2371;0.2928;0.1925;0.3894;0.2988;0.316;0.5242;0.2966;0.1206;0.3402	0.31638	2	ACC;LAML	-0.1478;-0.0011	-0.0744432	13	BLCA;BRCA;CESC;COADREAD;DLBC;GBMLGG;HNSC;LUAD;OV;PCPG;SARC;STAD;TGCT	0.3286;0.5193;0.4079;0.3432;0.486;0.4005;0.3928;0.3164;0.4059;0.2928;0.3894;0.316;0.5242	0.392838													20	Adrenal Gland;Bladder;Blood;Brain;Breast;Cervix Uteri;Colon;Esophagus;Kidney;Liver;Lung;Muscle;Ovary;Pancreas;Prostate;Skin;Stomach;Testis;Thyroid;Uterus	0.0905;0.2091;0.3137;0.3012;0.3121;0.2545;0.4754;0.5984;0.2174;0.1;0.0744;0.0796;0.025;0.0934;0.1709;0.1438;0.0692;0.1436;0.2074;0.3252	0.189165	0				1	Uterus	0.3252	0.325175
IFI44	25	ACC;BLCA;BRCA;CESC;COADREAD;DLBC;ESCA;GBMLGG;HNSC;KIPAN;LAML;LIHC;LUAD;LUSC;OV;PAAD;PCPG;PRAD;SARC;SKCM;STAD;TGCT;THCA;UCEC;UCS	0.1414;0.3202;0.6062;0.4162;0.12;0.4547;0.2971;0.3673;0.3626;0.1442;0.1756;0.1332;0.3533;0.2722;0.5484;0.1746;0.2336;0.2506;0.4143;0.1507;0.2188;0.4545;0.2465;0.3749;0.541	0.297135	0				13	BLCA;BRCA;CESC;DLBC;HNSC;LUAD;LUSC;OV;PCPG;PRAD;SARC;UCEC;UCS	0.3202;0.6062;0.4162;0.4547;0.3626;0.3533;0.2722;0.5484;0.2336;0.2506;0.4143;0.3749;0.541	0.374919	2	BLCA;HNSC	0.3334;0.2077	0.270564	2	PAAD;SKCM	-0.0485;-0.2365	-0.142514					13	Adrenal Gland;Bladder;Brain;Breast;Cervix Uteri;Kidney;Ovary;Pancreas;Prostate;Stomach;Testis;Thyroid;Uterus	0.1401;0.2818;0.2371;0.0853;0.2;0.0326;0.0212;0.2114;0.2125;0.1738;0.3074;0.1939;0.2596	0.2	7	Blood;Colon;Esophagus;Liver;Lung;Muscle;Skin	-0.4268;-0.39;-0.3021;-0.1041;-0.0409;-0.08;-0.1594	-0.159398
IFI6	25	ACC;BLCA;BRCA;CESC;COADREAD;DLBC;ESCA;GBMLGG;HNSC;KIPAN;LAML;LIHC;LUAD;LUSC;OV;PAAD;PCPG;PRAD;SARC;SKCM;STAD;TGCT;THCA;UCEC;UCS	0.1246;0.2809;0.5312;0.2714;0.108;0.4521;0.189;0.2664;0.3012;0.2734;0.3754;0.2356;0.3325;0.2236;0.5452;0.2562;0.3257;0.1487;0.3763;0.3975;0.1553;0.5619;0.2354;0.3455;0.4911	0.280919	0				13	BLCA;BRCA;DLBC;KIPAN;LIHC;LUAD;OV;PCPG;SARC;SKCM;TGCT;UCEC;UCS	0.2809;0.5312;0.4521;0.2734;0.2356;0.3325;0.5452;0.3257;0.3763;0.3975;0.5619;0.3455;0.4911	0.376313	8	BLCA;HNSC;LAML;LIHC;LUSC;OV;STAD;THCA	0.2667;0.2086;0.114;0.282;2e-04;0.0236;0.1734;0.4211	0.190974	6	BRCA;LGG;LUAD;PAAD;SARC;SKCM	-0.1551;-0.1834;-0.0102;-0.0169;-0.2596;-0.2716	-0.169259					10	Adrenal Gland;Bladder;Brain;Breast;Cervix Uteri;Pancreas;Stomach;Testis;Thyroid;Uterus	0.0457;0.4364;0.0722;0.0132;0.3818;0.3012;0.1714;0.2775;0.0657;0.1551	0.163275	10	Blood;Colon;Esophagus;Kidney;Liver;Lung;Muscle;Ovary;Prostate;Skin	-0.522;-0.4407;-0.4876;-0.0224;-0.0217;-0.0221;-0.165;-6e-04;-0.0893;-0.1607	-0.124999	1	Pancreas	0.3012	0.301233
IL18RAP	22	BLCA;BRCA;CESC;COADREAD;DLBC;ESCA;HNSC;KIPAN;LAML;LIHC;LUAD;LUSC;OV;PAAD;PCPG;PRAD;SARC;SKCM;STAD;TGCT;THCA;UCEC	0.2972;0.4349;0.3055;0.3704;0.1583;0.0667;0.3889;0.2824;0.3258;0.1579;0.2911;0.2449;0.4099;0.2802;0.4925;0.2501;0.3369;0.4072;0.3564;0.4489;0.2965;0.12	0.301336	1	ACC	-0.1214	-0.121431	13	BLCA;BRCA;COADREAD;HNSC;KIPAN;LUAD;LUSC;OV;PAAD;PCPG;PRAD;SKCM;STAD	0.2972;0.4349;0.3704;0.3889;0.2824;0.2911;0.2449;0.4099;0.2802;0.4925;0.2501;0.4072;0.3564	0.356363													18	Adrenal Gland;Bladder;Blood;Brain;Breast;Colon;Esophagus;Kidney;Liver;Lung;Muscle;Ovary;Pancreas;Prostate;Stomach;Testis;Thyroid;Uterus	0.3213;0.0182;0.8444;0.609;0.6445;0.6453;0.5886;0.5748;0.3999;0.5943;0.5056;0.2198;0.3371;0.3436;0.4821;0.3029;0.3919;0.4995	0.490795	1	Cervix Uteri	-0.3909	-0.390909	11	Adrenal Gland;Brain;Breast;Kidney;Lung;Muscle;Pancreas;Prostate;Stomach;Thyroid;Uterus	0.3213;0.609;0.6445;0.5748;0.5943;0.5056;0.3371;0.3436;0.4821;0.3919;0.4995	0.499538
IL4I1	25	ACC;BLCA;BRCA;CESC;COADREAD;DLBC;ESCA;GBMLGG;HNSC;KIPAN;LAML;LIHC;LUAD;LUSC;OV;PAAD;PCPG;PRAD;SARC;SKCM;STAD;TGCT;THCA;UCEC;UCS	0.1325;0.2685;0.5985;0.2169;0.3446;0.2326;0.1322;0.3731;0.1146;0.1707;0.4855;0.2235;0.3098;0.1058;0.4175;0.1957;0.0796;0.3829;0.4612;0.3866;0.2603;0.6335;0.4348;0.4211;0.5845	0.309836	0				13	BLCA;BRCA;COADREAD;LUAD;OV;PRAD;SARC;SKCM;STAD;TGCT;THCA;UCEC;UCS	0.2685;0.5985;0.3446;0.3098;0.4175;0.3829;0.4612;0.3866;0.2603;0.6335;0.4348;0.4211;0.5845	0.417529	8	BLCA;COAD;DLBC;HNSC;LUAD;PAAD;SARC;STAD	0.1193;0.127;0.1647;0.2101;0.38;0.1753;0.1975;0.0234	0.169973	9	BRCA;CESC;KIPAN;LAML;LIHC;LUSC;OV;PRAD;SKCM	-0.1296;-0.2292;-0.1462;-0.2542;-0.0392;-0.245;-0.1171;-0.1497;-0.1236	-0.14621	1	LUAD	0.38	0.379998	14	Adrenal Gland;Brain;Breast;Cervix Uteri;Colon;Esophagus;Kidney;Liver;Lung;Pancreas;Prostate;Skin;Stomach;Thyroid	0.3378;0.1665;0.2266;0.3;0.1761;0.2949;0.4216;0.3277;0.3014;0.3369;0.3497;0.0437;0.3346;0.2018	0.300712	5	Bladder;Blood;Ovary;Testis;Uterus	-0.2455;-0.8013;-0.0517;-0.1414;-0.0526	-0.141352	3	Adrenal Gland;Pancreas;Prostate	0.3378;0.3369;0.3497	0.337801
LOC400759	19	BLCA;BRCA;CESC;DLBC;ESCA;GBMLGG;HNSC;KIPAN;LIHC;LUAD;LUSC;OV;PAAD;PRAD;SARC;STAD;TGCT;THCA;UCEC	0.2535;0.5471;0.422;0.4915;0.4728;0.3431;0.3191;0.2643;0.231;0.4267;0.2566;0.5024;0.2808;0.0942;0.364;0.2382;0.5137;0.1116;0.3119	0.31905	0				13	BLCA;BRCA;CESC;DLBC;ESCA;HNSC;KIPAN;LUAD;LUSC;OV;PAAD;SARC;TGCT	0.2535;0.5471;0.422;0.4915;0.4728;0.3191;0.2643;0.4267;0.2566;0.5024;0.2808;0.364;0.5137	0.422
NMI	25	ACC;BLCA;BRCA;CESC;COADREAD;DLBC;ESCA;GBMLGG;HNSC;KIPAN;LAML;LIHC;LUAD;LUSC;OV;PAAD;PCPG;PRAD;SARC;SKCM;STAD;TGCT;THCA;UCEC;UCS	0.218;0.3366;0.5055;0.2781;0.0819;0.3817;0.0638;0.3721;0.3899;0.1134;0.0671;0.373;0.4211;0.2862;0.4696;0.3043;0.0359;0.1977;0.3855;0.1801;0.188;0.5196;0.2967;0.4007;0.4677	0.304322	0				13	BLCA;BRCA;DLBC;HNSC;LIHC;LUAD;LUSC;OV;PAAD;SARC;TGCT;UCEC;UCS	0.3366;0.5055;0.3817;0.3899;0.373;0.4211;0.2862;0.4696;0.3043;0.3855;0.5196;0.4007;0.4677	0.38992	11	BLCA;COAD;DLBC;ESCA;HNSC;LIHC;LUAD;LUSC;OV;SARC;STAD	0.4117;0.2114;0.0864;0.1689;0.2397;0.0396;0.0502;0.0232;0.0478;0.1826;0.2155	0.168918	4	LAML;PAAD;SKCM;THCA	-0.0472;-0.0461;-0.1402;-0.1872	-0.0936912					18	Adrenal Gland;Bladder;Blood;Brain;Breast;Cervix Uteri;Colon;Esophagus;Kidney;Liver;Lung;Muscle;Pancreas;Prostate;Stomach;Testis;Thyroid;Uterus	0.1838;0.1818;0.4965;0.3752;0.1162;0.5909;0.1767;0.4281;0.4392;0.0439;0.1817;0.0058;0.2376;0.1964;0.2022;0.1342;0.0554;0.1075	0.1828	2	Ovary;Skin	-0.0081;-0.0268	-0.0174316	1	Brain	0.3752	0.375239
PDCD1LG2	24	BLCA;BRCA;CESC;COADREAD;DLBC;ESCA;GBMLGG;HNSC;KIPAN;LAML;LIHC;LUAD;LUSC;OV;PAAD;PCPG;PRAD;SARC;SKCM;STAD;TGCT;THCA;UCEC;UCS	0.2785;0.49;0.2923;0.3777;0.5849;0.2646;0.2869;0.2525;0.3051;0.2365;0.2352;0.3916;0.1791;0.438;0.2248;0.2544;0.2236;0.4013;0.1961;0.3477;0.5386;0.3397;0.1984;0.2455	0.282707	1	ACC	-0.1604	-0.160447	13	BLCA;BRCA;COADREAD;DLBC;KIPAN;LIHC;LUAD;OV;PCPG;SARC;STAD;TGCT;THCA	0.2785;0.49;0.3777;0.5849;0.3051;0.2352;0.3916;0.438;0.2544;0.4013;0.3477;0.5386;0.3397	0.377717													12	Adrenal Gland;Brain;Breast;Kidney;Liver;Lung;Ovary;Prostate;Stomach;Testis;Thyroid;Uterus	0.0792;0.2097;0.1246;0.2236;0.2306;0.0273;0.2015;0.2328;0.1612;0.1323;0.0193;0.1857	0.173451	8	Bladder;Blood;Cervix Uteri;Colon;Esophagus;Muscle;Pancreas;Skin	-0.1458;-0.4198;-0.2636;-0.1366;-0.3993;-0.1696;-0.0969;-0.1341	-0.157705
PLSCR1	25	ACC;BLCA;BRCA;CESC;COADREAD;DLBC;ESCA;GBMLGG;HNSC;KIPAN;LAML;LIHC;LUAD;LUSC;OV;PAAD;PCPG;PRAD;SARC;SKCM;STAD;TGCT;THCA;UCEC;UCS	0.1363;0.3503;0.5639;0.3171;0.1305;0.4839;0.1284;0.3446;0.324;0.1468;0.2764;0.138;0.4069;0.2885;0.559;0.1597;0.3863;0.2706;0.3538;0.266;0.2296;0.347;0.3571;0.4207;0.4297	0.323967	0				13	BLCA;BRCA;DLBC;HNSC;LUAD;LUSC;OV;PCPG;PRAD;SARC;THCA;UCEC;UCS	0.3503;0.5639;0.4839;0.324;0.4069;0.2885;0.559;0.3863;0.2706;0.3538;0.3571;0.4207;0.4297	0.386286	12	BLCA;BRCA;COAD;DLBC;ESCA;HNSC;LAML;LIHC;LUAD;PAAD;SKCM;STAD	0.4302;0.0787;0.1335;0.2995;0.2141;0.416;0.0149;0.3658;0.2657;0.0064;0.2429;0.2553	0.249068	8	CESC;KIPAN;LGG;LUSC;OV;PRAD;SARC;THCA	-0.1492;-0.1735;-0.0281;-0.0321;-0.1546;-0.1123;-0.1527;-0.2885	-0.150986	1	BLCA	0.4302	0.430159	17	Adrenal Gland;Bladder;Blood;Brain;Breast;Colon;Esophagus;Kidney;Liver;Lung;Muscle;Pancreas;Prostate;Stomach;Testis;Thyroid;Uterus	0.0172;0.0545;0.6993;0.425;0.3129;0.4396;0.2653;0.4175;0.4318;0.3792;0.1114;0.3381;0.3121;0.43;0.1991;0.2259;0.3978	0.338144	3	Cervix Uteri;Ovary;Skin	-0.0091;-0.0016;-0.0094	-0.00909091	6	Brain;Lung;Pancreas;Prostate;Stomach;Uterus	0.425;0.3792;0.3381;0.3121;0.43;0.3978	0.388517
SIGLEC7	24	BLCA;BRCA;CESC;COADREAD;DLBC;ESCA;GBMLGG;HNSC;KIPAN;LAML;LIHC;LUAD;LUSC;OV;PAAD;PCPG;PRAD;SARC;SKCM;STAD;TGCT;THCA;UCEC;UCS	0.2237;0.4753;0.2195;0.3295;0.3519;0.0771;0.3331;0.1244;0.2646;0.6953;0.217;0.3661;0.1548;0.4303;0.1561;0.2272;0.3471;0.4344;0.1496;0.3949;0.4925;0.3477;0.2681;0.4083	0.331294	1	ACC	-0.0364	-0.0364296	13	BRCA;COADREAD;KIPAN;LAML;LUAD;OV;PCPG;PRAD;SARC;STAD;TGCT;THCA;UCS	0.4753;0.3295;0.2646;0.6953;0.3661;0.4303;0.2272;0.3471;0.4344;0.3949;0.4925;0.3477;0.4083	0.394946													10	Adrenal Gland;Breast;Colon;Liver;Lung;Pancreas;Prostate;Stomach;Testis;Uterus	0.0036;0.3649;0.4907;0.026;0.2915;0.1791;0.0992;0.3794;0.1135;0.1046	0.146279	5	Bladder;Cervix Uteri;Esophagus;Kidney;Thyroid	-0.1182;-0.0636;-0.1133;-0.3541;-0.1513	-0.118182	1	Stomach	0.3794	0.37936
SIGLEC9	24	BLCA;BRCA;CESC;COADREAD;DLBC;ESCA;GBMLGG;HNSC;KIPAN;LAML;LIHC;LUAD;LUSC;OV;PAAD;PCPG;PRAD;SARC;SKCM;STAD;TGCT;THCA;UCEC;UCS	0.2052;0.3942;0.2378;0.3381;0.4847;0.1085;0.3322;0.0872;0.2309;0.7175;0.2437;0.3038;0.1583;0.345;0.0853;0.2455;0.4138;0.4177;0.2028;0.3857;0.5031;0.3565;0.2174;0.3101	0.306972	1	ACC	-0.1523	-0.152314	13	BRCA;COADREAD;DLBC;LAML;LIHC;LUAD;OV;PCPG;PRAD;SARC;STAD;TGCT;THCA	0.3942;0.3381;0.4847;0.7175;0.2437;0.3038;0.345;0.2455;0.4138;0.4177;0.3857;0.5031;0.3565	0.38567													14	Adrenal Gland;Blood;Brain;Breast;Colon;Kidney;Liver;Lung;Muscle;Ovary;Pancreas;Prostate;Stomach;Uterus	0.1849;0.8413;0.3229;0.3269;0.4251;0.0784;0.3236;0.4643;0.2421;0.233;0.2901;0.1287;0.4889;0.2705	0.306512	5	Bladder;Cervix Uteri;Esophagus;Testis;Thyroid	-0.2364;-0.3091;-0.1826;-0.0219;-0.0602	-0.182609	3	Lung;Pancreas;Stomach	0.4643;0.2901;0.4889	0.46429
TAP2	25	ACC;BLCA;BRCA;CESC;COADREAD;DLBC;ESCA;GBMLGG;HNSC;KIPAN;LAML;LIHC;LUAD;LUSC;OV;PAAD;PCPG;PRAD;SARC;SKCM;STAD;TGCT;THCA;UCEC;UCS	0.0528;0.3399;0.5555;0.3103;0.2376;0.2574;0.1353;0.2717;0.3205;0.2044;0.0495;0.1615;0.3844;0.1513;0.4284;0.1413;0.2272;0.2074;0.5036;0.5042;0.2595;0.491;0.3004;0.3494;0.3737	0.271699	0				13	BLCA;BRCA;COADREAD;HNSC;LUAD;OV;PCPG;SARC;SKCM;STAD;TGCT;UCEC;UCS	0.3399;0.5555;0.2376;0.3205;0.3844;0.4284;0.2272;0.5036;0.5042;0.2595;0.491;0.3494;0.3737	0.373742	10	CESC;COAD;DLBC;ESCA;HNSC;LIHC;LUAD;OV;SARC;STAD	0.2115;0.1585;0.1419;0.1163;0.2171;0.0752;0.0985;0.3108;0.1163;0.0765	0.12914	10	BLCA;BRCA;KIPAN;LAML;LGG;LUSC;PAAD;PRAD;SKCM;THCA	-0.2329;-0.1458;-0.2008;-0.14;-0.2465;-0.0555;-0.1188;-0.4491;-0.1003;-0.0468	-0.142926					19	Adrenal Gland;Bladder;Brain;Breast;Cervix Uteri;Colon;Esophagus;Kidney;Liver;Lung;Muscle;Ovary;Pancreas;Prostate;Skin;Stomach;Testis;Thyroid;Uterus	0.139;0.1909;0.1933;0.3642;0.6545;0.3723;0.6405;0.3416;0.2095;0.1252;0.1703;0.0044;0.3946;0.3165;0.106;0.3202;0.1738;0.2487;0.0612	0.209498	1	Blood	-0.5171	-0.517103	2	Pancreas;Prostate	0.3946;0.3165	0.355565
THEMIS2	24	BLCA;BRCA;CESC;COADREAD;DLBC;ESCA;GBMLGG;HNSC;KIPAN;LAML;LIHC;LUAD;LUSC;OV;PAAD;PCPG;PRAD;SARC;SKCM;STAD;TGCT;THCA;UCEC;UCS	0.2961;0.4882;0.2272;0.2905;0.3162;0.1733;0.2537;0.2161;0.0824;0.6632;0.1728;0.2238;0.1062;0.2743;0.211;0.289;0.362;0.3601;0.3602;0.2746;0.5691;0.3369;0.4363;0.4531	0.289734	1	ACC	-0.1042	-0.104249	13	BLCA;BRCA;COADREAD;LAML;OV;PCPG;PRAD;SARC;STAD;TGCT;THCA;UCEC;UCS	0.2961;0.4882;0.2905;0.6632;0.2743;0.289;0.362;0.3601;0.2746;0.5691;0.3369;0.4363;0.4531	0.360109	2	LAML;THCA	0.4733;0.0936	0.283423	0				1	LAML	0.4733	0.47327	20	Adrenal Gland;Bladder;Blood;Brain;Breast;Cervix Uteri;Colon;Esophagus;Kidney;Liver;Lung;Muscle;Ovary;Pancreas;Prostate;Skin;Stomach;Testis;Thyroid;Uterus	0.2133;0.2364;0.8138;0.1788;0.4446;0.2364;0.4656;0.1624;0.4351;0.4954;0.3216;0.2608;0.0935;0.2674;0.2579;0.1821;0.5191;0.2102;0.2892;0.3579	0.264102	0				5	Liver;Lung;Muscle;Stomach;Uterus	0.4954;0.3216;0.2608;0.5191;0.3579	0.357869
TNFSF13B	24	ACC;BLCA;BRCA;CESC;COADREAD;DLBC;GBMLGG;HNSC;KIPAN;LAML;LIHC;LUAD;LUSC;OV;PAAD;PCPG;PRAD;SARC;SKCM;STAD;TGCT;THCA;UCEC;UCS	0.2294;0.3215;0.5444;0.2231;0.286;0.4038;0.2581;0.2155;0.2754;0.5228;0.1009;0.3816;0.1615;0.5239;0.1473;0.0158;0.2422;0.4079;0.0457;0.2722;0.5514;0.3427;0.2736;0.3272	0.274504	1	ESCA	-0.0238	-0.0237648	13	BLCA;BRCA;COADREAD;DLBC;KIPAN;LAML;LUAD;OV;PRAD;SARC;STAD;TGCT;THCA	0.3215;0.5444;0.286;0.4038;0.2754;0.5228;0.3816;0.5239;0.2422;0.4079;0.2722;0.5514;0.3427	0.381553	5	KIPAN;LAML;LUAD;PAAD;THCA	0.0635;0.023;0.1658;0.1999;0.0858	0.085778	0								16	Adrenal Gland;Bladder;Blood;Brain;Breast;Cervix Uteri;Esophagus;Kidney;Lung;Muscle;Pancreas;Prostate;Stomach;Testis;Thyroid;Uterus	0.1063;0.6818;0.8159;0.3007;0.2466;0.3;0.1271;0.5869;0.1758;0.0589;0.1863;0.3927;0.1204;0.3697;0.2809;0.3718	0.290428	4	Colon;Liver;Ovary;Skin	-0.0188;-0.0237;-0.0775;-0.128	-0.0506071	5	Bladder;Kidney;Prostate;Testis;Uterus	0.6818;0.5869;0.3927;0.3697;0.3718	0.39268
C19orf38	25	ACC;BLCA;BRCA;CESC;COADREAD;DLBC;ESCA;GBMLGG;HNSC;KIPAN;LAML;LIHC;LUAD;LUSC;OV;PAAD;PCPG;PRAD;SARC;SKCM;STAD;TGCT;THCA;UCEC;UCS	0.1302;0.2037;0.4467;0.0508;0.291;0.2488;0.0713;0.2189;0.1939;0.3638;0.6181;0.2398;0.3251;0.1625;0.3205;0.1692;0.4318;0.2414;0.4333;0.3051;0.4233;0.3766;0.391;0.2804;0.1088	0.280427	0				12	BRCA;COADREAD;KIPAN;LAML;LIHC;LUAD;OV;PCPG;PRAD;SARC;STAD;THCA	0.4467;0.291;0.3638;0.6181;0.2398;0.3251;0.3205;0.4318;0.2414;0.4333;0.4233;0.391	0.377403													16	Adrenal Gland;Blood;Brain;Breast;Colon;Esophagus;Kidney;Liver;Lung;Ovary;Pancreas;Prostate;Skin;Stomach;Thyroid;Uterus	0.1268;0.8139;0.3247;0.5006;0.4842;0.1449;0.3366;0.35;0.7172;0.0965;0.0664;0.222;0.0908;0.5676;0.223;0.0731	0.273828	4	Bladder;Cervix Uteri;Muscle;Testis	-0.3818;-0.2545;-0.0022;-0.0142	-0.134384	2	Lung;Stomach	0.7172;0.5676	0.642407
C5AR1	24	BLCA;BRCA;CESC;COADREAD;DLBC;ESCA;GBMLGG;HNSC;KIPAN;LAML;LIHC;LUAD;LUSC;OV;PAAD;PCPG;PRAD;SARC;SKCM;STAD;TGCT;THCA;UCEC;UCS	0.2652;0.3764;0.0933;0.34;0.1971;0.0204;0.3791;0.0541;0.2929;0.7916;0.1714;0.2918;0.1827;0.3448;0.2343;0.3468;0.4861;0.3453;0.142;0.3401;0.4928;0.4211;0.0576;0.4955	0.316453	1	ACC	-0.0019	-0.0019231	12	BLCA;COADREAD;KIPAN;LAML;LUAD;OV;PCPG;PRAD;STAD;TGCT;THCA;UCS	0.2652;0.34;0.2929;0.7916;0.2918;0.3448;0.3468;0.4861;0.3401;0.4928;0.4211;0.4955	0.345765	0				1	CESC	-0.0985	-0.0984615					17	Adrenal Gland;Blood;Brain;Breast;Colon;Kidney;Liver;Lung;Muscle;Ovary;Pancreas;Prostate;Skin;Stomach;Testis;Thyroid;Uterus	0.2306;0.5253;0.3189;0.4276;0.232;0.36;0.3807;0.3937;0.3382;0.0273;0.2734;0.408;0.1742;0.5264;0.2911;0.2434;0.2768	0.318873	3	Bladder;Cervix Uteri;Esophagus	-0.2455;-0.8273;-0.2385	-0.245455	5	Cervix Uteri;Lung;Muscle;Prostate;Stomach	-0.8273;0.3937;0.3382;0.408;0.5264	0.407983
CCL4	24	BLCA;BRCA;CESC;COADREAD;DLBC;ESCA;GBMLGG;HNSC;KIPAN;LAML;LIHC;LUAD;LUSC;OV;PAAD;PCPG;PRAD;SARC;SKCM;STAD;TGCT;THCA;UCEC;UCS	0.3164;0.4311;0.2319;0.4439;0.4389;0.2025;0.0628;0.2996;0.2477;0.1713;0.2369;0.4353;0.1772;0.3617;0.2553;0.3191;0.3899;0.4476;0.3671;0.4315;0.5777;0.2957;0.2051;0.3394	0.317749	1	ACC	-0.0584	-0.0584115	12	BLCA;BRCA;COADREAD;DLBC;LIHC;LUAD;OV;PCPG;PRAD;SARC;STAD;TGCT	0.3164;0.4311;0.4439;0.4389;0.2369;0.4353;0.3617;0.3191;0.3899;0.4476;0.4315;0.5777	0.43132													14	Adrenal Gland;Brain;Breast;Colon;Esophagus;Kidney;Liver;Lung;Ovary;Pancreas;Prostate;Stomach;Thyroid;Uterus	0.2119;0.1705;0.1502;0.5749;0.2593;0.2903;0.0883;0.1793;0.1232;0.0962;0.1304;0.2542;0.1678;0.2658	0.174924	4	Bladder;Blood;Cervix Uteri;Testis	-0.1273;-0.5389;-0.0364;-0.0449	-0.0860954
CD274	23	BLCA;BRCA;CESC;COADREAD;DLBC;ESCA;GBMLGG;HNSC;KIPAN;LAML;LIHC;LUAD;LUSC;OV;PAAD;PCPG;PRAD;SARC;SKCM;STAD;TGCT;THCA;UCEC	0.3377;0.457;0.406;0.4128;0.5179;0.4564;0.2762;0.3639;0.2222;0.1089;0.2066;0.3553;0.2101;0.4196;0.1605;0.0832;0.1423;0.3146;0.3832;0.4515;0.4986;0.2234;0.3061	0.33769	1	ACC	-0.0274	-0.0273621	12	BLCA;BRCA;CESC;COADREAD;DLBC;ESCA;HNSC;LUAD;OV;SKCM;STAD;TGCT	0.3377;0.457;0.406;0.4128;0.5179;0.4564;0.3639;0.3553;0.4196;0.3832;0.4515;0.4986	0.416194	5	CESC;ESCA;KIPAN;OV;STAD	0.1362;0.2489;0.0962;0.1754;0.0328	0.136154	7	BLCA;HNSC;LUAD;LUSC;PAAD;SKCM;THCA	-0.1272;-0.0931;-0.038;-0.2166;-0.2352;-0.0027;-0.1638	-0.127201					15	Adrenal Gland;Breast;Cervix Uteri;Colon;Esophagus;Kidney;Liver;Lung;Ovary;Pancreas;Prostate;Skin;Stomach;Testis;Thyroid	0.1372;0.3688;0.0182;0.1258;0.3952;0.5587;0.2849;0.2089;0.0876;0.1357;0.3006;0.0281;0.1945;0.0521;0.2306	0.194454	5	Bladder;Blood;Brain;Muscle;Uterus	-0.2091;-0.2041;-0.0396;-0.1262;-0.0156	-0.12622	1	Kidney	0.5587	0.558651
EPSTI1	25	ACC;BLCA;BRCA;CESC;COADREAD;DLBC;ESCA;GBMLGG;HNSC;KIPAN;LAML;LIHC;LUAD;LUSC;OV;PAAD;PCPG;PRAD;SARC;SKCM;STAD;TGCT;THCA;UCEC;UCS	0.0839;0.3026;0.5975;0.2958;0.1987;0.4769;0.0494;0.3769;0.3783;0.2626;0.2485;0.1904;0.417;0.1876;0.5433;0.2163;0.3054;0.2204;0.4507;0.3145;0.248;0.3809;0.3806;0.4869;0.3848	0.305428	0				12	BLCA;BRCA;DLBC;HNSC;KIPAN;LUAD;OV;PCPG;SARC;THCA;UCEC;UCS	0.3026;0.5975;0.4769;0.3783;0.2626;0.417;0.5433;0.3054;0.4507;0.3806;0.4869;0.3848	0.400892	2	HNSC;THCA	0.1043;0.0312	0.0677394	1	PAAD	-0.157	-0.156989					15	Adrenal Gland;Bladder;Brain;Breast;Cervix Uteri;Colon;Kidney;Liver;Lung;Ovary;Pancreas;Prostate;Stomach;Thyroid;Uterus	0.0643;0.1545;0.2736;0.3253;0.2455;0.5121;0.3339;0.0896;0.0766;0.0689;0.336;0.0775;0.1785;0.1415;0.1473	0.154545	5	Blood;Esophagus;Muscle;Skin;Testis	-0.5234;-0.1791;-0.0221;-0.1666;-0.0709	-0.166559	1	Pancreas	0.336	0.335998
FCGR1A	24	BLCA;BRCA;CESC;COADREAD;DLBC;ESCA;GBMLGG;HNSC;KIPAN;LAML;LIHC;LUAD;LUSC;OV;PAAD;PCPG;PRAD;SARC;SKCM;STAD;TGCT;THCA;UCEC;UCS	0.1931;0.4499;0.1849;0.2595;0.5109;0.1363;0.2287;0.0955;0.184;0.4952;0.2431;0.3685;0.1448;0.3784;0.1682;0.0933;0.3664;0.4148;0.2682;0.3578;0.5629;0.3326;0.1985;0.3537	0.263896	1	ACC	-0.131	-0.13099	12	BRCA;COADREAD;DLBC;LAML;LIHC;LUAD;OV;PRAD;SARC;STAD;TGCT;THCA	0.4499;0.2595;0.5109;0.4952;0.2431;0.3685;0.3784;0.3664;0.4148;0.3578;0.5629;0.3326	0.373476													13	Adrenal Gland;Bladder;Brain;Breast;Colon;Esophagus;Kidney;Lung;Pancreas;Prostate;Stomach;Thyroid;Uterus	0.1378;0.0636;0.2849;0.1697;0.2913;0.2329;0.1749;0.3051;0.37;0.0585;0.3278;0.069;0.2788	0.232857	3	Cervix Uteri;Ovary;Testis	-0.2636;-0.0119;-0.2311	-0.231055	2	Lung;Pancreas	0.3051;0.37	0.337576
FGR	24	BLCA;BRCA;CESC;COADREAD;DLBC;ESCA;GBMLGG;HNSC;KIPAN;LAML;LIHC;LUAD;LUSC;OV;PAAD;PCPG;PRAD;SARC;SKCM;STAD;TGCT;THCA;UCEC;UCS	0.198;0.3332;0.216;0.3799;0.2692;0.1635;0.3136;0.1326;0.3185;0.7424;0.1579;0.292;0.2027;0.2826;0.0153;0.4675;0.2683;0.3702;0.4394;0.3735;0.5329;0.3504;0.0969;0.2825	0.287325	1	ACC	-0.0377	-0.0377317	12	COADREAD;KIPAN;LAML;LUAD;OV;PCPG;PRAD;SARC;SKCM;STAD;TGCT;THCA	0.3799;0.3185;0.7424;0.292;0.2826;0.4675;0.2683;0.3702;0.4394;0.3735;0.5329;0.3504	0.371825													19	Adrenal Gland;Bladder;Blood;Brain;Breast;Colon;Esophagus;Kidney;Liver;Lung;Muscle;Ovary;Pancreas;Prostate;Skin;Stomach;Testis;Thyroid;Uterus	0.4084;0.1636;0.8617;0.4645;0.3266;0.2731;0.1093;0.2914;0.6175;0.5379;0.4464;0.2185;0.3248;0.346;0.3091;0.6481;0.1432;0.1223;0.2079	0.324821	1	Cervix Uteri	-0.1727	-0.172727	9	Adrenal Gland;Brain;Liver;Lung;Muscle;Pancreas;Prostate;Skin;Stomach	0.4084;0.4645;0.6175;0.5379;0.4464;0.3248;0.346;0.3091;0.6481	0.446425
FPR2	15	CESC;COADREAD;DLBC;ESCA;GBMLGG;HNSC;KIPAN;LAML;LUAD;LUSC;OV;PAAD;SARC;STAD;TGCT	0.1175;0.585;0.5096;0.0614;0.4931;0.2558;0.5525;0.7436;0.3421;0.2412;0.5198;0.3118;0.5289;0.6337;0.6419	0.509553	0				12	COADREAD;DLBC;GBMLGG;KIPAN;LAML;LUAD;LUSC;OV;PAAD;SARC;STAD;TGCT	0.585;0.5096;0.4931;0.5525;0.7436;0.3421;0.2412;0.5198;0.3118;0.5289;0.6337;0.6419	0.524361													6	Adrenal Gland;Breast;Liver;Lung;Ovary;Stomach	0.3079;0.5507;0.6776;0.5264;0.2943;0.6848	0.538554	2	Bladder;Testis	-0.1868;-0.2928	-0.239814	5	Adrenal Gland;Liver;Lung;Ovary;Stomach	0.3079;0.6776;0.5264;0.2943;0.6848	0.526406
GNLY	24	BLCA;BRCA;CESC;COADREAD;DLBC;ESCA;GBMLGG;HNSC;KIPAN;LAML;LIHC;LUAD;LUSC;OV;PAAD;PCPG;PRAD;SARC;SKCM;STAD;TGCT;THCA;UCEC;UCS	0.2756;0.4892;0.3078;0.316;0.5962;0.3121;0.3551;0.2276;0.2733;0.1829;0.1671;0.2843;0.1616;0.3687;0.2675;0.3057;0.1727;0.3143;0.4831;0.3547;0.6141;0.277;0.1327;0.2652	0.295029	1	ACC	-0.2146	-0.214633	12	BLCA;BRCA;COADREAD;DLBC;KIPAN;LUAD;OV;PAAD;PCPG;SKCM;STAD;TGCT	0.2756;0.4892;0.316;0.5962;0.2733;0.2843;0.3687;0.2675;0.3057;0.4831;0.3547;0.6141	0.335331													17	Adrenal Gland;Blood;Brain;Breast;Cervix Uteri;Colon;Esophagus;Kidney;Lung;Muscle;Ovary;Pancreas;Prostate;Stomach;Testis;Thyroid;Uterus	0.1919;0.2239;0.2796;0.3746;0.4273;0.2047;0.102;0.4644;0.0523;0.1824;0.1184;0.2719;0.3124;0.0326;0.3459;0.366;0.1306	0.223908	2	Bladder;Liver	-0.0909;-0.0959	-0.0934214	3	Prostate;Testis;Thyroid	0.3124;0.3459;0.366	0.345885
GPR84	22	BLCA;BRCA;CESC;COADREAD;DLBC;ESCA;GBMLGG;HNSC;KIPAN;LAML;LUAD;LUSC;OV;PAAD;PRAD;SARC;SKCM;STAD;TGCT;THCA;UCEC;UCS	0.2199;0.4995;0.2203;0.4431;0.4741;0.2177;0.3305;0.19;0.1564;0.6121;0.292;0.2201;0.3265;0.2555;0.4065;0.4953;0.4183;0.5538;0.5551;0.3239;0.3243;0.3071	0.325446	0				12	BRCA;COADREAD;DLBC;LAML;LUAD;OV;PRAD;SARC;SKCM;STAD;TGCT;UCEC	0.4995;0.4431;0.4741;0.6121;0.292;0.3265;0.4065;0.4953;0.4183;0.5538;0.5551;0.3243	0.458568													11	Adrenal Gland;Blood;Brain;Breast;Colon;Esophagus;Kidney;Lung;Pancreas;Prostate;Thyroid	0.1475;0.6416;0.2803;0.2501;0.3095;0.5381;0.1386;0.4786;0.374;0.259;0.1852	0.280347	1	Testis	-0.0225	-0.0225467	2	Lung;Pancreas	0.4786;0.374	0.42631
HAVCR2	24	BLCA;BRCA;CESC;COADREAD;DLBC;ESCA;GBMLGG;HNSC;KIPAN;LAML;LIHC;LUAD;LUSC;OV;PAAD;PCPG;PRAD;SARC;SKCM;STAD;TGCT;THCA;UCEC;UCS	0.2526;0.4157;0.3032;0.2753;0.5446;0.0806;0.2363;0.1537;0.0913;0.2719;0.2393;0.3627;0.1818;0.3742;0.1106;0.1983;0.3722;0.3898;0.3001;0.3377;0.5801;0.3676;0.1632;0.3128	0.287718	1	ACC	-0.0367	-0.0367215	12	BLCA;BRCA;COADREAD;DLBC;LIHC;LUAD;OV;PRAD;SARC;STAD;TGCT;THCA	0.2526;0.4157;0.2753;0.5446;0.2393;0.3627;0.3742;0.3722;0.3898;0.3377;0.5801;0.3676	0.369915													16	Adrenal Gland;Blood;Brain;Breast;Colon;Kidney;Liver;Lung;Muscle;Pancreas;Prostate;Skin;Stomach;Testis;Thyroid;Uterus	0.1826;0.2068;0.2319;0.43;0.3608;0.2713;0.4034;0.1553;0.1063;0.3075;0.1691;0.1232;0.4029;0.0729;0.0567;0.297	0.219326	4	Bladder;Cervix Uteri;Esophagus;Ovary	-0.2091;-0.6;-0.1851;-0.0118	-0.197089	3	Pancreas;Stomach;Uterus	0.3075;0.4029;0.297	0.307485
HCK	24	BLCA;BRCA;CESC;COADREAD;DLBC;ESCA;GBMLGG;HNSC;KIPAN;LAML;LIHC;LUAD;LUSC;OV;PAAD;PCPG;PRAD;SARC;SKCM;STAD;TGCT;THCA;UCEC;UCS	0.2043;0.4061;0.2323;0.3485;0.287;0.2243;0.2543;0.0186;0.308;0.6706;0.2036;0.2371;0.1222;0.3153;0.1014;0.271;0.3761;0.425;0.3075;0.347;0.4912;0.342;0.2852;0.4508	0.297259	1	ACC	-0.1232	-0.1232	12	BRCA;COADREAD;KIPAN;LAML;OV;PCPG;PRAD;SARC;STAD;TGCT;THCA;UCS	0.4061;0.3485;0.308;0.6706;0.3153;0.271;0.3761;0.425;0.347;0.4912;0.342;0.4508	0.362335	0				1	LAML	-0.1775	-0.177527					18	Adrenal Gland;Bladder;Blood;Brain;Breast;Colon;Esophagus;Kidney;Liver;Lung;Muscle;Ovary;Pancreas;Prostate;Stomach;Testis;Thyroid;Uterus	0.2184;0.1364;0.8499;0.3473;0.4156;0.6223;0.0925;0.2764;0.5453;0.5628;0.2861;0.0544;0.4132;0.2431;0.6075;0.1984;0.1051;0.3396	0.312898	1	Cervix Uteri	-0.0091	-0.00909091	6	Liver;Lung;Muscle;Pancreas;Stomach;Uterus	0.5453;0.5628;0.2861;0.4132;0.6075;0.3396	0.479252
HCST	24	BLCA;BRCA;CESC;COADREAD;DLBC;ESCA;GBMLGG;HNSC;KIPAN;LAML;LIHC;LUAD;LUSC;OV;PAAD;PCPG;PRAD;SARC;SKCM;STAD;TGCT;THCA;UCEC;UCS	0.234;0.4158;0.3367;0.2742;0.0795;0.2544;0.2567;0.2246;0.2026;0.3902;0.26;0.3508;0.2166;0.3927;0.116;0.2436;0.3007;0.4376;0.3539;0.192;0.546;0.3559;0.1846;0.4184	0.267103	1	ACC	-0.2444	-0.244357	12	BLCA;BRCA;COADREAD;LIHC;LUAD;OV;PCPG;PRAD;SARC;TGCT;THCA;UCS	0.234;0.4158;0.2742;0.26;0.3508;0.3927;0.2436;0.3007;0.4376;0.546;0.3559;0.4184	0.353321	1	LAML	0.2088	0.208796	0								17	Adrenal Gland;Bladder;Blood;Brain;Breast;Colon;Kidney;Liver;Lung;Ovary;Pancreas;Prostate;Skin;Stomach;Testis;Thyroid;Uterus	0.1508;0.5091;0.1493;0.2369;0.2882;0.2375;0.0924;0.0512;0.1819;0.0587;0.2022;0.2337;0.1668;0.2261;0.2479;0.1327;0.2615	0.202173	3	Cervix Uteri;Esophagus;Muscle	-0.0455;-0.0575;-0.0079	-0.0454545
IL10	21	BLCA;BRCA;CESC;COADREAD;DLBC;ESCA;GBMLGG;HNSC;KIPAN;LUAD;LUSC;OV;PAAD;PRAD;SARC;SKCM;STAD;TGCT;THCA;UCEC;UCS	0.2856;0.5668;0.2257;0.3884;0.4152;0.2281;0.3682;0.2638;0.2746;0.4113;0.1456;0.3276;0.2397;0.4384;0.4142;0.2992;0.4228;0.4289;0.3452;0.3138;0.4215	0.345208	0				12	BLCA;BRCA;COADREAD;DLBC;KIPAN;LUAD;OV;PRAD;SARC;STAD;THCA;UCS	0.2856;0.5668;0.3884;0.4152;0.2746;0.4113;0.3276;0.4384;0.4142;0.4228;0.3452;0.4215	0.412723													8	Adrenal Gland;Blood;Breast;Cervix Uteri;Colon;Lung;Prostate;Stomach	0.194;0.014;0.3813;0.1455;0.3814;0.2472;0.2523;0.495	0.249727	3	Bladder;Esophagus;Testis	-0.6273;-0.1312;-0.0034	-0.131227	1	Stomach	0.495	0.495019
IRF1	24	BLCA;BRCA;CESC;COADREAD;DLBC;ESCA;GBMLGG;HNSC;KIPAN;LAML;LIHC;LUAD;LUSC;OV;PAAD;PCPG;PRAD;SARC;SKCM;STAD;TGCT;THCA;UCEC;UCS	0.3563;0.3822;0.2945;0.2598;0.4526;0.0544;0.4468;0.3225;0.2416;0.2939;0.2809;0.3294;0.2081;0.3725;0.2183;0.3045;0.3775;0.4666;0.3603;0.1594;0.4379;0.3302;0.1894;0.2458	0.313501	1	ACC	-0.2407	-0.240741	12	BLCA;COADREAD;DLBC;GBMLGG;HNSC;LIHC;LUAD;OV;PCPG;PRAD;SARC;THCA	0.3563;0.2598;0.4526;0.4468;0.3225;0.2809;0.3294;0.3725;0.3045;0.3775;0.4666;0.3302	0.343226	8	BLCA;CESC;COAD;ESCA;HNSC;LUAD;SARC;STAD	0.2852;0.1631;0.2846;0.2705;0.5836;0.187;0.0151;0.0138	0.228738	8	DLBC;KIPAN;LAML;LIHC;LUSC;OV;PAAD;THCA	-0.0947;-0.2728;-0.2612;-0.1936;-0.1657;-0.0077;-0.1382;-0.1326	-0.151925	1	HNSC	0.5836	0.583605	18	Adrenal Gland;Blood;Brain;Cervix Uteri;Colon;Esophagus;Kidney;Liver;Lung;Muscle;Ovary;Pancreas;Prostate;Skin;Stomach;Testis;Thyroid;Uterus	0.232;0.7877;0.3487;0.2727;0.469;0.0863;0.4861;0.28;0.0918;0.1199;0.0638;0.444;0.3159;0.052;0.3919;0.0329;0.2852;0.0434	0.276376	2	Bladder;Breast	-0.0091;-0.026	-0.0175289	3	Pancreas;Prostate;Stomach	0.444;0.3159;0.3919	0.39186
NCF1	24	BLCA;BRCA;CESC;COADREAD;DLBC;ESCA;GBMLGG;HNSC;KIPAN;LAML;LIHC;LUAD;LUSC;OV;PAAD;PCPG;PRAD;SARC;SKCM;STAD;TGCT;THCA;UCEC;UCS	0.2691;0.4631;0.3632;0.3013;0.07;0.2652;0.3318;0.3689;0.1478;0.7062;0.192;0.2769;0.1839;0.3811;0.2149;0.3871;0.2943;0.3945;0.3118;0.2339;0.4851;0.3157;0.263;0.3857	0.306549	1	ACC	-0.1484	-0.148383	12	BLCA;BRCA;COADREAD;HNSC;LAML;LUAD;OV;PCPG;PRAD;SARC;TGCT;UCS	0.2691;0.4631;0.3013;0.3689;0.7062;0.2769;0.3811;0.3871;0.2943;0.3945;0.4851;0.3857	0.383415	0				1	LAML	-0.029	-0.0290498					18	Adrenal Gland;Blood;Brain;Breast;Cervix Uteri;Colon;Esophagus;Kidney;Liver;Lung;Muscle;Ovary;Pancreas;Prostate;Stomach;Testis;Thyroid;Uterus	0.1676;0.4681;0.3227;0.3927;0.1455;0.4829;0.4011;0.4384;0.4975;0.3764;0.1274;0.0759;0.4373;0.0537;0.5084;0.217;0.2082;0.3325	0.354444	1	Bladder	-0.1091	-0.109091	5	Liver;Lung;Pancreas;Stomach;Uterus	0.4975;0.3764;0.4373;0.5084;0.3325	0.437346
OAS3	25	ACC;BLCA;BRCA;CESC;COADREAD;DLBC;ESCA;GBMLGG;HNSC;KIPAN;LAML;LIHC;LUAD;LUSC;OV;PAAD;PCPG;PRAD;SARC;SKCM;STAD;TGCT;THCA;UCEC;UCS	0.2802;0.3256;0.4964;0.3508;0.3025;0.3735;0.2538;0.2804;0.3381;0.189;0.1167;0.1965;0.3291;0.2816;0.5073;0.2511;0.1886;0.1376;0.3362;0.32;0.2765;0.4277;0.3293;0.4329;0.4447	0.319996	0				12	BLCA;BRCA;COADREAD;DLBC;HNSC;LUAD;LUSC;OV;STAD;THCA;UCEC;UCS	0.3256;0.4964;0.3025;0.3735;0.3381;0.3291;0.2816;0.5073;0.2765;0.3293;0.4329;0.4447	0.33366	15	BLCA;BRCA;CESC;COAD;DLBC;ESCA;HNSC;LAML;LIHC;LUAD;LUSC;OV;SKCM;STAD;THCA	0.5023;0.2594;0.0031;0.2388;0.2169;0.318;0.231;0.2681;0.3878;0.2465;0.0776;0.2171;0.0266;0.1615;0.156	0.230988	5	KIPAN;LGG;PAAD;PRAD;SARC	-0.1589;-0.1914;-0.0213;-0.0748;-0.1068	-0.106769	1	BLCA	0.5023	0.502308	15	Adrenal Gland;Bladder;Brain;Breast;Cervix Uteri;Colon;Esophagus;Kidney;Liver;Lung;Pancreas;Prostate;Stomach;Thyroid;Uterus	0.0128;0.3273;0.1233;0.2941;0.5727;0.3231;0.5701;0.1257;0.0786;0.0508;0.344;0.0869;0.1949;0.1493;0.1304	0.149312	5	Blood;Muscle;Ovary;Skin;Testis	-0.6405;-0.1536;-0.1387;-0.0431;-0.0944	-0.138677	1	Pancreas	0.344	0.343994
P2RY6	23	BLCA;BRCA;CESC;COADREAD;DLBC;ESCA;GBMLGG;HNSC;LAML;LIHC;LUAD;LUSC;OV;PAAD;PCPG;PRAD;SARC;SKCM;STAD;TGCT;THCA;UCEC;UCS	0.2529;0.5699;0.2277;0.4449;0.5125;0.1071;0.2927;0.25;0.2425;0.2053;0.1636;0.1518;0.2443;0.1143;0.1558;0.3838;0.3779;0.4445;0.3198;0.5934;0.3859;0.4554;0.4176	0.292678	2	ACC;KIPAN	-0.0919;-0.0602	-0.0760769	12	BLCA;BRCA;COADREAD;DLBC;PRAD;SARC;SKCM;STAD;TGCT;THCA;UCEC;UCS	0.2529;0.5699;0.4449;0.5125;0.3838;0.3779;0.4445;0.3198;0.5934;0.3859;0.4554;0.4176	0.431049													17	Adrenal Gland;Bladder;Blood;Brain;Breast;Colon;Esophagus;Kidney;Liver;Lung;Muscle;Pancreas;Prostate;Skin;Stomach;Thyroid;Uterus	0.1634;0.2;0.2379;0.1393;0.1219;0.3337;0.0689;0.4534;0.182;0.2503;0.0505;0.3858;0.3475;0.0769;0.3527;0.0877;0.2713	0.2	3	Cervix Uteri;Ovary;Testis	-0.1364;-0.0032;-0.1407	-0.136364	2	Pancreas;Prostate	0.3858;0.3475	0.366664
PARP9	23	BLCA;BRCA;CESC;COADREAD;DLBC;ESCA;GBMLGG;HNSC;KIPAN;LAML;LUAD;LUSC;OV;PAAD;PCPG;PRAD;SARC;SKCM;STAD;TGCT;THCA;UCEC;UCS	0.3139;0.4003;0.4541;0.2619;0.3791;0.2359;0.3349;0.3804;0.2576;0.3857;0.3489;0.2946;0.5152;0.0864;0.3284;0.2164;0.2271;0.2841;0.2807;0.409;0.2598;0.3485;0.3064	0.313894	2	ACC;LIHC	-0.2488;-0.0214	-0.135086	12	BLCA;BRCA;CESC;COADREAD;DLBC;HNSC;LUAD;LUSC;OV;PCPG;STAD;UCEC	0.3139;0.4003;0.4541;0.2619;0.3791;0.3804;0.3489;0.2946;0.5152;0.3284;0.2807;0.3485	0.348669	11	BLCA;BRCA;COAD;DLBC;ESCA;HNSC;LAML;LIHC;LUAD;STAD;THCA	0.2017;0.1202;0.1278;0.1716;0.1453;0.3454;0.2669;0.321;0.103;0.3368;0.2885	0.201744	8	KIPAN;LGG;LUSC;OV;PAAD;PRAD;SARC;SKCM	-0.4113;-0.1795;-0.1237;-0.1817;-0.0475;-0.1871;-0.248;-0.0474	-0.180575	1	KIPAN	-0.4113	0.411312	16	Adrenal Gland;Blood;Brain;Breast;Cervix Uteri;Esophagus;Kidney;Lung;Muscle;Ovary;Pancreas;Prostate;Stomach;Testis;Thyroid;Uterus	0.0347;0.62;0.3867;0.042;0.4182;0.2932;0.6008;0.2712;0.0683;0.0647;0.1495;0.1072;0.2996;0.23;0.2287;0.229	0.229468	4	Bladder;Colon;Liver;Skin	-0.0091;-0.0602;-0.1052;-0.0424	-0.0512796	2	Brain;Kidney	0.3867;0.6008	0.493765
PLEK	24	BLCA;BRCA;CESC;COADREAD;DLBC;ESCA;GBMLGG;HNSC;KIPAN;LAML;LIHC;LUAD;LUSC;OV;PAAD;PCPG;PRAD;SARC;SKCM;STAD;TGCT;THCA;UCEC;UCS	0.2609;0.4037;0.2901;0.3979;0.0814;0.0994;0.2852;0.123;0.247;0.235;0.2479;0.3283;0.1845;0.3738;0.1205;0.3696;0.3503;0.3804;0.2768;0.3743;0.491;0.3561;0.1468;0.3463	0.287633	1	ACC	-0.1599	-0.159922	12	BLCA;BRCA;COADREAD;LIHC;LUAD;OV;PCPG;PRAD;SARC;STAD;TGCT;THCA	0.2609;0.4037;0.3979;0.2479;0.3283;0.3738;0.3696;0.3503;0.3804;0.3743;0.491;0.3561	0.371683	0				1	LAML	-0.0412	-0.0411539					17	Adrenal Gland;Bladder;Brain;Breast;Colon;Kidney;Liver;Lung;Muscle;Ovary;Pancreas;Prostate;Skin;Stomach;Testis;Thyroid;Uterus	0.2338;0.3727;0.1756;0.3689;0.412;0.4337;0.3019;0.4055;0.1328;0.0544;0.4512;0.1627;0.2505;0.4781;0.2323;0.1794;0.5085	0.301949	3	Blood;Cervix Uteri;Esophagus	-0.31;-0.0364;-0.1786	-0.178649	5	Lung;Pancreas;Skin;Stomach;Uterus	0.4055;0.4512;0.2505;0.4781;0.5085	0.451214
PSME2	25	ACC;BLCA;BRCA;CESC;COADREAD;DLBC;ESCA;GBMLGG;HNSC;KIPAN;LAML;LIHC;LUAD;LUSC;OV;PAAD;PCPG;PRAD;SARC;SKCM;STAD;TGCT;THCA;UCEC;UCS	0.153;0.2235;0.4739;0.2347;0.1718;0.3705;0.0919;0.3451;0.2732;0.1338;0.2848;0.2933;0.3505;0.2387;0.4131;0.1971;0.1284;0.242;0.4521;0.4185;0.3191;0.4915;0.2237;0.2966;0.4002	0.28477	0				12	BRCA;DLBC;LIHC;LUAD;LUSC;OV;PRAD;SARC;SKCM;STAD;TGCT;UCS	0.4739;0.3705;0.2933;0.3505;0.2387;0.4131;0.242;0.4521;0.4185;0.3191;0.4915;0.4002	0.385363	13	BLCA;BRCA;CESC;COAD;ESCA;HNSC;LIHC;LUAD;LUSC;OV;PRAD;SARC;THCA	0.2731;0.0728;0.2338;0.0827;0.0817;0.1613;0.176;0.3288;0.0805;0.073;0.0936;0.3485;0.1872	0.16129	7	DLBC;KIPAN;LAML;LGG;PAAD;SKCM;STAD	-0.081;-0.0485;-0.3187;-0.1167;-0.1607;-0.0981;-0.0335	-0.0981192	1	LUAD	0.3288	0.32879	13	Adrenal Gland;Bladder;Brain;Colon;Esophagus;Kidney;Lung;Ovary;Pancreas;Prostate;Skin;Testis;Thyroid	0.1545;0.1182;0.2817;0.3267;0.5385;0.0068;0.0957;0.0063;0.2619;0.0494;0.0927;0.2613;0.2177	0.154488	7	Blood;Breast;Cervix Uteri;Liver;Muscle;Stomach;Uterus	-0.7862;-0.2061;-0.1273;-0.0819;-0.0891;-0.0292;-0.0933	-0.09327
SLC31A2	23	BLCA;BRCA;CESC;COADREAD;DLBC;ESCA;HNSC;KIPAN;LAML;LIHC;LUAD;LUSC;OV;PAAD;PCPG;PRAD;SARC;SKCM;STAD;TGCT;THCA;UCEC;UCS	0.2581;0.1042;0.4048;0.3391;0.4809;0.488;0.3026;0.2564;0.5783;0.0853;0.3549;0.2197;0.2962;0.1049;0.1204;0.1019;0.3887;0.3679;0.4486;0.4996;0.3949;0.0124;0.2289	0.30263	2	ACC;GBMLGG	-0.0282;-0.0618	-0.0450011	12	BLCA;CESC;COADREAD;DLBC;ESCA;LAML;LUAD;OV;SARC;STAD;TGCT;THCA	0.2581;0.4048;0.3391;0.4809;0.488;0.5783;0.3549;0.2962;0.3887;0.4486;0.4996;0.3949	0.39982	10	BLCA;CESC;COAD;DLBC;ESCA;HNSC;KIPAN;LUAD;OV;SKCM	0.1221;0.2708;0.036;0.3967;0.1487;0.3373;0.0381;0.0176;0.3594;2e-04	0.135408	10	BRCA;LAML;LGG;LIHC;LUSC;PAAD;PRAD;SARC;STAD;THCA	-0.0548;-0.12;-0.1463;-0.0889;-0.5048;-0.2422;-0.0187;-0.5018;-0.0708;-0.0936	-0.106804	2	DLBC;LUSC	0.3967;-0.5048	0.450756	14	Adrenal Gland;Bladder;Blood;Brain;Breast;Cervix Uteri;Colon;Esophagus;Kidney;Liver;Lung;Muscle;Skin;Uterus	0.0132;0.2545;0.8885;0.0841;0.3792;0.1727;0.4988;0.3172;0.1685;0.2175;0.1939;0.096;0.0535;0.2935	0.205691	6	Ovary;Pancreas;Prostate;Stomach;Testis;Thyroid	-0.0293;-0.1251;-0.0733;-0.1177;-0.0562;-0.2364	-0.0954611	1	Uterus	0.2935	0.293451
UBE2L6	24	BLCA;BRCA;CESC;COADREAD;DLBC;ESCA;GBMLGG;HNSC;KIPAN;LAML;LIHC;LUAD;LUSC;OV;PAAD;PCPG;PRAD;SARC;SKCM;STAD;TGCT;THCA;UCEC;UCS	0.3152;0.4677;0.3057;0.2347;0.5562;0.3015;0.3226;0.3344;0.2395;0.0629;0.3316;0.3786;0.1844;0.5323;0.1868;0.1288;0.1165;0.4395;0.4253;0.2505;0.436;0.3384;0.4094;0.6059	0.327114	1	ACC	-0.0432	-0.0431846	12	BLCA;BRCA;DLBC;HNSC;LIHC;LUAD;OV;SARC;SKCM;THCA;UCEC;UCS	0.3152;0.4677;0.5562;0.3344;0.3316;0.3786;0.5323;0.4395;0.4253;0.3384;0.4094;0.6059	0.417343	7	BLCA;BRCA;DLBC;HNSC;LAML;LUAD;THCA	0.1368;0.1435;0.1324;0.4014;0.3845;0.0765;0.1638	0.143524	7	KIPAN;LGG;LIHC;OV;PAAD;SARC;SKCM	-0.4229;-0.1762;-0.1509;-0.1756;-0.1644;-0.013;-0.1244	-0.164394	1	KIPAN	-0.4229	0.422855	12	Adrenal Gland;Bladder;Brain;Cervix Uteri;Kidney;Liver;Pancreas;Prostate;Stomach;Testis;Thyroid;Uterus	0.1542;0.1455;0.2696;0.2273;0.3739;0.1231;0.2896;0.1437;0.202;0.1612;0.1932;0.1041	0.177209	8	Blood;Breast;Colon;Esophagus;Lung;Muscle;Ovary;Skin	-0.6453;-0.056;-0.2948;-0.0452;-0.0885;-0.1397;-0.0639;-0.0989	-0.093676	1	Pancreas	0.2896	0.289566
WARS	24	BLCA;BRCA;CESC;COADREAD;DLBC;ESCA;GBMLGG;HNSC;KIPAN;LAML;LIHC;LUAD;LUSC;OV;PAAD;PCPG;PRAD;SARC;SKCM;STAD;TGCT;THCA;UCEC;UCS	0.2543;0.5279;0.2581;0.2558;0.4875;0.1757;0.3232;0.3318;0.2555;0.5005;0.1609;0.3418;0.1856;0.464;0.2206;0.1969;0.2009;0.3985;0.4164;0.2782;0.6141;0.3165;0.3128;0.3303	0.314675	1	ACC	-0.0431	-0.043075	12	BLCA;BRCA;COADREAD;DLBC;HNSC;LAML;LUAD;OV;SARC;SKCM;STAD;TGCT	0.2543;0.5279;0.2558;0.4875;0.3318;0.5005;0.3418;0.464;0.3985;0.4164;0.2782;0.6141	0.407444	10	DLBC;ESCA;HNSC;KIPAN;LAML;LIHC;OV;PAAD;PRAD;STAD	0.3151;0.0267;0.487;0.3509;0.1065;0.1626;0.0371;0.0453;0.2433;0.2514	0.202945	10	BLCA;BRCA;CESC;COAD;LGG;LUAD;LUSC;SARC;SKCM;THCA	-0.0198;-0.1539;-0.4369;-0.0087;-0.0124;-0.0606;-0.187;-0.047;-0.3384;-0.1872	-0.107249	3	CESC;HNSC;SKCM	-0.4369;0.487;-0.3384	0.436923	14	Adrenal Gland;Bladder;Breast;Cervix Uteri;Colon;Kidney;Liver;Lung;Ovary;Pancreas;Prostate;Stomach;Thyroid;Uterus	0.2424;0.0455;0.5425;0.0273;0.0829;0.2804;0.356;0.1684;0.1929;0.1041;0.1955;0.3361;0.0078;0.1166	0.18067	6	Blood;Brain;Esophagus;Muscle;Skin;Testis	-0.6282;-0.0319;-0.0947;-0.02;-0.1334;-0.2021	-0.114062
AIM2	22	BLCA;BRCA;CESC;COADREAD;DLBC;ESCA;GBMLGG;HNSC;KIPAN;LAML;LUAD;LUSC;OV;PAAD;PRAD;SARC;SKCM;STAD;TGCT;THCA;UCEC;UCS	0.2483;0.568;0.4899;0.2538;0.0094;0.4541;0.0743;0.3663;0.2124;0.5083;0.2904;0.2153;0.4779;0.2716;0.1082;0.3868;0.3169;0.2133;0.3909;0.2898;0.2796;0.0653	0.284671	0				11	BLCA;BRCA;CESC;COADREAD;ESCA;HNSC;LAML;LUAD;OV;PAAD;SARC	0.2483;0.568;0.4899;0.2538;0.4541;0.3663;0.5083;0.2904;0.4779;0.2716;0.3868	0.386845													14	Adrenal Gland;Bladder;Blood;Brain;Breast;Cervix Uteri;Colon;Esophagus;Liver;Lung;Prostate;Stomach;Thyroid;Uterus	0.0871;0.2;0.2953;0.0814;0.1932;0.3727;0.3407;0.5459;0.3385;0.2831;0.222;0.2434;0.0789;0.372	0.263261	2	Skin;Testis	-0.0481;-0.2289	-0.138476	1	Uterus	0.372	0.372006
C15orf48	23	ACC;BLCA;BRCA;CESC;COADREAD;DLBC;ESCA;GBMLGG;HNSC;KIPAN;LIHC;LUAD;LUSC;OV;PAAD;PRAD;SARC;SKCM;STAD;TGCT;THCA;UCEC;UCS	0.1465;0.3094;0.1823;0.2648;0.0725;0.3655;0.0434;0.3628;0.4499;0.0447;0.2276;0.3025;0.4332;0.3774;0.137;0.0179;0.4268;0.5337;0.1169;0.5049;0.3794;0.3363;0.3663	0.309369	0				11	BLCA;DLBC;HNSC;LUAD;LUSC;OV;SARC;SKCM;TGCT;THCA;UCEC	0.3094;0.3655;0.4499;0.3025;0.4332;0.3774;0.4268;0.5337;0.5049;0.3794;0.3363	0.379351	1	LUAD	0.2939	0.293912	1	KIPAN	-0.1108	-0.110812	1	LUAD	0.2939	0.293912	11	Bladder;Cervix Uteri;Colon;Esophagus;Kidney;Lung;Pancreas;Skin;Stomach;Thyroid;Uterus	0.5909;0.4455;0.5031;0.6277;0.0993;0.2205;0.2221;0.2618;0.027;0.1589;0.047	0.22208	5	Blood;Breast;Ovary;Prostate;Testis	-0.2817;-0.1655;-0.0739;-0.0408;-0.2177	-0.165545	2	Bladder;Skin	0.5909;0.2618	0.426379
CCR5	23	BLCA;BRCA;CESC;COADREAD;DLBC;GBMLGG;HNSC;KIPAN;LAML;LIHC;LUAD;LUSC;OV;PAAD;PCPG;PRAD;SARC;SKCM;STAD;TGCT;THCA;UCEC;UCS	0.2721;0.4188;0.3212;0.2388;0.5224;0.3039;0.2428;0.1776;0.5416;0.0995;0.2863;0.1492;0.3843;0.0312;0.2575;0.2326;0.3714;0.2994;0.1577;0.5309;0.2766;0.1423;0.2686	0.272104	2	ACC;ESCA	-0.1966;-0.0264	-0.111522	11	BLCA;BRCA;COADREAD;DLBC;LAML;LUAD;OV;PCPG;PRAD;SARC;TGCT	0.2721;0.4188;0.2388;0.5224;0.5416;0.2863;0.3843;0.2575;0.2326;0.3714;0.5309	0.371434													14	Bladder;Blood;Brain;Breast;Cervix Uteri;Colon;Esophagus;Kidney;Liver;Lung;Pancreas;Prostate;Testis;Uterus	0.1091;0.397;0.2018;0.1131;0.2909;0.3976;0.2306;0.0825;0.1189;0.1274;0.2205;0.0899;0.0076;0.2471	0.164587	4	Adrenal Gland;Ovary;Stomach;Thyroid	-0.0143;-0.0804;-0.0694;-0.0308	-0.0500892
CSTA	23	BLCA;BRCA;CESC;COADREAD;ESCA;GBMLGG;HNSC;KIPAN;LAML;LIHC;LUAD;LUSC;OV;PAAD;PCPG;PRAD;SARC;SKCM;STAD;TGCT;THCA;UCEC;UCS	0.2767;0.3273;0.6225;0.0865;0.7206;0.3795;0.4526;0.2943;0.5098;0.0592;0.2892;0.4969;0.198;0.1678;0.3117;0.0324;0.435;0.2376;0.1818;0.337;0.354;0.2672;0.2852	0.294335	2	ACC;DLBC	-0.1232;-0.0404	-0.0817729	11	BLCA;CESC;ESCA;HNSC;KIPAN;LAML;LUAD;LUSC;PCPG;SARC;THCA	0.2767;0.6225;0.7206;0.4526;0.2943;0.5098;0.2892;0.4969;0.3117;0.435;0.354	0.435019	1	HNSC	0.3645	0.364502	0								18	Adrenal Gland;Bladder;Blood;Brain;Breast;Cervix Uteri;Colon;Esophagus;Kidney;Lung;Ovary;Pancreas;Prostate;Skin;Stomach;Testis;Thyroid;Uterus	0.1511;0.3545;0.6955;0.2815;0.2876;0.3273;0.4723;0.6066;0.1393;0.1962;0.0185;0.1737;0.0527;0.0987;0.1536;0.2735;0.0762;0.3129	0.234838	2	Liver;Muscle	-0.03;-0.0183	-0.0241437	1	Uterus	0.3129	0.312857
GCH1	23	ACC;BLCA;BRCA;CESC;COADREAD;DLBC;GBMLGG;HNSC;KIPAN;LAML;LUAD;LUSC;OV;PAAD;PCPG;PRAD;SARC;SKCM;STAD;TGCT;THCA;UCEC;UCS	0.0828;0.1978;0.3946;0.3075;0.0236;0.36;0.395;0.2885;0.397;0.3579;0.1967;0.2738;0.423;0.119;0.0379;0.0581;0.3978;0.4433;0.2778;0.5307;0.3866;0.1731;0.3603	0.307492	2	ESCA;LIHC	-0.0597;-0.0298	-0.0447478	11	BRCA;DLBC;GBMLGG;KIPAN;LUSC;OV;SARC;SKCM;STAD;TGCT;THCA	0.3946;0.36;0.395;0.397;0.2738;0.423;0.3978;0.4433;0.2778;0.5307;0.3866	0.394973	13	BLCA;BRCA;DLBC;HNSC;KIPAN;LIHC;LUAD;LUSC;PAAD;PRAD;SARC;SKCM;THCA	0.1829;0.3277;0.2055;0.4477;0.2378;0.2965;0.0322;0.4572;0.0398;0.5426;0.5026;0.3853;0.2729	0.29648	7	CESC;COAD;ESCA;LAML;LGG;OV;STAD	-0.1015;-0.0447;-0.306;-0.1021;-0.1014;-0.0692;-0.1087	-0.101538	2	LUSC;SKCM	0.4572;0.3853	0.421216	18	Bladder;Brain;Breast;Cervix Uteri;Colon;Esophagus;Kidney;Liver;Lung;Muscle;Ovary;Pancreas;Prostate;Skin;Stomach;Testis;Thyroid;Uterus	0.3364;0.0634;0.1198;0.2727;0.5936;0.6831;0.5088;0.1518;0.2679;0.0188;0.1424;0.2046;0.2209;0.2518;0.1866;0.0934;0.2514;0.2853	0.236138	2	Adrenal Gland;Blood	-0.0147;-0.2195	-0.117066	2	Kidney;Skin	0.5088;0.2518	0.38028
ICOS	20	BLCA;BRCA;CESC;COADREAD;DLBC;ESCA;HNSC;KIPAN;LAML;LIHC;LUAD;LUSC;OV;PAAD;PRAD;SKCM;STAD;TGCT;THCA;UCEC	0.3136;0.5528;0.3995;0.3156;0.1976;0.0586;0.3139;0.2361;0.1872;0.1609;0.3403;0.2249;0.4631;0.2674;0.3408;0.2963;0.3115;0.5088;0.3463;0.0702	0.312528	0				11	BLCA;BRCA;CESC;COADREAD;LUAD;OV;PAAD;PRAD;STAD;TGCT;THCA	0.3136;0.5528;0.3995;0.3156;0.3403;0.4631;0.2674;0.3408;0.3115;0.5088;0.3463	0.340777													6	Blood;Cervix Uteri;Stomach;Testis;Thyroid;Uterus	0.3261;0.5545;0.0599;0.1131;0.0893;0.164	0.138524	1	Lung	-0.0438	-0.0438337
LAG3	24	ACC;BLCA;BRCA;CESC;COADREAD;DLBC;ESCA;GBMLGG;HNSC;KIPAN;LIHC;LUAD;LUSC;OV;PAAD;PCPG;PRAD;SARC;SKCM;STAD;TGCT;THCA;UCEC;UCS	0.0737;0.2514;0.6413;0.2408;0.281;0.3803;0.1324;0.2742;0.2756;0.2151;0.2928;0.2751;0.133;0.5287;0.3461;0.2167;0.2116;0.2649;0.2969;0.2287;0.5312;0.3281;0.1541;0.4241	0.274628	1	LAML	-0.0132	-0.013226	11	BLCA;BRCA;COADREAD;DLBC;LIHC;LUAD;OV;PAAD;TGCT;THCA;UCS	0.2514;0.6413;0.281;0.3803;0.2928;0.2751;0.5287;0.3461;0.5312;0.3281;0.4241	0.34608	5	BRCA;CESC;LGG;PRAD;SARC	0.2199;0.19;0.0552;0.131;0.1833	0.183328	0								11	Adrenal Gland;Brain;Breast;Cervix Uteri;Ovary;Pancreas;Prostate;Skin;Stomach;Testis;Thyroid	0.1823;0.0363;0.1065;0.0636;0.05;0.2168;0.0323;0.1573;0.2063;0.3919;0.2568	0.157345	9	Bladder;Blood;Colon;Esophagus;Kidney;Liver;Lung;Muscle;Uterus	-0.1182;-0.5262;-0.2373;-0.3044;-0.1257;-0.2769;-0.0166;-0.0383;-0.222	-0.22201	1	Testis	0.3919	0.391942
LAMP3	24	BLCA;BRCA;CESC;COADREAD;DLBC;ESCA;GBMLGG;HNSC;KIPAN;LAML;LIHC;LUAD;LUSC;OV;PAAD;PCPG;PRAD;SARC;SKCM;STAD;TGCT;THCA;UCEC;UCS	0.3702;0.5125;0.432;0.2287;0.3753;0.3536;0.3534;0.2529;0.3053;0.0373;0.1706;0.0552;0.051;0.5393;0.2128;0.1498;0.054;0.3969;0.4399;0.2722;0.4701;0.2197;0.3983;0.3213	0.313309	1	ACC	-0.0187	-0.0186711	11	BLCA;BRCA;CESC;DLBC;KIPAN;OV;SARC;SKCM;STAD;TGCT;UCEC	0.3702;0.5125;0.432;0.3753;0.3053;0.5393;0.3969;0.4399;0.2722;0.4701;0.3983	0.39833	3	HNSC;LUAD;PAAD	0.4171;0.2708;0.0896	0.270781	1	ESCA	-0.1402	-0.140195					10	Adrenal Gland;Brain;Breast;Cervix Uteri;Liver;Lung;Pancreas;Prostate;Stomach;Thyroid	0.1011;0.132;0.0816;0.1;0.1676;0.1066;0.2059;0.1343;0.0932;0.1544	0.1193	4	Blood;Kidney;Skin;Testis	-0.6463;-0.169;-0.0328;-0.1527	-0.160831
MNDA	24	BLCA;BRCA;CESC;COADREAD;DLBC;ESCA;GBMLGG;HNSC;KIPAN;LAML;LIHC;LUAD;LUSC;OV;PAAD;PCPG;PRAD;SARC;SKCM;STAD;TGCT;THCA;UCEC;UCS	0.2524;0.3728;0.3058;0.3779;0.166;0.0627;0.278;0.173;0.2973;0.6946;0.1669;0.2537;0.2057;0.3511;0.1216;0.3588;0.3148;0.4019;0.1894;0.424;0.5539;0.2832;0.2524;0.4543	0.290228	1	ACC	-0.2065	-0.206478	11	BLCA;COADREAD;KIPAN;LAML;OV;PCPG;PRAD;SARC;STAD;TGCT;UCS	0.2524;0.3779;0.2973;0.6946;0.3511;0.3588;0.3148;0.4019;0.424;0.5539;0.4543	0.377937													18	Bladder;Blood;Brain;Breast;Cervix Uteri;Colon;Esophagus;Kidney;Liver;Lung;Muscle;Ovary;Pancreas;Prostate;Stomach;Testis;Thyroid;Uterus	0.2;0.8855;0.3372;0.4318;0.1727;0.4576;0.225;0.4853;0.3481;0.563;0.2056;0.1071;0.4446;0.1246;0.6058;0.0666;0.1925;0.5056	0.342625	1	Adrenal Gland	-0.1035	-0.10351	4	Lung;Pancreas;Stomach;Uterus	0.563;0.4446;0.6058;0.5056	0.534316
MS4A4A	23	BLCA;BRCA;CESC;COADREAD;DLBC;GBMLGG;HNSC;KIPAN;LAML;LIHC;LUAD;LUSC;OV;PAAD;PCPG;PRAD;SARC;SKCM;STAD;TGCT;THCA;UCEC;UCS	0.1745;0.3928;0.2442;0.2963;0.3625;0.2844;0.0645;0.2595;0.5739;0.1426;0.3013;0.1656;0.3309;0.127;0.1568;0.2628;0.388;0.0403;0.2397;0.3652;0.3559;0.1497;0.4679	0.262766	2	ACC;ESCA	-0.2221;-0.014	-0.118038	11	BRCA;COADREAD;DLBC;KIPAN;LAML;LUAD;OV;PRAD;SARC;THCA;UCS	0.3928;0.2963;0.3625;0.2595;0.5739;0.3013;0.3309;0.2628;0.388;0.3559;0.4679	0.355901													15	Adrenal Gland;Bladder;Blood;Brain;Breast;Colon;Kidney;Liver;Lung;Muscle;Pancreas;Prostate;Stomach;Testis;Uterus	0.1026;0.1727;0.6709;0.278;0.2481;0.2654;0.1129;0.2652;0.0156;0.047;0.0336;0.1001;0.2955;0.114;0.2502	0.172727	4	Cervix Uteri;Esophagus;Ovary;Thyroid	-0.5364;-0.419;-0.0091;-0.1905	-0.304729
MX1	24	BLCA;BRCA;CESC;COADREAD;DLBC;ESCA;GBMLGG;HNSC;KIPAN;LAML;LIHC;LUAD;LUSC;OV;PAAD;PCPG;PRAD;SARC;SKCM;STAD;TGCT;THCA;UCEC;UCS	0.3641;0.5866;0.4605;0.1612;0.3223;0.3351;0.2116;0.3536;0.2117;0.2671;0.1709;0.35;0.2712;0.5409;0.1598;0.208;0.2175;0.2836;0.3255;0.1561;0.5989;0.3891;0.4425;0.5281	0.323903	1	ACC	-0.0469	-0.0469212	11	BLCA;BRCA;CESC;HNSC;LUAD;LUSC;OV;TGCT;THCA;UCEC;UCS	0.3641;0.5866;0.4605;0.3536;0.35;0.2712;0.5409;0.5989;0.3891;0.4425;0.5281	0.442502	10	BLCA;BRCA;COAD;ESCA;HNSC;LIHC;LUAD;PAAD;STAD;THCA	0.264;0.0581;0.1244;0.16;0.366;0.3031;0.0462;0.094;0.2176;0.2651	0.188831	10	CESC;DLBC;KIPAN;LAML;LGG;LUSC;OV;PRAD;SARC;SKCM	-0.1931;-0.1062;-0.4221;-0.0573;-0.2045;-0.1477;-0.1893;-0.6923;-0.2499;-0.0906	-0.191209	1	KIPAN	-0.4221	0.422085	15	Adrenal Gland;Bladder;Brain;Cervix Uteri;Colon;Esophagus;Kidney;Liver;Lung;Pancreas;Prostate;Skin;Stomach;Testis;Thyroid	0.178;0.4273;0.106;0.4636;0.0638;0.408;0.0084;0.0447;0.0696;0.3618;0.348;0.0664;0.2006;0.3238;0.1507	0.178018	5	Blood;Breast;Muscle;Ovary;Uterus	-0.6539;-0.0494;-0.1294;-0.1398;-7e-04	-0.129447	3	Pancreas;Prostate;Testis	0.3618;0.348;0.3238	0.348027
MX2	24	BLCA;BRCA;CESC;COADREAD;DLBC;ESCA;GBMLGG;HNSC;KIPAN;LAML;LIHC;LUAD;LUSC;OV;PAAD;PCPG;PRAD;SARC;SKCM;STAD;TGCT;THCA;UCEC;UCS	0.3544;0.5688;0.4475;0.164;0.1829;0.2316;0.3592;0.3801;0.3507;0.4513;0.1192;0.2092;0.1817;0.4355;0.2627;0.2838;0.3167;0.2943;0.1581;0.0936;0.5733;0.3342;0.3144;0.1203	0.304347	1	ACC	-0.0237	-0.023698	11	BLCA;BRCA;CESC;HNSC;KIPAN;OV;PAAD;PCPG;PRAD;TGCT;THCA	0.3544;0.5688;0.4475;0.3801;0.3507;0.4355;0.2627;0.2838;0.3167;0.5733;0.3342	0.354417	7	CESC;ESCA;HNSC;LIHC;LUAD;STAD;THCA	0.4246;0.3539;0.4461;0.1848;0.0788;0.1859;0.2261	0.226142	7	BLCA;DLBC;LAML;LGG;OV;PRAD;SKCM	-0.1115;-0.2097;-0.284;-0.1073;-0.0994;-0.4117;-0.231	-0.209685					17	Adrenal Gland;Bladder;Blood;Brain;Breast;Cervix Uteri;Esophagus;Kidney;Liver;Lung;Muscle;Pancreas;Prostate;Stomach;Testis;Thyroid;Uterus	0.2013;0.3273;0.5866;0.2785;0.1975;0.5;0.2604;0.3739;0.4116;0.4662;0.0698;0.1251;0.3217;0.4035;0.1473;0.1699;0.3491	0.321718	3	Colon;Ovary;Skin	-0.1995;-0.0351;-0.0061	-0.0351362	4	Lung;Prostate;Stomach;Uterus	0.4662;0.3217;0.4035;0.3491	0.376293
MYO1G	23	BLCA;BRCA;CESC;COADREAD;DLBC;ESCA;GBMLGG;HNSC;KIPAN;LAML;LIHC;LUAD;LUSC;OV;PAAD;PCPG;SARC;SKCM;STAD;TGCT;THCA;UCEC;UCS	0.2588;0.4211;0.3102;0.3215;0.2377;0.1619;0.404;0.262;0.2195;0.3299;0.0919;0.0887;0.0725;0.2762;0.1195;0.4047;0.4176;0.4067;0.1772;0.5362;0.4163;0.2371;0.4104	0.276218	2	ACC;PRAD	-0.0887;-0.0023	-0.0454697	11	BLCA;BRCA;COADREAD;GBMLGG;OV;PCPG;SARC;SKCM;TGCT;THCA;UCS	0.2588;0.4211;0.3215;0.404;0.2762;0.4047;0.4176;0.4067;0.5362;0.4163;0.4104	0.406693	2	DLBC;LAML	0.1483;0.0843	0.116293	0								19	Adrenal Gland;Bladder;Brain;Breast;Cervix Uteri;Colon;Esophagus;Kidney;Liver;Lung;Muscle;Ovary;Pancreas;Prostate;Skin;Stomach;Testis;Thyroid;Uterus	0.2648;0.2091;0.3967;0.2671;0.6364;0.5391;0.5052;0.235;0.2816;0.3333;0.1908;0.1373;0.3601;0.2633;0.2362;0.2861;0.222;0.309;0.3966	0.281568	1	Blood	-0.6939	-0.693881	5	Brain;Lung;Pancreas;Skin;Uterus	0.3967;0.3333;0.3601;0.2362;0.3966	0.360127
NLRC4	23	BLCA;BRCA;CESC;COADREAD;DLBC;GBMLGG;HNSC;KIPAN;LAML;LIHC;LUAD;LUSC;OV;PAAD;PCPG;PRAD;SARC;SKCM;STAD;TGCT;THCA;UCEC;UCS	0.2134;0.4042;0.1629;0.3213;0.4644;0.2923;0.1593;0.299;0.6288;0.2018;0.2516;0.107;0.3123;0.1152;0.1016;0.2698;0.4478;0.1491;0.422;0.512;0.3371;0.2584;0.2343	0.269811	2	ACC;ESCA	-0.0468;-0.0223	-0.0345471	11	BRCA;COADREAD;DLBC;KIPAN;LAML;OV;PRAD;SARC;STAD;TGCT;THCA	0.4042;0.3213;0.4644;0.299;0.6288;0.3123;0.2698;0.4478;0.422;0.512;0.3371	0.404242	1	LAML	0.0577	0.057702	0								15	Adrenal Gland;Bladder;Blood;Breast;Colon;Kidney;Liver;Lung;Muscle;Ovary;Pancreas;Prostate;Stomach;Testis;Uterus	0.2852;0.1545;0.8539;0.4504;0.3091;0.3486;0.2688;0.3893;0.1792;0.1768;0.1798;0.1721;0.5038;0.0985;0.2302	0.268759	5	Brain;Cervix Uteri;Esophagus;Skin;Thyroid	-0.0158;-0.1091;-0.1641;-0.048;-0.0092	-0.0480045	3	Adrenal Gland;Lung;Stomach	0.2852;0.3893;0.5038	0.389257
OSCAR	24	BLCA;BRCA;CESC;COADREAD;DLBC;ESCA;GBMLGG;HNSC;KIPAN;LAML;LIHC;LUAD;LUSC;OV;PAAD;PCPG;PRAD;SARC;SKCM;STAD;TGCT;THCA;UCEC;UCS	0.2412;0.4639;0.2831;0.1918;0.3515;0.2488;0.3201;0.1292;0.1183;0.5458;0.2564;0.2686;0.1635;0.3242;0.1112;0.2759;0.3889;0.4123;0.3406;0.3696;0.5489;0.3892;0.2801;0.3472	0.301585	1	ACC	-0.1683	-0.168297	11	BLCA;BRCA;LAML;LIHC;OV;PCPG;PRAD;SARC;STAD;TGCT;THCA	0.2412;0.4639;0.5458;0.2564;0.3242;0.2759;0.3889;0.4123;0.3696;0.5489;0.3892	0.388864	1	LAML	0.1158	0.115796	0								18	Adrenal Gland;Blood;Brain;Breast;Cervix Uteri;Colon;Esophagus;Kidney;Liver;Lung;Muscle;Ovary;Pancreas;Prostate;Stomach;Testis;Thyroid;Uterus	0.3379;0.7822;0.2067;0.3085;0.2636;0.3332;0.3095;0.3603;0.5961;0.3303;0.2789;0.108;0.3987;0.2865;0.5812;0.1985;0.2639;0.3247	0.317096	2	Bladder;Skin	-0.3;-0.0577	-0.178872	7	Adrenal Gland;Liver;Lung;Muscle;Pancreas;Stomach;Uterus	0.3379;0.5961;0.3303;0.2789;0.3987;0.5812;0.3247	0.337942
PRF1	24	BLCA;BRCA;CESC;COADREAD;DLBC;ESCA;GBMLGG;HNSC;KIPAN;LAML;LIHC;LUAD;LUSC;OV;PAAD;PCPG;PRAD;SARC;SKCM;STAD;TGCT;THCA;UCEC;UCS	0.2722;0.4199;0.2657;0.3071;0.4621;0.2039;0.4483;0.2585;0.2881;0.1363;0.1621;0.2864;0.1301;0.3764;0.2104;0.5008;0.1899;0.3931;0.358;0.2288;0.5368;0.2297;0.1198;0.2346	0.268955	1	ACC	-0.2661	-0.266142	11	BLCA;BRCA;COADREAD;DLBC;GBMLGG;KIPAN;LUAD;OV;PCPG;SARC;TGCT	0.2722;0.4199;0.3071;0.4621;0.4483;0.2881;0.2864;0.3764;0.5008;0.3931;0.5368	0.393091													18	Adrenal Gland;Bladder;Blood;Brain;Breast;Cervix Uteri;Colon;Esophagus;Kidney;Liver;Lung;Ovary;Pancreas;Prostate;Stomach;Testis;Thyroid;Uterus	0.3255;0.0273;0.2308;0.304;0.4905;0.7636;0.5817;0.3016;0.4223;0.1517;0.2662;0.1639;0.241;0.2158;0.065;0.3345;0.2862;0.2797	0.282931	1	Muscle	-0.0015	-0.00152754	3	Adrenal Gland;Cervix Uteri;Testis	0.3255;0.7636;0.3345	0.334508
SDS	23	ACC;BLCA;BRCA;CESC;COADREAD;DLBC;HNSC;KIPAN;LAML;LIHC;LUAD;LUSC;OV;PAAD;PCPG;PRAD;SARC;SKCM;STAD;TGCT;THCA;UCEC;UCS	0.2931;0.2294;0.3992;0.2078;0.2518;0.2308;0.0707;0.2538;0.2015;0.0083;0.3729;0.1879;0.5464;0.309;0.2693;0.5346;0.2895;0.216;0.285;0.579;0.3309;0.2506;0.3875	0.269305	2	ESCA;GBMLGG	-0.0047;-0.0589	-0.0317862	11	BRCA;COADREAD;LUAD;OV;PAAD;PCPG;PRAD;STAD;TGCT;THCA;UCS	0.3992;0.2518;0.3729;0.5464;0.309;0.2693;0.5346;0.285;0.579;0.3309;0.3875	0.372931													16	Adrenal Gland;Bladder;Brain;Breast;Colon;Kidney;Liver;Lung;Ovary;Pancreas;Prostate;Skin;Stomach;Testis;Thyroid;Uterus	0.2662;0.0364;0.1318;0.29;0.6356;0.1668;0.134;0.1216;0.076;0.252;0.2441;0.0789;0.3198;0.2237;0.194;0.3414	0.208807	0				1	Uterus	0.3414	0.341371
ARNTL2	22	BLCA;BRCA;CESC;COADREAD;DLBC;ESCA;GBMLGG;HNSC;KIPAN;LIHC;LUAD;LUSC;OV;PAAD;PRAD;SARC;SKCM;STAD;TGCT;THCA;UCEC;UCS	0.3794;0.266;0.4089;0.3341;0.4087;0.5118;0.1924;0.3585;0.0501;0.1189;0.3054;0.3529;0.2064;0.2554;0.2337;0.2652;0.2771;0.1972;0.1799;0.4117;0.2414;0.3091	0.271516	2	LAML;PCPG	-0.2366;-6e-04	-0.118585	10	BLCA;CESC;COADREAD;DLBC;ESCA;HNSC;LUAD;LUSC;PRAD;THCA	0.3794;0.4089;0.3341;0.4087;0.5118;0.3585;0.3054;0.3529;0.2337;0.4117	0.368991	10	BLCA;COAD;DLBC;ESCA;HNSC;KIPAN;LIHC;LUAD;SARC;STAD	0.2909;0.1389;0.128;0.2814;0.2054;4e-04;0.1769;0.2504;0.0235;0.1324	0.15792	10	BRCA;CESC;LAML;LGG;LUSC;OV;PAAD;PRAD;SKCM;THCA	-0.3494;-0.1208;-0.116;-0.0726;-0.1225;-0.021;-0.1827;-0.6736;-0.0831;-0.772	-0.121638	1	THCA	-0.772	0.772002	15	Adrenal Gland;Breast;Cervix Uteri;Esophagus;Kidney;Liver;Lung;Muscle;Ovary;Pancreas;Prostate;Skin;Stomach;Thyroid;Uterus	0.1256;0.5619;0.2909;0.6368;0.29;0.458;0.1856;0.0817;0.0969;0.2725;0.3118;0.1755;0.0837;0.1788;0.3193	0.272484	5	Bladder;Blood;Brain;Colon;Testis	-0.4545;-0.5032;-0.2568;-0.2003;-0.1261	-0.256777	3	Liver;Prostate;Uterus	0.458;0.3118;0.3193	0.319272
BATF2	23	BLCA;BRCA;CESC;COADREAD;DLBC;GBMLGG;HNSC;KIPAN;LAML;LIHC;LUAD;LUSC;OV;PAAD;PCPG;PRAD;SARC;SKCM;STAD;TGCT;THCA;UCEC;UCS	0.2339;0.5801;0.1756;0.3082;0.562;0.3236;0.4209;0.0864;0.3128;0.1726;0.3198;0.1416;0.5146;0.1651;0.0427;0.116;0.3309;0.2408;0.2315;0.6292;0.2206;0.4011;0.3854	0.308152	2	ACC;ESCA	-0.3313;-0.0992	-0.215243	10	BLCA;BRCA;COADREAD;DLBC;HNSC;LUAD;OV;TGCT;UCEC;UCS	0.2339;0.5801;0.3082;0.562;0.4209;0.3198;0.5146;0.6292;0.4011;0.3854	0.411008													11	Adrenal Gland;Blood;Brain;Breast;Cervix Uteri;Colon;Kidney;Lung;Ovary;Prostate;Testis	0.1916;0.7198;0.2741;0.3015;0.0364;0.4415;0.2683;0.1705;0.0476;0.1697;0.2141	0.214144	9	Bladder;Esophagus;Liver;Muscle;Pancreas;Skin;Stomach;Thyroid;Uterus	-0.1545;-0.5382;-0.1191;-0.0748;-0.0872;-0.1567;-0.0529;-0.0448;-0.0354	-0.0871769
CARD16	24	BLCA;BRCA;CESC;COADREAD;DLBC;ESCA;GBMLGG;HNSC;KIPAN;LAML;LIHC;LUAD;LUSC;OV;PAAD;PCPG;PRAD;SARC;SKCM;STAD;TGCT;THCA;UCEC;UCS	0.2522;0.4437;0.22;0.174;0.1875;0.1706;0.3567;0.2796;0.2055;0.5697;0.267;0.2238;0.2893;0.4027;0.1393;0.2628;0.1617;0.4163;0.162;0.251;0.4585;0.2531;0.3805;0.4023	0.257939	1	ACC	-0.0961	-0.0961063	10	BLCA;BRCA;LAML;LIHC;LUSC;OV;PCPG;SARC;UCEC;UCS	0.2522;0.4437;0.5697;0.267;0.2893;0.4027;0.2628;0.4163;0.3805;0.4023	0.391398	0				2	HNSC;LAML	-0.0438;-0.0938	-0.0687969					17	Adrenal Gland;Bladder;Blood;Brain;Breast;Cervix Uteri;Colon;Esophagus;Kidney;Liver;Lung;Pancreas;Prostate;Stomach;Testis;Thyroid;Uterus	0.1883;0.0727;0.6711;0.3409;0.2582;0.6182;0.4033;0.5615;0.445;0.0202;0.1098;0.1849;0.2529;0.0151;0.191;0.3297;0.1916	0.25286	3	Muscle;Ovary;Skin	-0.0821;-0.0515;-0.0586	-0.0585736	1	Thyroid	0.3297	0.329665
CD300LF	24	BLCA;BRCA;CESC;COADREAD;DLBC;ESCA;GBMLGG;HNSC;KIPAN;LAML;LIHC;LUAD;LUSC;OV;PAAD;PCPG;PRAD;SARC;SKCM;STAD;TGCT;THCA;UCEC;UCS	0.2169;0.4486;0.2262;0.3372;0.3718;0.05;0.3279;0.1747;0.3113;0.4577;0.2174;0.2379;0.1584;0.3285;0.0649;0.3353;0.4348;0.3924;0.2811;0.3646;0.4451;0.3842;0.1799;0.3304	0.328196	1	ACC	-0.1035	-0.103532	10	BRCA;COADREAD;DLBC;KIPAN;OV;PCPG;PRAD;SARC;STAD;THCA	0.4486;0.3372;0.3718;0.3113;0.3285;0.3353;0.4348;0.3924;0.3646;0.3842	0.368195													12	Adrenal Gland;Brain;Breast;Colon;Esophagus;Liver;Lung;Pancreas;Prostate;Stomach;Thyroid;Uterus	0.1787;0.1817;0.4352;0.6535;0.4186;0.4948;0.2073;0.2359;0.2729;0.5173;0.2254;0.3752	0.324083	3	Bladder;Cervix Uteri;Testis	-0.2364;-0.3273;-0.0576	-0.236364	3	Liver;Stomach;Uterus	0.4948;0.5173;0.3752	0.494754
CST7	24	BLCA;BRCA;CESC;COADREAD;DLBC;ESCA;GBMLGG;HNSC;KIPAN;LAML;LIHC;LUAD;LUSC;OV;PAAD;PCPG;PRAD;SARC;SKCM;STAD;TGCT;THCA;UCEC;UCS	0.2625;0.3395;0.3165;0.2969;0.248;0.1562;0.4444;0.3228;0.2471;0.1149;0.1988;0.2387;0.1377;0.212;0.1904;0.4429;0.2914;0.36;0.3163;0.1801;0.475;0.3251;0.1444;0.4054	0.276944	1	ACC	-0.2154	-0.215448	10	BLCA;COADREAD;GBMLGG;HNSC;PCPG;PRAD;SARC;TGCT;THCA;UCS	0.2625;0.2969;0.4444;0.3228;0.4429;0.2914;0.36;0.475;0.3251;0.4054	0.342559	1	LAML	0.0054	0.00544684	0								19	Adrenal Gland;Bladder;Blood;Brain;Breast;Cervix Uteri;Colon;Esophagus;Kidney;Liver;Lung;Muscle;Ovary;Pancreas;Prostate;Stomach;Testis;Thyroid;Uterus	0.4085;0.1273;0.7247;0.5676;0.4513;0.4;0.571;0.4143;0.5726;0.2131;0.4634;0.2722;0.24;0.3764;0.3495;0.4092;0.4761;0.3981;0.4144	0.409166	0				11	Adrenal Gland;Brain;Kidney;Lung;Muscle;Pancreas;Prostate;Stomach;Testis;Thyroid;Uterus	0.4085;0.5676;0.5726;0.4634;0.2722;0.3764;0.3495;0.4092;0.4761;0.3981;0.4144	0.409166
CTLA4	22	BLCA;BRCA;CESC;COADREAD;DLBC;ESCA;GBMLGG;HNSC;KIPAN;LAML;LIHC;LUAD;LUSC;OV;PAAD;PRAD;SARC;SKCM;STAD;TGCT;THCA;UCS	0.2802;0.5387;0.3762;0.2679;0.2558;0.069;0.2671;0.3159;0.2156;0.2551;0.1678;0.236;0.179;0.4095;0.2218;0.2886;0.3998;0.3234;0.2766;0.4687;0.3601;0.3546	0.278401	1	UCEC	-0.0136	-0.0135671	10	BLCA;BRCA;COADREAD;HNSC;OV;PRAD;SARC;STAD;TGCT;THCA	0.2802;0.5387;0.2679;0.3159;0.4095;0.2886;0.3998;0.2766;0.4687;0.3601	0.338024													7	Bladder;Colon;Esophagus;Prostate;Stomach;Testis;Thyroid	0.0364;0.3686;0.5682;0.3228;0.1103;0.1364;0.0887	0.136406	2	Breast;Lung	-0.0998;-0.0484	-0.0741009	1	Prostate	0.3228	0.322772
DDX58	24	BLCA;BRCA;CESC;COADREAD;DLBC;ESCA;GBMLGG;HNSC;KIPAN;LAML;LIHC;LUAD;LUSC;OV;PAAD;PCPG;PRAD;SARC;SKCM;STAD;TGCT;THCA;UCEC;UCS	0.359;0.4127;0.396;0.0749;0.4921;0.2756;0.2284;0.3675;0.1578;0.1201;0.1178;0.3481;0.2065;0.4422;0.1471;0.2708;0.1659;0.2255;0.1728;0.1634;0.4089;0.2544;0.4696;0.4841	0.26258	1	ACC	-0.0523	-0.0523132	10	BLCA;BRCA;CESC;DLBC;HNSC;LUAD;OV;PCPG;UCEC;UCS	0.359;0.4127;0.396;0.4921;0.3675;0.3481;0.4422;0.2708;0.4696;0.4841	0.404369	11	BLCA;BRCA;COAD;DLBC;ESCA;HNSC;LAML;LIHC;LUAD;PRAD;STAD	0.2315;0.1947;0.2079;0.2674;0.065;0.0757;0.0339;0.1861;0.22;0.0748;0.2288	0.194712	9	CESC;KIPAN;LGG;LUSC;OV;PAAD;SARC;SKCM;THCA	-0.2662;-0.3055;-0.1597;-0.1214;-0.0844;-0.0997;-0.1519;-0.1351;-0.4289	-0.151898					15	Adrenal Gland;Blood;Brain;Breast;Cervix Uteri;Esophagus;Kidney;Lung;Pancreas;Prostate;Skin;Stomach;Testis;Thyroid;Uterus	0.0512;0.7078;0.2623;0.042;0.6909;0.1631;0.1672;0.1194;0.2247;0.2048;0.0925;0.175;0.1545;0.1191;0.1539	0.163124	5	Bladder;Colon;Liver;Muscle;Ovary	-0.0818;-0.1599;-0.1367;-0.0609;-0.176	-0.136669
FCGR1B	24	BLCA;BRCA;CESC;COADREAD;DLBC;ESCA;GBMLGG;HNSC;KIPAN;LAML;LIHC;LUAD;LUSC;OV;PAAD;PCPG;PRAD;SARC;SKCM;STAD;TGCT;THCA;UCEC;UCS	0.1847;0.4388;0.1722;0.2382;0.5454;0.0953;0.1319;0.1097;0.1752;0.5231;0.2236;0.3777;0.1713;0.3484;0.1439;0.0238;0.3728;0.3972;0.285;0.3991;0.5788;0.2442;0.1646;0.317	0.241206	1	ACC	-0.1808	-0.180773	10	BRCA;COADREAD;DLBC;LAML;LUAD;OV;PRAD;SARC;STAD;TGCT	0.4388;0.2382;0.5454;0.5231;0.3777;0.3484;0.3728;0.3972;0.3991;0.5788	0.398104													11	Adrenal Gland;Brain;Breast;Kidney;Lung;Ovary;Pancreas;Prostate;Stomach;Testis;Thyroid	0.1966;0.2592;0.1353;0.1048;0.3275;0.023;0.3757;0.0374;0.187;0.0542;0.1093	0.135297	1	Cervix Uteri	-0.3455	-0.345455	2	Lung;Pancreas	0.3275;0.3757	0.351591
FCGR3A	24	BLCA;BRCA;CESC;COADREAD;DLBC;ESCA;GBMLGG;HNSC;KIPAN;LAML;LIHC;LUAD;LUSC;OV;PAAD;PCPG;PRAD;SARC;SKCM;STAD;TGCT;THCA;UCEC;UCS	0.2164;0.3471;0.1948;0.2954;0.4927;0.0474;0.3125;0.08;0.2268;0.5993;0.2884;0.3281;0.0959;0.3616;0.1332;0.1582;0.2284;0.3729;0.1607;0.3351;0.4673;0.2298;0.1479;0.3701	0.259106	1	ACC	-0.1302	-0.130247	10	COADREAD;DLBC;LAML;LIHC;LUAD;OV;PRAD;SARC;STAD;TGCT	0.2954;0.4927;0.5993;0.2884;0.3281;0.3616;0.2284;0.3729;0.3351;0.4673	0.348358													15	Adrenal Gland;Blood;Brain;Breast;Colon;Kidney;Liver;Lung;Muscle;Pancreas;Prostate;Stomach;Testis;Thyroid;Uterus	0.0367;0.5561;0.2753;0.2283;0.2358;0.1228;0.2969;0.1893;0.1868;0.2923;0.1475;0.4282;0.2028;0.0571;0.195	0.202779	4	Bladder;Cervix Uteri;Esophagus;Ovary	-0.0273;-0.2364;-0.2043;-0.0101	-0.115809	2	Pancreas;Stomach	0.2923;0.4282	0.360245
FOSL1	25	ACC;BLCA;BRCA;CESC;COADREAD;DLBC;ESCA;GBMLGG;HNSC;KIPAN;LAML;LIHC;LUAD;LUSC;OV;PAAD;PCPG;PRAD;SARC;SKCM;STAD;TGCT;THCA;UCEC;UCS	0.1891;0.2806;0.2977;0.4568;0.2277;0.2219;0.5323;0.3804;0.3137;0.0482;0.0563;0.0489;0.3093;0.3322;0.2193;0.1966;0.2648;0.3168;0.3155;0.4447;0.1739;0.4188;0.3438;0.2865;0.4118	0.297715	0				10	BLCA;CESC;ESCA;LUAD;LUSC;PCPG;PRAD;SKCM;THCA;UCS	0.2806;0.4568;0.5323;0.3093;0.3322;0.2648;0.3168;0.4447;0.3438;0.4118	0.338022	5	COAD;ESCA;LUAD;OV;STAD	0.2463;0.2722;0.1294;0.3884;0.0857	0.246308	9	BLCA;CESC;HNSC;KIPAN;LAML;PAAD;SARC;SKCM;THCA	-0.0369;-0.0446;-0.1775;-0.2128;-0.1872;-0.1454;-0.2012;-0.0309;-0.7265	-0.177488	1	THCA	-0.7265	0.726485	18	Adrenal Gland;Brain;Breast;Cervix Uteri;Colon;Esophagus;Kidney;Liver;Lung;Muscle;Ovary;Pancreas;Prostate;Skin;Stomach;Testis;Thyroid;Uterus	0.1352;0.3208;0.4006;0.4818;0.2425;0.7035;0.4912;0.4001;0.2796;0.1626;0.1533;0.304;0.3618;0.0907;0.4659;0.1721;0.1382;0.41	0.312432	2	Bladder;Blood	-0.3455;-0.2657	-0.30557	4	Pancreas;Prostate;Stomach;Uterus	0.304;0.3618;0.4659;0.41	0.385919
GBP1	25	ACC;BLCA;BRCA;CESC;COADREAD;DLBC;ESCA;GBMLGG;HNSC;KIPAN;LAML;LIHC;LUAD;LUSC;OV;PAAD;PCPG;PRAD;SARC;SKCM;STAD;TGCT;THCA;UCEC;UCS	0.102;0.3579;0.5033;0.3492;0.2927;0.5044;0.318;0.344;0.3868;0.2326;0.2638;0.2891;0.4366;0.1902;0.4957;0.2558;0.3263;0.1838;0.28;0.2538;0.3159;0.4633;0.2693;0.2427;0.2825	0.292748	0				10	BLCA;BRCA;COADREAD;DLBC;HNSC;LIHC;LUAD;OV;PCPG;STAD	0.3579;0.5033;0.2927;0.5044;0.3868;0.2891;0.4366;0.4957;0.3263;0.3159	0.372349	2	BLCA;HNSC	0.0198;0.3139	0.166848	1	KIPAN	-0.1073	-0.107349					13	Adrenal Gland;Brain;Breast;Cervix Uteri;Kidney;Lung;Ovary;Pancreas;Prostate;Stomach;Testis;Thyroid;Uterus	0.2763;0.3318;0.0509;0.1636;0.4527;0.0302;0.163;0.388;0.3305;0.3627;0.2852;0.3325;0.0539	0.285208	7	Bladder;Blood;Colon;Esophagus;Liver;Muscle;Skin	-0.1364;-0.1381;-0.3486;-0.3083;-0.0169;-0.1699;-0.0646	-0.138068	4	Adrenal Gland;Pancreas;Prostate;Thyroid	0.2763;0.388;0.3305;0.3325	0.331531
GPR65	23	BLCA;BRCA;CESC;COADREAD;DLBC;GBMLGG;HNSC;KIPAN;LAML;LIHC;LUAD;LUSC;OV;PAAD;PCPG;PRAD;SARC;SKCM;STAD;TGCT;THCA;UCEC;UCS	0.2459;0.3595;0.2895;0.3597;0.1628;0.3455;0.2271;0.2267;0.604;0.1145;0.353;0.19;0.3716;0.112;0.2954;0.3625;0.4291;0.1904;0.3054;0.5345;0.2422;0.1936;0.2552	0.289467	2	ACC;ESCA	-0.16;-0.0406	-0.100283	10	BLCA;COADREAD;LAML;LUAD;OV;PCPG;PRAD;SARC;STAD;TGCT	0.2459;0.3597;0.604;0.353;0.3716;0.2954;0.3625;0.4291;0.3054;0.5345	0.36109	1	LAML	0.1979	0.197902	0								14	Adrenal Gland;Blood;Brain;Breast;Colon;Liver;Lung;Muscle;Ovary;Pancreas;Prostate;Stomach;Thyroid;Uterus	0.1468;0.6425;0.3161;0.3398;0.3037;0.1925;0.1609;0.0172;0.0139;0.3284;0.3437;0.188;0.1571;0.2438	0.218124	6	Bladder;Cervix Uteri;Esophagus;Kidney;Skin;Testis	-0.2364;-0.3455;-0.0541;-0.0488;-0.076;-0.1053	-0.0906637	2	Pancreas;Prostate	0.3284;0.3437	0.336031
IFI44L	24	BLCA;BRCA;CESC;COADREAD;DLBC;ESCA;GBMLGG;HNSC;KIPAN;LAML;LIHC;LUAD;LUSC;OV;PAAD;PCPG;PRAD;SARC;SKCM;STAD;TGCT;THCA;UCEC;UCS	0.3326;0.5757;0.3082;0.1379;0.4307;0.165;0.1433;0.333;0.1968;0.2544;0.1031;0.3586;0.23;0.4878;0.1574;0.3139;0.2182;0.3331;0.1599;0.1711;0.5469;0.2447;0.3678;0.5324	0.281334	1	ACC	-0.0814	-0.0814031	10	BLCA;BRCA;DLBC;HNSC;LUAD;OV;PCPG;TGCT;UCEC;UCS	0.3326;0.5757;0.4307;0.333;0.3586;0.4878;0.3139;0.5469;0.3678;0.5324	0.399267													12	Adrenal Gland;Brain;Breast;Cervix Uteri;Kidney;Ovary;Pancreas;Prostate;Stomach;Testis;Thyroid;Uterus	0.0696;0.155;0.2035;0.2909;0.0762;0.0606;0.2061;0.1982;0.1728;0.27;0.2116;0.2632	0.200855	8	Bladder;Blood;Colon;Esophagus;Liver;Lung;Muscle;Skin	-0.0455;-0.5967;-0.3838;-0.4844;-0.0401;-0.0095;-0.1131;-0.1704	-0.141764
IFIH1	24	BLCA;BRCA;CESC;COADREAD;DLBC;ESCA;GBMLGG;HNSC;KIPAN;LAML;LIHC;LUAD;LUSC;OV;PAAD;PCPG;PRAD;SARC;SKCM;STAD;TGCT;THCA;UCEC;UCS	0.3783;0.5815;0.427;0.1369;0.356;0.2402;0.2463;0.4006;0.2848;0.0814;0.2011;0.4138;0.2977;0.545;0.2582;0.1578;0.0998;0.3292;0.1754;0.2506;0.4136;0.2683;0.3938;0.6055	0.291253	1	ACC	-0.0273	-0.0272644	10	BLCA;BRCA;CESC;HNSC;KIPAN;LUAD;LUSC;OV;UCEC;UCS	0.3783;0.5815;0.427;0.4006;0.2848;0.4138;0.2977;0.545;0.3938;0.6055	0.407207	13	BLCA;BRCA;COAD;DLBC;ESCA;HNSC;LAML;LIHC;LUAD;LUSC;PRAD;STAD;THCA	0.568;0.272;0.1627;0.1929;0.263;0.4524;0.19;0.3399;0.0221;0.0921;0.6736;0.319;0.2339	0.262951	5	KIPAN;OV;PAAD;SARC;SKCM	-0.1799;-0.0067;-0.1215;-0.1303;-0.0665	-0.121532	1	BLCA	0.568	0.56796	8	Brain;Cervix Uteri;Colon;Esophagus;Kidney;Lung;Pancreas;Skin	0.2653;0.4182;0.2844;0.1911;0.1069;0.1423;0.0294;0.0324	0.166691	12	Adrenal Gland;Bladder;Blood;Breast;Liver;Muscle;Ovary;Prostate;Stomach;Testis;Thyroid;Uterus	-0.0264;-0.3909;-0.3847;-0.0412;-0.1288;-0.0644;-0.0941;-0.1497;-0.1119;-0.1177;-0.0213;-0.0479	-0.102975
IFIT1	23	BLCA;BRCA;CESC;COADREAD;DLBC;ESCA;HNSC;KIPAN;LAML;LIHC;LUAD;LUSC;OV;PAAD;PCPG;PRAD;SARC;SKCM;STAD;TGCT;THCA;UCEC;UCS	0.3306;0.5095;0.3131;0.1553;0.4318;0.303;0.317;0.0899;0.2644;0.0472;0.393;0.2895;0.5656;0.1684;0.1207;0.1626;0.3058;0.136;0.1994;0.5441;0.2383;0.411;0.4702	0.303036	2	ACC;GBMLGG	-0.0679;-0.0069	-0.0374154	10	BLCA;BRCA;DLBC;HNSC;LUAD;LUSC;OV;TGCT;UCEC;UCS	0.3306;0.5095;0.4318;0.317;0.393;0.2895;0.5656;0.5441;0.411;0.4702	0.421412	8	ESCA;HNSC;KIPAN;LAML;LIHC;OV;PAAD;THCA	0.2188;0.0884;0.0496;0.1491;0.1212;0.1021;0.0481;0.1248	0.111655	7	BLCA;CESC;LGG;LUAD;LUSC;SARC;SKCM	-0.1522;-0.0408;-0.0556;-0.0495;-0.1744;-0.2797;-0.1994	-0.152163					6	Bladder;Cervix Uteri;Stomach;Testis;Thyroid;Uterus	0.0909;0.1636;0.0376;0.1781;0.108;0.0598	0.0994443	14	Adrenal Gland;Blood;Brain;Breast;Colon;Esophagus;Kidney;Liver;Lung;Muscle;Ovary;Pancreas;Prostate;Skin	-0.0156;-0.3244;-0.0722;-0.041;-0.5358;-0.5836;-0.0264;-0.4034;-0.1562;-0.2449;-0.083;-6e-04;-0.064;-0.2361	-0.119596	1	Muscle	-0.2449	0.244947
KLHDC7B	24	BLCA;BRCA;CESC;COADREAD;DLBC;ESCA;GBMLGG;HNSC;KIPAN;LAML;LIHC;LUAD;LUSC;OV;PAAD;PCPG;PRAD;SARC;SKCM;STAD;TGCT;THCA;UCEC;UCS	0.3795;0.5376;0.3726;0.2839;0.3256;0.5003;0.3172;0.1772;0.1332;0.3169;0.1201;0.2737;0.196;0.4727;0.1962;0.1176;0.2228;0.4213;0.4335;0.234;0.6229;0.2736;0.4339;0.3572	0.317021	0				10	BLCA;BRCA;COADREAD;ESCA;LUAD;OV;SARC;SKCM;TGCT;UCEC	0.3795;0.5376;0.2839;0.5003;0.2737;0.4727;0.4213;0.4335;0.6229;0.4339	0.433704	0				1	CESC	-0.0408	-0.0407692					13	Adrenal Gland;Bladder;Blood;Colon;Esophagus;Kidney;Liver;Lung;Prostate;Stomach;Testis;Thyroid;Uterus	0.2524;0.0818;0.0763;0.5378;0.3495;0.4905;0.1582;0.2681;0.2127;0.0993;0.0013;0.1458;0.2159	0.212748	1	Breast	-0.1339	-0.133851
KYNU	24	BLCA;BRCA;CESC;COADREAD;DLBC;ESCA;GBMLGG;HNSC;KIPAN;LAML;LIHC;LUAD;LUSC;OV;PAAD;PCPG;PRAD;SARC;SKCM;STAD;TGCT;THCA;UCEC;UCS	0.185;0.3635;0.193;0.2805;0.2674;0.3347;0.3266;0.2619;0.2648;0.4313;0.0272;0.1839;0.1946;0.302;0.2125;0.2846;0.3615;0.4355;0.411;0.2713;0.4133;0.3769;0.2406;0.4226	0.28253	1	ACC	-0.1149	-0.114857	10	COADREAD;KIPAN;OV;PCPG;PRAD;SARC;SKCM;STAD;THCA;UCS	0.2805;0.2648;0.302;0.2846;0.3615;0.4355;0.411;0.2713;0.3769;0.4226	0.331772	2	HNSC;LAML	0.1031;0.0712	0.0871647	0								15	Bladder;Brain;Cervix Uteri;Colon;Esophagus;Kidney;Liver;Lung;Ovary;Pancreas;Prostate;Skin;Stomach;Thyroid;Uterus	0.3273;0.2244;0.1273;0.3466;0.6088;0.3109;0.2802;0.3187;0.1085;0.2978;0.2358;0.0159;0.4792;0.0941;0.2426	0.280154	4	Adrenal Gland;Blood;Breast;Testis	-0.0586;-0.3614;-0.0485;-0.2025	-0.130528	3	Lung;Pancreas;Stomach	0.3187;0.2978;0.4792	0.318684
LST1	24	BLCA;BRCA;CESC;COADREAD;DLBC;ESCA;GBMLGG;HNSC;KIPAN;LAML;LIHC;LUAD;LUSC;OV;PAAD;PCPG;PRAD;SARC;SKCM;STAD;TGCT;THCA;UCEC;UCS	0.2138;0.3288;0.2986;0.3371;0.118;0.1776;0.2128;0.1635;0.2283;0.5895;0.2398;0.2229;0.1885;0.3172;0.1316;0.2943;0.3103;0.4022;0.3412;0.317;0.4802;0.295;0.1573;0.4107	0.294644	1	ACC	-0.2422	-0.242213	10	COADREAD;LAML;LIHC;OV;PCPG;PRAD;SARC;STAD;TGCT;UCS	0.3371;0.5895;0.2398;0.3172;0.2943;0.3103;0.4022;0.317;0.4802;0.4107	0.327159	0				1	LAML	-0.2096	-0.209603					18	Adrenal Gland;Bladder;Blood;Brain;Breast;Colon;Esophagus;Kidney;Liver;Lung;Muscle;Ovary;Pancreas;Prostate;Stomach;Testis;Thyroid;Uterus	0.2091;0.1818;0.6554;0.1892;0.3204;0.3471;0.401;0.1228;0.2634;0.3381;0.1078;0.1283;0.3264;0.1475;0.4712;0.1315;0.14;0.2527	0.230897	1	Cervix Uteri	-0.0636	-0.0636364	3	Lung;Pancreas;Stomach	0.3381;0.3264;0.4712	0.338105
MLKL	23	BLCA;BRCA;CESC;COADREAD;DLBC;GBMLGG;HNSC;KIPAN;LAML;LIHC;LUAD;LUSC;OV;PAAD;PCPG;PRAD;SARC;SKCM;STAD;TGCT;THCA;UCEC;UCS	0.2688;0.4955;0.2498;0.015;0.2409;0.3985;0.3522;0.0706;0.5057;0.1077;0.1308;0.1653;0.4441;0.0967;0.2725;0.2373;0.3368;0.4058;0.2256;0.6433;0.1324;0.1611;0.3612	0.249775	2	ACC;ESCA	-0.2119;-0.0179	-0.114891	10	BLCA;BRCA;GBMLGG;HNSC;LAML;OV;PCPG;PRAD;SKCM;TGCT	0.2688;0.4955;0.3985;0.3522;0.5057;0.4441;0.2725;0.2373;0.4058;0.6433	0.402156	10	DLBC;ESCA;LAML;LIHC;LUSC;OV;PAAD;PRAD;SARC;STAD	0.1668;0.0123;0.1547;0.4604;0.0502;0.5088;0.1011;0.1123;0.0084;0.0112	0.106665	7	BLCA;BRCA;COAD;HNSC;LUAD;SKCM;THCA	-0.0875;-0.05;-0.0685;-0.2435;-0.1789;-0.0375;-0.2339	-0.0875363	1	OV	0.5088	0.508796	20	Adrenal Gland;Bladder;Blood;Brain;Breast;Cervix Uteri;Colon;Esophagus;Kidney;Liver;Lung;Muscle;Ovary;Pancreas;Prostate;Skin;Stomach;Testis;Thyroid;Uterus	0.2721;0.4818;0.8553;0.4009;0.5908;0.5909;0.4194;0.5818;0.5147;0.2686;0.2313;0.175;0.2584;0.233;0.3977;0.0489;0.1737;0.2596;0.3692;0.3109	0.340023	0				8	Adrenal Gland;Brain;Breast;Kidney;Ovary;Prostate;Thyroid;Uterus	0.2721;0.4009;0.5908;0.5147;0.2584;0.3977;0.3692;0.3109	0.383434
NFKBIE	23	ACC;BLCA;BRCA;CESC;COADREAD;GBMLGG;HNSC;KIPAN;LAML;LIHC;LUAD;LUSC;OV;PAAD;PCPG;PRAD;SARC;SKCM;STAD;TGCT;THCA;UCEC;UCS	0.0248;0.2007;0.402;0.1271;0.1648;0.1896;0.0486;0.1171;0.3539;0.2504;0.3263;0.0955;0.2908;0.1498;0.2395;0.3068;0.4268;0.0931;0.1066;0.4931;0.2338;0.3648;0.5281	0.233814	2	DLBC;ESCA	-0.1518;-0.1659	-0.158847	10	BRCA;LIHC;LUAD;OV;PCPG;PRAD;SARC;TGCT;UCEC;UCS	0.402;0.2504;0.3263;0.2908;0.2395;0.3068;0.4268;0.4931;0.3648;0.5281	0.345546	13	BRCA;CESC;COAD;ESCA;HNSC;KIPAN;LIHC;LUAD;LUSC;OV;PRAD;SARC;STAD	0.0202;0.0108;0.1347;0.2294;0.4019;0.1689;0.0719;0.2748;0.1083;0.3789;0.2433;0.4191;0.1539	0.168911	7	BLCA;DLBC;LAML;LGG;PAAD;SKCM;THCA	-0.0462;-0.1865;-0.2685;-0.1642;-0.0148;-0.2421;-0.3665	-0.186509					15	Adrenal Gland;Bladder;Cervix Uteri;Colon;Esophagus;Kidney;Liver;Lung;Muscle;Pancreas;Prostate;Skin;Stomach;Thyroid;Uterus	0.3305;0.0727;0.6636;0.4145;0.4554;0.5249;0.2307;0.1801;0.1033;0.466;0.0689;0.1593;0.1903;0.2087;0.1358	0.208661	5	Blood;Brain;Breast;Ovary;Testis	-0.7814;-0.0163;-0.2347;-0.0823;-0.0337	-0.0823041	3	Adrenal Gland;Kidney;Pancreas	0.3305;0.5249;0.466	0.46595
NKG7	24	BLCA;BRCA;CESC;COADREAD;DLBC;ESCA;GBMLGG;HNSC;KIPAN;LAML;LIHC;LUAD;LUSC;OV;PAAD;PCPG;PRAD;SARC;SKCM;STAD;TGCT;THCA;UCEC;UCS	0.2482;0.4047;0.2579;0.2445;0.5598;0.171;0.3998;0.2783;0.2404;0.3869;0.2089;0.3869;0.1343;0.3427;0.1772;0.4106;0.1686;0.3536;0.3518;0.1454;0.492;0.2236;0.1356;0.2601	0.258988	1	ACC	-0.2962	-0.296246	10	BLCA;BRCA;COADREAD;DLBC;GBMLGG;LUAD;OV;PCPG;SARC;TGCT	0.2482;0.4047;0.2445;0.5598;0.3998;0.3869;0.3427;0.4106;0.3536;0.492	0.393321	0				1	LAML	-0.1925	-0.192455					17	Adrenal Gland;Bladder;Blood;Brain;Breast;Cervix Uteri;Colon;Esophagus;Kidney;Lung;Ovary;Pancreas;Prostate;Stomach;Testis;Thyroid;Uterus	0.3686;0.1364;0.1945;0.2928;0.3531;0.4182;0.4538;0.3646;0.4102;0.2578;0.063;0.3691;0.2027;0.0741;0.1821;0.3701;0.3003	0.300304	2	Liver;Muscle	-0.0893;-0.0203	-0.0548158	4	Adrenal Gland;Pancreas;Thyroid;Uterus	0.3686;0.3691;0.3701;0.3003	0.368866
NOD2	25	ACC;BLCA;BRCA;CESC;COADREAD;DLBC;ESCA;GBMLGG;HNSC;KIPAN;LAML;LIHC;LUAD;LUSC;OV;PAAD;PCPG;PRAD;SARC;SKCM;STAD;TGCT;THCA;UCEC;UCS	0.0554;0.3297;0.3042;0.4735;0.1164;0.35;0.7467;0.2881;0.4318;0.2075;0.6605;0.1499;0.168;0.4018;0.2986;0.1565;0.2261;0.1855;0.3275;0.372;0.4039;0.4218;0.3496;0.0467;0.029	0.304162	0				10	BLCA;CESC;ESCA;HNSC;LAML;LUSC;OV;PCPG;STAD;THCA	0.3297;0.4735;0.7467;0.4318;0.6605;0.4018;0.2986;0.2261;0.4039;0.3496	0.402856													19	Adrenal Gland;Blood;Brain;Breast;Cervix Uteri;Colon;Esophagus;Kidney;Liver;Lung;Muscle;Ovary;Pancreas;Prostate;Skin;Stomach;Testis;Thyroid;Uterus	0.3607;0.4243;0.2561;0.2209;0.6727;0.105;0.6669;0.4157;0.2983;0.4262;0.2084;0.0907;0.3839;0.1246;0.2174;0.4201;0.2826;0.2836;0.406	0.29831	1	Bladder	-0.2818	-0.281818	5	Adrenal Gland;Lung;Pancreas;Stomach;Uterus	0.3607;0.4262;0.3839;0.4201;0.406	0.406012
PSMB9	24	BLCA;BRCA;CESC;COADREAD;DLBC;ESCA;GBMLGG;HNSC;KIPAN;LAML;LIHC;LUAD;LUSC;OV;PAAD;PCPG;PRAD;SARC;SKCM;STAD;TGCT;THCA;UCEC;UCS	0.269;0.542;0.185;0.2368;0.1984;0.0703;0.3659;0.2622;0.1564;0.261;0.3526;0.403;0.1667;0.4899;0.2356;0.2581;0.2035;0.4664;0.4322;0.2065;0.4882;0.2826;0.29;0.3245	0.265558	1	ACC	-0.0118	-0.011843	10	BLCA;BRCA;COADREAD;LIHC;LUAD;OV;PCPG;SARC;SKCM;TGCT	0.269;0.542;0.2368;0.3526;0.403;0.4899;0.2581;0.4664;0.4322;0.4882	0.417566	9	CESC;DLBC;ESCA;HNSC;LUAD;OV;SARC;STAD;THCA	0.1892;0.0988;0.026;0.3451;0.0252;0.2384;0.0082;0.0688;0.0312	0.0688273	8	BLCA;BRCA;KIPAN;LAML;LUSC;PAAD;PRAD;SKCM	-0.0674;-0.1568;-0.257;-0.0214;-0.0178;-0.2758;-0.0561;-0.0896	-0.0784708					17	Adrenal Gland;Bladder;Brain;Breast;Cervix Uteri;Colon;Esophagus;Kidney;Lung;Ovary;Pancreas;Prostate;Skin;Stomach;Testis;Thyroid;Uterus	0.2817;0.3182;0.3396;0.1342;0.4727;0.2764;0.144;0.3299;0.0363;0.1438;0.3522;0.283;0.0138;0.1544;0.2048;0.2234;0.1776	0.223373	3	Blood;Liver;Muscle	-0.4252;-0.0411;-0.083	-0.083039	2	Adrenal Gland;Pancreas	0.2817;0.3522	0.316957
RELB	25	ACC;BLCA;BRCA;CESC;COADREAD;DLBC;ESCA;GBMLGG;HNSC;KIPAN;LAML;LIHC;LUAD;LUSC;OV;PAAD;PCPG;PRAD;SARC;SKCM;STAD;TGCT;THCA;UCEC;UCS	0.3776;0.2701;0.2824;0.2617;0.0861;0.1017;0.2304;0.3285;0.0721;0.2116;0.4186;0.1711;0.2477;0.2126;0.301;0.2003;0.2521;0.3196;0.4098;0.4908;0.0527;0.4737;0.3566;0.442;0.5075	0.270063	0				10	BLCA;OV;PCPG;PRAD;SARC;SKCM;TGCT;THCA;UCEC;UCS	0.2701;0.301;0.2521;0.3196;0.4098;0.4908;0.4737;0.3566;0.442;0.5075	0.383232	9	BLCA;COAD;ESCA;HNSC;LIHC;LUAD;LUSC;PAAD;STAD	0.1833;0.3669;0.3354;0.5301;0.1639;0.2135;0.0856;0.147;0.2047	0.20474	11	BRCA;CESC;DLBC;KIPAN;LAML;LGG;OV;PRAD;SARC;SKCM;THCA	-0.3026;-0.1662;-0.3114;-0.3347;-0.0391;-0.2653;-0.1198;-0.0748;-0.0432;-0.2659;-0.0312	-0.166154	2	COAD;HNSC	0.3669;0.5301	0.448532	18	Adrenal Gland;Brain;Breast;Cervix Uteri;Colon;Esophagus;Kidney;Liver;Lung;Muscle;Ovary;Pancreas;Prostate;Skin;Stomach;Testis;Thyroid;Uterus	0.2554;0.1857;0.1518;0.2909;0.3261;0.2459;0.5055;0.3544;0.272;0.1597;0.1753;0.3869;0.2522;0.1417;0.3003;0.1626;0.3976;0.0133	0.25381	2	Bladder;Blood	-0.0545;-0.1375	-0.0960112	2	Pancreas;Thyroid	0.3869;0.3976	0.392247
RNF19B	25	ACC;BLCA;BRCA;CESC;COADREAD;DLBC;ESCA;GBMLGG;HNSC;KIPAN;LAML;LIHC;LUAD;LUSC;OV;PAAD;PCPG;PRAD;SARC;SKCM;STAD;TGCT;THCA;UCEC;UCS	0.2455;0.2971;0.3814;0.5488;0.1943;0.3734;0.548;0.2668;0.3753;0.1291;0.6233;0.1731;0.0967;0.2743;0.3719;0.2564;0.1977;0.341;0.2704;0.2628;0.3268;0.3556;0.2339;0.2685;0.1991	0.270437	0				10	BLCA;CESC;DLBC;ESCA;HNSC;LAML;LUSC;OV;PRAD;STAD	0.2971;0.5488;0.3734;0.548;0.3753;0.6233;0.2743;0.3719;0.341;0.3268	0.372636	14	BLCA;BRCA;DLBC;ESCA;HNSC;LGG;LIHC;LUAD;OV;PAAD;PRAD;SARC;SKCM;STAD	0.5509;0.1144;0.3009;0.2838;0.6971;0.0651;0.4624;0.1452;0.2736;0.1437;0.4304;0.083;0.1557;0.0559	0.214639	6	CESC;COAD;KIPAN;LAML;LUSC;THCA	-0.2708;-0.0478;-0.187;-0.2855;-0.0702;-0.2339	-0.210467	2	BLCA;HNSC	0.5509;0.6971	0.623974	16	Adrenal Gland;Blood;Breast;Cervix Uteri;Colon;Esophagus;Kidney;Liver;Lung;Muscle;Pancreas;Prostate;Skin;Stomach;Thyroid;Uterus	0.2384;0.8009;0.2096;0.4545;0.6116;0.5842;0.5652;0.3891;0.2369;0.0175;0.2785;0.2886;0.2106;0.1716;0.3328;0.1352	0.283573	4	Bladder;Brain;Ovary;Testis	-0.1636;-0.1325;-0.0486;-0.3442	-0.148051	3	Kidney;Testis;Thyroid	0.5652;-0.3442;0.3328	0.344156
SAMSN1	24	BLCA;BRCA;CESC;COADREAD;DLBC;ESCA;GBMLGG;HNSC;KIPAN;LAML;LIHC;LUAD;LUSC;OV;PAAD;PCPG;PRAD;SARC;SKCM;STAD;TGCT;THCA;UCEC;UCS	0.2784;0.3867;0.3555;0.3454;0.1756;0.0838;0.2217;0.2585;0.2437;0.4413;0.1817;0.2875;0.2032;0.4175;0.1789;0.086;0.3244;0.4342;0.0981;0.3386;0.5251;0.367;0.1211;0.4139	0.282985	1	ACC	-0.0971	-0.0970801	10	BLCA;COADREAD;LUAD;OV;PRAD;SARC;STAD;TGCT;THCA;UCS	0.2784;0.3454;0.2875;0.4175;0.3244;0.4342;0.3386;0.5251;0.367;0.4139	0.356193	1	LAML	0.1602	0.160178	0								17	Adrenal Gland;Blood;Brain;Breast;Colon;Esophagus;Liver;Lung;Muscle;Ovary;Pancreas;Prostate;Skin;Stomach;Testis;Thyroid;Uterus	0.305;0.4692;0.2348;0.4145;0.6067;0.2111;0.541;0.3725;0.3376;0.1398;0.2783;0.3891;0.323;0.6052;0.3472;0.2724;0.4253	0.347242	3	Bladder;Cervix Uteri;Kidney	-0.2273;-0.4909;-0.1052	-0.227273	9	Adrenal Gland;Liver;Lung;Muscle;Prostate;Skin;Stomach;Testis;Uterus	0.305;0.541;0.3725;0.3376;0.3891;0.323;0.6052;0.3472;0.4253	0.372454
SP110	25	ACC;BLCA;BRCA;CESC;COADREAD;DLBC;ESCA;GBMLGG;HNSC;KIPAN;LAML;LIHC;LUAD;LUSC;OV;PAAD;PCPG;PRAD;SARC;SKCM;STAD;TGCT;THCA;UCEC;UCS	0.1104;0.3555;0.3258;0.3329;0.0659;0.3182;0.2193;0.3307;0.341;0.1682;0.2834;0.1674;0.2873;0.2109;0.4747;0.2848;0.2099;0.2472;0.3375;0.3865;0.2048;0.4668;0.2802;0.4345;0.4449	0.287279	0				10	BLCA;HNSC;LUAD;OV;PAAD;PRAD;SKCM;TGCT;UCEC;UCS	0.3555;0.341;0.2873;0.4747;0.2848;0.2472;0.3865;0.4668;0.4345;0.4449	0.370966	10	BLCA;BRCA;CESC;COAD;ESCA;HNSC;LAML;LIHC;OV;STAD	0.2281;0.1819;0.1608;0.1973;0.251;0.1716;0.0151;0.0556;0.1996;0.2058	0.189602	9	DLBC;KIPAN;LUAD;LUSC;PAAD;PRAD;SARC;SKCM;THCA	-0.1181;-0.1377;-0.1267;-0.1593;-0.1395;-0.4304;-0.336;-0.1663;-0.039	-0.139478					17	Bladder;Blood;Brain;Breast;Cervix Uteri;Esophagus;Kidney;Liver;Lung;Muscle;Pancreas;Prostate;Skin;Stomach;Testis;Thyroid;Uterus	0.1727;0.54;0.3393;0.2785;0.2909;0.068;0.474;0.0929;0.2703;0.0928;0.0472;0.1671;0.0339;0.3397;0.2278;0.2655;0.0785	0.227776	3	Adrenal Gland;Colon;Ovary	-0.0724;-0.0877;-0.2762	-0.0876895
SRGN	23	BLCA;BRCA;CESC;COADREAD;DLBC;GBMLGG;HNSC;KIPAN;LAML;LIHC;LUAD;LUSC;OV;PAAD;PCPG;PRAD;SARC;SKCM;STAD;TGCT;THCA;UCEC;UCS	0.218;0.3608;0.2365;0.3621;0.3458;0.3502;0.1015;0.3088;0.4325;0.1267;0.2918;0.1608;0.4512;0.156;0.353;0.2791;0.3958;0.1233;0.3499;0.5776;0.3092;0.1456;0.4592	0.309218	2	ACC;ESCA	-0.1484;-0.0393	-0.093853	10	COADREAD;KIPAN;LUAD;OV;PCPG;PRAD;SARC;STAD;TGCT;UCS	0.3621;0.3088;0.2918;0.4512;0.353;0.2791;0.3958;0.3499;0.5776;0.4592	0.357534	1	DLBC	0.2638	0.263849	5	CESC;LAML;LIHC;SKCM;THCA	-0.105;-0.1257;-0.223;-0.2261;-0.1404	-0.140364					17	Adrenal Gland;Blood;Brain;Breast;Colon;Kidney;Liver;Lung;Muscle;Ovary;Pancreas;Prostate;Skin;Stomach;Testis;Thyroid;Uterus	0.1416;0.7016;0.406;0.4603;0.1407;0.1763;0.4368;0.4511;0.1691;0.1445;0.2077;0.2871;0.0349;0.5064;0.2944;0.2095;0.4317	0.287129	3	Bladder;Cervix Uteri;Esophagus	-0.1364;-0.4727;-0.283	-0.283021	4	Brain;Lung;Stomach;Uterus	0.406;0.4511;0.5064;0.4317	0.441398
TLR8	24	BLCA;BRCA;CESC;COADREAD;DLBC;ESCA;GBMLGG;HNSC;KIPAN;LAML;LIHC;LUAD;LUSC;OV;PAAD;PCPG;PRAD;SARC;SKCM;STAD;TGCT;THCA;UCEC;UCS	0.2552;0.3541;0.2625;0.3547;0.5355;0.0579;0.3255;0.219;0.2905;0.6684;0.158;0.3138;0.1609;0.2876;0.0703;0.2543;0.2066;0.3992;0.124;0.3775;0.39;0.322;0.1671;0.3237	0.289078	0				10	BLCA;COADREAD;DLBC;KIPAN;LAML;LUAD;OV;PCPG;SARC;STAD	0.2552;0.3547;0.5355;0.2905;0.6684;0.3138;0.2876;0.2543;0.3992;0.3775	0.334231													10	Adrenal Gland;Blood;Breast;Colon;Liver;Lung;Pancreas;Prostate;Stomach;Uterus	0.1138;0.89;0.3945;0.4762;0.4303;0.3434;0.2419;0.2213;0.5406;0.2826	0.368937	4	Bladder;Cervix Uteri;Esophagus;Thyroid	-0.1;-0.3545;-0.037;-0.0847	-0.0923735	2	Lung;Stomach	0.3434;0.5406	0.442027
TRIM21	24	BLCA;BRCA;CESC;COADREAD;DLBC;ESCA;GBMLGG;HNSC;KIPAN;LAML;LIHC;LUAD;LUSC;OV;PAAD;PCPG;PRAD;SARC;SKCM;STAD;TGCT;THCA;UCEC;UCS	0.3018;0.4689;0.2797;0.0767;0.4942;0.2139;0.3747;0.375;0.247;0.4493;0.211;0.275;0.2134;0.4304;0.1694;0.0529;0.21;0.3092;0.4878;0.1142;0.4884;0.226;0.3969;0.3724	0.290754	1	ACC	-0.1165	-0.116543	10	BLCA;BRCA;DLBC;HNSC;LUAD;OV;SKCM;TGCT;UCEC;UCS	0.3018;0.4689;0.4942;0.375;0.275;0.4304;0.4878;0.4884;0.3969;0.3724	0.413647	12	BLCA;CESC;COAD;DLBC;ESCA;HNSC;LAML;LIHC;LUAD;OV;SKCM;STAD	0.1036;0.1885;0.1248;0.1562;0.3344;0.0684;0.0323;0.2483;0.1111;0.3711;0.0179;0.1544	0.139583	8	BRCA;KIPAN;LGG;LUSC;PAAD;PRAD;SARC;THCA	-0.1852;-0.1843;-0.0946;-0.0903;-0.1053;-0.4304;-0.0745;-0.0234	-0.0999518					13	Blood;Brain;Breast;Cervix Uteri;Colon;Kidney;Liver;Lung;Pancreas;Prostate;Stomach;Testis;Thyroid	0.5602;0.3042;0.1143;0.1909;0.3154;0.4905;0.1313;0.1497;0.1816;0.0886;0.266;0.1919;0.0823	0.190909	7	Adrenal Gland;Bladder;Esophagus;Muscle;Ovary;Skin;Uterus	-0.0458;-0.2182;-0.4015;-0.0035;-0.1421;-0.1475;-0.0902	-0.142136
TUBA1C	24	ACC;BLCA;BRCA;CESC;COADREAD;DLBC;ESCA;GBMLGG;HNSC;KIPAN;LIHC;LUAD;LUSC;OV;PAAD;PCPG;PRAD;SARC;SKCM;STAD;TGCT;THCA;UCEC;UCS	0.1305;0.2366;0.5352;0.3305;0.2909;0.216;0.3843;0.3653;0.2838;0.0485;0.2037;0.343;0.1857;0.3658;0.2712;0.165;0.1967;0.3501;0.5512;0.1621;0.4055;0.3861;0.3451;0.4062	0.310704	1	LAML	-0.086	-0.0859557	10	BLCA;BRCA;COADREAD;LUAD;OV;PAAD;SKCM;THCA;UCEC;UCS	0.2366;0.5352;0.2909;0.343;0.3658;0.2712;0.5512;0.3861;0.3451;0.4062	0.355461	10	BLCA;CESC;COAD;DLBC;ESCA;LGG;LUAD;OV;PAAD;SARC	0.0219;0.0565;0.1901;0.0451;0.2524;0.0099;2e-04;0.1192;0.1482;0.0382	0.0508439	10	BRCA;HNSC;KIPAN;LAML;LIHC;LUSC;PRAD;SKCM;STAD;THCA	-0.0313;-0.0752;-0.1327;-0.1521;-0.1963;-0.2895;-0.0374;-0.0601;-0.0906;-0.3587	-0.111678					17	Adrenal Gland;Brain;Breast;Cervix Uteri;Colon;Esophagus;Kidney;Liver;Lung;Muscle;Ovary;Pancreas;Prostate;Skin;Stomach;Testis;Uterus	0.0113;0.2884;0.2459;0.5455;0.6267;0.6137;0.2999;0.3651;0.2609;0.0906;0.199;0.1676;0.0646;0.0662;0.2178;0.0287;0.1221	0.217779	3	Bladder;Blood;Thyroid	-0.1364;-0.4716;-0.1813	-0.18133
TYROBP	24	BLCA;BRCA;CESC;COADREAD;DLBC;ESCA;GBMLGG;HNSC;KIPAN;LAML;LIHC;LUAD;LUSC;OV;PAAD;PCPG;PRAD;SARC;SKCM;STAD;TGCT;THCA;UCEC;UCS	0.203;0.3579;0.2845;0.2824;0.3502;0.1574;0.2781;0.1048;0.1949;0.6296;0.2553;0.3237;0.1632;0.3847;0.082;0.1961;0.3288;0.3938;0.2788;0.2551;0.5508;0.3486;0.1762;0.439	0.280617	1	ACC	-0.2064	-0.206441	10	COADREAD;LAML;LIHC;LUAD;OV;PRAD;SARC;TGCT;THCA;UCS	0.2824;0.6296;0.2553;0.3237;0.3847;0.3288;0.3938;0.5508;0.3486;0.439	0.366646	1	LAML	0.0617	0.0617371	0								17	Adrenal Gland;Bladder;Blood;Brain;Breast;Colon;Kidney;Liver;Lung;Muscle;Ovary;Pancreas;Prostate;Stomach;Testis;Thyroid;Uterus	0.2166;0.5727;0.8407;0.2189;0.2673;0.3276;0.1826;0.2432;0.2688;0.0603;0.0269;0.2636;0.2445;0.4437;0.2841;0.0675;0.3032	0.263603	2	Cervix Uteri;Esophagus	-0.5545;-0.2663	-0.410441	3	Bladder;Stomach;Uterus	0.5727;0.4437;0.3032	0.443746
USP18	24	ACC;BLCA;BRCA;CESC;COADREAD;DLBC;ESCA;GBMLGG;HNSC;KIPAN;LIHC;LUAD;LUSC;OV;PAAD;PCPG;PRAD;SARC;SKCM;STAD;TGCT;THCA;UCEC;UCS	0.3325;0.2943;0.6347;0.2857;0.1996;0.3745;0.1667;0.2636;0.2966;0.1484;0.1123;0.3106;0.1311;0.5408;0.265;0.2745;0.0973;0.3067;0.3606;0.2794;0.6641;0.0434;0.4444;0.3322	0.290038	1	LAML	-0.0722	-0.0722	10	BLCA;BRCA;DLBC;LUAD;OV;PAAD;PCPG;STAD;TGCT;UCEC	0.2943;0.6347;0.3745;0.3106;0.5408;0.265;0.2745;0.2794;0.6641;0.4444	0.342574	14	BLCA;BRCA;CESC;DLBC;ESCA;HNSC;LAML;LIHC;LUAD;LUSC;PAAD;SARC;STAD;THCA	0.1676;0.4239;0.1185;0.0794;0.0903;0.1604;0.2245;0.2296;0.2034;0.2243;0.0432;0.129;0.1127;0.3353	0.163996	6	COAD;KIPAN;LGG;OV;PRAD;SKCM	-0.0314;-0.0227;-0.0925;-0.3023;-0.0187;-0.013	-0.0270563					9	Bladder;Brain;Breast;Cervix Uteri;Colon;Esophagus;Ovary;Stomach;Uterus	0.4;0.1924;0.3159;0.2455;0.2372;0.2175;0.0296;0.1261;0.2705	0.237189	11	Adrenal Gland;Blood;Kidney;Liver;Lung;Muscle;Pancreas;Prostate;Skin;Testis;Thyroid	-0.0711;-0.7444;-0.0876;-0.3439;-0.1608;-0.0848;-0.0516;-0.255;-0.0594;-0.0091;-0.1451	-0.08761
ADGRE2	24	BLCA;BRCA;CESC;COADREAD;DLBC;ESCA;GBMLGG;HNSC;KIPAN;LAML;LIHC;LUAD;LUSC;OV;PAAD;PCPG;PRAD;SARC;SKCM;STAD;TGCT;THCA;UCEC;UCS	0.2632;0.3652;0.1629;0.3328;0.5515;0.2238;0.3756;0.2612;0.2774;0.0325;0.1498;0.2436;0.1342;0.3628;0.2076;0.2864;0.187;0.2973;0.0604;0.4455;0.5129;0.345;0.23;0.1048	0.262168	1	ACC	-0.1163	-0.116335	9	BLCA;COADREAD;DLBC;KIPAN;OV;PCPG;STAD;TGCT;THCA	0.2632;0.3328;0.5515;0.2774;0.3628;0.2864;0.4455;0.5129;0.345	0.345018	7	CESC;COAD;HNSC;LUAD;PAAD;PRAD;STAD	0.0292;0.0722;0.1633;0.1878;0.0161;0.131;0.1285	0.128512	4	ESCA;LAML;LUSC;SKCM	-0.0639;-0.0962;-0.0038;-0.0474	-0.0556802					18	Adrenal Gland;Blood;Brain;Breast;Colon;Esophagus;Kidney;Liver;Lung;Muscle;Ovary;Pancreas;Prostate;Skin;Stomach;Testis;Thyroid;Uterus	0.0964;0.8657;0.3881;0.0967;0.6138;0.2087;0.2023;0.6042;0.6581;0.2894;0.2337;0.3466;0.2238;0.1272;0.529;0.1863;0.1653;0.0323	0.22877	1	Cervix Uteri	-0.0455	-0.0454545	6	Brain;Liver;Lung;Muscle;Pancreas;Stomach	0.3881;0.6042;0.6581;0.2894;0.3466;0.529	0.458549
C3AR1	24	BLCA;BRCA;CESC;COADREAD;DLBC;ESCA;GBMLGG;HNSC;KIPAN;LAML;LIHC;LUAD;LUSC;OV;PAAD;PCPG;PRAD;SARC;SKCM;STAD;TGCT;THCA;UCEC;UCS	0.2304;0.2882;0.2654;0.316;0.5684;0.0335;0.1822;0.1283;0.1917;0.3812;0.1832;0.2794;0.145;0.2955;0.0521;0.1445;0.2446;0.3433;0.1634;0.3075;0.5021;0.228;0.1374;0.4003	0.237481	1	ACC	-0.1526	-0.152643	9	BLCA;COADREAD;DLBC;LUAD;OV;PRAD;STAD;TGCT;UCS	0.2304;0.316;0.5684;0.2794;0.2955;0.2446;0.3075;0.5021;0.4003	0.307532	1	LAML	0.1356	0.135566	0								14	Adrenal Gland;Bladder;Blood;Brain;Breast;Colon;Liver;Lung;Muscle;Pancreas;Skin;Stomach;Testis;Uterus	0.11;0.1545;0.6684;0.1851;0.2376;0.2288;0.3316;0.1811;0.0438;0.1986;0.2277;0.4091;0.0714;0.2304	0.213155	6	Cervix Uteri;Esophagus;Kidney;Ovary;Prostate;Thyroid	-0.7909;-0.3566;-0.0821;-0.0106;-0.0275;-0.1221	-0.102123	3	Cervix Uteri;Skin;Stomach	-0.7909;0.2277;0.4091	0.4091
CASP1	24	BLCA;BRCA;CESC;COADREAD;DLBC;ESCA;GBMLGG;HNSC;KIPAN;LAML;LIHC;LUAD;LUSC;OV;PAAD;PCPG;PRAD;SARC;SKCM;STAD;TGCT;THCA;UCEC;UCS	0.2886;0.3595;0.377;0.1719;0.2369;0.3305;0.3472;0.3873;0.1976;0.5637;0.2658;0.251;0.3264;0.4196;0.0587;0.2526;0.1854;0.4183;0.2718;0.1786;0.4256;0.3174;0.4646;0.3573	0.321888	1	ACC	-0.1706	-0.170633	9	BLCA;HNSC;LAML;LIHC;LUSC;OV;PCPG;SARC;UCEC	0.2886;0.3873;0.5637;0.2658;0.3264;0.4196;0.2526;0.4183;0.4646	0.387341	0				1	HNSC	-0.0445	-0.0444556					19	Adrenal Gland;Bladder;Blood;Brain;Breast;Cervix Uteri;Colon;Esophagus;Kidney;Lung;Muscle;Ovary;Pancreas;Prostate;Skin;Stomach;Testis;Thyroid;Uterus	0.2462;0.1636;0.8181;0.348;0.0874;0.2909;0.4045;0.5967;0.4659;0.1774;0.0269;0.1053;0.2527;0.3287;0.1085;0.0721;0.2582;0.3333;0.2342	0.252746	1	Liver	-0.0274	-0.0273503	2	Prostate;Thyroid	0.3287;0.3333	0.331001
CASP4	25	ACC;BLCA;BRCA;CESC;COADREAD;DLBC;ESCA;GBMLGG;HNSC;KIPAN;LAML;LIHC;LUAD;LUSC;OV;PAAD;PCPG;PRAD;SARC;SKCM;STAD;TGCT;THCA;UCEC;UCS	0.0868;0.2503;0.2147;0.3171;0.0079;0.2166;0.2473;0.4095;0.4358;0.0749;0.0825;0.1593;0.3093;0.2754;0.1629;0.2005;0.2028;0.1407;0.3818;0.1633;0.2948;0.3537;0.2971;0.3472;0.4605	0.247347	0				9	BLCA;GBMLGG;HNSC;LUAD;LUSC;SARC;STAD;UCEC;UCS	0.2503;0.4095;0.4358;0.3093;0.2754;0.3818;0.2948;0.3472;0.4605	0.347202	9	BLCA;COAD;ESCA;HNSC;KIPAN;LIHC;LUAD;OV;PAAD	0.0684;0.0087;0.2807;0.015;0.0208;0.0889;0.0508;0.0191;0.0879	0.0507701	6	LAML;LUSC;SARC;SKCM;STAD;THCA	-0.0849;-0.1124;-0.3932;-0.0654;-0.0317;-0.5537	-0.0986517					19	Adrenal Gland;Bladder;Blood;Brain;Breast;Cervix Uteri;Colon;Esophagus;Kidney;Liver;Lung;Muscle;Pancreas;Prostate;Skin;Stomach;Testis;Thyroid;Uterus	0.1893;0.0909;0.8531;0.4812;0.1788;0.4455;0.3205;0.6398;0.4905;0.4268;0.4137;0.0232;0.1979;0.3103;0.1168;0.1523;0.2256;0.1785;0.4038	0.310265	1	Ovary	-0.1846	-0.184584	4	Brain;Lung;Prostate;Uterus	0.4812;0.4137;0.3103;0.4038	0.408743
CCL4L2	24	ACC;BLCA;BRCA;CESC;COADREAD;DLBC;ESCA;GBMLGG;HNSC;KIPAN;LIHC;LUAD;LUSC;OV;PAAD;PCPG;PRAD;SARC;SKCM;STAD;TGCT;THCA;UCEC;UCS	0.0411;0.2938;0.3682;0.2029;0.3843;0.2579;0.1817;0.0405;0.2307;0.1939;0.2227;0.3769;0.2006;0.2841;0.2753;0.3159;0.3531;0.3928;0.304;0.3715;0.419;0.2088;0.2771;0.2955	0.280615	0				9	BLCA;COADREAD;LUAD;OV;PAAD;PCPG;PRAD;SARC;STAD	0.2938;0.3843;0.3769;0.2841;0.2753;0.3159;0.3531;0.3928;0.3715	0.353137													4	Adrenal Gland;Liver;Lung;Stomach	0.1387;0.0904;0.2435;0.1962	0.16746	3	Blood;Cervix Uteri;Prostate	-0.5224;-0.3545;-0.1809	-0.354545
CD163	23	BLCA;BRCA;CESC;COADREAD;DLBC;GBMLGG;HNSC;KIPAN;LAML;LIHC;LUAD;LUSC;OV;PAAD;PCPG;PRAD;SARC;SKCM;STAD;TGCT;THCA;UCEC;UCS	0.2216;0.4215;0.206;0.3161;0.4746;0.3565;0.0556;0.1739;0.5998;0.1223;0.286;0.1182;0.3552;0.0658;0.1528;0.1983;0.4248;0.1016;0.3256;0.3701;0.2679;0.2286;0.3989	0.267921	2	ACC;ESCA	-0.1858;-0.032	-0.108909	9	BRCA;COADREAD;DLBC;LAML;LUAD;OV;SARC;STAD;UCS	0.4215;0.3161;0.4746;0.5998;0.286;0.3552;0.4248;0.3256;0.3989	0.398924													12	Blood;Brain;Breast;Colon;Kidney;Liver;Lung;Muscle;Skin;Stomach;Testis;Uterus	0.7216;0.3506;0.132;0.2233;0.0191;0.2571;0.1435;0.1606;0.1144;0.3548;0.022;0.1788	0.169683	8	Adrenal Gland;Bladder;Cervix Uteri;Esophagus;Ovary;Pancreas;Prostate;Thyroid	-0.0079;-0.2182;-0.7818;-0.3271;-0.0393;-0.0529;-0.049;-0.236	-0.135554	1	Cervix Uteri	-0.7818	0.781818
CD300A	25	ACC;BLCA;BRCA;CESC;COADREAD;DLBC;ESCA;GBMLGG;HNSC;KIPAN;LAML;LIHC;LUAD;LUSC;OV;PAAD;PCPG;PRAD;SARC;SKCM;STAD;TGCT;THCA;UCEC;UCS	0.0041;0.2554;0.3739;0.2471;0.3604;0.4358;0.0486;0.3039;0.1053;0.2461;0.4652;0.2402;0.2374;0.1268;0.3469;0.1446;0.1916;0.3471;0.3922;0.2781;0.3962;0.577;0.2672;0.2357;0.2827	0.267235	0				9	BLCA;COADREAD;DLBC;LIHC;OV;PRAD;SARC;STAD;TGCT	0.2554;0.3604;0.4358;0.2402;0.3469;0.3471;0.3922;0.3962;0.577	0.36038													18	Adrenal Gland;Bladder;Blood;Brain;Breast;Colon;Esophagus;Kidney;Liver;Lung;Muscle;Ovary;Pancreas;Prostate;Stomach;Testis;Thyroid;Uterus	0.2269;0.1727;0.2807;0.3017;0.2894;0.503;0.2374;0.4051;0.2478;0.4165;0.1942;0.0194;0.2782;0.2943;0.3933;0.4199;0.3463;0.2607	0.285026	1	Cervix Uteri	-0.4328	-0.432803	4	Lung;Stomach;Testis;Thyroid	0.4165;0.3933;0.4199;0.3463	0.404903
CD300LB	23	BLCA;BRCA;CESC;COADREAD;DLBC;GBMLGG;HNSC;KIPAN;LAML;LIHC;LUAD;LUSC;OV;PAAD;PCPG;PRAD;SARC;SKCM;STAD;TGCT;THCA;UCEC;UCS	0.2126;0.1228;0.1558;0.3168;0.1577;0.4256;0.1526;0.3225;0.5745;0.1566;0.2115;0.1745;0.2716;0.1554;0.4215;0.4613;0.4034;0.2395;0.2705;0.4894;0.2602;0.2878;0.2669	0.266861	1	ESCA	-0.0206	-0.0206065	9	COADREAD;GBMLGG;KIPAN;LAML;PCPG;PRAD;SARC;STAD;TGCT	0.3168;0.4256;0.3225;0.5745;0.4215;0.4613;0.4034;0.2705;0.4894	0.421527													13	Adrenal Gland;Blood;Breast;Cervix Uteri;Colon;Esophagus;Liver;Lung;Prostate;Stomach;Testis;Thyroid;Uterus	0.258;0.4727;0.4696;0.3636;0.3339;0.0364;0.4325;0.4224;0.4014;0.4434;0.1908;0.218;0.2495	0.363636	1	Bladder	-0.1321	-0.132119	3	Lung;Prostate;Stomach	0.4224;0.4014;0.4434	0.422373
CD38	21	BLCA;BRCA;CESC;COADREAD;DLBC;ESCA;HNSC;KIPAN;LIHC;LUAD;LUSC;OV;PAAD;PCPG;SARC;SKCM;STAD;TGCT;THCA;UCEC;UCS	0.2608;0.5043;0.2411;0.2875;0.4076;0.1942;0.1056;0.2632;0.1074;0.1999;0.1464;0.5364;0.1744;0.2387;0.3773;0.2356;0.2535;0.3802;0.2876;0.2227;0.3835	0.253521	4	ACC;GBMLGG;LAML;PRAD	-0.242;-0.1925;-0.2478;-0.0837	-0.217228	9	BLCA;BRCA;COADREAD;DLBC;KIPAN;OV;PCPG;SARC;UCS	0.2608;0.5043;0.2875;0.4076;0.2632;0.5364;0.2387;0.3773;0.3835	0.377322	1	HNSC	0.3829	0.382886	1	LAML	-0.1342	-0.134154					12	Adrenal Gland;Brain;Breast;Colon;Esophagus;Kidney;Liver;Lung;Ovary;Pancreas;Stomach;Uterus	0.031;0.0737;0.4343;0.5249;0.1075;0.1655;0.3898;0.0308;0.1859;0.0939;0.1765;0.311	0.171017	7	Bladder;Blood;Cervix Uteri;Muscle;Prostate;Testis;Thyroid	-0.1545;-0.6536;-0.2364;-0.0933;-0.0651;-0.1001;-0.0849	-0.100107	1	Uterus	0.311	0.310986
CD48	23	BLCA;BRCA;CESC;COADREAD;ESCA;GBMLGG;HNSC;KIPAN;LAML;LIHC;LUAD;LUSC;OV;PAAD;PCPG;PRAD;SARC;SKCM;STAD;TGCT;THCA;UCEC;UCS	0.2178;0.3672;0.3338;0.2584;0.0605;0.3901;0.2297;0.2706;0.4653;0.1216;0.2933;0.1543;0.4152;0.0779;0.4096;0.2595;0.3598;0.2229;0.1431;0.473;0.293;0.1493;0.3309	0.270638	2	ACC;DLBC	-0.1384;-0.2259	-0.182115	9	COADREAD;GBMLGG;KIPAN;LUAD;OV;PCPG;PRAD;SARC;TGCT	0.2584;0.3901;0.2706;0.2933;0.4152;0.4096;0.2595;0.3598;0.473	0.359789													17	Adrenal Gland;Bladder;Brain;Breast;Cervix Uteri;Colon;Esophagus;Kidney;Liver;Lung;Muscle;Ovary;Pancreas;Prostate;Stomach;Thyroid;Uterus	0.2651;0.1818;0.3588;0.2095;0.3273;0.4984;0.4294;0.2988;0.132;0.2729;0.1527;0.1106;0.3081;0.1914;0.0718;0.1708;0.3452	0.265109	2	Blood;Testis	-0.5286;-0.1018	-0.315199	2	Pancreas;Uterus	0.3081;0.3452	0.326615
CD68	24	BLCA;BRCA;CESC;COADREAD;DLBC;ESCA;GBMLGG;HNSC;KIPAN;LAML;LIHC;LUAD;LUSC;OV;PAAD;PCPG;PRAD;SARC;SKCM;STAD;TGCT;THCA;UCEC;UCS	0.2417;0.3823;0.3658;0.2196;0.4092;0.2217;0.2832;0.1699;0.0674;0.6486;0.0914;0.3051;0.1944;0.3737;0.0775;0.2228;0.3476;0.398;0.2625;0.2502;0.4304;0.3738;0.2735;0.3633	0.278357	1	ACC	-0.1514	-0.151353	9	BLCA;DLBC;LAML;LUAD;OV;PCPG;PRAD;SARC;THCA	0.2417;0.4092;0.6486;0.3051;0.3737;0.2228;0.3476;0.398;0.3738	0.37369	9	CESC;COAD;DLBC;ESCA;HNSC;LGG;LIHC;OV;PAAD	0.0215;0.0588;0.3451;0.2975;0.2368;0.0064;0.1447;0.3534;0.1461	0.146099	11	BLCA;BRCA;KIPAN;LAML;LUAD;LUSC;PRAD;SARC;SKCM;STAD;THCA	-0.3214;-0.2419;-0.0531;-0.0644;-0.149;-0.0181;-0.7298;-0.37;-0.0523;-0.1723;-0.1014	-0.148967					17	Adrenal Gland;Bladder;Blood;Brain;Breast;Cervix Uteri;Colon;Esophagus;Kidney;Liver;Lung;Muscle;Pancreas;Prostate;Stomach;Testis;Uterus	0.0178;0.5636;0.3537;0.2134;0.2446;0.5636;0.4713;0.4196;0.1913;0.307;0.0831;0.1333;0.127;0.1128;0.3995;0.0794;0.219	0.219029	3	Ovary;Skin;Thyroid	-0.0067;-0.0117;-0.1338	-0.0117039	2	Bladder;Stomach	0.5636;0.3995	0.481572
CSF3R	20	BLCA;CESC;COADREAD;DLBC;GBMLGG;HNSC;KIPAN;LIHC;LUSC;OV;PAAD;PCPG;PRAD;SARC;SKCM;STAD;TGCT;THCA;UCEC;UCS	0.1776;0.1259;0.5201;0.4502;0.2616;0.155;0.2205;0.1688;0.1324;0.2918;0.2158;0.3872;0.3475;0.4202;0.392;0.4773;0.516;0.3225;0.2855;0.2293	0.28862	5	ACC;BRCA;ESCA;LAML;LUAD	-0.2549;-6e-04;-0.0559;-0.032;-0.0049	-0.0320195	9	COADREAD;DLBC;OV;PCPG;PRAD;SARC;SKCM;STAD;TGCT	0.5201;0.4502;0.2918;0.3872;0.3475;0.4202;0.392;0.4773;0.516	0.420155	1	LAML	0.0454	0.0453904	0								19	Adrenal Gland;Bladder;Blood;Brain;Breast;Colon;Esophagus;Kidney;Liver;Lung;Muscle;Ovary;Pancreas;Prostate;Skin;Stomach;Testis;Thyroid;Uterus	0.405;0.1364;0.8776;0.3518;0.0947;0.4577;0.3741;0.7209;0.7287;0.6289;0.6195;0.2326;0.5152;0.4041;0.3926;0.797;0.5158;0.4747;0.5996	0.474722	1	Cervix Uteri	-0.2182	-0.218182	12	Adrenal Gland;Kidney;Liver;Lung;Muscle;Pancreas;Prostate;Skin;Stomach;Testis;Thyroid;Uterus	0.405;0.7209;0.7287;0.6289;0.6195;0.5152;0.4041;0.3926;0.797;0.5158;0.4747;0.5996	0.557738
CTSL	24	ACC;BLCA;BRCA;CESC;COADREAD;DLBC;ESCA;GBMLGG;HNSC;KIPAN;LAML;LIHC;LUAD;LUSC;OV;PAAD;PCPG;PRAD;SARC;STAD;TGCT;THCA;UCEC;UCS	0.0018;0.2742;0.4626;0.0631;0.2804;0.4808;0.0679;0.2776;0.1959;0.0246;0.6125;0.0981;0.3935;0.082;0.4377;0.2194;0.1023;0.0758;0.3086;0.2912;0.272;0.1666;0.1807;0.3788	0.24569	1	SKCM	-0.0591	-0.0590548	9	BLCA;BRCA;COADREAD;DLBC;LAML;LUAD;OV;STAD;UCS	0.2742;0.4626;0.2804;0.4808;0.6125;0.3935;0.4377;0.2912;0.3788	0.393514	6	CESC;COAD;DLBC;HNSC;STAD;THCA	0.3138;0.041;0.2053;0.1279;0.0491;0.1248	0.12631	13	BLCA;BRCA;ESCA;KIPAN;LAML;LGG;LIHC;LUAD;LUSC;OV;PAAD;SARC;SKCM	-0.1176;-0.3846;-0.133;-0.0316;-0.0682;-0.2462;-0.2087;-0.3174;-0.1603;-0.0438;-0.3652;-0.468;-0.2653	-0.208654	2	LUAD;PAAD	-0.3174;-0.3652	0.341314	9	Adrenal Gland;Blood;Brain;Breast;Kidney;Liver;Lung;Muscle;Stomach	0.0833;0.317;0.1628;0.3713;0.1331;0.327;0.2172;0.0199;0.3017	0.217192	11	Bladder;Cervix Uteri;Colon;Esophagus;Ovary;Pancreas;Prostate;Skin;Testis;Thyroid;Uterus	-0.1455;-0.3273;-0.2815;-0.5322;-0.1937;-0.0037;-0.0657;-0.064;-0.0116;-0.2092;-0.1486	-0.14857
CTSS	22	BLCA;BRCA;CESC;COADREAD;DLBC;GBMLGG;HNSC;KIPAN;LAML;LIHC;LUAD;LUSC;OV;PCPG;PRAD;SARC;SKCM;STAD;TGCT;THCA;UCEC;UCS	0.2034;0.3792;0.1094;0.0075;0.4446;0.2978;0.1247;0.2902;0.6257;0.1112;0.2513;0.1257;0.3967;0.2759;0.2547;0.4069;0.1724;0.1113;0.3836;0.3722;0.1124;0.3732	0.265319	3	ACC;ESCA;PAAD	-0.1973;-0.3007;-0.0084	-0.197288	9	DLBC;KIPAN;LAML;OV;PCPG;PRAD;SARC;THCA;UCS	0.4446;0.2902;0.6257;0.3967;0.2759;0.2547;0.4069;0.3722;0.3732	0.373159	2	HNSC;THCA	0.5681;0.3353	0.451688	2	DLBC;LAML	-0.0298;-0.0561	-0.0429518	1	HNSC	0.5681	0.568062	19	Adrenal Gland;Bladder;Blood;Brain;Breast;Colon;Esophagus;Kidney;Liver;Lung;Muscle;Ovary;Pancreas;Prostate;Skin;Stomach;Testis;Thyroid;Uterus	0.1119;0.3;0.7375;0.3157;0.3277;0.5788;0.5205;0.099;0.1981;0.1;0.1214;0.1177;0.3066;0.157;0.1566;0.1877;0.164;0.101;0.4575	0.187695	1	Cervix Uteri	-0.2545	-0.254545	2	Pancreas;Uterus	0.3066;0.4575	0.382022
CXCR2	21	BLCA;BRCA;CESC;COADREAD;DLBC;ESCA;GBMLGG;HNSC;KIPAN;LAML;LUAD;LUSC;OV;PAAD;PCPG;PRAD;SKCM;STAD;TGCT;THCA;UCEC	0.0899;0.1399;0.4749;0.4501;0.1147;0.3697;0.5272;0.3843;0.4272;0.3925;0.0604;0.2439;0.2213;0.2758;0.5407;0.0866;0.3267;0.5446;0.2144;0.2558;0.1037	0.275838	0				9	CESC;COADREAD;GBMLGG;HNSC;KIPAN;LUSC;PAAD;PCPG;STAD	0.4749;0.4501;0.5272;0.3843;0.4272;0.2439;0.2758;0.5407;0.5446	0.450123													15	Adrenal Gland;Bladder;Blood;Breast;Cervix Uteri;Esophagus;Kidney;Liver;Lung;Muscle;Prostate;Stomach;Testis;Thyroid;Uterus	0.4913;0.3909;0.896;0.708;0.3909;0.7182;0.7526;0.4691;0.6611;0.4723;0.3115;0.7589;0.2298;0.3522;0.6603	0.491306	0				10	Adrenal Gland;Breast;Kidney;Liver;Lung;Muscle;Prostate;Stomach;Thyroid;Uterus	0.4913;0.708;0.7526;0.4691;0.6611;0.4723;0.3115;0.7589;0.3522;0.6603	0.575805
EIF2AK2	24	ACC;BLCA;BRCA;CESC;COADREAD;DLBC;ESCA;GBMLGG;HNSC;KIPAN;LIHC;LUAD;LUSC;OV;PAAD;PCPG;PRAD;SARC;SKCM;STAD;TGCT;THCA;UCEC;UCS	0.3146;0.3291;0.4746;0.255;0.3022;0.4155;0.2576;0.1803;0.2677;0.2003;0.2086;0.3589;0.1957;0.4626;0.186;0.2697;0.0136;0.2322;0.1019;0.1737;0.3468;0.1927;0.4161;0.4419	0.26263	1	LAML	-0.1301	-0.130126	9	BLCA;BRCA;COADREAD;DLBC;LUAD;OV;PCPG;UCEC;UCS	0.3291;0.4746;0.3022;0.4155;0.3589;0.4626;0.2697;0.4161;0.4419	0.415545	8	BLCA;COAD;DLBC;LAML;LIHC;LUAD;PRAD;STAD	0.1388;0.1449;0.1129;0.2354;0.2385;0.1833;0.2058;0.1666	0.174955	12	BRCA;CESC;ESCA;HNSC;KIPAN;LGG;LUSC;OV;PAAD;SARC;SKCM;THCA	-0.1782;-0.18;-0.1853;-0.0792;-0.107;-0.0473;-0.0505;-0.0773;-0.2598;-0.0729;-0.0028;-0.2651	-0.093091					6	Brain;Breast;Cervix Uteri;Kidney;Stomach;Testis	0.1618;0.2376;0.1545;0.368;0.2019;0.1929	0.197411	13	Adrenal Gland;Blood;Colon;Esophagus;Liver;Lung;Muscle;Ovary;Pancreas;Prostate;Skin;Thyroid;Uterus	-0.1912;-0.1834;-0.3345;-0.5403;-0.0128;-0.0043;-0.1842;-0.1571;-0.0521;-0.1151;-0.2175;-0.0683;-0.0057	-0.15714
ETV7	23	BLCA;BRCA;CESC;COADREAD;DLBC;ESCA;GBMLGG;HNSC;KIPAN;LIHC;LUAD;LUSC;OV;PAAD;PCPG;PRAD;SARC;SKCM;STAD;TGCT;THCA;UCEC;UCS	0.2233;0.6086;0.3233;0.1907;0.3372;0.038;0.3433;0.3555;0.1054;0.2614;0.3021;0.1785;0.51;0.1385;0.057;0.2892;0.3878;0.3269;0.1979;0.3791;0.3518;0.4019;0.3403	0.3233	1	ACC	-0.0013	-0.00129018	9	BRCA;HNSC;LIHC;LUAD;OV;PRAD;SARC;THCA;UCEC	0.6086;0.3555;0.2614;0.3021;0.51;0.2892;0.3878;0.3518;0.4019	0.355489													17	Adrenal Gland;Bladder;Brain;Cervix Uteri;Colon;Esophagus;Kidney;Liver;Lung;Ovary;Pancreas;Prostate;Skin;Stomach;Testis;Thyroid;Uterus	0.2761;0.3545;0.1339;0.4182;0.3953;0.5759;0.6173;0.3106;0.1689;0.0548;0.2807;0.3926;0.1321;0.0925;0.1622;0.2495;0.0016	0.276134	2	Blood;Breast	-0.4391;-0.0465	-0.242817	3	Adrenal Gland;Kidney;Prostate	0.2761;0.6173;0.3926	0.392582
FBXO6	23	BLCA;BRCA;CESC;COADREAD;DLBC;ESCA;GBMLGG;HNSC;KIPAN;LAML;LIHC;LUAD;LUSC;OV;PAAD;PRAD;SARC;SKCM;STAD;TGCT;THCA;UCEC;UCS	0.259;0.4029;0.4097;0.1749;0.5144;0.2927;0.1837;0.3779;0.0403;0.3418;0.1708;0.3876;0.2055;0.4549;0.3106;0.1337;0.2927;0.4216;0.2107;0.318;0.3065;0.3093;0.1658	0.306504	2	ACC;PCPG	-0.3562;-0.0775	-0.216864	9	BLCA;BRCA;CESC;DLBC;HNSC;LUAD;OV;PAAD;SKCM	0.259;0.4029;0.4097;0.5144;0.3779;0.3876;0.4549;0.3106;0.4216	0.402912	7	BRCA;HNSC;LIHC;LUAD;LUSC;SKCM;THCA	0.0582;0.6235;0.5876;0.2928;0.1301;0.183;0.1404	0.182967	3	BLCA;LAML;PRAD	-0.119;-0.1804;-0.393	-0.180351	3	HNSC;LIHC;LUAD	0.6235;0.5876;0.2928	0.587604	12	Adrenal Gland;Blood;Brain;Breast;Kidney;Lung;Muscle;Ovary;Prostate;Skin;Thyroid;Uterus	0.2902;0.1089;0.0513;0.1105;0.2544;0.2528;0.0105;0.1394;0.071;0.1097;0.1556;0.0129	0.110077	8	Bladder;Cervix Uteri;Colon;Esophagus;Liver;Pancreas;Stomach;Testis	-0.3636;-0.1455;-0.1891;-0.0681;-0.1792;-0.0711;-0.0022;-0.0952	-0.120346	1	Adrenal Gland	0.2902	0.290202
FCGR1CP	24	BLCA;BRCA;CESC;COADREAD;DLBC;ESCA;GBMLGG;HNSC;KIPAN;LAML;LIHC;LUAD;LUSC;OV;PAAD;PCPG;PRAD;SARC;SKCM;STAD;TGCT;THCA;UCEC;UCS	0.1879;0.4174;0.1661;0.2329;0.5188;0.088;0.1622;0.1198;0.1553;0.5024;0.2116;0.3778;0.1619;0.3342;0.1205;0.0116;0.3285;0.3787;0.3214;0.3353;0.5483;0.2873;0.1697;0.2466	0.239753	1	ACC	-0.166	-0.165972	9	BRCA;DLBC;LAML;LUAD;OV;PRAD;SARC;STAD;TGCT	0.4174;0.5188;0.5024;0.3778;0.3342;0.3285;0.3787;0.3353;0.5483	0.378733													6	Adrenal Gland;Brain;Lung;Prostate;Stomach;Thyroid	0.1746;0.2837;0.1623;0.0389;0.131;0.0318	0.146606	1	Testis	-0.0495	-0.0494539
FCGR2A	24	BLCA;BRCA;CESC;COADREAD;DLBC;ESCA;GBMLGG;HNSC;KIPAN;LAML;LIHC;LUAD;LUSC;OV;PAAD;PCPG;PRAD;SARC;SKCM;STAD;TGCT;THCA;UCEC;UCS	0.2022;0.255;0.2304;0.2957;0.4414;0.055;0.32;0.0718;0.2424;0.6803;0.2377;0.2015;0.1518;0.3011;0.1395;0.1664;0.2995;0.374;0.0111;0.3587;0.3803;0.2894;0.1227;0.4102	0.248665	1	ACC	-0.1941	-0.194124	9	COADREAD;DLBC;LAML;LIHC;OV;PRAD;SARC;STAD;UCS	0.2957;0.4414;0.6803;0.2377;0.3011;0.2995;0.374;0.3587;0.4102	0.358655	0				1	LAML	-0.0278	-0.0278394					18	Adrenal Gland;Bladder;Blood;Brain;Breast;Colon;Kidney;Liver;Lung;Muscle;Ovary;Pancreas;Prostate;Skin;Stomach;Testis;Thyroid;Uterus	0.1239;0.1;0.9075;0.3489;0.3908;0.2841;0.3266;0.6469;0.4665;0.2918;0.2201;0.2407;0.3149;0.2955;0.5354;0.1485;0.0762;0.298	0.296724	2	Cervix Uteri;Esophagus	-0.5091;-0.2703	-0.389691	7	Liver;Lung;Muscle;Prostate;Skin;Stomach;Uterus	0.6469;0.4665;0.2918;0.3149;0.2955;0.5354;0.298	0.314916
FCGR3B	20	BLCA;BRCA;CESC;COADREAD;DLBC;ESCA;GBMLGG;HNSC;KIPAN;LIHC;LUAD;LUSC;OV;PAAD;PCPG;SKCM;STAD;THCA;UCEC;UCS	0.333;0.3717;0.0551;0.5579;0.0486;0.0512;0.4907;0.2063;0.4332;0.2618;0.2398;0.2471;0.2106;0.4466;0.5284;0.2083;0.5536;0.0976;0.2347;0.3324	0.254447	0				9	BLCA;COADREAD;GBMLGG;KIPAN;LIHC;LUSC;PAAD;PCPG;STAD	0.333;0.5579;0.4907;0.4332;0.2618;0.2471;0.4466;0.5284;0.5536	0.446565													19	Adrenal Gland;Bladder;Blood;Brain;Breast;Cervix Uteri;Colon;Esophagus;Kidney;Liver;Lung;Muscle;Ovary;Pancreas;Prostate;Stomach;Testis;Thyroid;Uterus	0.4626;0.3909;0.8323;0.6413;0.6837;0.0636;0.4263;0.4189;0.7995;0.4215;0.5635;0.4522;0.2159;0.536;0.4842;0.7142;0.2364;0.4311;0.601	0.462595	0				11	Adrenal Gland;Brain;Breast;Kidney;Lung;Muscle;Pancreas;Prostate;Stomach;Thyroid;Uterus	0.4626;0.6413;0.6837;0.7995;0.5635;0.4522;0.536;0.4842;0.7142;0.4311;0.601	0.563483
GM2A	23	BLCA;BRCA;CESC;COADREAD;DLBC;ESCA;HNSC;KIPAN;LAML;LIHC;LUAD;LUSC;OV;PAAD;PCPG;PRAD;SARC;SKCM;STAD;TGCT;THCA;UCEC;UCS	0.2692;0.1986;0.4694;0.038;0.4311;0.6079;0.4044;0.0961;0.431;0.1613;0.2843;0.3562;0.0637;0.0581;0.0894;0.0625;0.0989;0.4423;0.1497;0.3756;0.4257;0.219;0.2792	0.269172	2	ACC;GBMLGG	-0.3285;-0.0386	-0.183534	9	BLCA;CESC;DLBC;ESCA;HNSC;LUAD;LUSC;SKCM;THCA	0.2692;0.4694;0.4311;0.6079;0.4044;0.2843;0.3562;0.4423;0.4257	0.425724	11	BLCA;BRCA;CESC;COAD;ESCA;HNSC;LAML;LIHC;LUAD;SKCM;THCA	0.1505;0.0273;0.55;0.1156;0.2154;0.0388;0.3163;0.1716;0.0151;0.1326;0.5926	0.150453	9	DLBC;KIPAN;LGG;LUSC;OV;PAAD;PRAD;SARC;STAD	-0.0734;-0.0831;-0.1965;-0.2562;-0.1625;-0.1285;-0.131;-0.0887;-0.0993	-0.128501	1	CESC	0.55	0.55	8	Bladder;Brain;Cervix Uteri;Esophagus;Prostate;Skin;Stomach;Testis	0.2273;0.2488;0.4818;0.5404;0.0531;0.1327;0.0723;0.1584	0.192815	12	Adrenal Gland;Blood;Breast;Colon;Kidney;Liver;Lung;Muscle;Ovary;Pancreas;Thyroid;Uterus	-0.0507;-0.2513;-0.2603;-0.1887;-0.349;-0.0564;-0.0691;-0.1591;-0.1252;-0.0818;-0.1341;-0.1121	-0.129671
HCAR2	22	BLCA;BRCA;CESC;COADREAD;DLBC;ESCA;HNSC;KIPAN;LAML;LIHC;LUAD;LUSC;OV;PAAD;PRAD;SARC;SKCM;STAD;TGCT;THCA;UCEC;UCS	0.2149;0.0098;0.5117;0.5616;0.3375;0.6943;0.4821;0.3526;0.3262;0.1259;0.0187;0.3477;0.0653;0.3315;0.1785;0.2939;0.3741;0.6367;0.1557;0.4124;0.2661;0.2851	0.328834	0				9	CESC;COADREAD;ESCA;HNSC;KIPAN;LUSC;PAAD;STAD;THCA	0.5117;0.5616;0.6943;0.4821;0.3526;0.3477;0.3315;0.6367;0.4124	0.482111	3	ESCA;HNSC;THCA	0.2171;0.3739;0.3665	0.366506	0								14	Bladder;Blood;Brain;Breast;Cervix Uteri;Colon;Kidney;Liver;Lung;Prostate;Skin;Stomach;Testis;Thyroid	0.1;0.3223;0.3577;0.3735;0.3455;0.4375;0.636;0.2921;0.2035;0.199;0.2285;0.1967;0.0356;0.3511	0.307213	0				3	Kidney;Skin;Thyroid	0.636;0.2285;0.3511	0.351148
HERC6	23	BLCA;BRCA;CESC;COADREAD;DLBC;ESCA;GBMLGG;HNSC;KIPAN;LIHC;LUAD;LUSC;OV;PAAD;PCPG;PRAD;SARC;SKCM;STAD;TGCT;THCA;UCEC;UCS	0.3772;0.4998;0.5291;0.1169;0.3934;0.3312;0.1045;0.4444;0.1215;0.1231;0.2586;0.3195;0.4543;0.0745;0.1021;0.1133;0.2599;0.2203;0.1662;0.4532;0.3218;0.362;0.4675	0.319504	2	ACC;LAML	-0.1597;-0.2166	-0.188152	9	BLCA;BRCA;CESC;DLBC;HNSC;LUSC;OV;UCEC;UCS	0.3772;0.4998;0.5291;0.3934;0.4444;0.3195;0.4543;0.362;0.4675	0.444445	11	BLCA;BRCA;COAD;ESCA;HNSC;LAML;LUAD;OV;PRAD;STAD;THCA	0.3146;0.0639;0.1548;0.2322;0.2438;0.2578;0.165;0.0449;0.3181;0.2424;0.0624	0.232176	5	KIPAN;LUSC;PAAD;SARC;SKCM	-0.0285;-0.0383;-0.0591;-0.223;-0.1774	-0.059067					7	Adrenal Gland;Bladder;Cervix Uteri;Esophagus;Pancreas;Stomach;Testis	0.0608;0.5182;0.9;0.5753;0.0856;0.046;0.2506	0.25057	13	Blood;Brain;Breast;Colon;Kidney;Liver;Lung;Muscle;Ovary;Prostate;Skin;Thyroid;Uterus	-0.32;-0.0351;-0.0268;-0.0348;-0.2496;-0.2048;-9e-04;-0.1672;-0.0153;-0.1112;-0.1576;-0.0035;-0.059	-0.0589714	1	Cervix Uteri	0.9	0.9
HSH2D	21	ACC;BLCA;BRCA;COADREAD;GBMLGG;HNSC;KIPAN;LIHC;LUAD;LUSC;OV;PAAD;PCPG;PRAD;SARC;SKCM;STAD;TGCT;THCA;UCEC;UCS	0.1592;0.1252;0.2174;0.075;0.4845;0.3346;0.1609;0.1914;0.089;0.1535;0.3106;0.1636;0.4875;0.2106;0.4386;0.3895;0.0858;0.5307;0.3228;0.3945;0.5698	0.217381	4	CESC;DLBC;ESCA;LAML	-0.0279;-0.2032;-0.2609;-0.2638	-0.23206	9	GBMLGG;HNSC;OV;PCPG;SARC;SKCM;TGCT;UCEC;UCS	0.4845;0.3346;0.3106;0.4875;0.4386;0.3895;0.5307;0.3945;0.5698	0.438584	2	ESCA;PRAD	0.2305;0.393	0.31171	1	LAML	-0.114	-0.11398					15	Adrenal Gland;Bladder;Breast;Cervix Uteri;Colon;Esophagus;Kidney;Liver;Lung;Muscle;Ovary;Pancreas;Testis;Thyroid;Uterus	0.1172;0.3455;0.0345;0.1182;0.5186;0.6722;0.0682;0.0203;0.0838;0.1657;0.112;0.1581;0.2638;0.1693;0.298	0.158107	3	Blood;Prostate;Stomach	-0.4137;-0.2612;-0.0556	-0.261224	1	Uterus	0.298	0.297972
ICAM1	24	BLCA;BRCA;CESC;COADREAD;DLBC;ESCA;GBMLGG;HNSC;KIPAN;LAML;LIHC;LUAD;LUSC;OV;PAAD;PCPG;PRAD;SARC;SKCM;STAD;TGCT;THCA;UCEC;UCS	0.3021;0.2985;0.1731;0.2739;0.3444;0.0305;0.3612;0.1073;0.2182;0.3804;0.1543;0.1139;0.077;0.1986;0.2608;0.3872;0.3116;0.3409;0.2136;0.3749;0.5101;0.3248;0.4122;0.1958	0.2862	1	ACC	-0.0069	-0.00685257	9	BLCA;COADREAD;PAAD;PCPG;PRAD;STAD;TGCT;THCA;UCEC	0.3021;0.2739;0.2608;0.3872;0.3116;0.3749;0.5101;0.3248;0.4122	0.324809	7	BLCA;COAD;DLBC;HNSC;LUAD;PAAD;STAD	0.0481;0.2158;0.071;0.4937;0.0434;0.137;0.0394	0.0709539	12	BRCA;CESC;ESCA;KIPAN;LAML;LIHC;LUSC;OV;PRAD;SARC;SKCM;THCA	-0.2005;-0.1285;-0.0496;-0.1089;-0.0714;-0.0611;-0.1409;-0.1491;-0.0561;-0.1577;-0.1037;-0.4055	-0.118675	1	HNSC	0.4937	0.493691	17	Adrenal Gland;Bladder;Brain;Breast;Colon;Kidney;Liver;Lung;Muscle;Ovary;Pancreas;Prostate;Skin;Stomach;Testis;Thyroid;Uterus	0.0833;0.2636;0.3341;0.0413;0.2421;0.4652;0.4945;0.2442;0.0598;0.0117;0.3655;0.321;0.0552;0.5184;0.1836;0.2069;0.3681	0.244207	3	Blood;Cervix Uteri;Esophagus	-0.6285;-0.1;-0.1359	-0.135929	5	Liver;Pancreas;Prostate;Stomach;Uterus	0.4945;0.3655;0.321;0.5184;0.3681	0.368121
IDO1	23	ACC;BLCA;BRCA;CESC;COADREAD;DLBC;ESCA;HNSC;KIPAN;LIHC;LUAD;LUSC;OV;PAAD;PCPG;PRAD;SARC;SKCM;STAD;TGCT;THCA;UCEC;UCS	0.0817;0.3351;0.5534;0.3045;0.253;0.5424;0.0738;0.3505;0.2498;0.1872;0.2825;0.1443;0.4116;0.2124;0.0419;0.1447;0.3379;0.3441;0.3004;0.6851;0.297;0.2252;0.2416	0.282504	0				9	BLCA;BRCA;COADREAD;DLBC;HNSC;LUAD;OV;STAD;TGCT	0.3351;0.5534;0.253;0.5424;0.3505;0.2825;0.4116;0.3004;0.6851	0.35054													10	Adrenal Gland;Breast;Colon;Esophagus;Kidney;Lung;Prostate;Stomach;Testis;Uterus	0.1535;0.3252;0.2576;0.2901;0.3574;0.0308;0.2552;0.1053;0.079;0.0887	0.204392	3	Bladder;Muscle;Thyroid	-0.1818;-0.1021;-0.0439	-0.102078
IFIT2	24	BLCA;BRCA;CESC;COADREAD;DLBC;ESCA;GBMLGG;HNSC;KIPAN;LAML;LIHC;LUAD;LUSC;OV;PAAD;PCPG;PRAD;SARC;SKCM;STAD;TGCT;THCA;UCEC;UCS	0.3222;0.5245;0.2439;0.2015;0.4793;0.1;0.003;0.2369;0.1368;0.3526;0.0745;0.4459;0.2238;0.5338;0.1992;0.1154;0.1504;0.3542;0.1573;0.2561;0.593;0.2673;0.4335;0.4363	0.250016	1	ACC	-0.1386	-0.138609	9	BLCA;BRCA;DLBC;LUAD;OV;SARC;TGCT;UCEC;UCS	0.3222;0.5245;0.4793;0.4459;0.5338;0.3542;0.593;0.4335;0.4363	0.445937	9	BLCA;CESC;COAD;ESCA;HNSC;KIPAN;LAML;OV;STAD	0.2017;0.2246;0.2173;0.2694;0.3179;0.0216;0.1735;0.2397;0.1211	0.217266	7	LUAD;LUSC;PAAD;PRAD;SARC;SKCM;THCA	-0.0608;-0.2328;-0.0336;-0.4865;-0.2586;-0.1628;-0.0936	-0.162806					8	Adrenal Gland;Blood;Brain;Cervix Uteri;Kidney;Pancreas;Stomach;Testis	0.0625;0.2211;0.2104;0.4818;0.2808;0.0137;0.0945;0.1703	0.190354	12	Bladder;Breast;Colon;Esophagus;Liver;Lung;Muscle;Ovary;Prostate;Skin;Thyroid;Uterus	-0.0545;-0.0307;-0.3297;-0.4609;-0.3635;-0.0453;-0.1197;-0.1669;-0.0297;-0.2244;-0.0531;-0.0321	-0.0871257
IL12RB1	23	BLCA;BRCA;CESC;COADREAD;DLBC;GBMLGG;HNSC;KIPAN;LAML;LIHC;LUAD;LUSC;OV;PAAD;PCPG;PRAD;SARC;SKCM;STAD;TGCT;THCA;UCEC;UCS	0.2819;0.463;0.2196;0.2347;0.1496;0.2048;0.3052;0.2653;0.2934;0.1937;0.3103;0.1534;0.3498;0.1694;0.2867;0.2465;0.4397;0.327;0.1845;0.4383;0.3237;0.1279;0.3866	0.281914	2	ACC;ESCA	-0.1414;-0.0753	-0.108346	9	BLCA;BRCA;KIPAN;LUAD;OV;PCPG;PRAD;SARC;UCS	0.2819;0.463;0.2653;0.3103;0.3498;0.2867;0.2465;0.4397;0.3866	0.310293													17	Adrenal Gland;Blood;Brain;Breast;Cervix Uteri;Colon;Esophagus;Kidney;Liver;Lung;Ovary;Pancreas;Prostate;Stomach;Testis;Thyroid;Uterus	0.2919;0.1997;0.0051;0.338;0.2182;0.5632;0.2171;0.1661;0.2315;0.0966;0.0487;0.2251;0.1415;0.2884;0.1028;0.1232;0.2999	0.217096	1	Bladder	-0.1091	-0.109091	2	Adrenal Gland;Uterus	0.2919;0.2999	0.295921
LCP2	24	BLCA;BRCA;CESC;COADREAD;DLBC;ESCA;GBMLGG;HNSC;KIPAN;LAML;LIHC;LUAD;LUSC;OV;PAAD;PCPG;PRAD;SARC;SKCM;STAD;TGCT;THCA;UCEC;UCS	0.247;0.3951;0.2788;0.4058;0.2375;0.0025;0.3274;0.1541;0.2607;0.4074;0.1147;0.2626;0.179;0.3808;0.0945;0.2726;0.2133;0.3961;0.0608;0.3416;0.4764;0.2097;0.0877;0.3589	0.261632	1	ACC	-0.1709	-0.170949	9	BLCA;BRCA;COADREAD;KIPAN;OV;PCPG;SARC;STAD;TGCT	0.247;0.3951;0.4058;0.2607;0.3808;0.2726;0.3961;0.3416;0.4764	0.380831	1	LAML	0.1007	0.100666	0								18	Adrenal Gland;Bladder;Blood;Brain;Breast;Colon;Esophagus;Kidney;Liver;Lung;Muscle;Ovary;Pancreas;Prostate;Stomach;Testis;Thyroid;Uterus	0.139;0.2273;0.4383;0.2522;0.6199;0.568;0.0848;0.2181;0.2461;0.4211;0.0858;0.1268;0.3539;0.1725;0.3082;0.2122;0.2487;0.4509	0.2474	1	Cervix Uteri	-0.3545	-0.354545	4	Breast;Lung;Pancreas;Uterus	0.6199;0.4211;0.3539;0.4509	0.436012
LILRB1	24	BLCA;BRCA;CESC;COADREAD;DLBC;ESCA;GBMLGG;HNSC;KIPAN;LAML;LIHC;LUAD;LUSC;OV;PAAD;PCPG;PRAD;SARC;SKCM;STAD;TGCT;THCA;UCEC;UCS	0.2273;0.4448;0.2874;0.3234;0.2679;0.0724;0.2242;0.1639;0.2565;0.5673;0.1906;0.2679;0.137;0.3886;0.0775;0.2562;0.2754;0.3922;0.2141;0.2983;0.5454;0.2519;0.1747;0.3221	0.262208	1	ACC	-0.1301	-0.130053	9	BRCA;COADREAD;LAML;OV;PCPG;PRAD;SARC;STAD;TGCT	0.4448;0.3234;0.5673;0.3886;0.2562;0.2754;0.3922;0.2983;0.5454	0.388584													16	Adrenal Gland;Bladder;Brain;Breast;Colon;Esophagus;Kidney;Liver;Lung;Muscle;Ovary;Pancreas;Prostate;Stomach;Thyroid;Uterus	0.3753;0.2636;0.1765;0.4897;0.4043;0.086;0.2436;0.2467;0.3578;0.1027;0.0616;0.3563;0.2891;0.3213;0.2702;0.3111	0.279651	3	Blood;Cervix Uteri;Testis	-0.5016;-0.1364;-0.1589	-0.158904	4	Adrenal Gland;Lung;Pancreas;Uterus	0.3753;0.3578;0.3563;0.3111	0.357055
LRRC25	24	BLCA;BRCA;CESC;COADREAD;DLBC;ESCA;GBMLGG;HNSC;KIPAN;LAML;LIHC;LUAD;LUSC;OV;PAAD;PCPG;PRAD;SARC;SKCM;STAD;TGCT;THCA;UCEC;UCS	0.1905;0.3751;0.2069;0.338;0.4645;0.0873;0.3035;0.0934;0.2568;0.7073;0.2092;0.2927;0.1553;0.3425;0.0752;0.1708;0.2919;0.3704;0.3001;0.3204;0.5581;0.2693;0.2314;0.2882	0.290055	1	ACC	-0.2605	-0.260458	9	COADREAD;DLBC;LAML;LUAD;OV;PRAD;SARC;STAD;TGCT	0.338;0.4645;0.7073;0.2927;0.3425;0.2919;0.3704;0.3204;0.5581	0.342504													15	Adrenal Gland;Bladder;Blood;Brain;Breast;Colon;Kidney;Liver;Lung;Ovary;Pancreas;Prostate;Stomach;Testis;Uterus	0.1891;0.0091;0.8049;0.3675;0.3902;0.395;0.1818;0.4474;0.5185;0.1118;0.3181;0.119;0.498;0.1098;0.2282	0.31806	4	Cervix Uteri;Esophagus;Muscle;Thyroid	-0.2182;-0.2406;-0.0989;-0.0456	-0.158521	4	Liver;Lung;Pancreas;Stomach	0.4474;0.5185;0.3181;0.498	0.472706
LYZ	23	BLCA;BRCA;CESC;COADREAD;DLBC;GBMLGG;HNSC;KIPAN;LAML;LIHC;LUAD;LUSC;OV;PAAD;PCPG;PRAD;SARC;SKCM;STAD;TGCT;THCA;UCEC;UCS	0.1973;0.3548;0.1323;0.0295;0.3953;0.4055;0.1529;0.2853;0.6818;0.0249;0.2131;0.0809;0.3052;0.0294;0.3761;0.2833;0.3713;0.2363;0.0377;0.3017;0.3543;0.0051;0.2781	0.278135	2	ACC;ESCA	-0.1438;-0.324	-0.233918	9	DLBC;GBMLGG;KIPAN;LAML;OV;PCPG;PRAD;SARC;THCA	0.3953;0.4055;0.2853;0.6818;0.3052;0.3761;0.2833;0.3713;0.3543	0.371328	0				1	LAML	-0.0109	-0.0108937					17	Bladder;Blood;Brain;Breast;Colon;Esophagus;Kidney;Liver;Lung;Muscle;Ovary;Pancreas;Prostate;Skin;Stomach;Testis;Uterus	0.4273;0.5655;0.4211;0.2717;0.5596;0.2613;0.0847;0.3125;0.1116;0.1382;0.06;0.1878;0.0574;0.2073;0.0138;0.1572;0.1999	0.199887	3	Adrenal Gland;Cervix Uteri;Thyroid	-0.051;-0.0091;-0.0234	-0.0233601	1	Brain	0.4211	0.4211
MCUB	22	ACC;BLCA;BRCA;CESC;COADREAD;ESCA;GBMLGG;HNSC;LAML;LIHC;LUAD;LUSC;OV;PAAD;PRAD;SARC;SKCM;STAD;TGCT;THCA;UCEC;UCS	0.0617;0.1959;0.2412;0.4778;0.1842;0.4867;0.3394;0.3811;0.4117;0.1296;0.3674;0.1368;0.3188;0.2133;0.2616;0.3597;0.3634;0.1879;0.4813;0.4312;0.2317;0.1443	0.290211	3	DLBC;KIPAN;PCPG	-0.0516;-0.0211;-0.1984	-0.0515632	9	CESC;ESCA;HNSC;LUAD;OV;PRAD;SARC;TGCT;THCA	0.4778;0.4867;0.3811;0.3674;0.3188;0.2616;0.3597;0.4813;0.4312	0.381127	8	CESC;KIPAN;LUAD;OV;PAAD;PRAD;SARC;SKCM	0.0862;0.0858;0.0276;0.3826;0.0196;0.2433;0.0494;0.177	0.085978	12	BLCA;BRCA;COAD;DLBC;ESCA;HNSC;LAML;LGG;LIHC;LUSC;STAD;THCA	-0.2233;-0.0527;-0.107;-0.1037;-0.3081;-0.1279;-0.1755;-0.0765;-0.1326;-0.1756;-0.1004;-0.2339	-0.130207					16	Adrenal Gland;Bladder;Brain;Breast;Cervix Uteri;Esophagus;Kidney;Liver;Ovary;Pancreas;Prostate;Skin;Stomach;Testis;Thyroid;Uterus	0.2106;0.0137;0.1286;0.1056;0.6636;0.4028;0.3406;0.2562;0.0044;0.3199;0.3619;0.0409;0.2606;0.199;0.1617;0.0408	0.204786	4	Blood;Colon;Lung;Muscle	-0.512;-0.1618;-0.0661;-0.0717	-0.116727	2	Pancreas;Prostate	0.3199;0.3619	0.340918
MMP25	24	ACC;BLCA;BRCA;CESC;COADREAD;DLBC;ESCA;GBMLGG;HNSC;KIPAN;LAML;LIHC;LUAD;LUSC;OV;PAAD;PCPG;PRAD;SARC;SKCM;STAD;TGCT;THCA;UCEC	0.0435;0.3289;0.1423;0.2779;0.4482;0.1318;0.2585;0.3479;0.3438;0.239;0.6165;0.2773;0.1747;0.0623;0.0518;0.3159;0.4088;0.1742;0.2991;0.4186;0.3754;0.3624;0.2814;0.1576	0.27962	1	UCS	-0.0408	-0.0408355	9	BLCA;COADREAD;HNSC;LAML;LIHC;PAAD;PCPG;SKCM;STAD	0.3289;0.4482;0.3438;0.6165;0.2773;0.3159;0.4088;0.4186;0.3754	0.37539	7	BRCA;CESC;HNSC;LUAD;LUSC;OV;STAD	0.2844;0.2023;0.179;0.1646;0.1412;0.0794;0.0952	0.164635	5	COAD;ESCA;LAML;SKCM;THCA	-0.0268;-0.0845;-0.1567;-0.2158;-0.0546	-0.0844589					20	Adrenal Gland;Bladder;Blood;Brain;Breast;Cervix Uteri;Colon;Esophagus;Kidney;Liver;Lung;Muscle;Ovary;Pancreas;Prostate;Skin;Stomach;Testis;Thyroid;Uterus	0.7054;0.0909;0.8931;0.4568;0.181;0.0364;0.7287;0.6399;0.7008;0.787;0.6901;0.5435;0.4009;0.4447;0.2972;0.271;0.7607;0.2132;0.3301;0.5084	0.482578	0				13	Adrenal Gland;Brain;Colon;Kidney;Liver;Lung;Muscle;Ovary;Pancreas;Skin;Stomach;Thyroid;Uterus	0.7054;0.4568;0.7287;0.7008;0.787;0.6901;0.5435;0.4009;0.4447;0.271;0.7607;0.3301;0.5084	0.543528
MXD1	24	ACC;BLCA;BRCA;CESC;COADREAD;DLBC;ESCA;GBMLGG;HNSC;KIPAN;LAML;LIHC;LUAD;LUSC;OV;PAAD;PCPG;PRAD;SARC;SKCM;STAD;TGCT;UCEC;UCS	0.3801;0.3992;0.0895;0.6367;0.2666;0.4846;0.5012;0.0244;0.6056;0.3211;0.5139;0.1097;0.1966;0.4694;0.0533;0.0907;0.0956;0.1885;0.0575;0.1085;0.2492;9e-04;0.0617;0.1306	0.192562	1	THCA	-0.0633	-0.0632869	9	BLCA;CESC;COADREAD;DLBC;ESCA;HNSC;KIPAN;LAML;LUSC	0.3992;0.6367;0.2666;0.4846;0.5012;0.6056;0.3211;0.5139;0.4694	0.484585	17	BLCA;BRCA;CESC;COAD;DLBC;ESCA;HNSC;KIPAN;LAML;LGG;LIHC;LUSC;OV;PAAD;PRAD;SKCM;STAD	0.5861;0.2009;0.1031;0.2202;0.3653;0.543;0.5851;0.4471;0.0182;0.0152;0.4798;0.1763;0.2832;0.0905;0.4491;0.0033;0.011	0.220158	3	LUAD;SARC;THCA	-0.0515;-0.2389;-0.1794	-0.179354	4	BLCA;ESCA;HNSC;LIHC	0.5861;0.543;0.5851;0.4798	0.564054	19	Adrenal Gland;Bladder;Blood;Brain;Breast;Cervix Uteri;Colon;Esophagus;Kidney;Liver;Lung;Muscle;Ovary;Pancreas;Prostate;Skin;Stomach;Thyroid;Uterus	0.4821;0.1182;0.5108;0.1513;0.0663;0.7636;0.6012;0.6468;0.7221;0.3205;0.3967;0.1381;0.1269;0.2516;0.4001;0.2301;0.4571;0.4523;0.2978	0.39669	1	Testis	-0.0613	-0.0613167	9	Adrenal Gland;Cervix Uteri;Kidney;Lung;Prostate;Skin;Stomach;Thyroid;Uterus	0.4821;0.7636;0.7221;0.3967;0.4001;0.2301;0.4571;0.4523;0.2978	0.452336
MYD88	24	BLCA;BRCA;CESC;COADREAD;DLBC;ESCA;GBMLGG;HNSC;KIPAN;LAML;LIHC;LUAD;LUSC;OV;PAAD;PCPG;PRAD;SARC;SKCM;STAD;TGCT;THCA;UCEC;UCS	0.206;0.3866;0.3113;0.1339;0.2157;0.1739;0.3368;0.4583;0.06;0.5635;0.0074;0.319;0.298;0.2969;0.0978;0.1801;0.1028;0.3952;0.4972;0.1908;0.2549;0.4548;0.1964;0.4109	0.275882	1	ACC	-0.0448	-0.0448283	9	HNSC;LAML;LUAD;LUSC;OV;SARC;SKCM;THCA;UCS	0.4583;0.5635;0.319;0.298;0.2969;0.3952;0.4972;0.4548;0.4109	0.410915	9	BLCA;CESC;COAD;ESCA;HNSC;LAML;LIHC;LUAD;LUSC	0.2698;0.1808;0.0301;0.2674;0.1721;0.1273;0.2679;0.1374;0.0535	0.17214	11	BRCA;DLBC;KIPAN;LGG;OV;PAAD;PRAD;SARC;SKCM;STAD;THCA	-0.1742;-0.1082;-0.1589;-0.0858;-0.0082;-0.0637;-0.2058;-0.2012;-0.1462;-0.0094;-0.4679	-0.146154					17	Adrenal Gland;Blood;Brain;Breast;Cervix Uteri;Colon;Esophagus;Kidney;Liver;Lung;Muscle;Ovary;Pancreas;Prostate;Skin;Stomach;Uterus	0.0421;0.9103;0.3715;0.1016;0.4364;0.6269;0.6525;0.3026;0.0684;0.408;0.1244;0.1006;0.3742;0.1597;0.0103;0.351;0.1197	0.30263	3	Bladder;Testis;Thyroid	-0.0818;-0.0324;-0.0651	-0.0651183	2	Lung;Pancreas	0.408;0.3742	0.391096
NLRC5	24	BLCA;BRCA;CESC;COADREAD;DLBC;ESCA;GBMLGG;HNSC;KIPAN;LAML;LIHC;LUAD;LUSC;OV;PAAD;PCPG;PRAD;SARC;SKCM;STAD;TGCT;THCA;UCEC;UCS	0.2725;0.4751;0.3893;0.2518;0.0468;0.1273;0.2973;0.352;0.2459;0.2678;0.0976;0.1975;0.1211;0.378;0.2067;0.2314;0.1278;0.2426;0.3807;0.1158;0.373;0.3363;0.094;0.1829	0.244236	1	ACC	-0.0984	-0.0984433	9	BLCA;BRCA;CESC;COADREAD;HNSC;OV;PCPG;SKCM;THCA	0.2725;0.4751;0.3893;0.2518;0.352;0.378;0.2314;0.3807;0.3363	0.351951	7	CESC;ESCA;HNSC;LAML;LIHC;OV;STAD	0.3223;0.0034;0.0933;0.0692;0.1676;0.1521;0.1941	0.152123	12	BLCA;BRCA;COAD;DLBC;KIPAN;LGG;LUAD;LUSC;PAAD;SARC;SKCM;THCA	-0.2913;-0.1494;-0.0723;-0.1303;-0.1724;-0.0903;-0.0913;-0.0143;-0.0106;-0.2881;-0.2567;-0.0078	-0.110809					20	Adrenal Gland;Bladder;Blood;Brain;Breast;Cervix Uteri;Colon;Esophagus;Kidney;Liver;Lung;Muscle;Ovary;Pancreas;Prostate;Skin;Stomach;Testis;Thyroid;Uterus	0.2518;0.0545;0.58;0.3244;0.5029;0.5636;0.4949;0.4359;0.1946;0.1868;0.1624;0.0393;0.0751;0.4191;0.294;0.0824;0.2399;0.3177;0.3212;0.3158	0.304868	0				3	Pancreas;Thyroid;Uterus	0.4191;0.3212;0.3158	0.32119
NPL	23	BLCA;BRCA;CESC;COADREAD;DLBC;ESCA;GBMLGG;KIPAN;LAML;LIHC;LUAD;LUSC;OV;PAAD;PCPG;PRAD;SARC;SKCM;STAD;TGCT;THCA;UCEC;UCS	0.1011;0.4171;0.4226;0.1492;0.1882;0.3502;0.1359;0.2074;0.7088;0.0751;0.297;0.2391;0.3233;0.2173;0.1343;0.363;0.3836;0.1891;0.2891;0.4221;0.2713;0.1661;0.278	0.271323	2	ACC;HNSC	-0.0791;-0.017	-0.0480363	9	BRCA;CESC;LAML;LUAD;LUSC;OV;PRAD;SARC;STAD	0.4171;0.4226;0.7088;0.297;0.2391;0.3233;0.363;0.3836;0.2891	0.363													19	Adrenal Gland;Bladder;Blood;Brain;Breast;Cervix Uteri;Colon;Esophagus;Kidney;Liver;Lung;Muscle;Ovary;Pancreas;Prostate;Skin;Stomach;Thyroid;Uterus	0.2625;0.3182;0.8369;0.2931;0.3583;0.5091;0.3233;0.5413;0.3101;0.0958;0.2598;0.1285;0.0394;0.2778;0.2651;0.1591;0.2614;0.0777;0.3498	0.277785	1	Testis	-0.1534	-0.153435	1	Uterus	0.3498	0.34979
PARP12	24	BLCA;BRCA;CESC;COADREAD;DLBC;ESCA;GBMLGG;HNSC;KIPAN;LAML;LIHC;LUAD;LUSC;OV;PAAD;PCPG;PRAD;SARC;SKCM;STAD;TGCT;THCA;UCEC;UCS	0.3189;0.5595;0.34;0.2516;0.2977;0.1071;0.3189;0.352;0.1388;0.3619;0.1607;0.4104;0.177;0.4544;0.0254;0.1329;0.1869;0.3661;0.3578;0.2191;0.4771;0.3107;0.3848;0.3266	0.318908	1	ACC	-0.1469	-0.146922	9	BLCA;BRCA;COADREAD;HNSC;LUAD;OV;SARC;TGCT;UCEC	0.3189;0.5595;0.2516;0.352;0.4104;0.4544;0.3661;0.4771;0.3848	0.384832	13	BLCA;BRCA;CESC;COAD;DLBC;ESCA;HNSC;LAML;LIHC;LUAD;LUSC;STAD;THCA	0.0328;0.0328;0.1346;0.1471;0.0494;0.1556;0.3287;0.2502;0.2959;0.0365;0.0447;0.1647;0.156	0.14712	7	KIPAN;LGG;OV;PAAD;PRAD;SARC;SKCM	-0.2544;-0.184;-0.0687;-0.1493;-0.1684;-0.1459;-0.0302	-0.149323					16	Adrenal Gland;Bladder;Brain;Breast;Cervix Uteri;Colon;Esophagus;Kidney;Liver;Muscle;Ovary;Pancreas;Prostate;Skin;Stomach;Thyroid	0.2887;0.1909;0.2793;0.0237;0.7909;0.4121;0.2344;0.0462;0.0904;0.0698;0.1167;0.3716;0.228;0.1578;0.0227;0.1643	0.177602	4	Blood;Lung;Testis;Uterus	-0.0226;-0.024;-0.027;-0.092	-0.025462	3	Adrenal Gland;Cervix Uteri;Pancreas	0.2887;0.7909;0.3716	0.371617
PLA2G7	22	ACC;BLCA;BRCA;CESC;COADREAD;DLBC;ESCA;HNSC;KIPAN;LIHC;LUAD;LUSC;OV;PAAD;PCPG;SARC;SKCM;STAD;TGCT;THCA;UCEC;UCS	0.1874;0.2563;0.4979;0.2223;0.3265;0.3997;0.0742;0.209;0.1815;0.2013;0.3102;0.1366;0.1152;0.1952;0.1595;0.3779;0.1241;0.3715;0.4895;0.1397;0.0602;0.4591	0.205158	2	GBMLGG;PRAD	-0.0308;-0.1739	-0.102328	9	BLCA;BRCA;COADREAD;DLBC;LUAD;SARC;STAD;TGCT;UCS	0.2563;0.4979;0.3265;0.3997;0.3102;0.3779;0.3715;0.4895;0.4591	0.377902													12	Adrenal Gland;Bladder;Blood;Breast;Cervix Uteri;Colon;Esophagus;Liver;Lung;Stomach;Testis;Uterus	0.1806;0.0273;0.3061;0.3069;0.1182;0.5343;0.3085;0.3273;0.1276;0.2576;0.1769;0.1299	0.219092	4	Brain;Ovary;Prostate;Thyroid	-0.0703;-0.0863;-0.1458;-0.0071	-0.0782932
RELT	24	ACC;BLCA;BRCA;CESC;COADREAD;ESCA;GBMLGG;HNSC;KIPAN;LAML;LIHC;LUAD;LUSC;OV;PAAD;PCPG;PRAD;SARC;SKCM;STAD;TGCT;THCA;UCEC;UCS	0.3833;0.2515;0.4774;0.2681;0.4229;0.2934;0.1376;0.1886;0.3119;0.4259;0.2431;0.1712;0.1386;0.2755;0.2473;0.1537;0.4841;0.4606;0.226;0.2581;0.4854;0.3028;0.2332;0.1226	0.263108	1	DLBC	-0.0227	-0.0226878	9	BLCA;BRCA;COADREAD;KIPAN;LIHC;OV;PRAD;SARC;TGCT	0.2515;0.4774;0.4229;0.3119;0.2431;0.2755;0.4841;0.4606;0.4854	0.422885	7	BRCA;COAD;ESCA;LAML;LUAD;SARC;SKCM	0.0456;0.3363;0.1747;0.0159;0.1935;0.1145;0.0415	0.114468	13	BLCA;CESC;DLBC;HNSC;KIPAN;LGG;LIHC;LUSC;OV;PAAD;PRAD;STAD;THCA	-0.1334;-0.0915;-0.2331;-0.0954;-0.3178;-0.0038;-0.1421;-0.0908;-0.2072;-0.1917;-0.3181;-0.0615;-0.3275	-0.142098	1	COAD	0.3363	0.336328	19	Adrenal Gland;Blood;Brain;Breast;Cervix Uteri;Colon;Esophagus;Kidney;Liver;Lung;Muscle;Ovary;Pancreas;Prostate;Skin;Stomach;Testis;Thyroid;Uterus	0.398;0.4034;0.0465;0.4928;0.3909;0.4284;0.6808;0.5466;0.5622;0.2958;0.2344;0.0954;0.5341;0.4522;0.183;0.5828;0.0447;0.3209;0.4655	0.403398	1	Bladder	-0.1364	-0.136364	8	Adrenal Gland;Kidney;Liver;Pancreas;Prostate;Stomach;Thyroid;Uterus	0.398;0.5466;0.5622;0.5341;0.4522;0.5828;0.3209;0.4655	0.499823
SCO2	25	ACC;BLCA;BRCA;CESC;COADREAD;DLBC;ESCA;GBMLGG;HNSC;KIPAN;LAML;LIHC;LUAD;LUSC;OV;PAAD;PCPG;PRAD;SARC;SKCM;STAD;TGCT;THCA;UCEC;UCS	0.1833;0.2748;0.3626;0.4922;0.1737;0.2284;0.5046;0.2161;0.3343;0.0374;0.4986;0.0583;0.1855;0.3278;0.2804;0.1638;0.0494;0.2203;0.3861;0.3593;0.1905;0.3897;0.3497;0.2469;0.3073	0.274791	0				9	BLCA;CESC;ESCA;HNSC;LAML;LUSC;OV;SARC;THCA	0.2748;0.4922;0.5046;0.3343;0.4986;0.3278;0.2804;0.3861;0.3497	0.349682	13	CESC;ESCA;HNSC;KIPAN;LGG;LIHC;LUAD;LUSC;OV;PAAD;SARC;SKCM;STAD	0.04;0.2257;0.1195;0.0731;0.4135;0.3265;0.0935;0.2719;0.3204;0.2068;0.3956;0.0658;0.0368	0.206821	7	BLCA;BRCA;COAD;DLBC;LAML;PRAD;THCA	-0.2;-0.0083;-0.1869;-0.0782;-0.188;-0.0187;-0.0624	-0.0782471	1	LGG	0.4135	0.413535	18	Adrenal Gland;Blood;Breast;Cervix Uteri;Colon;Esophagus;Kidney;Liver;Lung;Muscle;Ovary;Pancreas;Prostate;Skin;Stomach;Testis;Thyroid;Uterus	0.2879;0.4788;0.4319;0.2818;0.5571;0.6157;0.4142;0.1956;0.234;0.0539;0.2216;0.2002;0.2404;0.0818;0.219;0.0769;0.3045;0.1112	0.237169	2	Bladder;Brain	-0.4364;-0.1419	-0.289138	1	Adrenal Gland	0.2879	0.287862
SH2D2A	25	ACC;BLCA;BRCA;CESC;COADREAD;DLBC;ESCA;GBMLGG;HNSC;KIPAN;LAML;LIHC;LUAD;LUSC;OV;PAAD;PCPG;PRAD;SARC;SKCM;STAD;TGCT;THCA;UCEC;UCS	0.028;0.2448;0.5121;0.2066;0.1825;0.2784;0.0909;0.4282;0.2538;0.2417;0.0233;0.1383;0.2671;0.0313;0.2659;0.2663;0.224;0.3542;0.4055;0.3452;0.1123;0.6048;0.3803;0.276;0.1397	0.253769	0				9	BLCA;BRCA;GBMLGG;PAAD;PCPG;PRAD;SARC;TGCT;THCA	0.2448;0.5121;0.4282;0.2663;0.224;0.3542;0.4055;0.6048;0.3803	0.380304													18	Adrenal Gland;Brain;Breast;Cervix Uteri;Colon;Esophagus;Kidney;Liver;Lung;Muscle;Ovary;Pancreas;Prostate;Skin;Stomach;Testis;Thyroid;Uterus	0.0334;0.3803;0.2684;0.1182;0.2903;0.4887;0.1158;0.1552;0.0818;0.0639;0.1369;0.2645;0.3482;0.1208;0.377;0.1801;0.2347;0.2479	0.207394	2	Bladder;Blood	-0.0636;-0.0011	-0.0323829	3	Brain;Prostate;Stomach	0.3803;0.3482;0.377	0.376962
SLAMF7	24	BLCA;BRCA;CESC;COADREAD;DLBC;ESCA;GBMLGG;HNSC;KIPAN;LAML;LIHC;LUAD;LUSC;OV;PAAD;PCPG;PRAD;SARC;SKCM;STAD;TGCT;THCA;UCEC;UCS	0.2566;0.3881;0.3516;0.2733;0.3624;0.1654;0.3364;0.3518;0.2829;0.2846;0.1516;0.1895;0.1483;0.3572;0.0745;0.2759;0.3192;0.2916;0.2563;0.2183;0.4377;0.3562;0.0997;0.2811	0.281985	1	ACC	-0.04	-0.04002	9	BLCA;COADREAD;DLBC;HNSC;KIPAN;OV;PCPG;PRAD;THCA	0.2566;0.2733;0.3624;0.3518;0.2829;0.3572;0.2759;0.3192;0.3562	0.319207													11	Adrenal Gland;Bladder;Cervix Uteri;Colon;Esophagus;Kidney;Ovary;Pancreas;Prostate;Thyroid;Uterus	0.2087;0.2909;0.5909;0.47;0.5825;0.1686;0.0967;0.1562;0.2184;0.1247;0.314	0.218431	5	Blood;Breast;Liver;Lung;Stomach	-0.8347;-0.0223;-0.0418;-0.0236;-0.0989	-0.0418302	1	Uterus	0.314	0.31403
SLAMF8	24	BLCA;BRCA;CESC;COADREAD;DLBC;ESCA;GBMLGG;HNSC;KIPAN;LAML;LIHC;LUAD;LUSC;OV;PAAD;PCPG;PRAD;SARC;SKCM;STAD;TGCT;THCA;UCEC;UCS	0.1992;0.4754;0.234;0.2952;0.4234;0.0773;0.3146;0.0519;0.1613;0.078;0.1567;0.2943;0.1118;0.3081;0.0397;0.0724;0.1593;0.3917;0.3558;0.332;0.4678;0.3319;0.1251;0.3654	0.264135	1	ACC	-0.1202	-0.120169	9	BRCA;COADREAD;DLBC;LUAD;OV;SARC;STAD;TGCT;THCA	0.4754;0.2952;0.4234;0.2943;0.3081;0.3917;0.332;0.4678;0.3319	0.332047													16	Adrenal Gland;Bladder;Blood;Brain;Breast;Colon;Kidney;Liver;Lung;Pancreas;Prostate;Skin;Stomach;Testis;Thyroid;Uterus	0.1936;0.1273;0.4275;0.0833;0.0324;0.3404;0.522;0.1829;0.0037;0.0491;0.1267;0.1189;0.1556;0.1398;0.053;0.0787	0.126976	4	Cervix Uteri;Esophagus;Muscle;Ovary	-0.1455;-0.1021;-0.0518;-0.0725	-0.0872979	1	Kidney	0.522	0.522042
SLC15A3	24	BLCA;BRCA;CESC;COADREAD;DLBC;ESCA;GBMLGG;HNSC;KIPAN;LAML;LIHC;LUAD;LUSC;OV;PAAD;PCPG;PRAD;SARC;SKCM;STAD;TGCT;THCA;UCEC;UCS	0.2363;0.4616;0.3221;0.2121;0.1301;0.1441;0.2631;0.2728;0.163;0.6643;0.2699;0.259;0.1649;0.4762;0.1231;0.0803;0.3183;0.3992;0.2569;0.1563;0.5213;0.3131;0.3736;0.3638	0.266487	1	ACC	-0.0968	-0.0968366	9	BLCA;BRCA;LAML;LIHC;OV;PRAD;SARC;TGCT;UCEC	0.2363;0.4616;0.6643;0.2699;0.4762;0.3183;0.3992;0.5213;0.3736	0.399191	1	HNSC	0.3063	0.306342	0								15	Adrenal Gland;Bladder;Blood;Brain;Breast;Kidney;Liver;Lung;Muscle;Pancreas;Prostate;Stomach;Testis;Thyroid;Uterus	0.1264;0.492;0.5893;0.2762;0.2736;0.0836;0.1841;0.0686;0.0113;0.2318;0.2154;0.3423;0.1899;0.1051;0.1956	0.195617	5	Cervix Uteri;Colon;Esophagus;Ovary;Skin	-0.0273;-0.4044;-0.5138;-0.0201;-0.0309	-0.0309202
SQRDL	23	BLCA;BRCA;CESC;COADREAD;DLBC;ESCA;GBMLGG;HNSC;KIPAN;LAML;LIHC;LUAD;LUSC;OV;PAAD;PCPG;SARC;SKCM;STAD;TGCT;THCA;UCEC;UCS	0.3525;0.103;0.4722;0.1115;0.3853;0.5514;0.3468;0.5749;0.1165;0.5981;0.0889;0.2081;0.4403;0.2484;0.1764;0.0815;0.3224;0.4554;0.2752;0.3531;0.1558;0.2399;0.2874	0.287372	2	ACC;PRAD	-0.3436;-0.0109	-0.177279	9	BLCA;CESC;DLBC;ESCA;HNSC;LAML;LUSC;SKCM;STAD	0.3525;0.4722;0.3853;0.5514;0.5749;0.5981;0.4403;0.4554;0.2752	0.455424	10	BLCA;BRCA;CESC;ESCA;HNSC;LIHC;LUAD;LUSC;OV;PAAD	0.1648;0.2741;0.1469;0.3474;0.5513;0.3007;0.193;0.0699;0.5879;0.1292	0.233549	7	COAD;KIPAN;LAML;PRAD;SARC;STAD;THCA	-0.0213;-0.2693;-0.0831;-0.1497;-0.2972;-0.08;-0.3353	-0.149696	2	HNSC;OV	0.5513;0.5879	0.569643	17	Adrenal Gland;Bladder;Blood;Brain;Breast;Cervix Uteri;Colon;Esophagus;Kidney;Liver;Lung;Muscle;Ovary;Skin;Stomach;Testis;Uterus	0.0731;0.1091;0.8008;0.433;0.0723;0.4727;0.5633;0.6064;0.3823;0.3551;0.3095;0.2056;0.041;0.034;0.2164;0.0632;0.1056	0.21639	3	Pancreas;Prostate;Thyroid	-0.0582;-0.0197;-0.1499	-0.0582461	2	Brain;Lung	0.433;0.3095	0.371254
TK1	22	ACC;BLCA;BRCA;CESC;COADREAD;DLBC;ESCA;GBMLGG;LIHC;LUAD;LUSC;OV;PAAD;PCPG;PRAD;SARC;SKCM;STAD;TGCT;THCA;UCEC;UCS	0.6248;0.1245;0.4299;0.0629;0.246;0.0115;0.1887;0.3248;0.312;0.3118;1e-04;0.3363;0.2087;0.0802;0.2451;0.4228;0.3291;0.1597;0.1552;0.2766;0.3356;0.0402	0.245543	3	HNSC;KIPAN;LAML	-0.091;-0.0953;-0.0671	-0.0909627	9	ACC;BRCA;COADREAD;LIHC;LUAD;OV;PRAD;SARC;UCEC	0.6248;0.4299;0.246;0.312;0.3118;0.3363;0.2451;0.4228;0.3356	0.335639	9	BRCA;CESC;COAD;LGG;LUAD;LUSC;OV;SARC;SKCM	0.0787;0.4231;0.1117;0.2613;0.2723;0.0124;0.0513;0.4328;0.3616	0.261343	11	BLCA;DLBC;ESCA;HNSC;KIPAN;LAML;LIHC;PAAD;PRAD;STAD;THCA	-0.0766;-0.0542;-0.0886;-0.4113;-0.1835;-0.1263;-0.0944;-0.0681;-0.2433;-0.2034;-0.4679	-0.126286	1	SKCM	0.3616	0.361571	13	Adrenal Gland;Bladder;Brain;Cervix Uteri;Colon;Esophagus;Liver;Lung;Ovary;Pancreas;Stomach;Thyroid;Uterus	0.1707;0.0364;0.0759;0.2818;0.4678;0.4195;0.0409;0.1545;0.1176;0.1016;0.2285;0.1616;0.0095	0.154544	7	Blood;Breast;Kidney;Muscle;Prostate;Skin;Testis	-0.8059;-0.3328;-0.4117;-0.0624;-0.0579;-0.0815;-0.0088	-0.0815009
TNF	22	BLCA;BRCA;CESC;COADREAD;ESCA;GBMLGG;HNSC;KIPAN;LAML;LUAD;LUSC;OV;PAAD;PCPG;PRAD;SARC;SKCM;STAD;TGCT;THCA;UCEC;UCS	0.2617;0.3275;0.1187;0.3701;0.2967;0.0879;0.2347;0.0274;0.3018;0.1514;0.2577;0.2776;0.2596;0.1972;0.3102;0.3531;0.2868;0.34;0.45;0.1404;0.3748;0.4139	0.282187	1	DLBC	-0.036	-0.0360399	9	BLCA;COADREAD;LUSC;OV;PRAD;SARC;STAD;UCEC;UCS	0.2617;0.3701;0.2577;0.2776;0.3102;0.3531;0.34;0.3748;0.4139	0.339979													6	Colon;Esophagus;Kidney;Lung;Prostate;Stomach	0.3698;0.3734;0.2786;0.1657;0.0794;0.3725	0.324197	3	Adrenal Gland;Blood;Breast	-0.104;-0.6882;-0.104	-0.103994
TREM1	20	BLCA;BRCA;CESC;COADREAD;DLBC;ESCA;HNSC;KIPAN;LAML;LUSC;OV;PAAD;PRAD;SARC;SKCM;STAD;TGCT;THCA;UCEC;UCS	0.2792;0.3226;0.1128;0.3891;0.3307;0.3635;0.1783;0.2751;0.6882;0.1852;0.3047;0.176;0.4928;0.303;0.4212;0.5465;0.3765;0.2811;0.33;0.3689	0.326297	1	LUAD	-0.0172	-0.0171824	9	BLCA;COADREAD;KIPAN;LAML;OV;PRAD;SKCM;STAD;UCEC	0.2792;0.3891;0.2751;0.6882;0.3047;0.4928;0.4212;0.5465;0.33	0.389091													14	Adrenal Gland;Blood;Breast;Colon;Esophagus;Kidney;Liver;Lung;Muscle;Pancreas;Prostate;Testis;Thyroid;Uterus	0.4001;0.6287;0.6693;0.3153;0.2013;0.5407;0.3528;0.2686;0.3799;0.4924;0.3612;0.198;0.4107;0.4296	0.390001	2	Bladder;Cervix Uteri	-0.4182;-0.4273	-0.422727	8	Adrenal Gland;Breast;Kidney;Muscle;Pancreas;Prostate;Thyroid;Uterus	0.4001;0.6693;0.5407;0.3799;0.4924;0.3612;0.4107;0.4296	0.420164
XAF1	24	BLCA;BRCA;CESC;COADREAD;DLBC;ESCA;GBMLGG;HNSC;KIPAN;LAML;LIHC;LUAD;LUSC;OV;PAAD;PCPG;PRAD;SARC;SKCM;STAD;TGCT;THCA;UCEC;UCS	0.2736;0.5187;0.355;0.1652;0.3829;0.2514;0.2612;0.382;0.1344;0.2195;0.075;0.2508;0.2533;0.4823;0.103;0.2441;0.1376;0.2778;0.2215;0.1859;0.4497;0.2322;0.3363;0.3757	0.252364	1	ACC	-0.1312	-0.13116	9	BLCA;BRCA;DLBC;HNSC;LUSC;OV;PCPG;UCEC;UCS	0.2736;0.5187;0.3829;0.382;0.2533;0.4823;0.2441;0.3363;0.3757	0.375654	2	HNSC;THCA	0.1783;0.0156	0.0969599	1	LAML	-0.0617	-0.0617309					9	Adrenal Gland;Bladder;Brain;Breast;Kidney;Pancreas;Prostate;Testis;Thyroid	0.2163;0.2364;0.1826;0.3444;0.2753;0.2389;0.1895;0.272;0.3063	0.238942	11	Blood;Cervix Uteri;Colon;Esophagus;Liver;Lung;Muscle;Ovary;Skin;Stomach;Uterus	-0.6083;-0.0182;-0.3547;-0.0752;-0.1218;-0.0788;-0.1264;-0.1673;-0.154;-0.0179;-0.0397	-0.12185
ZBP1	23	BLCA;BRCA;CESC;COADREAD;DLBC;ESCA;GBMLGG;HNSC;KIPAN;LAML;LIHC;LUAD;LUSC;OV;PAAD;PRAD;SARC;SKCM;STAD;TGCT;THCA;UCEC;UCS	0.3615;0.6004;0.3753;0.2218;0.1772;0.0375;0.2718;0.4499;0.2018;0.4198;0.1884;0.2098;0.1784;0.545;0.3638;0.2433;0.3997;0.3699;0.2146;0.439;0.3589;0.3165;0.5544	0.358919	0				9	BLCA;BRCA;HNSC;OV;PAAD;PRAD;SARC;THCA;UCS	0.3615;0.6004;0.4499;0.545;0.3638;0.2433;0.3997;0.3589;0.5544	0.399662													14	Adrenal Gland;Blood;Breast;Cervix Uteri;Colon;Esophagus;Kidney;Lung;Pancreas;Prostate;Stomach;Testis;Thyroid;Uterus	0.0941;0.3919;0.1709;0.7182;0.5041;0.4233;0.364;0.0346;0.1291;0.2123;0.0249;0.349;0.2166;0.2985	0.257558	2	Bladder;Liver	-0.0455;-0.1251	-0.0852561	3	Cervix Uteri;Testis;Uterus	0.7182;0.349;0.2985	0.349001
ANKRD22	22	BLCA;BRCA;CESC;DLBC;ESCA;GBMLGG;HNSC;KIPAN;LAML;LIHC;LUAD;LUSC;OV;PAAD;PRAD;SARC;SKCM;STAD;TGCT;THCA;UCEC;UCS	0.1117;0.329;0.2914;0.5278;0.1654;0.1628;0.4894;0.2183;0.4723;0.2226;0.127;0.3168;0.3568;0.1201;0.0765;0.4285;0.4121;0.1503;0.5638;0.2441;0.1664;0.5057	0.267772	1	COADREAD	-0.0146	-0.0146354	8	DLBC;HNSC;LUSC;OV;SARC;SKCM;TGCT;UCS	0.5278;0.4894;0.3168;0.3568;0.4285;0.4121;0.5638;0.5057	0.458967													7	Adrenal Gland;Bladder;Blood;Kidney;Lung;Prostate;Testis	0.2539;0.4091;0.7556;0.5462;0.3347;0.0188;0.0069	0.334735	2	Pancreas;Stomach	-0.1526;-0.1454	-0.148976	2	Kidney;Lung	0.5462;0.3347	0.440461
AOAH	24	BLCA;BRCA;CESC;COADREAD;DLBC;ESCA;GBMLGG;HNSC;KIPAN;LAML;LIHC;LUAD;LUSC;OV;PAAD;PCPG;PRAD;SARC;SKCM;STAD;TGCT;THCA;UCEC;UCS	0.2356;0.3094;0.2609;0.1545;0.3289;0.0306;0.16;0.0915;0.2929;0.6001;0.1147;0.3204;0.1599;0.3164;0.0806;0.211;0.2557;0.3786;0.0912;0.2173;0.3701;0.2731;0.1419;0.382	0.24563	1	ACC	-0.2202	-0.220219	8	BLCA;KIPAN;LAML;LUAD;OV;PRAD;SARC;UCS	0.2356;0.2929;0.6001;0.3204;0.3164;0.2557;0.3786;0.382	0.318421													19	Adrenal Gland;Bladder;Blood;Brain;Breast;Cervix Uteri;Colon;Esophagus;Kidney;Liver;Lung;Muscle;Ovary;Pancreas;Prostate;Stomach;Testis;Thyroid;Uterus	0.0294;0.1818;0.4734;0.036;0.3271;0.2506;0.5623;0.3411;0.2654;0.1369;0.3855;0.1522;0.0754;0.1793;0.2176;0.3155;0.2928;0.1488;0.2907	0.25057	0				2	Lung;Uterus	0.3855;0.2907	0.338113
APOL1	22	BLCA;BRCA;CESC;COADREAD;DLBC;ESCA;GBMLGG;HNSC;LAML;LIHC;LUAD;LUSC;OV;PCPG;PRAD;SARC;SKCM;STAD;TGCT;THCA;UCEC;UCS	0.1533;0.4054;0.4659;0.1624;0.6349;0.2275;0.3539;0.3566;0.2112;0.1948;0.1826;0.3792;0.3818;0.2264;0.1178;0.3784;0.3325;0.1869;0.3562;0.2882;0.2171;0.3082	0.298219	3	ACC;KIPAN;PAAD	-0.0534;-0.0423;-0.0479	-0.0479216	8	BRCA;CESC;DLBC;HNSC;LUSC;OV;PCPG;SARC	0.4054;0.4659;0.6349;0.3566;0.3792;0.3818;0.2264;0.3784	0.380476	10	BLCA;DLBC;ESCA;HNSC;LAML;LIHC;OV;PAAD;STAD;THCA	0.0763;0.202;0.1881;0.2159;0.2822;0.2422;0.064;0.0033;0.0083;0.4601	0.195051	10	BRCA;CESC;COAD;KIPAN;LGG;LUAD;LUSC;PRAD;SARC;SKCM	-0.1077;-0.1169;-0.0334;-0.4182;-0.0614;-0.1711;-0.0871;-0.393;-0.2353;-0.2754	-0.143991	1	KIPAN	-0.4182	0.418238	14	Adrenal Gland;Bladder;Brain;Breast;Kidney;Lung;Muscle;Pancreas;Prostate;Skin;Stomach;Testis;Thyroid;Uterus	0.1772;0.2636;0.3414;0.1264;0.3735;0.1068;0.0543;0.181;0.3147;0.0465;0.3953;0.2535;0.1477;0.1669	0.179139	6	Blood;Cervix Uteri;Colon;Esophagus;Liver;Ovary	-0.3714;-0.0818;-0.1992;-0.0391;-0.1125;-0.0806	-0.0971428	2	Prostate;Stomach	0.3147;0.3953	0.354994
APOL6	23	BLCA;BRCA;CESC;COADREAD;DLBC;GBMLGG;HNSC;KIPAN;LAML;LIHC;LUAD;LUSC;OV;PAAD;PCPG;PRAD;SARC;SKCM;STAD;TGCT;THCA;UCEC;UCS	0.3755;0.4271;0.3042;0.2363;0.387;0.2491;0.3735;0.2254;0.1703;0.0834;0.2893;0.2357;0.4087;0.0891;0.1471;0.0987;0.3388;0.2308;0.21;0.4104;0.2583;0.2783;0.2316	0.249117	2	ACC;ESCA	-0.3165;-0.0073	-0.161926	8	BLCA;BRCA;COADREAD;DLBC;HNSC;LUAD;LUSC;OV	0.3755;0.4271;0.2363;0.387;0.3735;0.2893;0.2357;0.4087	0.374536	10	BLCA;CESC;DLBC;ESCA;HNSC;LIHC;LUAD;OV;STAD;THCA	0.3142;0.1454;0.2473;0.1812;0.4852;0.2477;0.1603;0.253;0.0565;0.1326	0.214256	10	BRCA;COAD;KIPAN;LAML;LGG;LUSC;PAAD;PRAD;SARC;SKCM	-0.0961;-0.0142;-0.1835;-0.0724;-0.0554;-0.0748;-0.0465;-0.2245;-0.1895;-0.0748	-0.0747922	1	HNSC	0.4852	0.485168	16	Adrenal Gland;Bladder;Blood;Brain;Breast;Cervix Uteri;Colon;Esophagus;Kidney;Lung;Pancreas;Prostate;Stomach;Testis;Thyroid;Uterus	0.1132;0.0182;0.269;0.3783;0.6106;0.0545;0.3544;0.3803;0.5121;0.1379;0.3086;0.2294;0.2379;0.235;0.1182;0.0171	0.236405	4	Liver;Muscle;Ovary;Skin	-0.1766;-0.0477;-0.1925;-0.0913	-0.133963	4	Brain;Breast;Kidney;Pancreas	0.3783;0.6106;0.5121;0.3086	0.445217
B2M	23	BLCA;BRCA;CESC;COADREAD;DLBC;GBMLGG;HNSC;KIPAN;LAML;LIHC;LUAD;LUSC;OV;PAAD;PCPG;PRAD;SARC;SKCM;STAD;TGCT;THCA;UCEC;UCS	0.2529;0.4318;0.0704;0.1524;0.2616;0.3452;0.172;0.3505;0.3116;0.1255;0.3166;0.1739;0.4059;0.0936;0.2263;0.039;0.3744;0.2429;0.2467;0.2853;0.2816;0.1118;0.3853	0.252926	2	ACC;ESCA	-0.0674;-0.1432	-0.105299	8	BLCA;BRCA;KIPAN;LUAD;OV;PCPG;SARC;UCS	0.2529;0.4318;0.3505;0.3166;0.4059;0.2263;0.3744;0.3853	0.362445	12	BLCA;CESC;COAD;DLBC;HNSC;LAML;LIHC;LUAD;OV;PRAD;STAD;THCA	0.0222;0.4702;0.2534;0.2655;0.2539;0.2052;0.1877;0.0376;0.0315;0.0374;0.2097;0.4453	0.20745	8	BRCA;ESCA;KIPAN;LGG;LUSC;PAAD;SARC;SKCM	-0.237;-0.0021;-0.2172;-0.2814;-0.0429;-0.0767;-0.3629;-0.0694	-0.146939	1	CESC	0.4702	0.470227	15	Adrenal Gland;Bladder;Blood;Brain;Breast;Colon;Kidney;Liver;Ovary;Pancreas;Skin;Stomach;Testis;Thyroid;Uterus	0.0672;0.3091;0.4377;0.3335;0.2364;0.4121;0.1984;0.1169;0.0684;0.2376;0.0371;0.1022;0.2668;0.225;0.2579	0.236405	5	Cervix Uteri;Esophagus;Lung;Muscle;Prostate	-0.4455;-0.2722;-0.0144;-0.0802;-0.1078	-0.107828
BIN2	24	BLCA;BRCA;CESC;COADREAD;DLBC;ESCA;GBMLGG;HNSC;KIPAN;LAML;LIHC;LUAD;LUSC;OV;PAAD;PCPG;PRAD;SARC;SKCM;STAD;TGCT;THCA;UCEC;UCS	0.2543;0.3988;0.2158;0.226;0.0289;0.02;0.1742;0.1962;0.2505;0.5746;0.1382;0.2045;0.1349;0.2914;0.0427;0.2937;0.2469;0.3905;0.2267;0.1853;0.4943;0.3019;0.0849;0.3391	0.226337	1	ACC	-0.2009	-0.20094	8	BLCA;BRCA;LAML;OV;PCPG;PRAD;SARC;TGCT	0.2543;0.3988;0.5746;0.2914;0.2937;0.2469;0.3905;0.4943	0.342137	1	LAML	0.1884	0.18842	0								17	Adrenal Gland;Bladder;Blood;Brain;Breast;Colon;Esophagus;Kidney;Liver;Lung;Muscle;Ovary;Pancreas;Prostate;Stomach;Thyroid;Uterus	0.2267;0.3091;0.8506;0.1537;0.4293;0.5729;0.3248;0.3545;0.1679;0.4258;0.2306;0.0492;0.3609;0.1845;0.374;0.1933;0.3678	0.3248	2	Cervix Uteri;Testis	-0.0818;-0.1254	-0.103616	4	Lung;Pancreas;Stomach;Uterus	0.4258;0.3609;0.374;0.3678	0.370901
C1QA	24	BLCA;BRCA;CESC;COADREAD;DLBC;ESCA;GBMLGG;HNSC;KIPAN;LAML;LIHC;LUAD;LUSC;OV;PAAD;PCPG;PRAD;SARC;SKCM;STAD;TGCT;THCA;UCEC;UCS	0.198;0.3919;0.2463;0.2377;0.4268;0.0828;0.3003;0.1123;0.1753;0.4527;0.1955;0.3217;0.093;0.3714;0.0832;0.1555;0.2605;0.3992;0.2159;0.182;0.4072;0.3043;0.1504;0.4301	0.241984	1	ACC	-0.22	-0.219976	8	BRCA;COADREAD;DLBC;LUAD;OV;PRAD;SARC;UCS	0.3919;0.2377;0.4268;0.3217;0.3714;0.2605;0.3992;0.4301	0.381617													14	Adrenal Gland;Bladder;Blood;Brain;Breast;Colon;Kidney;Liver;Ovary;Prostate;Skin;Stomach;Testis;Uterus	0.0713;0.2455;0.3522;0.2313;0.1463;0.2848;0.0114;0.262;0.0032;0.0521;0.2234;0.2734;0.2219;0.2297	0.226521	6	Cervix Uteri;Esophagus;Lung;Muscle;Pancreas;Thyroid	-0.3727;-0.3732;-0.0957;-0.0303;-0.0197;-0.1284	-0.112025	1	Skin	0.2234	0.22335
C1QB	24	BLCA;BRCA;CESC;COADREAD;DLBC;ESCA;GBMLGG;HNSC;KIPAN;LAML;LIHC;LUAD;LUSC;OV;PAAD;PCPG;PRAD;SARC;SKCM;STAD;TGCT;THCA;UCEC;UCS	0.2005;0.3921;0.2556;0.2734;0.3974;0.0503;0.2911;0.1132;0.1817;0.3287;0.2071;0.3252;0.094;0.3702;0.0547;0.127;0.2723;0.3937;0.2162;0.2211;0.4047;0.2969;0.1151;0.4043	0.26398	1	ACC	-0.1672	-0.167226	8	BRCA;COADREAD;DLBC;LUAD;OV;PRAD;SARC;UCS	0.3921;0.2734;0.3974;0.3252;0.3702;0.2723;0.3937;0.4043	0.381139													15	Adrenal Gland;Bladder;Blood;Brain;Breast;Colon;Kidney;Liver;Muscle;Pancreas;Prostate;Skin;Stomach;Testis;Uterus	0.0367;0.2727;0.383;0.2581;0.099;0.361;0.0092;0.2407;0.0313;0.0154;0.0447;0.2652;0.2788;0.165;0.2131	0.213131	5	Cervix Uteri;Esophagus;Lung;Ovary;Thyroid	-0.3364;-0.3211;-0.0436;-0.0225;-0.1458	-0.145828	1	Skin	0.2652	0.265248
CCL18	20	BLCA;BRCA;CESC;COADREAD;DLBC;ESCA;HNSC;KIPAN;LIHC;LUAD;LUSC;OV;PAAD;PRAD;SKCM;STAD;TGCT;THCA;UCEC;UCS	0.3064;0.4483;0.2174;0.3061;0.4412;0.1334;0.1246;0.0587;0.0645;0.2624;0.1105;0.2129;0.1698;0.2946;0.3257;0.3856;0.3976;0.3517;0.162;0.5052	0.278459	0				8	BLCA;BRCA;COADREAD;DLBC;PRAD;STAD;THCA;UCS	0.3064;0.4483;0.3061;0.4412;0.2946;0.3856;0.3517;0.5052	0.368655													4	Breast;Colon;Liver;Thyroid	0.3306;0.2438;0.0199;0.1246	0.184229	3	Esophagus;Lung;Testis	-0.2222;-0.105;-0.1907	-0.190664
CCL2	22	BLCA;BRCA;COADREAD;DLBC;ESCA;GBMLGG;HNSC;KIPAN;LIHC;LUAD;LUSC;OV;PAAD;PCPG;PRAD;SARC;SKCM;STAD;TGCT;THCA;UCEC;UCS	0.1627;0.4295;0.2859;0.1855;0.0772;0.3235;0.0745;0.2204;0.0491;0.3036;0.0837;0.3778;0.1171;0.2855;0.3196;0.4099;0.2646;0.2421;0.5093;0.2673;0.1913;0.2558	0.260182	2	ACC;CESC	-0.2541;-0.023	-0.13854	8	BRCA;COADREAD;LUAD;OV;PCPG;PRAD;SARC;TGCT	0.4295;0.2859;0.3036;0.3778;0.2855;0.3196;0.4099;0.5093	0.348691													14	Adrenal Gland;Brain;Breast;Cervix Uteri;Kidney;Liver;Lung;Ovary;Pancreas;Prostate;Stomach;Testis;Thyroid;Uterus	0.1251;0.2632;0.0687;0.4727;0.04;0.2476;0.2109;0.2526;0.4755;0.3283;0.3599;0.2091;0.3377;0.26	0.256294	5	Bladder;Colon;Esophagus;Muscle;Skin	-0.4636;-0.0134;-0.1077;-0.0948;-0.0158	-0.0947835	4	Ovary;Pancreas;Prostate;Thyroid	0.2526;0.4755;0.3283;0.3377	0.332994
CCL5	24	BLCA;BRCA;CESC;COADREAD;DLBC;ESCA;GBMLGG;HNSC;KIPAN;LAML;LIHC;LUAD;LUSC;OV;PAAD;PCPG;PRAD;SARC;SKCM;STAD;TGCT;THCA;UCEC;UCS	0.2766;0.4198;0.3133;0.2096;0.3878;0.2004;0.3744;0.257;0.1809;0.2932;0.1665;0.3314;0.1136;0.4124;0.141;0.35;0.1291;0.3329;0.381;0.0992;0.4907;0.2459;0.1229;0.3671	0.284875	1	ACC	-0.2039	-0.203885	8	BLCA;BRCA;DLBC;LUAD;OV;PCPG;SKCM;TGCT	0.2766;0.4198;0.3878;0.3314;0.4124;0.35;0.381;0.4907	0.384423													14	Adrenal Gland;Bladder;Blood;Brain;Breast;Cervix Uteri;Colon;Esophagus;Kidney;Ovary;Prostate;Testis;Thyroid;Uterus	0.183;0.1909;0.1695;0.1954;0.0365;0.5;0.3684;0.3382;0.1928;0.014;0.1612;0.3037;0.1398;0.1886	0.189752	5	Liver;Lung;Muscle;Pancreas;Stomach	-0.1864;-0.131;-0.0694;-0.0078;-0.1803	-0.131046
CD14	24	BLCA;BRCA;CESC;COADREAD;DLBC;ESCA;GBMLGG;HNSC;KIPAN;LAML;LIHC;LUAD;LUSC;OV;PAAD;PCPG;PRAD;SARC;SKCM;STAD;TGCT;THCA;UCEC;UCS	0.1998;0.3068;0.2191;0.2634;0.4781;0.1398;0.2958;0.1372;0.1598;0.7374;0.0048;0.2712;0.1504;0.2728;0.06;0.1644;0.3185;0.3891;0.1513;0.2677;0.3464;0.1905;0.1999;0.419	0.241225	1	ACC	-0.4161	-0.416071	8	ACC;COADREAD;DLBC;LAML;PRAD;SARC;STAD;UCS	-0.4161;0.2634;0.4781;0.7374;0.3185;0.3891;0.2677;0.419	0.402581													17	Adrenal Gland;Bladder;Blood;Brain;Breast;Colon;Kidney;Liver;Lung;Muscle;Ovary;Pancreas;Prostate;Skin;Stomach;Testis;Uterus	0.067;0.2545;0.5773;0.2396;0.0231;0.3048;0.0418;0.1452;0.4065;0.0801;0.0403;0.2421;0.1377;0.1363;0.3497;0.0965;0.1629	0.145233	3	Cervix Uteri;Esophagus;Thyroid	-0.6364;-0.3144;-0.041	-0.314435	1	Lung	0.4065	0.406488
CD52	24	ACC;BLCA;BRCA;CESC;COADREAD;ESCA;GBMLGG;HNSC;KIPAN;LAML;LIHC;LUAD;LUSC;OV;PAAD;PCPG;PRAD;SARC;SKCM;STAD;TGCT;THCA;UCEC;UCS	0.031;0.2239;0.3019;0.3202;0.1534;0.134;0.3238;0.1913;0.2032;0.2175;0.1504;0.2185;0.1608;0.285;0.0865;0.3567;0.29;0.3842;0.4199;0.0092;0.4756;0.3586;0.0718;0.3772	0.221203	1	DLBC	-0.2395	-0.239483	8	OV;PCPG;PRAD;SARC;SKCM;TGCT;THCA;UCS	0.285;0.3567;0.29;0.3842;0.4199;0.4756;0.3586;0.3772	0.367901													17	Adrenal Gland;Bladder;Brain;Breast;Cervix Uteri;Colon;Esophagus;Kidney;Liver;Muscle;Ovary;Pancreas;Prostate;Stomach;Testis;Thyroid;Uterus	0.2811;0.3091;0.0522;0.292;0.3;0.4529;0.3386;0.2324;0.1859;0.0235;0.1485;0.3276;0.1347;0.0923;0.2448;0.216;0.1691	0.232405	2	Blood;Lung	-0.6244;-0.0624	-0.343382	2	Adrenal Gland;Pancreas	0.2811;0.3276	0.304341
CD53	23	BLCA;BRCA;CESC;COADREAD;ESCA;GBMLGG;HNSC;KIPAN;LAML;LIHC;LUAD;LUSC;OV;PAAD;PCPG;PRAD;SARC;SKCM;STAD;TGCT;THCA;UCEC;UCS	0.2301;0.3728;0.2939;0.2798;0.0351;0.2599;0.1345;0.233;0.5171;0.1465;0.2651;0.1559;0.3544;0.1099;0.1847;0.2637;0.4102;0.2519;0.2433;0.5226;0.3287;0.0962;0.3669	0.259946	2	ACC;DLBC	-0.2059;-0.1576	-0.181786	8	BLCA;COADREAD;LAML;OV;PRAD;SARC;TGCT;THCA	0.2301;0.2798;0.5171;0.3544;0.2637;0.4102;0.5226;0.3287	0.341529	0				1	LAML	-0.0121	-0.0121041					18	Adrenal Gland;Bladder;Blood;Brain;Breast;Colon;Esophagus;Liver;Lung;Muscle;Ovary;Pancreas;Prostate;Skin;Stomach;Testis;Thyroid;Uterus	0.1063;0.2364;0.7562;0.2017;0.1863;0.537;0.1254;0.3806;0.358;0.2371;0.0474;0.1975;0.2077;0.3133;0.3792;0.1875;0.0506;0.2639	0.222024	2	Cervix Uteri;Kidney	-0.5273;-0.1067	-0.316972	3	Lung;Skin;Stomach	0.358;0.3133;0.3792	0.357997
CDC45	23	ACC;BLCA;BRCA;CESC;COADREAD;DLBC;ESCA;GBMLGG;KIPAN;LIHC;LUAD;LUSC;OV;PAAD;PCPG;PRAD;SARC;SKCM;STAD;TGCT;THCA;UCEC;UCS	0.771;0.0649;0.5028;0.0695;0.2916;0.0852;0.1419;0.2929;0.0589;0.3405;0.2808;0.0216;0.3311;0.3047;0.0662;0.1744;0.3618;0.1806;0.2214;0.3379;0.3106;0.305;0.2474	0.280814	2	HNSC;LAML	-0.0434;-0.1224	-0.082872	8	ACC;BRCA;COADREAD;LIHC;LUAD;OV;PAAD;SARC	0.771;0.5028;0.2916;0.3405;0.2808;0.3311;0.3047;0.3618	0.335844	10	BRCA;ESCA;KIPAN;LGG;LUAD;LUSC;OV;PRAD;SARC;SKCM	0.2536;0.0393;0.1381;0.3722;0.145;0.0513;0.0992;0.5052;0.4989;0.1825	0.163764	10	BLCA;CESC;COAD;DLBC;HNSC;LAML;LIHC;PAAD;STAD;THCA	-0.0027;-0.0454;-0.0624;-0.2834;-0.2756;-0.0768;-0.0119;-0.1835;-0.2382;-0.2183	-0.130121	1	LGG	0.3722	0.372167	15	Adrenal Gland;Brain;Breast;Cervix Uteri;Colon;Esophagus;Kidney;Liver;Lung;Muscle;Ovary;Pancreas;Stomach;Thyroid;Uterus	0.1202;0.1426;0.2632;0.1455;0.5157;0.6428;0.096;0.1611;0.0311;0.0453;0.0287;0.1222;0.129;0.1636;0.2685	0.142554	5	Bladder;Blood;Prostate;Skin;Testis	-0.1;-0.7903;-0.0615;-0.1254;-0.1734	-0.125407
CDKN1A	19	BLCA;CESC;COADREAD;DLBC;ESCA;GBMLGG;HNSC;LAML;LIHC;LUAD;LUSC;OV;PAAD;PCPG;PRAD;SKCM;STAD;TGCT;THCA	0.1511;0.4181;0.0114;0.4304;0.5102;0.2553;0.3798;0.2973;0.071;0.061;0.2359;0.1084;0.0607;0.2895;0.2536;0.2183;0.127;0.1815;0.326	0.235888	6	ACC;BRCA;KIPAN;SARC;UCEC;UCS	-0.2106;-0.0547;-0.1009;-0.0729;-0.2056;-0.2652	-0.153256	8	CESC;DLBC;ESCA;HNSC;LUSC;PCPG;PRAD;THCA	0.4181;0.4304;0.5102;0.3798;0.2359;0.2895;0.2536;0.326	0.352921	11	BLCA;BRCA;DLBC;ESCA;HNSC;LGG;LIHC;LUSC;OV;STAD;THCA	0.332;0.0227;0.199;0.2688;0.5027;0.054;0.3368;0.0985;0.4932;0.0624;0.078	0.198956	9	CESC;COAD;KIPAN;LAML;LUAD;PAAD;PRAD;SARC;SKCM	-0.0915;-0.0754;-0.1493;-0.2998;-6e-04;-0.0697;-0.0374;-0.1605;-0.2261	-0.0915385	2	HNSC;OV	0.5027;0.4932	0.497982	16	Adrenal Gland;Brain;Breast;Cervix Uteri;Colon;Esophagus;Kidney;Liver;Lung;Muscle;Prostate;Skin;Stomach;Testis;Thyroid;Uterus	0.2266;0.3825;0.2864;0.2;0.594;0.4447;0.6049;0.1835;0.0708;0.1455;0.4541;0.0268;0.4633;0.3203;0.2991;0.4418	0.309713	4	Bladder;Blood;Ovary;Pancreas	-0.0636;-0.8008;-0.0051;-0.015	-0.0393101	6	Brain;Kidney;Prostate;Stomach;Testis;Uterus	0.3825;0.6049;0.4541;0.4633;0.3203;0.4418	0.447972
CENPW	24	ACC;BLCA;BRCA;CESC;COADREAD;DLBC;ESCA;GBMLGG;HNSC;LAML;LIHC;LUAD;LUSC;OV;PAAD;PCPG;PRAD;SARC;SKCM;STAD;TGCT;THCA;UCEC;UCS	0.5822;0.1403;0.4728;0.4353;0.0973;0.0276;0.2361;0.3097;0.0603;0.0161;0.3381;0.3406;0.2987;0.302;0.2966;0.0061;0.2177;0.1775;0.3256;0.184;0.3928;0.3228;0.1236;0.1988	0.26634	1	KIPAN	-0.0164	-0.0163861	8	ACC;BRCA;CESC;LIHC;LUAD;LUSC;OV;PAAD	0.5822;0.4728;0.4353;0.3381;0.3406;0.2987;0.302;0.2966	0.339371	10	CESC;COAD;HNSC;KIPAN;LGG;LUAD;PAAD;SARC;SKCM;THCA	0.0377;0.2095;0.1014;0.1597;0.0477;0.1711;0.0232;0.2829;0.2761;0.0312	0.130561	10	BLCA;BRCA;DLBC;ESCA;LAML;LIHC;LUSC;OV;PRAD;STAD	-0.0988;-0.0516;-0.12;-0.1805;-0.2011;-0.1588;-0.144;-0.0773;-0.2058;-0.3325	-0.151401	1	STAD	-0.3325	0.332462	10	Adrenal Gland;Cervix Uteri;Colon;Esophagus;Kidney;Liver;Muscle;Ovary;Stomach;Uterus	0.138;0.5818;0.2168;0.5298;0.0656;0.1296;0.0851;0.2609;0.2802;0.2214	0.219117	10	Bladder;Blood;Brain;Breast;Lung;Pancreas;Prostate;Skin;Testis;Thyroid	-0.2182;-0.7003;-0.0984;-0.3955;-0.109;-0.0023;-0.0074;-0.0479;-0.1727;-0.0425	-0.103672	1	Ovary	0.2609	0.260924
CLEC4A	24	BLCA;BRCA;CESC;COADREAD;DLBC;ESCA;GBMLGG;HNSC;KIPAN;LAML;LIHC;LUAD;LUSC;OV;PAAD;PCPG;PRAD;SARC;SKCM;STAD;TGCT;THCA;UCEC;UCS	0.232;0.3615;0.2736;0.3932;0.3602;0.0816;0.2966;0.2064;0.2975;0.6385;0.1968;0.2562;0.2044;0.2524;0.1674;0.0416;0.2896;0.3937;0.1824;0.4388;0.3843;0.2807;0.1508;0.3417	0.277147	1	ACC	-0.1107	-0.110749	8	BLCA;COADREAD;DLBC;KIPAN;LAML;PRAD;SARC;STAD	0.232;0.3932;0.3602;0.2975;0.6385;0.2896;0.3937;0.4388	0.376708													17	Adrenal Gland;Blood;Brain;Breast;Esophagus;Kidney;Liver;Lung;Muscle;Ovary;Pancreas;Prostate;Skin;Stomach;Testis;Thyroid;Uterus	0.0622;0.8148;0.2049;0.1906;0.0577;0.0825;0.028;0.3173;0.1357;0.1967;0.0689;0.2003;0.0587;0.3759;0.0258;0.1624;0.048	0.135656	3	Bladder;Cervix Uteri;Colon	-0.2091;-0.3909;-0.0045	-0.209091	2	Lung;Stomach	0.3173;0.3759	0.346614
DAPP1	23	BLCA;BRCA;CESC;COADREAD;ESCA;GBMLGG;HNSC;KIPAN;LAML;LIHC;LUAD;LUSC;OV;PAAD;PCPG;PRAD;SARC;SKCM;STAD;TGCT;THCA;UCEC;UCS	0.2794;0.3176;0.5942;0.1573;0.5965;0.2863;0.5215;0.2468;0.4461;0.148;0.2695;0.42;0.3485;0.0953;0.3015;0.2125;0.3495;0.3551;0.1989;0.3011;0.3717;0.2558;0.2641	0.301136	2	ACC;DLBC	-0.1491;-0.1067	-0.127929	8	BLCA;CESC;ESCA;HNSC;LUSC;OV;PCPG;THCA	0.2794;0.5942;0.5965;0.5215;0.42;0.3485;0.3015;0.3717	0.395859	1	HNSC	0.42	0.419988	0								18	Adrenal Gland;Bladder;Blood;Brain;Cervix Uteri;Colon;Esophagus;Kidney;Liver;Lung;Muscle;Ovary;Pancreas;Prostate;Stomach;Testis;Thyroid;Uterus	0.1471;0.4182;0.0859;0.2541;0.2455;0.4873;0.6628;0.0649;0.5247;0.231;0.0293;0.0414;0.2701;0.1419;0.2751;0.1647;0.0945;0.0526	0.197816	1	Breast	-0.2178	-0.21778	1	Liver	0.5247	0.524697
FERMT3	22	BLCA;BRCA;CESC;COADREAD;GBMLGG;HNSC;KIPAN;LAML;LIHC;LUAD;LUSC;OV;PAAD;PCPG;PRAD;SARC;SKCM;STAD;TGCT;THCA;UCEC;UCS	0.219;0.3915;0.2677;0.1089;0.3074;0.1091;0.1851;0.307;0.1738;0.2353;0.1051;0.3349;0.0462;0.2587;0.3613;0.3748;0.0981;0.1016;0.4962;0.3312;0.1223;0.3769	0.246981	3	ACC;DLBC;ESCA	-0.2445;-0.0587;-0.1396	-0.139616	8	BRCA;OV;PCPG;PRAD;SARC;TGCT;THCA;UCS	0.3915;0.3349;0.2587;0.3613;0.3748;0.4962;0.3312;0.3769	0.36807	9	BLCA;BRCA;DLBC;LAML;LGG;LUAD;LUSC;PRAD;THCA	0.1375;0.0275;0.1547;0.3786;0.1062;0.0527;0.0115;0.5426;0.0234	0.106216	2	SARC;SKCM	-0.2637;-0.1971	-0.230396					17	Adrenal Gland;Bladder;Blood;Brain;Breast;Colon;Kidney;Liver;Lung;Muscle;Ovary;Pancreas;Prostate;Skin;Stomach;Testis;Uterus	0.1857;0.4273;0.5978;0.278;0.3229;0.5791;0.2152;0.3913;0.3861;0.0244;0.0656;0.2964;0.2516;0.1306;0.2078;0.2341;0.3953	0.278002	3	Cervix Uteri;Esophagus;Thyroid	-0.3909;-0.1422;-0.0174	-0.142192	3	Lung;Pancreas;Uterus	0.3861;0.2964;0.3953	0.386136
GNGT2	24	BLCA;BRCA;CESC;COADREAD;DLBC;ESCA;GBMLGG;HNSC;KIPAN;LAML;LIHC;LUAD;LUSC;OV;PAAD;PCPG;PRAD;SARC;SKCM;STAD;TGCT;THCA;UCEC;UCS	0.204;0.4675;0.3191;0.2305;0.1448;0.0917;0.2903;0.1868;0.2907;0.4746;0.2493;0.3379;0.1822;0.4063;0.1659;0.2049;0.278;0.3541;0.2975;0.2593;0.5424;0.2255;0.2351;0.2342	0.25427	1	ACC	-0.1496	-0.1496	8	BRCA;KIPAN;LIHC;LUAD;OV;PRAD;SARC;TGCT	0.4675;0.2907;0.2493;0.3379;0.4063;0.278;0.3541;0.5424	0.345984													13	Adrenal Gland;Brain;Breast;Cervix Uteri;Colon;Esophagus;Liver;Lung;Pancreas;Prostate;Stomach;Testis;Uterus	0.1537;0.1825;0.4172;0.2091;0.4018;0.0184;0.119;0.0482;0.0932;0.1608;0.3469;0.1132;0.1126	0.153665	5	Bladder;Blood;Kidney;Ovary;Thyroid	-0.2273;-0.7437;-0.2133;-0.0333;-0.0746	-0.213343
GPRASP1	0				25	ACC;BLCA;BRCA;CESC;COADREAD;DLBC;ESCA;GBMLGG;HNSC;KIPAN;LAML;LIHC;LUAD;LUSC;OV;PAAD;PCPG;PRAD;SARC;SKCM;STAD;TGCT;THCA;UCEC;UCS	-0.3261;-0.2806;-0.3563;-0.1021;-0.2763;-0.0564;-0.1512;-0.2047;-0.1772;-0.107;-0.1321;-0.2688;-0.3501;-0.2563;-0.2046;-0.2156;-0.1522;-0.1511;-0.3423;-0.28;-0.2452;-0.4407;-0.3648;-0.3467;-0.4208	-0.256291	8	BLCA;COADREAD;LIHC;LUAD;LUSC;STAD;UCEC;UCS	-0.2806;-0.2763;-0.2688;-0.3501;-0.2563;-0.2452;-0.3467;-0.4208	0.278478	4	KIPAN;LUSC;PRAD;SKCM	0.137;0.2492;0.0374;0.1199	0.128447	7	BLCA;ESCA;HNSC;LGG;LIHC;LUAD;SARC	-0.0373;-0.1299;-0.4085;-0.1708;-0.0724;-0.0858;-0.0324	-0.0857947					8	Adrenal Gland;Bladder;Blood;Kidney;Skin;Stomach;Testis;Thyroid	0.0108;0.1545;0.1985;0.1417;0.1544;0.0898;0.3107;0.2021	0.15446	12	Brain;Breast;Cervix Uteri;Colon;Esophagus;Liver;Lung;Muscle;Ovary;Pancreas;Prostate;Uterus	-0.3422;-0.2769;-0.4727;-0.5249;-0.6275;-0.2994;-0.1558;-0.0521;-0.0563;-0.1328;-0.0247;-0.1419	-0.216361
HCAR3	19	BLCA;CESC;COADREAD;DLBC;ESCA;HNSC;KIPAN;LAML;LIHC;LUAD;LUSC;OV;PAAD;PRAD;SKCM;TGCT;THCA;UCEC;UCS	0.2278;0.4925;0.5663;0.3341;0.6676;0.3903;0.3318;0.442;0.1559;0.0987;0.3938;0.0639;0.4423;0.194;0.2994;0.3266;0.4084;0.1936;0.2039	0.331798	1	BRCA	-0.0684	-0.0684343	8	CESC;COADREAD;ESCA;HNSC;KIPAN;LUSC;PAAD;THCA	0.4925;0.5663;0.6676;0.3903;0.3318;0.3938;0.4423;0.4084	0.425335	1	HNSC	0.558	0.558035	0				1	HNSC	0.558	0.558035	7	Bladder;Blood;Breast;Kidney;Lung;Prostate;Testis	0.1727;0.3479;0.2516;0.5913;0.2786;0.2339;0.0144	0.251613	0				1	Kidney	0.5913	0.591276
HERC5	24	BLCA;BRCA;CESC;COADREAD;DLBC;ESCA;GBMLGG;HNSC;KIPAN;LAML;LIHC;LUAD;LUSC;OV;PAAD;PCPG;PRAD;SARC;SKCM;STAD;TGCT;THCA;UCEC;UCS	0.2727;0.5694;0.2939;0.0809;0.4921;0.1839;0.1924;0.2337;0.2764;0.0895;0.1996;0.3678;0.1149;0.5743;0.2714;0.0147;0.0635;0.0768;0.0874;0.1121;0.2877;0.2489;0.4737;0.2884	0.241323	1	ACC	-0.2179	-0.217931	8	BLCA;BRCA;DLBC;KIPAN;LUAD;OV;PAAD;UCEC	0.2727;0.5694;0.4921;0.2764;0.3678;0.5743;0.2714;0.4737	0.420743	2	BLCA;PRAD	0.1696;0.5988	0.384208	3	LAML;OV;PAAD	-0.0282;-0.0587;-0.018	-0.0282457					11	Adrenal Gland;Bladder;Brain;Breast;Cervix Uteri;Kidney;Lung;Muscle;Prostate;Skin;Thyroid	0.0556;0.1818;0.3271;0.3208;0.0727;0.0641;0.0236;0.0432;0.087;0.1705;0.0203	0.0727273	9	Blood;Colon;Esophagus;Liver;Ovary;Pancreas;Stomach;Testis;Uterus	-0.4637;-0.4112;-0.5189;-0.1281;-0.1723;-0.0321;-0.0771;-0.079;-0.0922	-0.12807
IGIP	2	LAML;LUSC	0.0489;0.001	0.024919	23	ACC;BLCA;BRCA;CESC;COADREAD;DLBC;ESCA;GBMLGG;HNSC;KIPAN;LIHC;LUAD;OV;PAAD;PCPG;PRAD;SARC;SKCM;STAD;TGCT;THCA;UCEC;UCS	-0.4636;-0.1411;-0.4488;-0.1273;-0.3997;-0.382;-0.2242;-0.3314;-0.0312;-0.1745;-0.1238;-0.3392;-0.2626;-0.3418;-0.0423;-0.3219;-0.3135;-0.3305;-0.1168;-0.157;-0.3933;-0.1985;-0.1869	-0.2626	8	ACC;BRCA;COADREAD;DLBC;LUAD;PAAD;PRAD;THCA	-0.4636;-0.4488;-0.3997;-0.382;-0.3392;-0.3418;-0.3219;-0.3933	0.387644	1	PRAD	0.0374	0.0374241	0								9	Adrenal Gland;Brain;Breast;Ovary;Prostate;Skin;Testis;Thyroid;Uterus	0.006;0.1114;0.0278;0.0158;0.0966;0.0152;0.2104;0.0737;0.038	0.0380234	11	Bladder;Blood;Cervix Uteri;Colon;Esophagus;Kidney;Liver;Lung;Muscle;Pancreas;Stomach	-0.2182;-0.0943;-0.5273;-0.6518;-0.6153;-0.0905;-0.3747;-0.2199;-0.0596;-0.016;-0.2162	-0.218182
IGSF6	24	BLCA;BRCA;CESC;COADREAD;DLBC;ESCA;GBMLGG;HNSC;KIPAN;LAML;LIHC;LUAD;LUSC;OV;PAAD;PCPG;PRAD;SARC;SKCM;STAD;TGCT;THCA;UCEC;UCS	0.2465;0.3345;0.3027;0.3643;0.3172;0.064;0.1801;0.1552;0.2396;0.6364;0.2272;0.2661;0.1656;0.2343;0.0409;0.2193;0.2761;0.4421;0.0288;0.2797;0.4281;0.3621;0.0692;0.4359	0.256303	1	ACC	-0.1463	-0.146321	8	BLCA;COADREAD;LAML;PRAD;SARC;STAD;THCA;UCS	0.2465;0.3643;0.6364;0.2761;0.4421;0.2797;0.3621;0.4359	0.363222													19	Adrenal Gland;Bladder;Blood;Brain;Breast;Cervix Uteri;Colon;Esophagus;Kidney;Liver;Lung;Muscle;Pancreas;Prostate;Skin;Stomach;Testis;Thyroid;Uterus	0.1375;0.1182;0.8768;0.1738;0.3602;0.2364;0.5039;0.2745;0.0718;0.3374;0.2348;0.1177;0.2772;0.0444;0.117;0.3951;0.1603;0.0069;0.2124	0.212389	1	Ovary	-0.0479	-0.047911	1	Stomach	0.3951	0.39511
IL15RA	22	BLCA;BRCA;CESC;COADREAD;DLBC;GBMLGG;HNSC;KIPAN;LIHC;LUAD;LUSC;OV;PAAD;PCPG;PRAD;SARC;SKCM;STAD;TGCT;THCA;UCEC;UCS	0.2468;0.4481;0.2571;0.1915;0.404;0.3438;0.2708;0.2157;0.1081;0.3092;0.1737;0.3196;0.0386;0.2184;0.1149;0.3436;0.3996;0.221;0.5143;0.3015;0.2833;0.3831	0.277097	3	ACC;ESCA;LAML	-0.23;-0.1264;-0.0211	-0.126364	8	BLCA;BRCA;DLBC;LUAD;OV;SKCM;TGCT;UCS	0.2468;0.4481;0.404;0.3092;0.3196;0.3996;0.5143;0.3831	0.391332	9	BLCA;CESC;COAD;ESCA;HNSC;LIHC;LUSC;OV;PAAD	0.0817;0.2754;0.1036;0.1583;0.3521;0.1839;0.1183;0.0766;0.0767	0.118328	7	BRCA;KIPAN;LAML;LUAD;PRAD;SKCM;STAD	-0.1456;-0.0604;-0.2933;-0.0589;-0.3555;-0.0738;-0.0465	-0.0738242					17	Adrenal Gland;Bladder;Brain;Breast;Colon;Kidney;Liver;Lung;Muscle;Ovary;Pancreas;Prostate;Skin;Stomach;Testis;Thyroid;Uterus	0.2629;0.3182;0.4123;0.2572;0.1186;0.3079;0.4446;0.1251;0.2256;0.1934;0.2936;0.411;0.2417;0.1778;0.0801;0.093;0.1273	0.241702	3	Blood;Cervix Uteri;Esophagus	-0.2478;-0.1818;-0.0635	-0.181818	5	Brain;Liver;Pancreas;Prostate;Skin	0.4123;0.4446;0.2936;0.411;0.2417	0.410994
IL2RA	22	BLCA;BRCA;CESC;COADREAD;DLBC;ESCA;HNSC;KIPAN;LIHC;LUAD;LUSC;OV;PAAD;PCPG;PRAD;SARC;SKCM;STAD;TGCT;THCA;UCEC;UCS	0.2645;0.5191;0.2663;0.3597;0.0728;0.0215;0.1758;0.2163;0.1194;0.2369;0.187;0.3357;0.1507;0.1803;0.2008;0.3886;0.1245;0.3951;0.4716;0.3116;0.0513;0.4679	0.226607	1	LAML	-0.0274	-0.0273999	8	BLCA;BRCA;COADREAD;OV;SARC;STAD;TGCT;UCS	0.2645;0.5191;0.3597;0.3357;0.3886;0.3951;0.4716;0.4679	0.391816													11	Adrenal Gland;Breast;Colon;Esophagus;Kidney;Liver;Lung;Prostate;Stomach;Testis;Uterus	0.0385;0.2294;0.4559;0.0735;0.235;0.3653;0.0199;0.1365;0.4054;0.1468;0.2506	0.229368	3	Bladder;Blood;Thyroid	-0.1364;-0.1708;-0.0983	-0.136364	1	Stomach	0.4054	0.405351
ITGAX	23	BLCA;BRCA;CESC;COADREAD;ESCA;GBMLGG;HNSC;KIPAN;LAML;LIHC;LUAD;LUSC;OV;PAAD;PCPG;PRAD;SARC;SKCM;STAD;TGCT;THCA;UCEC;UCS	0.2577;0.3223;0.2845;0.3393;0.1168;0.1152;0.1299;0.0632;0.6178;0.2028;0.2088;0.1817;0.2664;0.0729;0.3646;0.3575;0.2656;0.2051;0.298;0.4799;0.4044;0.0661;0.3043	0.265629	2	ACC;DLBC	-0.0717;-0.1076	-0.0896337	8	BLCA;COADREAD;LAML;PCPG;PRAD;STAD;TGCT;THCA	0.2577;0.3393;0.6178;0.3646;0.3575;0.298;0.4799;0.4044	0.361056	0				1	LAML	-0.0841	-0.0841235					18	Adrenal Gland;Blood;Brain;Breast;Colon;Esophagus;Kidney;Liver;Lung;Muscle;Ovary;Pancreas;Prostate;Skin;Stomach;Testis;Thyroid;Uterus	0.3974;0.8188;0.0919;0.5052;0.3173;0.326;0.4029;0.5664;0.3306;0.3642;0.2196;0.4709;0.3915;0.2504;0.6185;0.3101;0.4287;0.3204	0.377883	2	Bladder;Cervix Uteri	-0.1091;-0.3	-0.204545	10	Adrenal Gland;Liver;Lung;Muscle;Pancreas;Prostate;Skin;Stomach;Thyroid;Uterus	0.3974;0.5664;0.3306;0.3642;0.4709;0.3915;0.2504;0.6185;0.4287;0.3204	0.394477
KPNA2	21	ACC;BLCA;BRCA;COADREAD;DLBC;ESCA;GBMLGG;KIPAN;LIHC;LUAD;OV;PAAD;PCPG;PRAD;SARC;SKCM;STAD;TGCT;THCA;UCEC;UCS	0.6041;0.1495;0.4985;0.2226;0.1075;0.0315;0.2659;0.1238;0.2823;0.3286;0.3256;0.2882;0.1524;0.3177;0.3793;0.2807;0.2134;0.2642;0.3159;0.2341;0.0232	0.265879	4	CESC;HNSC;LAML;LUSC	-0.0332;-0.0522;-0.1083;-0.0139	-0.0427228	8	ACC;BRCA;LIHC;LUAD;OV;PAAD;PRAD;SARC	0.6041;0.4985;0.2823;0.3286;0.3256;0.2882;0.3177;0.3793	0.327113	8	BRCA;COAD;KIPAN;LUAD;OV;SARC;SKCM;STAD	0.1055;0.0716;0.246;0.1683;0.1328;0.2775;0.1534;0.0369	0.143058	12	BLCA;CESC;DLBC;ESCA;HNSC;LAML;LGG;LIHC;LUSC;PAAD;PRAD;THCA	-0.2568;-0.0731;-0.1428;-0.0322;-0.282;-0.3428;-0.0813;-0.1782;-0.0285;-0.0997;-0.2058;-0.2417	-0.16049					14	Adrenal Gland;Breast;Cervix Uteri;Colon;Esophagus;Kidney;Liver;Lung;Muscle;Ovary;Pancreas;Prostate;Stomach;Uterus	0.0772;0.2361;0.4;0.4815;0.6171;0.0682;0.4053;0.2026;0.2274;0.1913;0.1406;0.0405;0.3457;0.0174	0.214963	6	Bladder;Blood;Brain;Skin;Testis;Thyroid	-0.6545;-0.8611;-0.0838;-0.0466;-0.3168;-0.1562	-0.236482	2	Bladder;Testis	-0.6545;-0.3168	0.485671
LY6E	24	BLCA;BRCA;CESC;COADREAD;DLBC;ESCA;GBMLGG;HNSC;KIPAN;LAML;LIHC;LUAD;LUSC;OV;PAAD;PCPG;PRAD;SARC;SKCM;STAD;TGCT;THCA;UCEC;UCS	0.2643;0.4463;0.1427;0.2819;0.438;0.1733;0.1666;0.1539;0.0449;0.0944;0.1042;0.2741;0.1747;0.3172;0.105;0.1414;0.1869;0.2922;0.2683;0.1558;0.4209;0.1456;0.4214;0.6029	0.180754	1	ACC	-0.1936	-0.193582	8	BLCA;BRCA;COADREAD;DLBC;LUAD;OV;UCEC;UCS	0.2643;0.4463;0.2819;0.438;0.2741;0.3172;0.4214;0.6029	0.369307	14	BLCA;BRCA;CESC;COAD;DLBC;ESCA;HNSC;LAML;LGG;LIHC;LUAD;PAAD;PRAD;STAD	0.0574;0.2391;0.1039;0.0703;0.2196;0.119;0.1505;0.2643;0.1248;0.3825;0.1194;0.0042;0.3368;0.0154	0.122132	6	KIPAN;LUSC;OV;SARC;SKCM;THCA	-0.5029;-0.1931;-0.199;-0.1233;-0.1588;-0.0312	-0.175927	1	KIPAN	-0.5029	0.502886	10	Adrenal Gland;Bladder;Cervix Uteri;Esophagus;Kidney;Pancreas;Prostate;Stomach;Testis;Thyroid	0.089;0.3455;0.3364;0.4424;0.25;0.2997;0.1833;0.1891;0.3607;0.1347	0.274827	10	Blood;Brain;Breast;Colon;Liver;Lung;Muscle;Ovary;Skin;Uterus	-0.7275;-0.2044;-0.4376;-0.3758;-0.0988;-0.1268;-0.0475;-0.1847;-0.1798;-0.0741	-0.182238	2	Pancreas;Testis	0.2997;0.3607	0.330154
METRNL	23	BLCA;BRCA;CESC;COADREAD;DLBC;ESCA;GBMLGG;HNSC;LAML;LIHC;LUAD;LUSC;OV;PAAD;PCPG;PRAD;SARC;SKCM;STAD;TGCT;THCA;UCEC;UCS	0.3438;0.2037;0.4288;0.1291;0.4028;0.4341;0.2674;0.4502;0.5108;0.0118;0.2898;0.3129;0.0911;0.0961;0.1941;0.2304;0.3109;0.3656;0.1845;0.1224;0.0956;0.2904;0.053	0.26742	2	ACC;KIPAN	-0.0085;-0.0128	-0.0106811	8	BLCA;CESC;DLBC;HNSC;LAML;LUAD;LUSC;PRAD	0.3438;0.4288;0.4028;0.4502;0.5108;0.2898;0.3129;0.2304	0.373307	8	BLCA;CESC;COAD;DLBC;ESCA;HNSC;LIHC;SKCM	0.1173;0.0946;0.0255;0.2038;0.5447;0.1716;0.3999;0.114	0.144462	12	BRCA;KIPAN;LAML;LGG;LUAD;LUSC;OV;PAAD;PRAD;SARC;STAD;THCA	-0.2488;-0.4136;-0.1925;-0.0546;-0.1076;-0.0425;-0.3813;-0.1047;-0.0561;-0.4658;-0.0166;-0.2651	-0.150052	3	ESCA;KIPAN;OV	0.5447;-0.4136;-0.3813	0.413621	20	Adrenal Gland;Bladder;Blood;Brain;Breast;Cervix Uteri;Colon;Esophagus;Kidney;Liver;Lung;Muscle;Ovary;Pancreas;Prostate;Skin;Stomach;Testis;Thyroid;Uterus	0.292;0.0909;0.3065;0.192;0.199;0.7636;0.5739;0.638;0.2302;0.3956;0.244;0.1784;0.0943;0.4004;0.4471;0.0612;0.3465;0.1927;0.3012;0.3344	0.296598	0				5	Adrenal Gland;Cervix Uteri;Pancreas;Prostate;Uterus	0.292;0.7636;0.4004;0.4471;0.3344	0.400421
NCF1C	24	BLCA;BRCA;CESC;COADREAD;DLBC;ESCA;GBMLGG;HNSC;KIPAN;LAML;LIHC;LUAD;LUSC;OV;PAAD;PCPG;PRAD;SARC;SKCM;STAD;TGCT;THCA;UCEC;UCS	0.2198;0.4582;0.2564;0.2163;0.1102;0.1837;0.3177;0.3408;0.1864;0.6863;0.1346;0.2485;0.1589;0.3298;0.1961;0.2368;0.2593;0.3678;0.2991;0.1835;0.4755;0.2819;0.2403;0.1636	0.244406	0				8	BRCA;HNSC;LAML;OV;PCPG;PRAD;SARC;TGCT	0.4582;0.3408;0.6863;0.3298;0.2368;0.2593;0.3678;0.4755	0.354326													16	Adrenal Gland;Blood;Brain;Breast;Cervix Uteri;Colon;Esophagus;Kidney;Liver;Lung;Pancreas;Prostate;Stomach;Testis;Thyroid;Uterus	0.1878;0.5283;0.268;0.3675;0.0091;0.4429;0.1575;0.3284;0.4155;0.3666;0.366;0.1528;0.423;0.0955;0.2038;0.3783	0.347228	0				4	Lung;Pancreas;Stomach;Uterus	0.3666;0.366;0.423;0.3783	0.372417
NFKBIA	24	BLCA;BRCA;CESC;COADREAD;DLBC;ESCA;GBMLGG;HNSC;KIPAN;LAML;LIHC;LUAD;LUSC;OV;PAAD;PCPG;PRAD;SARC;SKCM;STAD;TGCT;THCA;UCEC;UCS	0.2546;0.1067;0.3977;0.239;0.259;0.4901;0.0753;0.2132;0.1831;0.338;0.1208;0.0323;0.3201;0.2123;0.0664;0.2208;0.074;0.2399;0.4386;0.201;0.2783;0.2231;0.2008;0.4491	0.221996	1	ACC	-0.2502	-0.250237	8	BLCA;CESC;COADREAD;ESCA;LUSC;PCPG;SKCM;UCS	0.2546;0.3977;0.239;0.4901;0.3201;0.2208;0.4386;0.4491	0.358915	9	BLCA;CESC;COAD;HNSC;KIPAN;LIHC;LUAD;PAAD;STAD	0.6288;0.0204;0.1663;0.5051;0.0435;0.2099;0.1332;0.1651;0.0504	0.165091	11	BRCA;DLBC;ESCA;LAML;LGG;LUSC;OV;PRAD;SARC;SKCM;THCA	-0.0801;-0.0081;-0.107;-0.0946;-0.0149;-0.0478;-0.1537;-0.0187;-0.0666;-0.0316;-0.2027	-0.0666135	2	BLCA;HNSC	0.6288;0.5051	0.566941	15	Adrenal Gland;Bladder;Blood;Brain;Colon;Kidney;Lung;Muscle;Pancreas;Prostate;Skin;Stomach;Testis;Thyroid;Uterus	0.1006;0.4364;0.0111;0.4521;0.068;0.1498;0.212;0.2441;0.1974;0.0646;0.28;0.3198;0.2447;0.0598;0.1667	0.197392	5	Breast;Cervix Uteri;Esophagus;Liver;Ovary	-0.1239;-0.0091;-0.1241;-0.0198;-0.0702	-0.0701775	2	Brain;Skin	0.4521;0.28	0.366039
NOCT	24	ACC;BLCA;BRCA;CESC;COADREAD;DLBC;ESCA;GBMLGG;HNSC;KIPAN;LAML;LUAD;LUSC;OV;PAAD;PCPG;PRAD;SARC;SKCM;STAD;TGCT;THCA;UCEC;UCS	0.1617;0.2245;0.1398;0.2882;0.2622;0.1284;0.4518;0.1725;0.2566;0.336;0.0281;0.2042;0.2004;0.2612;0.2834;0.2517;0.2954;0.2222;0.3937;0.3012;0.3777;0.111;0.184;0.0473	0.238079	1	LIHC	-0.058	-0.0579755	8	COADREAD;ESCA;KIPAN;PAAD;PCPG;PRAD;SKCM;STAD	0.2622;0.4518;0.336;0.2834;0.2517;0.2954;0.3937;0.3012	0.298275	12	BLCA;COAD;HNSC;LGG;LIHC;LUAD;LUSC;OV;PRAD;SARC;SKCM;STAD	0.1043;0.1011;0.0313;0.1862;0.1054;0.2426;0.03;0.2585;0.3181;0.1786;0.0116;0.2814	0.142032	8	BRCA;CESC;DLBC;ESCA;KIPAN;LAML;PAAD;THCA	-0.2028;-0.0892;-0.1229;-0.0031;-0.1928;-0.3916;-0.1784;-0.0156	-0.150662					16	Adrenal Gland;Breast;Cervix Uteri;Colon;Esophagus;Kidney;Liver;Lung;Muscle;Ovary;Pancreas;Prostate;Skin;Stomach;Thyroid;Uterus	0.2304;0.6155;0.7273;0.5448;0.6215;0.5455;0.1326;0.3093;0.0772;0.1202;0.0895;0.1596;0.0211;0.2776;0.0384;0.0025	0.194994	4	Bladder;Blood;Brain;Testis	-0.3909;-0.1353;-0.0734;-0.0163	-0.104348	4	Breast;Cervix Uteri;Kidney;Lung	0.6155;0.7273;0.5455;0.3093	0.580469
NUAK2	19	BLCA;BRCA;CESC;DLBC;ESCA;GBMLGG;HNSC;KIPAN;LAML;LUSC;OV;PCPG;PRAD;SARC;SKCM;STAD;THCA;UCEC;UCS	0.2759;0.0694;0.403;0.0619;0.4806;0.3923;0.3872;0.1596;0.5865;0.1727;0.0427;0.1121;0.0792;0.221;0.4444;0.0104;0.1355;0.3886;0.2173	0.217271	6	ACC;COADREAD;LIHC;LUAD;PAAD;TGCT	-0.0521;-0.0933;-0.0219;-0.0976;-0.0301;-0.0571	-0.0545981	8	BLCA;CESC;ESCA;GBMLGG;HNSC;LAML;SKCM;UCEC	0.2759;0.403;0.4806;0.3923;0.3872;0.5865;0.4444;0.3886	0.397635	4	BLCA;HNSC;LUAD;THCA	0.0294;0.06;0.2947;0.3041	0.177367	7	CESC;COAD;ESCA;KIPAN;LIHC;OV;PRAD	-0.05;-0.1263;-0.0663;-0.3163;-0.0235;-0.0611;-0.0187	-0.0610712	1	LUAD	0.2947	0.294735	13	Blood;Brain;Breast;Cervix Uteri;Colon;Esophagus;Liver;Lung;Muscle;Pancreas;Prostate;Skin;Uterus	0.9068;0.1892;0.1332;0.2091;0.535;0.6656;0.3115;0.2642;0.0452;0.3421;0.0099;0.0628;0.2447	0.244726	7	Adrenal Gland;Bladder;Kidney;Ovary;Stomach;Testis;Thyroid	-0.0621;-0.0727;-0.3581;-0.0706;-0.0898;-0.0245;-0.0731	-0.0727273	1	Pancreas	0.3421	0.342129
OSM	23	ACC;BLCA;BRCA;CESC;COADREAD;DLBC;GBMLGG;HNSC;KIPAN;LIHC;LUAD;LUSC;OV;PAAD;PCPG;PRAD;SARC;SKCM;STAD;TGCT;THCA;UCEC;UCS	0.1461;0.2961;0.3666;0.1178;0.4813;0.2524;0.3176;0.1368;0.2431;0.2033;0.2525;0.2114;0.3492;0.1806;0.383;0.4888;0.422;0.2805;0.4854;0.522;0.2808;0.2806;0.0695	0.280574	2	ESCA;LAML	-0.0079;-0.1586	-0.0832755	8	BLCA;COADREAD;OV;PCPG;PRAD;SARC;STAD;TGCT	0.2961;0.4813;0.3492;0.383;0.4888;0.422;0.4854;0.522	0.451651	0				1	LAML	-0.1467	-0.146661					16	Adrenal Gland;Blood;Brain;Breast;Colon;Esophagus;Kidney;Liver;Lung;Ovary;Pancreas;Prostate;Stomach;Testis;Thyroid;Uterus	0.2418;0.3317;0.2817;0.4108;0.2203;0.1157;0.412;0.3876;0.2611;0.2422;0.4278;0.4278;0.5682;0.2427;0.3717;0.4199	0.351697	2	Bladder;Cervix Uteri	-0.0455;-0.4182	-0.231818	5	Pancreas;Prostate;Stomach;Thyroid;Uterus	0.4278;0.4278;0.5682;0.3717;0.4199	0.42777
OSTF1	23	ACC;BLCA;BRCA;CESC;DLBC;ESCA;GBMLGG;HNSC;KIPAN;LAML;LIHC;LUAD;LUSC;OV;PAAD;PCPG;PRAD;SARC;SKCM;STAD;TGCT;THCA;UCS	0.1188;0.1591;0.2951;0.5658;0.0599;0.5426;0.1233;0.2131;0.3326;0.638;0.1758;0.2553;0.3017;0.2539;0.1646;0.0908;0.1309;0.3203;0.1655;0.3357;0.5438;0.0338;0.4548	0.25394	2	COADREAD;UCEC	-0.0314;-0.0743	-0.0528581	8	CESC;ESCA;KIPAN;LAML;LUSC;STAD;TGCT;UCS	0.5658;0.5426;0.3326;0.638;0.3017;0.3357;0.5438;0.4548	0.498728	12	BLCA;BRCA;CESC;COAD;DLBC;ESCA;HNSC;LIHC;LUAD;PRAD;SKCM;STAD	0.1347;0.0952;0.2854;0.0565;0.2562;0.1378;0.4339;0.1386;0.0188;0.4304;0.0827;0.1906	0.138208	8	KIPAN;LAML;LGG;LUSC;OV;PAAD;SARC;THCA	-0.1805;-0.0916;-0.0683;-0.0656;-0.0614;-0.2513;-0.2815;-0.156	-0.123774					16	Bladder;Blood;Brain;Breast;Cervix Uteri;Colon;Esophagus;Kidney;Liver;Lung;Ovary;Pancreas;Prostate;Skin;Testis;Uterus	0.1909;0.8439;0.0462;0.5236;0.4091;0.4498;0.6175;0.3789;0.312;0.1419;0.1149;0.2237;0.1366;0.1273;0.1079;0.3507	0.267818	4	Adrenal Gland;Muscle;Stomach;Thyroid	-0.0147;-0.0029;-0.002;-0.0538	-0.00878953	1	Uterus	0.3507	0.350713
PIP4K2B	1	SKCM	0.006	0.00601584	24	ACC;BLCA;BRCA;CESC;COADREAD;DLBC;ESCA;GBMLGG;HNSC;KIPAN;LAML;LIHC;LUAD;LUSC;OV;PAAD;PCPG;PRAD;SARC;STAD;TGCT;THCA;UCEC;UCS	-0.1341;-0.3214;-0.3222;-0.3299;-0.1138;-0.2801;-0.1685;-0.3265;-0.3761;-0.291;-0.4655;-0.1569;-0.1875;-0.3508;-0.2293;-0.2523;-0.1527;-0.2324;-0.3652;-0.2167;-0.4876;-0.3413;-0.1543;-0.1952	-0.266179	8	BLCA;HNSC;KIPAN;LUSC;PAAD;PRAD;SARC;TGCT	-0.3214;-0.3761;-0.291;-0.3508;-0.2523;-0.2324;-0.3652;-0.4876	0.336133	10	BRCA;DLBC;KIPAN;LUSC;OV;PRAD;SARC;SKCM;STAD;THCA	0.0062;0.0295;0.0377;0.0709;0.1538;0.3555;0.1776;0.1328;0.031;0.2729	0.101842	10	BLCA;CESC;COAD;ESCA;HNSC;LAML;LGG;LIHC;LUAD;PAAD	-0.1792;-0.0046;-0.2363;-0.2643;-0.3227;-0.1057;-0.0911;-0.5644;-0.1161;-0.1664	-0.172787	1	LIHC	-0.5644	0.564356	1	Testis	0.1341	0.134053	19	Adrenal Gland;Bladder;Blood;Brain;Breast;Cervix Uteri;Colon;Esophagus;Kidney;Liver;Lung;Muscle;Ovary;Pancreas;Prostate;Skin;Stomach;Thyroid;Uterus	-0.2334;-0.1455;-0.2003;-0.2689;-0.2793;-0.6273;-0.5939;-0.6828;-0.426;-0.3062;-0.2766;-0.1594;-0.1067;-0.0867;-0.0162;-0.2294;-0.0225;-0.0761;-0.2494	-0.233353
RHOG	25	ACC;BLCA;BRCA;CESC;COADREAD;DLBC;ESCA;GBMLGG;HNSC;KIPAN;LAML;LIHC;LUAD;LUSC;OV;PAAD;PCPG;PRAD;SARC;SKCM;STAD;TGCT;THCA;UCEC;UCS	0.0142;0.2484;0.3346;0.4114;0.2495;0.1019;0.3938;0.1899;0.3277;0.1811;0.5136;0.188;0.2878;0.2135;0.2228;0.1198;0.1252;0.1839;0.3671;0.4605;0.1743;0.4274;0.2603;0.274;0.3571	0.249485	0				8	BLCA;CESC;COADREAD;HNSC;LAML;LUAD;SARC;SKCM	0.2484;0.4114;0.2495;0.3277;0.5136;0.2878;0.3671;0.4605	0.347378	9	CESC;COAD;DLBC;ESCA;HNSC;LAML;OV;PRAD;SKCM	0.3446;0.1727;0.1057;0.53;0.0679;0.363;0.1802;0.0374;0.025	0.172658	11	BLCA;BRCA;KIPAN;LGG;LIHC;LUAD;LUSC;PAAD;SARC;STAD;THCA	-0.0633;-0.1517;-0.3644;-0.0052;-0.1056;-0.003;-0.1541;-0.16;-0.2897;-0.0603;-0.7096	-0.151693	2	ESCA;THCA	0.53;-0.7096	0.619811	17	Adrenal Gland;Blood;Brain;Breast;Cervix Uteri;Colon;Esophagus;Kidney;Liver;Lung;Muscle;Pancreas;Prostate;Stomach;Testis;Thyroid;Uterus	0.2726;0.7183;0.26;0.4241;0.5091;0.3708;0.6193;0.246;0.3865;0.6152;0.1869;0.2476;0.2433;0.3676;0.2801;0.046;0.1785	0.280084	3	Bladder;Ovary;Skin	-0.3091;-0.0923;-0.0052	-0.0922889	2	Adrenal Gland;Lung	0.2726;0.6152	0.443891
RIPK2	19	ACC;BLCA;BRCA;COADREAD;DLBC;HNSC;KIPAN;LAML;LIHC;LUAD;LUSC;OV;PAAD;PRAD;SARC;STAD;TGCT;THCA;UCS	0.0097;0.1888;0.4563;0.266;0.1413;0.2067;0.2496;0.1601;0.1507;0.3505;0.0951;0.3299;0.3562;0.1486;0.3837;0.3577;0.4157;0.4368;0.2845	0.266009	6	CESC;ESCA;GBMLGG;PCPG;SKCM;UCEC	-0.0734;-0.0285;-0.0492;-0.0229;-0.0511;-0.0593	-0.0501267	8	BRCA;COADREAD;LUAD;OV;PAAD;SARC;STAD;THCA	0.4563;0.266;0.3505;0.3299;0.3562;0.3837;0.3577;0.4368	0.356913	11	BLCA;COAD;DLBC;HNSC;LIHC;LUAD;LUSC;OV;PRAD;SARC;STAD	0.1296;0.2766;0.0713;0.4593;0.2827;0.0077;0.0422;0.1315;0.1684;0.0632;0.2992	0.131497	9	BRCA;CESC;ESCA;KIPAN;LAML;LGG;PAAD;SKCM;THCA	-0.1062;-0.0608;-0.0215;-0.1166;-0.0549;-0.0393;-0.1626;-0.0333;-0.8422	-0.0607692	1	THCA	-0.8422	0.842184	12	Adrenal Gland;Brain;Breast;Kidney;Liver;Lung;Ovary;Pancreas;Stomach;Testis;Thyroid;Uterus	0.2497;0.2447;0.23;0.592;0.4496;0.0676;0.1859;0.1108;0.2167;0.1221;0.2429;0.3172	0.23648	8	Bladder;Blood;Cervix Uteri;Colon;Esophagus;Muscle;Prostate;Skin	-0.2;-0.4193;-0.3455;-0.3589;-0.1702;-0.0073;-0.0014;-0.0211	-0.185122	3	Kidney;Liver;Uterus	0.592;0.4496;0.3172	0.449557
S1PR4	24	BLCA;BRCA;CESC;COADREAD;DLBC;ESCA;GBMLGG;HNSC;KIPAN;LAML;LIHC;LUAD;LUSC;OV;PAAD;PCPG;PRAD;SARC;SKCM;STAD;TGCT;THCA;UCEC;UCS	0.2142;0.3634;0.3204;0.205;0.0487;0.167;0.4257;0.207;0.274;0.024;0.1214;0.1292;0.1863;0.3557;0.0747;0.3657;0.2601;0.3548;0.3324;0.0766;0.4581;0.3988;0.1852;0.4025	0.237157	1	ACC	-0.2131	-0.213148	8	GBMLGG;KIPAN;OV;PCPG;PRAD;SARC;THCA;UCS	0.4257;0.274;0.3557;0.3657;0.2601;0.3548;0.3988;0.4025	0.360658													17	Adrenal Gland;Bladder;Blood;Brain;Breast;Cervix Uteri;Colon;Esophagus;Kidney;Liver;Lung;Muscle;Pancreas;Prostate;Stomach;Testis;Uterus	0.2739;0.2182;0.8384;0.3108;0.5323;0.1818;0.5694;0.5315;0.3591;0.5243;0.2634;0.2014;0.3303;0.1472;0.2054;0.1935;0.1993	0.273876	1	Thyroid	-0.0074	-0.00737272	3	Adrenal Gland;Liver;Pancreas	0.2739;0.5243;0.3303	0.330313
SAMD9	25	ACC;BLCA;BRCA;CESC;COADREAD;DLBC;ESCA;GBMLGG;HNSC;KIPAN;LAML;LIHC;LUAD;LUSC;OV;PAAD;PCPG;PRAD;SARC;SKCM;STAD;TGCT;THCA;UCEC;UCS	0.0098;0.3477;0.3471;0.6194;0.1332;0.1396;0.5154;0.3034;0.4491;0.1568;0.012;0.0929;0.3293;0.4805;0.4388;0.1011;0.1363;0.1475;0.2979;0.1025;0.1921;0.3346;0.1531;0.3674;0.3683	0.297876	0				8	BLCA;CESC;ESCA;HNSC;LUAD;LUSC;OV;UCEC	0.3477;0.6194;0.5154;0.4491;0.3293;0.4805;0.4388;0.3674	0.44394	6	BLCA;DLBC;ESCA;HNSC;LAML;OV	0.4551;0.1543;0.3136;0.4116;0.2514;0.0595	0.28246	6	KIPAN;LUSC;PAAD;SARC;SKCM;THCA	-0.1454;-0.133;-0.1358;-0.4793;-0.2172;-0.2495	-0.181324	1	BLCA	0.4551	0.455121	14	Bladder;Blood;Brain;Breast;Cervix Uteri;Colon;Esophagus;Kidney;Lung;Pancreas;Prostate;Stomach;Testis;Uterus	0.1818;0.453;0.1934;0.355;0.4182;0.3641;0.6082;0.3244;0.0201;0.0146;0.1098;0.1513;0.1135;0.1532	0.18762	6	Adrenal Gland;Liver;Muscle;Ovary;Skin;Thyroid	-0.0442;-0.0451;-0.0487;-0.2989;-0.11;-0.0713	-0.0600028	1	Ovary	-0.2989	0.298855
SERPINB1	23	BLCA;CESC;COADREAD;DLBC;ESCA;GBMLGG;HNSC;KIPAN;LAML;LIHC;LUAD;LUSC;OV;PAAD;PCPG;PRAD;SARC;SKCM;STAD;TGCT;THCA;UCEC;UCS	0.3355;0.3386;0.0659;0.4017;0.2327;0.3078;0.5764;0.1174;0.0388;0.0266;0.2145;0.4392;0.2078;0.1704;0.1264;0.2254;0.2957;0.3604;0.2991;0.3054;0.3344;0.3196;0.4354	0.299091	2	ACC;BRCA	-0.065;-0.0045	-0.0347628	8	BLCA;DLBC;HNSC;LUSC;STAD;THCA;UCEC;UCS	0.3355;0.4017;0.5764;0.4392;0.2991;0.3344;0.3196;0.4354	0.368576	11	BLCA;DLBC;ESCA;HNSC;LAML;LIHC;LUAD;LUSC;OV;PAAD;SKCM	0.119;0.1416;0.2229;0.4858;0.3013;0.3583;0.014;0.2163;0.164;0.2737;0.1687	0.216294	9	BRCA;CESC;COAD;KIPAN;LGG;PRAD;SARC;STAD;THCA	-0.1361;-0.0462;-0.0405;-0.0358;-0.1091;-0.2433;-0.2665;-0.2617;-0.0624	-0.109122	1	HNSC	0.4858	0.485836	18	Adrenal Gland;Blood;Brain;Cervix Uteri;Colon;Esophagus;Kidney;Liver;Lung;Muscle;Ovary;Pancreas;Prostate;Skin;Stomach;Testis;Thyroid;Uterus	0.0687;0.8326;0.4348;0.1545;0.6503;0.6765;0.4758;0.4802;0.4493;0.2392;0.0852;0.1456;0.3011;0.1668;0.0428;0.159;0.0853;0.2792	0.259242	2	Bladder;Breast	-0.1636;-0.0588	-0.111208	3	Brain;Liver;Lung	0.4348;0.4802;0.4493	0.449267
SH3BP1	24	ACC;BLCA;BRCA;CESC;COADREAD;ESCA;GBMLGG;HNSC;KIPAN;LAML;LIHC;LUAD;LUSC;OV;PAAD;PCPG;PRAD;SARC;SKCM;STAD;TGCT;THCA;UCEC;UCS	0.0679;0.0731;0.5052;0.534;0.1428;0.5617;0.0564;0.2744;0.0994;0.3655;0.1393;0.312;0.2676;0.2861;0.217;0.1034;0.1922;0.3178;0.2476;0.0234;0.3468;0.2047;0.3639;0.4906	0.257599	1	DLBC	-0.0361	-0.0360952	8	BRCA;CESC;ESCA;LUAD;LUSC;OV;UCEC;UCS	0.5052;0.534;0.5617;0.312;0.2676;0.2861;0.3639;0.4906	0.427258	14	BLCA;BRCA;DLBC;ESCA;HNSC;LAML;LGG;LIHC;LUAD;LUSC;OV;PAAD;SARC;STAD	0.24;0.0121;0.0462;0.4442;0.2186;0.1323;0.2563;0.3757;0.1537;0.0799;0.0907;0.1353;0.3516;0.0244	0.144479	6	CESC;COAD;KIPAN;PRAD;SKCM;THCA	-0.1062;-0.0191;-0.0285;-0.2433;-0.0136;-0.3665	-0.0673132	1	ESCA	0.4442	0.444178	16	Adrenal Gland;Bladder;Blood;Brain;Cervix Uteri;Colon;Esophagus;Liver;Lung;Ovary;Pancreas;Prostate;Skin;Stomach;Testis;Thyroid	0.1894;0.3091;0.2504;0.0024;0.2961;0.506;0.6514;0.128;0.1865;0.0863;0.2882;0.2336;0.1244;0.0105;0.0752;0.1361	0.187941	4	Breast;Kidney;Muscle;Uterus	-0.1859;-0.1026;-0.0598;-0.1423	-0.122475	1	Pancreas	0.2882	0.288201
SIGLEC5	25	ACC;BLCA;BRCA;CESC;COADREAD;DLBC;ESCA;GBMLGG;HNSC;KIPAN;LAML;LIHC;LUAD;LUSC;OV;PAAD;PCPG;PRAD;SARC;SKCM;STAD;TGCT;THCA;UCEC;UCS	0.0552;0.1281;0.3817;0.1941;0.4004;0.1942;0.0044;0.2627;0.1232;0.3057;0.5807;0.1807;0.3206;0.1794;0.3545;0.1744;0.2742;0.2042;0.3747;0.2146;0.3779;0.4287;0.251;0.2633;0.2429	0.251039	0				8	COADREAD;KIPAN;LAML;LUAD;OV;PCPG;SARC;STAD	0.4004;0.3057;0.5807;0.3206;0.3545;0.2742;0.3747;0.3779	0.364569													15	Adrenal Gland;Blood;Brain;Breast;Cervix Uteri;Colon;Esophagus;Liver;Lung;Ovary;Pancreas;Prostate;Stomach;Thyroid;Uterus	0.1643;0.7659;0.2633;0.3786;0.0273;0.4825;0.0319;0.5321;0.5866;0.0944;0.2939;0.2155;0.5831;0.1417;0.214	0.263294	2	Bladder;Testis	-0.4273;-0.0398	-0.233538	4	Liver;Lung;Pancreas;Stomach	0.5321;0.5866;0.2939;0.5831	0.557586
SIRPB1	22	BLCA;BRCA;CESC;COADREAD;DLBC;ESCA;HNSC;KIPAN;LAML;LUAD;LUSC;OV;PAAD;PCPG;PRAD;SARC;SKCM;STAD;TGCT;THCA;UCEC;UCS	0.2601;0.3989;0.0913;0.3547;0.3625;0.315;0.1556;0.0635;0.7475;0.2686;0.1709;0.2328;0.1291;0.1379;0.1975;0.1979;0.0622;0.3592;0.504;0.2933;0.32;0.0618	0.246463	3	ACC;GBMLGG;LIHC	-0.044;-0.1875;-0.0324	-0.0439514	8	BLCA;BRCA;COADREAD;DLBC;LAML;STAD;TGCT;UCEC	0.2601;0.3989;0.3547;0.3625;0.7475;0.3592;0.504;0.32	0.360814	0				2	KIPAN;SKCM	-0.2947;-0.1027	-0.198699					18	Adrenal Gland;Bladder;Blood;Brain;Breast;Colon;Esophagus;Kidney;Liver;Lung;Muscle;Ovary;Pancreas;Prostate;Stomach;Testis;Thyroid;Uterus	0.1593;0.2273;0.786;0.0575;0.6217;0.4075;0.1678;0.3692;0.5485;0.5373;0.3235;0.0955;0.378;0.3122;0.6438;0.1602;0.2083;0.3496	0.336568	2	Cervix Uteri;Skin	-0.1364;-0.0398	-0.0880747	8	Breast;Liver;Lung;Muscle;Pancreas;Prostate;Stomach;Uterus	0.6217;0.5485;0.5373;0.3235;0.378;0.3122;0.6438;0.3496	0.457656
SLA2	23	BLCA;BRCA;CESC;COADREAD;DLBC;ESCA;GBMLGG;HNSC;KIPAN;LIHC;LUAD;LUSC;OV;PAAD;PCPG;PRAD;SARC;SKCM;STAD;TGCT;THCA;UCEC;UCS	0.2725;0.423;0.3466;0.2399;0.3183;0.0418;0.3733;0.34;0.2274;0.1625;0.2655;0.163;0.3793;0.1891;0.3532;0.2282;0.366;0.3685;0.1651;0.4333;0.2886;0.0592;0.2615	0.27255	2	ACC;LAML	-0.2302;-0.3111	-0.270618	8	BLCA;BRCA;COADREAD;HNSC;OV;PCPG;PRAD;SARC	0.2725;0.423;0.2399;0.34;0.3793;0.3532;0.2282;0.366	0.346612	6	CESC;LAML;LUSC;PAAD;PRAD;STAD	0.0808;0.2653;0.3008;0.0342;0.6923;0.0421	0.173025	0								18	Adrenal Gland;Blood;Brain;Breast;Cervix Uteri;Colon;Esophagus;Kidney;Liver;Lung;Muscle;Ovary;Pancreas;Prostate;Stomach;Testis;Thyroid;Uterus	0.1488;0.2359;0.1377;0.4207;0.2636;0.4997;0.4779;0.2408;0.0583;0.1286;0.0561;0.1076;0.0621;0.2713;0.0299;0.1373;0.2907;0.2831	0.192388	1	Bladder	-0.0545	-0.0545455
SLC11A1	25	ACC;BLCA;BRCA;CESC;COADREAD;DLBC;ESCA;GBMLGG;HNSC;KIPAN;LAML;LIHC;LUAD;LUSC;OV;PAAD;PCPG;PRAD;SARC;SKCM;STAD;TGCT;THCA;UCEC;UCS	0.128;0.218;0.3801;0.1768;0.3475;0.3249;0.2286;0.3363;0.0702;0.1574;0.7438;0.182;0.1338;0.2021;0.3859;0.1143;0.2344;0.159;0.2767;0.447;0.4621;0.2929;0.4048;0.3312;0.345	0.276655	0				8	COADREAD;LAML;OV;PCPG;SKCM;STAD;THCA;UCEC	0.3475;0.7438;0.3859;0.2344;0.447;0.4621;0.4048;0.3312	0.395365													17	Adrenal Gland;Blood;Brain;Breast;Colon;Kidney;Liver;Lung;Muscle;Ovary;Pancreas;Prostate;Skin;Stomach;Testis;Thyroid;Uterus	0.2209;0.7781;0.4878;0.3682;0.2015;0.3413;0.6218;0.2691;0.434;0.1887;0.3398;0.2374;0.352;0.6227;0.2542;0.2679;0.3273	0.339763	3	Bladder;Cervix Uteri;Esophagus	-0.0455;-0.6;-0.0114	-0.0454545	7	Brain;Liver;Muscle;Pancreas;Skin;Stomach;Uterus	0.4878;0.6218;0.434;0.3398;0.352;0.6227;0.3273	0.434024
SLC7A7	23	ACC;BLCA;BRCA;CESC;COADREAD;DLBC;GBMLGG;HNSC;KIPAN;LAML;LIHC;LUAD;LUSC;OV;PCPG;PRAD;SARC;SKCM;STAD;TGCT;THCA;UCEC;UCS	0.2528;0.1683;0.4105;0.0113;0.2446;0.4195;0.3038;0.0548;0.088;0.709;0.0926;0.2859;0.1058;0.2774;0.1628;0.3192;0.351;0.2329;0.1248;0.2508;0.3362;0.207;0.0767	0.244563	2	ESCA;PAAD	-0.384;-0.0101	-0.197046	8	BRCA;COADREAD;DLBC;LAML;LUAD;OV;PRAD;THCA	0.4105;0.2446;0.4195;0.709;0.2859;0.2774;0.3192;0.3362	0.327712	9	BLCA;COAD;HNSC;LAML;LGG;LIHC;LUAD;LUSC;SKCM	0.1802;0.1643;0.1497;0.0985;0.1252;0.5064;0.0187;0.0467;0.1624	0.149745	9	BRCA;CESC;DLBC;KIPAN;OV;PAAD;SARC;STAD;THCA	-0.2347;-0.0538;-0.2664;-0.1377;-0.0559;-0.0704;-0.2238;-0.126;-0.1326	-0.132566	1	LIHC	0.5064	0.506417	15	Adrenal Gland;Bladder;Blood;Brain;Breast;Colon;Kidney;Liver;Lung;Ovary;Pancreas;Prostate;Skin;Stomach;Uterus	0.1376;0.0455;0.7944;0.2726;0.0662;0.5214;0.3482;0.363;0.0573;0.0387;0.0895;0.1588;0.0325;0.3692;0.2482	0.158838	5	Cervix Uteri;Esophagus;Muscle;Testis;Thyroid	-0.7636;-0.1788;-0.0359;-0.1419;-0.095	-0.141875
SP140	23	ACC;BLCA;BRCA;CESC;COADREAD;GBMLGG;HNSC;KIPAN;LAML;LIHC;LUAD;LUSC;OV;PAAD;PCPG;PRAD;SARC;SKCM;STAD;TGCT;THCA;UCEC;UCS	0.0375;0.3247;0.52;0.3261;0.1519;0.2722;0.2423;0.2095;0.2102;0.1727;0.1785;0.1336;0.4725;0.2191;0.2077;0.2561;0.4542;0.323;0.1629;0.4951;0.3258;0.2433;0.433	0.243301	2	DLBC;ESCA	-0.0917;-0.0855	-0.088609	8	BLCA;BRCA;OV;PRAD;SARC;TGCT;THCA;UCS	0.3247;0.52;0.4725;0.2561;0.4542;0.4951;0.3258;0.433	0.443588	7	BLCA;ESCA;KIPAN;LAML;OV;SKCM;THCA	0.1645;0.3898;0.0616;0.305;0.3103;0.0366;0.2651	0.265132	5	DLBC;HNSC;LIHC;LUAD;PAAD	-0.0225;-0.1554;-0.2695;-0.0873;-0.0778	-0.0872876					15	Adrenal Gland;Bladder;Brain;Breast;Cervix Uteri;Colon;Esophagus;Kidney;Muscle;Ovary;Pancreas;Prostate;Skin;Thyroid;Uterus	0.1532;0.1182;0.1465;0.25;0.4;0.3967;0.5534;0.2141;0.0825;0.0046;0.1291;0.21;0.0159;0.1851;0.2851	0.185127	5	Blood;Liver;Lung;Stomach;Testis	-0.7211;-0.0928;-0.0046;-0.0298;-0.1475	-0.0927935
SPI1	24	BLCA;BRCA;CESC;COADREAD;DLBC;ESCA;GBMLGG;HNSC;KIPAN;LAML;LIHC;LUAD;LUSC;OV;PAAD;PCPG;PRAD;SARC;SKCM;STAD;TGCT;THCA;UCEC;UCS	0.2035;0.3834;0.2912;0.2977;0.3105;0.1508;0.265;0.1135;0.1649;0.5232;0.2073;0.2383;0.1342;0.3158;0.0435;0.1629;0.342;0.4029;0.3267;0.2346;0.5133;0.3491;0.1714;0.3829	0.278128	1	ACC	-0.2101	-0.21013	8	COADREAD;LAML;OV;PRAD;SARC;TGCT;THCA;UCS	0.2977;0.5232;0.3158;0.342;0.4029;0.5133;0.3491;0.3829	0.366002	0				1	LAML	-0.1245	-0.12447					18	Adrenal Gland;Bladder;Blood;Brain;Breast;Colon;Kidney;Liver;Lung;Muscle;Ovary;Pancreas;Prostate;Skin;Stomach;Testis;Thyroid;Uterus	0.2424;0.3455;0.8049;0.2934;0.3846;0.5019;0.2988;0.5119;0.4807;0.2269;0.0819;0.397;0.1869;0.2188;0.5876;0.2908;0.1237;0.3606	0.322104	2	Cervix Uteri;Esophagus	-0.2273;-0.0296	-0.128414	6	Liver;Lung;Pancreas;Skin;Stomach;Uterus	0.5119;0.4807;0.397;0.2188;0.5876;0.3606	0.438864
STAT1	25	ACC;BLCA;BRCA;CESC;COADREAD;DLBC;ESCA;GBMLGG;HNSC;KIPAN;LAML;LIHC;LUAD;LUSC;OV;PAAD;PCPG;PRAD;SARC;SKCM;STAD;TGCT;THCA;UCEC;UCS	0.1828;0.2825;0.5346;0.257;0.2591;0.4842;0.0793;0.2786;0.2954;0.072;0.2185;0.1746;0.3858;0.1259;0.5144;0.1788;0.1988;0.1283;0.2939;0.31;0.2478;0.3954;0.3096;0.3629;0.4067	0.278627	0				8	BLCA;BRCA;COADREAD;DLBC;LUAD;OV;UCEC;UCS	0.2825;0.5346;0.2591;0.4842;0.3858;0.5144;0.3629;0.4067	0.396234	11	BLCA;CESC;COAD;DLBC;ESCA;HNSC;LUSC;OV;PAAD;STAD;THCA	0.3184;0.1546;0.2245;0.3755;0.0215;0.2495;0.0647;0.0804;0.047;0.2767;0.1716	0.171556	9	BRCA;KIPAN;LAML;LGG;LIHC;LUAD;PRAD;SARC;SKCM	-0.137;-0.2486;-0.1979;-0.1326;-0.0229;-0.0301;-0.3181;-0.4745;-0.0627	-0.137029					14	Adrenal Gland;Bladder;Brain;Breast;Cervix Uteri;Kidney;Liver;Lung;Pancreas;Prostate;Stomach;Testis;Thyroid;Uterus	0.0818;0.1091;0.1033;0.2171;0.4273;0.1184;0.2454;0.0852;0.2177;0.0916;0.3387;0.1506;0.1373;0.2478	0.143952	6	Blood;Colon;Esophagus;Muscle;Ovary;Skin	-0.4551;-0.013;-0.0277;-0.0141;-0.1525;-0.1565	-0.0901255
TNIP3	10	CESC;COADREAD;DLBC;ESCA;HNSC;LUAD;LUSC;PAAD;STAD;TGCT	0.3446;0.3725;0.3602;0.4093;0.323;0.3058;0.2666;0.345;0.4509;0.5056	0.352586	0				8	COADREAD;DLBC;HNSC;LUAD;LUSC;PAAD;STAD;TGCT	0.3725;0.3602;0.323;0.3058;0.2666;0.345;0.4509;0.5056	0.352586													1	Lung	0.2312	0.231158	1	Testis	-0.1249	-0.124895
ADGRE1	23	BLCA;BRCA;CESC;COADREAD;DLBC;ESCA;GBMLGG;HNSC;KIPAN;LAML;LIHC;LUAD;LUSC;OV;PAAD;PCPG;PRAD;SARC;SKCM;STAD;TGCT;THCA;UCEC	0.1941;0.2742;0.2045;0.2819;0.4041;0.0913;0.3176;0.1406;0.2642;0.3622;0.2292;0.303;0.103;0.2602;0.1142;0.1468;0.193;0.3867;0.278;0.3302;0.5366;0.3144;0.2736	0.273572	0				7	COADREAD;DLBC;KIPAN;LUAD;SARC;STAD;TGCT	0.2819;0.4041;0.2642;0.303;0.3867;0.3302;0.5366	0.330163													7	Adrenal Gland;Blood;Breast;Liver;Lung;Prostate;Stomach	0.2245;0.6833;0.4233;0.3694;0.5478;0.1168;0.5164	0.423299	1	Testis	-0.102	-0.102036	2	Lung;Stomach	0.5478;0.5164	0.532096
AIM1L	16	BLCA;BRCA;CESC;COADREAD;ESCA;HNSC;LIHC;LUAD;LUSC;OV;PAAD;STAD;TGCT;THCA;UCEC;UCS	0.2077;0.2506;0.6198;0.1123;0.6117;0.4803;0.0595;0.3381;0.4236;0.0707;0.1124;0.1622;0.1801;0.4687;0.4422;0.2342	0.242398	2	DLBC;KIPAN	-0.1471;-0.0971	-0.122119	7	CESC;ESCA;HNSC;LUAD;LUSC;THCA;UCEC	0.6198;0.6117;0.4803;0.3381;0.4236;0.4687;0.4422	0.468709	1	ESCA	0.5574	0.55736	0				1	ESCA	0.5574	0.55736	9	Bladder;Blood;Cervix Uteri;Esophagus;Kidney;Lung;Pancreas;Prostate;Thyroid	0.4364;0.5737;0.1686;0.6115;0.0387;0.2825;0.1546;0.1828;0.1723	0.182801	1	Testis	-0.1366	-0.136606
APOBEC3C	23	BLCA;BRCA;CESC;COADREAD;DLBC;ESCA;GBMLGG;HNSC;KIPAN;LAML;LIHC;LUAD;LUSC;OV;PAAD;PCPG;SARC;SKCM;STAD;TGCT;THCA;UCEC;UCS	0.1795;0.221;0.4775;0.1603;0.4794;0.4799;0.3706;0.1254;0.0183;0.246;0.0419;0.2345;0.3247;0.1558;0.1085;0.2477;0.1545;0.1508;0.1202;0.3759;0.3635;0.2796;0.4734	0.234504	2	ACC;PRAD	-0.0697;-0.1318	-0.100733	7	CESC;DLBC;ESCA;LUSC;PCPG;THCA;UCS	0.4775;0.4794;0.4799;0.3247;0.2477;0.3635;0.4734	0.473368	13	CESC;COAD;DLBC;ESCA;HNSC;LAML;LGG;LIHC;LUAD;OV;PAAD;SARC;STAD	0.1954;0.0976;0.2151;0.1556;0.1502;0.3012;0.0873;0.0605;0.1234;0.4112;0.1376;0.0927;0.1115	0.137562	7	BLCA;BRCA;KIPAN;LUSC;PRAD;SKCM;THCA	-0.0044;-0.2418;-0.0766;-0.184;-0.7672;-0.1307;-0.1248	-0.130697	2	OV;PRAD	0.4112;-0.7672	0.589177	8	Bladder;Brain;Cervix Uteri;Esophagus;Pancreas;Stomach;Testis;Thyroid	0.2636;0.2624;0.3273;0.1335;0.1045;0.0122;0.0532;0.0279	0.118974	12	Adrenal Gland;Blood;Breast;Colon;Kidney;Liver;Lung;Muscle;Ovary;Prostate;Skin;Uterus	-0.1962;-0.8319;-0.4008;-0.4559;-0.1562;-0.0469;-0.1765;-0.2985;-0.013;-0.1354;-0.2014;-0.1757	-0.186357	1	Muscle	-0.2985	0.298466
APOBEC3D	22	BLCA;BRCA;CESC;COADREAD;DLBC;GBMLGG;HNSC;KIPAN;LIHC;LUAD;LUSC;OV;PAAD;PCPG;PRAD;SARC;SKCM;STAD;TGCT;THCA;UCEC;UCS	0.2495;0.3319;0.2216;0.1816;0.201;0.3795;0.2019;0.0266;0.2123;0.304;0.152;0.3591;0.1714;0.1857;0.0225;0.2342;0.2461;0.1549;0.5278;0.3249;0.3275;0.3977	0.227857	3	ACC;ESCA;LAML	-0.2852;-0.0455;-0.1265	-0.126472	7	BLCA;LUAD;OV;TGCT;THCA;UCEC;UCS	0.2495;0.304;0.3591;0.5278;0.3249;0.3275;0.3977	0.327511	15	BLCA;BRCA;CESC;DLBC;ESCA;HNSC;KIPAN;LAML;LGG;LUAD;OV;PAAD;SARC;STAD;THCA	0.081;0.0257;0.0015;0.1342;0.1771;0.1148;0.0119;0.3028;0.1725;0.0529;0.3975;0.139;0.2675;0.1675;0.1014	0.134165	5	COAD;LIHC;LUSC;PRAD;SKCM	-0.0063;-0.0869;-0.0217;-0.0187;-0.1992	-0.0217068	1	OV	0.3975	0.39747	12	Adrenal Gland;Bladder;Brain;Cervix Uteri;Colon;Esophagus;Kidney;Ovary;Pancreas;Prostate;Testis;Thyroid	0.1359;0.2727;0.2852;0.1727;0.2035;0.0619;0.114;0.0549;0.16;0.0635;0.1401;0.1623	0.150065	8	Blood;Breast;Liver;Lung;Muscle;Skin;Stomach;Uterus	-0.6986;-0.2331;-0.2995;-0.1319;-0.1251;-0.1657;-0.204;-0.0842	-0.184846
APOL3	24	BLCA;BRCA;CESC;COADREAD;DLBC;ESCA;GBMLGG;HNSC;KIPAN;LAML;LIHC;LUAD;LUSC;OV;PAAD;PCPG;PRAD;SARC;SKCM;STAD;TGCT;THCA;UCEC;UCS	0.3346;0.3093;0.3579;0.1292;0.5392;0.1143;0.202;0.3615;0.2402;0.2845;0.2289;0.2429;0.1383;0.367;0.1077;0.2469;0.1222;0.4068;0.2915;0.0987;0.4747;0.1353;0.1452;0.2658	0.244895	1	ACC	-0.2767	-0.276659	7	BLCA;DLBC;HNSC;OV;PCPG;SARC;TGCT	0.3346;0.5392;0.3615;0.367;0.2469;0.4068;0.4747	0.36704	2	HNSC;PRAD	0.4985;0.5426	0.520593	3	KIPAN;PAAD;THCA	-0.414;-0.0991;-0.0936	-0.0991419	2	HNSC;KIPAN	0.4985;-0.414	0.456272	14	Adrenal Gland;Bladder;Brain;Breast;Cervix Uteri;Kidney;Muscle;Ovary;Pancreas;Prostate;Skin;Stomach;Testis;Uterus	0.0794;0.4818;0.3501;0.238;0.0091;0.1939;0.072;0.1493;0.0112;0.2778;0.1669;0.0837;0.2122;0.0985	0.158081	6	Blood;Colon;Esophagus;Liver;Lung;Thyroid	-0.2963;-0.324;-0.4483;-0.1945;-0.0792;-0.0044	-0.245429
BCL3	25	ACC;BLCA;BRCA;CESC;COADREAD;DLBC;ESCA;GBMLGG;HNSC;KIPAN;LAML;LIHC;LUAD;LUSC;OV;PAAD;PCPG;PRAD;SARC;SKCM;STAD;TGCT;THCA;UCEC;UCS	0.0308;0.3499;0.0758;0.2781;0.1853;0.0521;0.149;0.4104;0.281;0.0841;0.4118;0.092;0.0444;0.3115;0.2533;0.1658;0.2082;0.2834;0.3693;0.4032;0.0133;0.447;0.3718;0.2912;0.3536	0.278056	0				7	BLCA;GBMLGG;LUSC;PRAD;SARC;SKCM;THCA	0.3499;0.4104;0.3115;0.2834;0.3693;0.4032;0.3718	0.369316	10	BLCA;BRCA;CESC;DLBC;HNSC;LUSC;OV;PAAD;PRAD;THCA	0.4055;0.154;0.0508;0.006;0.3483;0.0044;0.0678;0.1333;0.3181;0.039	0.100542	10	COAD;ESCA;KIPAN;LAML;LGG;LIHC;LUAD;SARC;SKCM;STAD	-0.0909;-0.303;-0.474;-0.0313;-0.0576;-0.0832;-0.2104;-0.1686;-0.2057;-0.3232	-0.187158	2	KIPAN;STAD	-0.474;-0.3232	0.398628	18	Adrenal Gland;Blood;Brain;Cervix Uteri;Colon;Esophagus;Kidney;Liver;Lung;Muscle;Ovary;Pancreas;Prostate;Skin;Stomach;Testis;Thyroid;Uterus	0.2077;0.5557;0.4162;0.3909;0.3954;0.5073;0.6045;0.3024;0.2228;0.1173;0.1092;0.3315;0.382;0.1328;0.4844;0.2541;0.283;0.2749	0.316972	2	Bladder;Breast	-0.2;-0.1403	-0.170153	5	Brain;Kidney;Pancreas;Prostate;Stomach	0.4162;0.6045;0.3315;0.382;0.4844	0.41616
BTK	22	BLCA;BRCA;CESC;COADREAD;ESCA;GBMLGG;HNSC;KIPAN;LIHC;LUAD;LUSC;OV;PAAD;PCPG;PRAD;SARC;SKCM;STAD;TGCT;THCA;UCEC;UCS	0.2402;0.3341;0.3182;0.2096;0.028;0.2218;0.141;0.2308;0.216;0.1966;0.153;0.3196;0.0589;0.2253;0.3047;0.3641;0.1018;0.1439;0.4513;0.2978;0.1316;0.3859	0.223527	3	ACC;DLBC;LAML	-0.1766;-0.3875;-0.0214	-0.176584	7	BLCA;DLBC;OV;PCPG;PRAD;SARC;UCS	0.2402;-0.3875;0.3196;0.2253;0.3047;0.3641;0.3859	0.319622	1	LAML	0.1769	0.176922	0								14	Adrenal Gland;Brain;Breast;Colon;Kidney;Liver;Lung;Muscle;Ovary;Pancreas;Prostate;Stomach;Testis;Uterus	0.2038;0.2029;0.3987;0.3608;0.2165;0.3438;0.1385;0.0732;0.06;0.1854;0.161;0.2062;0.1285;0.2797	0.203305	5	Bladder;Blood;Cervix Uteri;Esophagus;Thyroid	-0.1;-0.2197;-0.3273;-0.1901;-0.0629	-0.190075
BUB1	20	ACC;BLCA;BRCA;COADREAD;DLBC;GBMLGG;KIPAN;LIHC;LUAD;OV;PAAD;PCPG;PRAD;SARC;SKCM;STAD;TGCT;THCA;UCEC;UCS	0.7148;0.0764;0.4826;0.2766;0.13;0.3058;0.1191;0.275;0.2922;0.2268;0.295;0.0039;0.1898;0.1932;0.0148;0.1973;0.1777;0.3365;0.1729;0.0917	0.195263	5	CESC;ESCA;HNSC;LAML;LUSC	-0.1698;-0.1755;-0.1181;-0.2391;-0.0745	-0.169782	7	ACC;BRCA;COADREAD;LIHC;LUAD;PAAD;THCA	0.7148;0.4826;0.2766;0.275;0.2922;0.295;0.3365	0.295019	11	BLCA;BRCA;CESC;COAD;KIPAN;LGG;LIHC;OV;SARC;SKCM;STAD	0.0725;0.0591;0.0792;0.0289;0.2605;0.0367;0.1923;0.1484;0.3762;0.1515;0.1265	0.126503	9	DLBC;ESCA;HNSC;LAML;LUAD;LUSC;PAAD;PRAD;THCA	-0.0188;-0.0745;-0.2941;-0.0585;-0.0274;-0.1177;-0.1139;-0.2433;-0.3275	-0.113865					14	Adrenal Gland;Bladder;Brain;Cervix Uteri;Colon;Esophagus;Kidney;Liver;Lung;Muscle;Pancreas;Stomach;Thyroid;Uterus	0.1066;0.1364;0.1232;0.6182;0.4948;0.6112;0.3138;0.1068;0.0121;0.0151;0.0989;0.1053;0.0453;0.0663	0.106742	6	Blood;Breast;Ovary;Prostate;Skin;Testis	-0.754;-0.0845;-0.0018;-0.0844;-0.0965;-0.1788	-0.0904809
C1QC	24	BLCA;BRCA;CESC;COADREAD;DLBC;ESCA;GBMLGG;HNSC;KIPAN;LAML;LIHC;LUAD;LUSC;OV;PAAD;PCPG;PRAD;SARC;SKCM;STAD;TGCT;THCA;UCEC;UCS	0.2034;0.4096;0.2581;0.2669;0.3538;0.05;0.2712;0.0941;0.1738;0.33;0.1919;0.3318;0.0958;0.3848;0.0639;0.129;0.2502;0.4232;0.1734;0.211;0.4309;0.2587;0.1583;0.4313	0.254141	1	ACC	-0.1737	-0.1737	7	BRCA;COADREAD;LUAD;OV;PRAD;SARC;UCS	0.4096;0.2669;0.3318;0.3848;0.2502;0.4232;0.4313	0.384783													12	Adrenal Gland;Bladder;Blood;Brain;Breast;Colon;Liver;Pancreas;Skin;Stomach;Testis;Uterus	0.0378;0.2;0.3738;0.2507;0.1058;0.3674;0.2574;0.0073;0.2319;0.2814;0.1656;0.176	0.215948	8	Cervix Uteri;Esophagus;Kidney;Lung;Muscle;Ovary;Prostate;Thyroid	-0.3727;-0.3167;-0.0249;-0.0303;-0.0063;-0.0152;-0.0155;-0.1631	-0.0276304	1	Skin	0.2319	0.231895
CCL3L1	21	BLCA;BRCA;CESC;COADREAD;DLBC;HNSC;KIPAN;LIHC;LUAD;LUSC;OV;PAAD;PCPG;PRAD;SARC;SKCM;STAD;TGCT;THCA;UCEC;UCS	0.244;0.214;0.12;0.3943;0.1854;0.1817;0.1452;0.1437;0.3065;0.221;0.2245;0.3104;0.3029;0.3039;0.3162;0.2647;0.4612;0.4368;0.1131;0.2818;0.1565	0.244018	1	GBMLGG	-0.0094	-0.00935542	7	BLCA;COADREAD;LUAD;PAAD;PCPG;PRAD;STAD	0.244;0.3943;0.3065;0.3104;0.3029;0.3039;0.4612	0.306456
CCRL2	23	ACC;BLCA;BRCA;CESC;DLBC;GBMLGG;HNSC;KIPAN;LAML;LIHC;LUAD;LUSC;OV;PAAD;PCPG;PRAD;SARC;SKCM;STAD;TGCT;THCA;UCEC;UCS	0.2956;0.1684;0.406;0.0427;0.4003;0.3657;0.2352;0.4336;0.2927;0.2316;0.2397;0.1972;0.4606;0.1992;0.365;0.4555;0.453;0.2829;0.2285;0.4586;0.2341;0.2639;0.3302	0.292731	2	COADREAD;ESCA	-0.0361;-0.2811	-0.158608	7	BRCA;DLBC;KIPAN;OV;PCPG;PRAD;SARC	0.406;0.4003;0.4336;0.4606;0.365;0.4555;0.453	0.433629													16	Adrenal Gland;Blood;Brain;Breast;Colon;Kidney;Liver;Lung;Muscle;Ovary;Pancreas;Prostate;Stomach;Testis;Thyroid;Uterus	0.3842;0.3184;0.2835;0.6123;0.5717;0.4326;0.4007;0.2789;0.0512;0.0881;0.281;0.4472;0.2892;0.0987;0.1054;0.273	0.286371	3	Bladder;Cervix Uteri;Esophagus	-0.0182;-0.2091;-0.218	-0.209091	3	Adrenal Gland;Breast;Prostate	0.3842;0.6123;0.4472	0.447175
CD244	22	BLCA;BRCA;CESC;COADREAD;DLBC;ESCA;GBMLGG;HNSC;KIPAN;LIHC;LUAD;LUSC;OV;PAAD;PCPG;PRAD;SARC;SKCM;STAD;TGCT;THCA;UCEC	0.2436;0.3349;0.3066;0.267;0.3738;0.2353;0.1688;0.3729;0.2914;0.2216;0.3576;0.1655;0.2523;0.1868;0.3508;0.1778;0.302;0.2521;0.1605;0.3292;0.2598;0.1342	0.256028	1	LAML	-0.1321	-0.13207	7	BLCA;COADREAD;DLBC;HNSC;KIPAN;LUAD;PCPG	0.2436;0.267;0.3738;0.3729;0.2914;0.3576;0.3508	0.350834	1	LAML	0.0803	0.0802905	0								11	Adrenal Gland;Blood;Breast;Cervix Uteri;Colon;Esophagus;Lung;Ovary;Prostate;Thyroid;Uterus	0.1756;0.1244;0.4664;0.6091;0.4236;0.5771;0.0906;0.1319;0.1449;0.3142;0.1969	0.196907	4	Bladder;Liver;Stomach;Testis	-0.1182;-0.1694;-0.059;-0.1062	-0.112215	1	Thyroid	0.3142	0.314168
CDC6	19	ACC;BLCA;BRCA;COADREAD;DLBC;GBMLGG;KIPAN;LIHC;LUAD;OV;PAAD;PRAD;SARC;SKCM;STAD;TGCT;THCA;UCEC;UCS	0.6572;0.0763;0.4137;0.2555;0.0674;0.2976;0.0082;0.264;0.3009;0.2841;0.3319;0.1609;0.2707;0.1912;0.1893;0.3086;0.2392;0.2286;0.0713	0.255468	6	CESC;ESCA;HNSC;LAML;LUSC;PCPG	-0.0557;-0.1376;-0.0778;-0.1517;-0.0329;-0.0147	-0.0667633	7	ACC;BRCA;COADREAD;LIHC;LUAD;OV;PAAD	0.6572;0.4137;0.2555;0.264;0.3009;0.2841;0.3319	0.300865	9	COAD;KIPAN;LGG;LUAD;LUSC;OV;PRAD;SARC;SKCM	0.0946;0.2917;0.3446;0.0528;0.1022;0.2443;0.5239;0.3189;0.0666	0.244285	11	BLCA;BRCA;CESC;DLBC;ESCA;HNSC;LAML;LIHC;PAAD;STAD;THCA	-0.2318;-0.1885;-0.1754;-0.2598;-0.1908;-0.3276;-0.1269;-0.097;-0.0589;-0.2704;-0.2651	-0.190802	1	LGG	0.3446	0.344567	12	Adrenal Gland;Breast;Cervix Uteri;Colon;Esophagus;Kidney;Liver;Lung;Muscle;Ovary;Stomach;Uterus	0.2086;0.1642;0.5;0.5711;0.6353;0.3578;0.3394;0.1742;0.0492;0.1206;0.171;0.1122	0.191371	8	Bladder;Blood;Brain;Pancreas;Prostate;Skin;Testis;Thyroid	-0.2727;-0.6836;-0.1875;-0.0122;-0.0488;-0.163;-0.1676;-0.1208	-0.165296
CDCA5	21	ACC;BLCA;BRCA;CESC;COADREAD;DLBC;GBMLGG;KIPAN;LIHC;LUAD;OV;PAAD;PCPG;PRAD;SARC;SKCM;STAD;TGCT;THCA;UCEC;UCS	0.777;0.1315;0.517;0.0315;0.3042;0.0639;0.2385;0.1129;0.333;0.2585;0.3028;0.3095;0.0324;0.2488;0.3389;0.2186;0.1781;0.0909;0.2615;0.2567;0.0829	0.24884	4	ESCA;HNSC;LAML;LUSC	-0.0053;-0.0335;-0.1225;-0.0414	-0.0374694	7	ACC;BRCA;COADREAD;LIHC;OV;PAAD;PRAD	0.777;0.517;0.3042;0.333;0.3028;0.3095;0.2488	0.309479	14	BLCA;BRCA;CESC;COAD;KIPAN;LGG;LIHC;LUAD;LUSC;OV;PRAD;SARC;SKCM;STAD	0.1491;0.1505;0.1446;0.3728;0.102;0.1583;0.0105;0.3303;0.0034;0.1195;0.0748;0.4406;0.2912;0.0876	0.14685	6	DLBC;ESCA;HNSC;LAML;PAAD;THCA	-0.4001;-0.1508;-0.411;-0.0432;-0.0143;-0.5459	-0.275454	2	COAD;LUAD	0.3728;0.3303	0.351546	11	Adrenal Gland;Breast;Cervix Uteri;Colon;Esophagus;Kidney;Liver;Lung;Muscle;Pancreas;Stomach	0.1748;0.0858;0.7654;0.503;0.5871;0.1628;0.2448;0.0354;0.0201;0.2458;0.1755	0.175525	9	Bladder;Blood;Brain;Ovary;Prostate;Skin;Testis;Thyroid;Uterus	-0.3636;-0.8002;-0.1766;-0.105;-0.1534;-0.0839;-0.1813;-0.0227;-0.0811	-0.153367	1	Cervix Uteri	0.7654	0.765378
CDKN3	24	ACC;BLCA;BRCA;CESC;COADREAD;DLBC;ESCA;GBMLGG;HNSC;KIPAN;LIHC;LUAD;LUSC;OV;PAAD;PCPG;PRAD;SARC;SKCM;STAD;TGCT;THCA;UCEC;UCS	0.7195;0.0774;0.4652;0.0688;0.1234;0.0367;0.0402;0.3444;0.0346;0.1956;0.2754;0.269;0.0972;0.2542;0.3475;0.023;0.2782;0.3562;0.2487;0.2745;0.2246;0.2487;0.1479;0.0636	0.236619	1	LAML	-0.0009	-0.000907381	7	ACC;BRCA;LIHC;PAAD;PRAD;SARC;STAD	0.7195;0.4652;0.2754;0.3475;0.2782;0.3562;0.2745	0.347457	8	BRCA;COAD;KIPAN;LGG;LIHC;LUAD;SARC;SKCM	0.047;0.0461;0.2697;0.1897;0.132;0.0511;0.4789;0.2047	0.160836	12	BLCA;CESC;DLBC;ESCA;HNSC;LAML;LUSC;OV;PAAD;PRAD;STAD;THCA	-0.0304;-0.1192;-0.01;-0.0708;-0.1634;-0.2249;-0.0297;-0.1803;-0.0382;-0.4304;-0.0676;-0.2651	-0.0950061					13	Adrenal Gland;Breast;Cervix Uteri;Colon;Esophagus;Kidney;Liver;Lung;Pancreas;Prostate;Stomach;Thyroid;Uterus	0.1411;0.2027;0.5909;0.4489;0.6064;0.4362;0.2646;0.0332;0.2013;0.1817;0.1609;0.2246;0.1886	0.202739	7	Bladder;Blood;Brain;Muscle;Ovary;Skin;Testis	-0.4818;-0.687;-0.196;-0.082;-0.2079;-0.098;-0.1557	-0.196035
CENPM	22	ACC;BLCA;BRCA;CESC;COADREAD;ESCA;GBMLGG;KIPAN;LIHC;LUAD;LUSC;OV;PAAD;PCPG;PRAD;SARC;SKCM;STAD;TGCT;THCA;UCEC;UCS	0.7572;0.0344;0.4653;0.0327;0.2138;0.0282;0.3132;0.1056;0.3288;0.2669;0.0731;0.3142;0.2618;0.027;0.2803;0.4504;0.2441;0.2144;0.2704;0.2375;0.152;0.1839	0.24078	3	DLBC;HNSC;LAML	-0.0175;-0.088;-0.067	-0.0669584	7	ACC;BRCA;LIHC;OV;PAAD;PRAD;SARC	0.7572;0.4653;0.3288;0.3142;0.2618;0.2803;0.4504	0.328841	10	CESC;KIPAN;LGG;LIHC;LUAD;LUSC;OV;PAAD;SARC;SKCM	0.0473;0.2486;0.3561;0.2021;0.3915;0.0466;0.2497;0.1681;0.5018;0.1724	0.225305	10	BLCA;BRCA;COAD;DLBC;ESCA;HNSC;LAML;PRAD;STAD;THCA	-0.2684;-0.011;-0.1825;-0.2844;-0.0547;-0.3132;-0.0418;-0.0748;-0.1568;-0.1716	-0.164189	2	LGG;LUAD	0.3561;0.3915	0.373836	9	Adrenal Gland;Brain;Cervix Uteri;Colon;Kidney;Ovary;Pancreas;Stomach;Thyroid	0.1227;0.0017;0.2636;0.4974;0.0499;0.0233;0.1344;0.06;0.1106	0.110564	9	Bladder;Blood;Breast;Lung;Muscle;Prostate;Skin;Testis;Uterus	-0.2636;-0.851;-0.2457;-0.0657;-0.0205;-0.1692;-0.0495;-0.0465;-0.0562	-0.0657325
CLEC12A	22	BLCA;BRCA;CESC;COADREAD;DLBC;ESCA;HNSC;KIPAN;LAML;LIHC;LUAD;LUSC;OV;PAAD;PCPG;PRAD;SARC;SKCM;STAD;TGCT;THCA;UCS	0.1546;0.325;0.2349;0.3142;0.3714;0.3183;0.1261;0.2657;0.408;0.1643;0.2628;0.191;0.224;0.0849;0.4119;0.2432;0.3815;0.1647;0.3615;0.3783;0.3041;0.3431	0.284914	0				7	COADREAD;DLBC;KIPAN;PCPG;PRAD;SARC;STAD	0.3142;0.3714;0.2657;0.4119;0.2432;0.3815;0.3615	0.361534													14	Adrenal Gland;Bladder;Blood;Breast;Cervix Uteri;Colon;Liver;Lung;Pancreas;Prostate;Stomach;Testis;Thyroid;Uterus	0.1108;0.2364;0.7724;0.1907;0.3545;0.2241;0.3681;0.1776;0.3448;0.0447;0.2498;0.2005;0.1086;0.2348	0.229454	1	Esophagus	-0.0643	-0.0642605	1	Pancreas	0.3448	0.344757
CRTC1	3	ACC;UCEC;UCS	0.1;0.0279;0.0749	0.0748975	22	BLCA;BRCA;CESC;COADREAD;DLBC;ESCA;GBMLGG;HNSC;KIPAN;LAML;LIHC;LUAD;LUSC;OV;PAAD;PCPG;PRAD;SARC;SKCM;STAD;TGCT;THCA	-0.2688;-0.2587;-0.4565;-0.1928;-0.3858;-0.3387;-0.3217;-0.3593;-0.2139;-0.1429;-0.116;-0.3164;-0.301;-0.2245;-0.2344;-0.1016;-0.1213;-0.1672;-0.0234;-0.2745;-0.3414;-0.2243	-0.246551	7	BLCA;CESC;DLBC;HNSC;LUAD;LUSC;STAD	-0.2688;-0.4565;-0.3858;-0.3593;-0.3164;-0.301;-0.2745	0.316382	8	BRCA;DLBC;KIPAN;OV;PRAD;SKCM;STAD;THCA	0.3043;0.1373;0.2621;0.036;0.2433;0.0604;0.0834;0.8202	0.190297	12	BLCA;CESC;COAD;ESCA;HNSC;LAML;LGG;LIHC;LUAD;LUSC;PAAD;SARC	-0.1443;-0.3069;-0.0048;-0.1163;-0.1235;-0.2499;-0.062;-0.2154;-0.2179;-0.0548;-0.0778;-0.0478	-0.119883	1	THCA	0.8202	0.820225	5	Adrenal Gland;Blood;Muscle;Ovary;Testis	0.0274;0.6491;0.0929;0.2764;0.0746	0.0928765	15	Bladder;Brain;Breast;Cervix Uteri;Colon;Esophagus;Kidney;Liver;Lung;Pancreas;Prostate;Skin;Stomach;Thyroid;Uterus	-0.3909;-0.1839;-0.1161;-0.2818;-0.3672;-0.611;-0.4476;-0.238;-0.0614;-0.1159;-0.1812;-0.1187;-0.0839;-0.0597;-0.1325	-0.181167	1	Ovary	0.2764	0.276355
CXCL3	15	BLCA;COADREAD;DLBC;GBMLGG;HNSC;KIPAN;LUAD;LUSC;OV;PAAD;PRAD;STAD;THCA;UCEC;UCS	0.3136;0.2862;0.1638;0.1457;0.1761;0.0498;0.2038;0.1537;0.1028;0.2761;0.3036;0.3054;0.3728;0.1196;0.4056	0.203826	3	CESC;ESCA;LAML	-0.198;-0.1939;-0.0361	-0.193907	7	BLCA;COADREAD;PAAD;PRAD;STAD;THCA;UCS	0.3136;0.2862;0.2761;0.3036;0.3054;0.3728;0.4056	0.305448	1	PAAD	0.2299	0.229885	0								16	Adrenal Gland;Brain;Breast;Colon;Esophagus;Kidney;Liver;Lung;Muscle;Ovary;Pancreas;Prostate;Stomach;Testis;Thyroid;Uterus	0.439;0.2503;0.1197;0.5725;0.2519;0.5627;0.3533;0.1435;0.0136;0.0283;0.3726;0.2063;0.2077;0.1556;0.2682;0.1948	0.228965	3	Bladder;Cervix Uteri;Skin	-0.4455;-0.4;-0.0284	-0.4	3	Adrenal Gland;Kidney;Pancreas	0.439;0.5627;0.3726	0.438999
CXCL8	25	ACC;BLCA;BRCA;CESC;COADREAD;DLBC;ESCA;GBMLGG;HNSC;KIPAN;LAML;LIHC;LUAD;LUSC;OV;PAAD;PCPG;PRAD;SARC;SKCM;STAD;TGCT;THCA;UCEC;UCS	0.2362;0.3232;0.2118;0.0875;0.4814;0.0526;0.2501;0.3575;0.2351;0.1323;0.1802;0.0265;0.1778;0.292;0.1248;0.253;0.3824;0.3098;0.3322;0.2246;0.5193;0.2104;0.3408;0.1935;0.1584	0.23511	0				7	BLCA;COADREAD;LUSC;PCPG;PRAD;STAD;THCA	0.3232;0.4814;0.292;0.3824;0.3098;0.5193;0.3408	0.340776	9	BLCA;CESC;COAD;HNSC;LIHC;LUAD;OV;PAAD;STAD	0.2045;0.0469;0.0384;0.3939;0.2451;0.1892;0.1226;0.2181;0.043	0.189172	6	ESCA;KIPAN;LAML;PRAD;SKCM;THCA	-0.0588;-0.0527;-0.0617;-0.0748;-0.2412;-0.1949	-0.0682895					15	Adrenal Gland;Brain;Breast;Colon;Esophagus;Kidney;Liver;Lung;Muscle;Pancreas;Prostate;Stomach;Testis;Thyroid;Uterus	0.2756;0.3709;0.2887;0.2746;0.5021;0.452;0.1741;0.1942;0.053;0.4501;0.3483;0.4702;0.3154;0.3573;0.338	0.338012	5	Bladder;Blood;Cervix Uteri;Ovary;Skin	-0.2455;-0.2223;-0.3727;-0.0147;-0.0064	-0.22228	6	Adrenal Gland;Pancreas;Prostate;Stomach;Thyroid;Uterus	0.2756;0.4501;0.3483;0.4702;0.3573;0.338	0.352815
CXCR1	11	CESC;COADREAD;ESCA;HNSC;KIPAN;LAML;LUAD;LUSC;PAAD;PCPG;STAD	0.1342;0.5562;0.1791;0.3122;0.4485;0.6311;0.0801;0.2481;0.3729;0.5941;0.5137	0.372896	0				7	COADREAD;KIPAN;LAML;LUSC;PAAD;PCPG;STAD	0.5562;0.4485;0.6311;0.2481;0.3729;0.5941;0.5137	0.513705													13	Blood;Breast;Cervix Uteri;Esophagus;Kidney;Liver;Lung;Muscle;Prostate;Stomach;Testis;Thyroid;Uterus	0.8517;0.7123;0.3545;0.6921;0.82;0.5824;0.7374;0.5408;0.3852;0.7271;0.1784;0.3439;0.6595	0.659544	0				9	Breast;Kidney;Liver;Lung;Muscle;Prostate;Stomach;Thyroid;Uterus	0.7123;0.82;0.5824;0.7374;0.5408;0.3852;0.7271;0.3439;0.6595	0.659544
CXCR2P1	15	BRCA;CESC;DLBC;ESCA;HNSC;KIPAN;LAML;LIHC;LUAD;LUSC;OV;SARC;SKCM;STAD;TGCT	0.6596;0.3304;0.2364;0.1095;0.2736;0.2967;0.3934;0.291;0.3419;0.069;0.5462;0.3519;0.1752;0.3165;0.5789	0.31648	0				7	BRCA;KIPAN;LIHC;LUAD;OV;STAD;TGCT	0.6596;0.2967;0.291;0.3419;0.5462;0.3165;0.5789	0.341887													3	Adrenal Gland;Blood;Lung	0.2542;0.5425;0.3728	0.372758	2	Liver;Prostate	-0.0266;-0.0434	-0.035017	1	Lung	0.3728	0.372758
EPR1	19	ACC;BLCA;BRCA;COADREAD;DLBC;GBMLGG;KIPAN;LIHC;LUAD;OV;PAAD;PRAD;SARC;SKCM;STAD;TGCT;THCA;UCEC;UCS	0.7672;0.0324;0.4723;0.2427;0.0364;0.3111;0.0976;0.3039;0.3121;0.2351;0.3096;0.259;0.3234;0.2196;0.0866;0.2222;0.2336;0.2097;0.154	0.235094	5	CESC;ESCA;HNSC;LAML;LUSC	-0.067;-0.0128;-0.0828;-0.0358;-0.0253	-0.035775	7	ACC;BRCA;COADREAD;LIHC;LUAD;PAAD;PRAD	0.7672;0.4723;0.2427;0.3039;0.3121;0.3096;0.259	0.309625
FAM129B	17	BLCA;CESC;COADREAD;DLBC;ESCA;GBMLGG;HNSC;LAML;LUSC;OV;PCPG;SARC;SKCM;STAD;THCA;UCEC;UCS	0.2958;0.4399;0.0276;0.4636;0.5354;0.1659;0.3733;0.5844;0.2726;0.0107;0.1759;0.252;0.158;0.038;0.3164;0.1592;0.1804	0.252026	8	ACC;BRCA;KIPAN;LIHC;LUAD;PAAD;PRAD;TGCT	-0.126;-0.0456;-0.1908;-0.1202;-0.007;-0.1232;-0.0761;-0.2195	-0.121678	7	BLCA;CESC;DLBC;ESCA;HNSC;LAML;LUSC	0.2958;0.4399;0.4636;0.5354;0.3733;0.5844;0.2726	0.439874	8	BLCA;COAD;DLBC;ESCA;HNSC;LAML;OV;PRAD	0.0219;0.1079;0.2219;0.3375;0.1213;0.0137;0.1275;0.0561	0.114634	12	BRCA;CESC;KIPAN;LGG;LIHC;LUAD;LUSC;PAAD;SARC;SKCM;STAD;THCA	-0.1588;-0.0615;-0.2343;-0.209;-0.1221;-0.0439;-0.3522;-0.2734;-0.4665;-0.0032;-0.1251;-0.4523	-0.183906	1	LUSC	-0.3522	0.352207	12	Blood;Brain;Cervix Uteri;Colon;Esophagus;Liver;Lung;Ovary;Prostate;Stomach;Testis;Uterus	0.5315;0.3478;0.2091;0.4125;0.595;0.1618;0.1661;0.0812;0.0889;0.2597;0.222;0.2057	0.215542	8	Adrenal Gland;Bladder;Breast;Kidney;Muscle;Pancreas;Skin;Thyroid	-0.0525;-0.1455;-0.4559;-0.0821;-0.115;-0.0194;-0.0985;-0.0446	-0.0903077
FAM26F	23	BLCA;BRCA;CESC;COADREAD;DLBC;ESCA;GBMLGG;HNSC;KIPAN;LIHC;LUAD;LUSC;OV;PAAD;PCPG;PRAD;SARC;SKCM;STAD;TGCT;THCA;UCEC;UCS	0.2204;0.495;0.241;0.2942;0.4157;0.1309;0.3066;0.1753;0.2045;0.2237;0.3712;0.0846;0.2842;0.0832;0.078;0.1396;0.4187;0.3172;0.2297;0.5761;0.1972;0.2041;0.2865	0.229686	2	ACC;LAML	-0.0748;-0.1002	-0.0874732	7	BRCA;COADREAD;DLBC;LUAD;OV;SARC;TGCT	0.495;0.2942;0.4157;0.3712;0.2842;0.4187;0.5761	0.415653													14	Adrenal Gland;Bladder;Blood;Breast;Colon;Esophagus;Kidney;Liver;Lung;Ovary;Pancreas;Stomach;Testis;Uterus	0.1379;0.3818;0.253;0.1646;0.3026;0.3524;0.1433;0.208;0.1528;0.1568;0.142;0.2318;0.1077;0.2224	0.186295	6	Brain;Cervix Uteri;Muscle;Prostate;Skin;Thyroid	-0.0655;-0.1636;-0.0848;-0.043;-0.0777;-0.0462	-0.0715893
FTH1	20	BLCA;BRCA;COADREAD;DLBC;GBMLGG;KIPAN;LAML;LIHC;LUAD;OV;PAAD;PCPG;PRAD;SARC;SKCM;STAD;TGCT;THCA;UCEC;UCS	0.0399;0.1303;0.1593;0.3976;0.1556;0.2046;0.582;0.223;0.1208;0.3097;0.2746;0.0335;0.1403;0.3609;0.284;0.3225;0.1878;0.2065;0.2014;0.5017	0.205515	5	ACC;CESC;ESCA;HNSC;LUSC	-0.1633;-0.3405;-0.0857;-0.2286;-0.0805	-0.163296	7	DLBC;LAML;OV;PAAD;SARC;STAD;UCS	0.3976;0.582;0.3097;0.2746;0.3609;0.3225;0.5017	0.360925	12	BLCA;BRCA;CESC;COAD;DLBC;ESCA;HNSC;LAML;LUSC;PAAD;SKCM;STAD	0.0541;0.0462;0.2098;0.206;0.1829;0.0879;0.1125;0.093;0.1347;0.2808;0.0804;0.1778	0.12362	8	KIPAN;LGG;LIHC;LUAD;OV;PRAD;SARC;THCA	-0.0354;-0.1627;-0.2366;-0.1244;-0.0569;-0.4117;-0.2513;-0.0859	-0.143554					15	Adrenal Gland;Bladder;Blood;Brain;Breast;Cervix Uteri;Colon;Kidney;Liver;Lung;Muscle;Prostate;Stomach;Testis;Uterus	0.1575;0.3781;0.2914;0.107;0.2368;0.1959;0.4429;0.414;0.2473;0.2031;0.0448;0.0671;0.0081;0.154;0.1241	0.1959	5	Esophagus;Ovary;Pancreas;Skin;Thyroid	-0.3516;-0.0275;-0.0574;-0.1198;-0.1089	-0.108855
FUT7	23	BLCA;BRCA;CESC;COADREAD;DLBC;ESCA;GBMLGG;HNSC;KIPAN;LAML;LUAD;LUSC;OV;PAAD;PCPG;PRAD;SARC;SKCM;STAD;TGCT;THCA;UCEC;UCS	0.1858;0.41;0.3091;0.1635;0.3755;0.0406;0.3281;0.309;0.1731;0.066;0.1529;0.1442;0.1933;0.1228;0.158;0.2973;0.4584;0.4383;0.2618;0.462;0.2088;0.2729;0.4042	0.261836	1	ACC	-0.0407	-0.0407383	7	BRCA;DLBC;PRAD;SARC;SKCM;STAD;UCS	0.41;0.3755;0.2973;0.4584;0.4383;0.2618;0.4042	0.404213													12	Adrenal Gland;Blood;Brain;Breast;Cervix Uteri;Colon;Esophagus;Lung;Prostate;Stomach;Testis;Thyroid	0.2951;0.8484;0.0944;0.3258;0.5455;0.3958;0.5714;0.6321;0.2526;0.4001;0.0565;0.0525	0.360791	1	Bladder	-0.3364	-0.336364	3	Adrenal Gland;Lung;Stomach	0.2951;0.6321;0.4001	0.400126
GBP4	23	BLCA;BRCA;CESC;COADREAD;DLBC;ESCA;GBMLGG;HNSC;KIPAN;LIHC;LUAD;LUSC;OV;PAAD;PCPG;PRAD;SARC;SKCM;STAD;TGCT;THCA;UCEC;UCS	0.3259;0.4151;0.3641;0.1921;0.5304;0.041;0.2316;0.2912;0.261;0.1861;0.3296;0.1287;0.4557;0.1387;0.2403;0.0657;0.2923;0.1403;0.1876;0.4545;0.1472;0.119;0.1248	0.231568	2	ACC;LAML	-0.1359;-0.1011	-0.118476	7	BLCA;BRCA;DLBC;KIPAN;LUAD;OV;PCPG	0.3259;0.4151;0.5304;0.261;0.3296;0.4557;0.2403	0.329593													11	Adrenal Gland;Bladder;Brain;Breast;Cervix Uteri;Esophagus;Kidney;Prostate;Skin;Testis;Thyroid	0.1302;0.3818;0.0893;0.4065;0.1818;0.1339;0.04;0.2006;0.1227;0.1641;0.1924	0.164116	9	Blood;Colon;Liver;Lung;Muscle;Ovary;Pancreas;Stomach;Uterus	-0.3404;-0.238;-0.124;-0.0331;-0.0749;-0.1201;-0.0884;-0.0695;-0.0834	-0.0883992
GPBAR1	20	ACC;BLCA;BRCA;CESC;DLBC;GBMLGG;HNSC;KIPAN;LAML;LUAD;LUSC;OV;PCPG;PRAD;SARC;SKCM;TGCT;THCA;UCEC;UCS	0.1033;0.0285;0.4126;0.0312;0.4507;0.3347;0.1963;0.2981;0.6313;0.2162;0.0414;0.5807;0.1977;0.2006;0.3603;0.2815;0.1121;0.1599;0.3446;0.0265	0.208401	5	COADREAD;ESCA;LIHC;PAAD;STAD	-0.0705;-0.2597;-0.0416;-0.2124;-0.2109	-0.210879	7	BRCA;DLBC;KIPAN;LAML;OV;SARC;UCEC	0.4126;0.4507;0.2981;0.6313;0.5807;0.3603;0.3446	0.412615													14	Adrenal Gland;Bladder;Blood;Breast;Cervix Uteri;Colon;Liver;Lung;Muscle;Ovary;Prostate;Skin;Stomach;Uterus	0.054;0.0727;0.6941;0.4203;0.4829;0.0617;0.2205;0.2759;0.0591;0.0546;0.1426;0.1613;0.2829;0.2657	0.190874	5	Esophagus;Kidney;Pancreas;Testis;Thyroid	-0.4034;-0.4051;-0.0247;-0.1362;-0.2435	-0.243485
GTF2IRD2P1	0				25	ACC;BLCA;BRCA;CESC;COADREAD;DLBC;ESCA;GBMLGG;HNSC;KIPAN;LAML;LIHC;LUAD;LUSC;OV;PAAD;PCPG;PRAD;SARC;SKCM;STAD;TGCT;THCA;UCEC;UCS	-0.2131;-0.2379;-0.4298;-0.2246;-0.3617;-0.3147;-0.2563;-0.0526;-0.176;-0.1965;-0.1037;-0.1277;-0.2832;-0.1836;-0.3079;-0.2509;-0.1738;-0.1528;-0.252;-0.3947;-0.2442;-0.3331;-0.2629;-0.3298;-0.2104	-0.244215	7	BRCA;COADREAD;LUAD;OV;PAAD;STAD;UCEC	-0.4298;-0.3617;-0.2832;-0.3079;-0.2509;-0.2442;-0.3298	0.307865													7	Adrenal Gland;Blood;Brain;Muscle;Ovary;Stomach;Testis	0.0112;0.3056;0.1431;0.0074;0.0507;0.0238;0.0886	0.0507449	13	Bladder;Breast;Cervix Uteri;Colon;Esophagus;Kidney;Liver;Lung;Pancreas;Prostate;Skin;Thyroid;Uterus	-0.4;-0.1878;-0.6364;-0.3866;-0.5997;-0.5715;-0.1843;-0.0489;-0.035;-0.1309;-0.1222;-0.0519;-0.1231	-0.184252	1	Kidney	-0.5715	0.571481
GZMH	22	BLCA;BRCA;CESC;COADREAD;DLBC;ESCA;HNSC;KIPAN;LAML;LIHC;LUAD;LUSC;OV;PAAD;PCPG;PRAD;SARC;SKCM;STAD;TGCT;THCA;UCEC	0.2495;0.3214;0.2656;0.2121;0.6153;0.1331;0.3263;0.2115;0.2504;0.2057;0.3556;0.1389;0.2984;0.1908;0.3101;0.1312;0.3031;0.3321;0.1707;0.4781;0.1763;0.1125	0.24996	0				7	BLCA;DLBC;HNSC;LUAD;OV;PCPG;TGCT	0.2495;0.6153;0.3263;0.3556;0.2984;0.3101;0.4781	0.326285													9	Adrenal Gland;Blood;Breast;Cervix Uteri;Esophagus;Prostate;Testis;Thyroid;Uterus	0.1698;0.221;0.2479;0.4364;0.4499;0.2593;0.1342;0.3023;0.0954	0.247907	3	Liver;Lung;Stomach	-0.1414;-0.0163;-0.0449	-0.0449213
HELZ2	25	ACC;BLCA;BRCA;CESC;COADREAD;DLBC;ESCA;GBMLGG;HNSC;KIPAN;LAML;LIHC;LUAD;LUSC;OV;PAAD;PCPG;PRAD;SARC;SKCM;STAD;TGCT;THCA;UCEC;UCS	0.2334;0.3422;0.3784;0.2681;0.1415;0.1538;0.0917;0.2896;0.3444;0.0331;0.3987;0.0019;0.1835;0.1231;0.3564;0.1568;0.2002;0.2119;0.249;0.386;0.0335;0.4795;0.3531;0.5194;0.2839	0.249036	0				7	BLCA;HNSC;OV;SKCM;TGCT;THCA;UCEC	0.3422;0.3444;0.3564;0.386;0.4795;0.3531;0.5194	0.356356	10	BLCA;COAD;DLBC;ESCA;HNSC;LIHC;LUAD;OV;SARC;STAD	0.3553;0.1893;0.3942;0.1036;0.257;0.2435;0.2209;0.1423;0.0645;0.1119	0.205099	10	BRCA;CESC;KIPAN;LAML;LGG;LUSC;PAAD;PRAD;SKCM;THCA	-0.0034;-0.1562;-0.1481;-0.3478;-0.0831;-0.1844;-0.1682;-0.5801;-0.0877;-0.2573	-0.162191	1	DLBC	0.3942	0.394153	17	Adrenal Gland;Blood;Brain;Breast;Cervix Uteri;Colon;Esophagus;Kidney;Liver;Lung;Muscle;Pancreas;Prostate;Stomach;Testis;Thyroid;Uterus	0.2533;0.5037;0.3122;0.2546;0.2818;0.45;0.5042;0.5689;0.2817;0.3535;0.1452;0.3526;0.1838;0.3491;0.2515;0.3284;0.2139	0.312191	3	Bladder;Ovary;Skin	-0.1455;-0.0433;-0.0027	-0.0433222	4	Kidney;Lung;Pancreas;Thyroid	0.5689;0.3535;0.3526;0.3284	0.35303
HLA-H	24	BLCA;BRCA;CESC;COADREAD;DLBC;ESCA;GBMLGG;HNSC;KIPAN;LAML;LIHC;LUAD;LUSC;OV;PAAD;PCPG;PRAD;SARC;SKCM;STAD;TGCT;THCA;UCEC;UCS	0.223;0.4455;0.0916;0.1561;0.3617;0.036;0.319;0.1913;0.1034;0.3285;0.208;0.2629;0.1246;0.4882;0.2125;0.239;0.0705;0.4689;0.4003;0.0983;0.3386;0.2944;0.254;0.5332	0.246503	1	ACC	-0.2393	-0.239306	7	BRCA;DLBC;OV;PCPG;SARC;SKCM;UCS	0.4455;0.3617;0.4882;0.239;0.4689;0.4003;0.5332	0.445488	7	COAD;HNSC;LAML;LUAD;LUSC;OV;PAAD	0.0511;0.0316;0.0107;0.1068;0.0764;0.0718;0.1776	0.0718097	9	BLCA;CESC;DLBC;ESCA;KIPAN;LIHC;SKCM;STAD;THCA	-0.0954;-0.11;-0.0018;-0.2619;-0.2401;-0.1126;-0.1028;-0.0141;-0.4835	-0.11					11	Bladder;Blood;Brain;Colon;Kidney;Ovary;Pancreas;Prostate;Skin;Testis;Thyroid	0.1367;0.1037;0.1353;0.2131;0.5561;0.0726;0.2347;0.0739;0.0033;0.31;0.2749	0.136675	9	Adrenal Gland;Breast;Cervix Uteri;Esophagus;Liver;Lung;Muscle;Stomach;Uterus	-0.0085;-0.0709;-0.3091;-0.1622;-0.1368;-0.067;-0.074;-0.0291;-0.0691	-0.0708567	1	Kidney	0.5561	0.556085
HMOX1	24	BLCA;BRCA;CESC;COADREAD;DLBC;ESCA;GBMLGG;HNSC;KIPAN;LAML;LIHC;LUAD;LUSC;OV;PAAD;PCPG;PRAD;SARC;SKCM;STAD;TGCT;THCA;UCEC;UCS	0.1319;0.3859;0.3278;0.3425;0.0327;0.2718;0.3378;0.2719;0.0899;0.7117;0.1084;0.2956;0.119;0.3276;0.1967;0.1131;0.4624;0.3104;0.4142;0.338;0.3108;0.3171;0.2343;0.0923	0.30299	1	ACC	-0.067	-0.0670407	7	COADREAD;LAML;LUAD;OV;PRAD;SKCM;STAD	0.3425;0.7117;0.2956;0.3276;0.4624;0.4142;0.338	0.342454	10	CESC;COAD;DLBC;ESCA;HNSC;LAML;LGG;LUSC;OV;PAAD	0.2546;0.1207;0.2012;0.0503;0.1168;0.1884;0.0258;0.0059;0.3958;0.1381	0.129376	9	BLCA;BRCA;KIPAN;LIHC;LUAD;PRAD;SARC;SKCM;STAD	-0.1498;-0.1376;-0.349;-0.2022;-0.1418;-0.6175;-0.2143;-0.034;-0.038	-0.149769					18	Adrenal Gland;Bladder;Blood;Brain;Breast;Cervix Uteri;Colon;Esophagus;Kidney;Liver;Lung;Muscle;Pancreas;Prostate;Stomach;Testis;Thyroid;Uterus	0.1111;0.0455;0.2741;0.3038;0.3956;0.6091;0.6197;0.4809;0.4395;0.475;0.2517;0.0069;0.3698;0.2592;0.4266;0.1834;0.0622;0.1219	0.288919	2	Ovary;Skin	-0.3342;-0.1105	-0.222339	4	Liver;Ovary;Pancreas;Stomach	0.475;-0.3342;0.3698;0.4266	0.398226
HN1	23	ACC;BLCA;BRCA;CESC;COADREAD;DLBC;ESCA;GBMLGG;HNSC;LAML;LIHC;LUAD;LUSC;OV;PAAD;PRAD;SARC;SKCM;STAD;TGCT;THCA;UCEC;UCS	0.2359;0.0335;0.4097;0.1354;0.1059;0.0395;0.1048;0.0641;0.1063;0.1258;0.2591;0.1863;0.085;0.2973;0.0903;0.2557;0.2575;0.4491;0.1112;0.4947;0.4191;0.2868;0.0042	0.13536	2	KIPAN;PCPG	-0.0728;-0.0476	-0.0601717	7	BRCA;LIHC;OV;PRAD;SKCM;TGCT;THCA	0.4097;0.2591;0.2973;0.2557;0.4491;0.4947;0.4191	0.409662	12	BRCA;CESC;COAD;ESCA;KIPAN;LIHC;LUAD;LUSC;OV;PAAD;SARC;SKCM	0.3749;0.1869;0.4313;0.0694;0.0331;0.076;0.074;0.0824;0.2304;0.0355;0.4868;0.1798	0.131085	8	BLCA;DLBC;HNSC;LAML;LGG;PRAD;STAD;THCA	-0.0713;-0.0128;-0.0369;-0.1588;-0.0078;-0.5426;-0.0955;-0.3509	-0.0834009	1	COAD	0.4313	0.431332	14	Adrenal Gland;Bladder;Blood;Cervix Uteri;Colon;Esophagus;Kidney;Liver;Lung;Ovary;Pancreas;Stomach;Thyroid;Uterus	0.1753;0.1909;0.5018;0.6636;0.4857;0.6016;0.1928;0.4545;0.2076;0.0132;0.2562;0.061;0.0584;0.1123	0.200211	6	Brain;Breast;Muscle;Prostate;Skin;Testis	-0.334;-0.0722;-0.1725;-0.0247;-0.0526;-0.0994	-0.0858224	1	Liver	0.4545	0.454547
HSPA6	25	ACC;BLCA;BRCA;CESC;COADREAD;DLBC;ESCA;GBMLGG;HNSC;KIPAN;LAML;LIHC;LUAD;LUSC;OV;PAAD;PCPG;PRAD;SARC;SKCM;STAD;TGCT;THCA;UCEC;UCS	0.1187;0.2935;0.2392;0.5516;0.1239;0.4273;0.2788;0.3639;0.2121;0.0876;0.6899;0.2493;0.1894;0.0301;0.1644;0.1872;0.1995;0.3164;0.3345;0.0394;0.3753;0.4337;0.3226;0.1667;0.0566	0.239165	0				7	BLCA;CESC;DLBC;LAML;LIHC;PRAD;STAD	0.2935;0.5516;0.4273;0.6899;0.2493;0.3164;0.3753	0.375347													18	Adrenal Gland;Blood;Brain;Breast;Colon;Esophagus;Kidney;Liver;Lung;Muscle;Ovary;Pancreas;Prostate;Skin;Stomach;Testis;Thyroid;Uterus	0.2258;0.4272;0.276;0.4534;0.0973;0.2129;0.3882;0.1598;0.2034;0.2214;0.183;0.3629;0.3955;0.2479;0.4284;0.2206;0.3732;0.242	0.244948	2	Bladder;Cervix Uteri	-0.0636;-0.0091	-0.0363636	5	Pancreas;Prostate;Skin;Stomach;Thyroid	0.3629;0.3955;0.2479;0.4284;0.3732	0.373231
IFIT5	22	BLCA;BRCA;CESC;COADREAD;DLBC;ESCA;HNSC;KIPAN;LAML;LIHC;LUAD;LUSC;OV;PAAD;PRAD;SARC;SKCM;STAD;TGCT;THCA;UCEC;UCS	0.3354;0.393;0.3601;0.1885;0.3718;0.1658;0.3211;0.1159;0.1485;0.0243;0.2811;0.2356;0.4351;0.1296;0.0559;0.1807;0.1189;0.2129;0.214;0.2001;0.3173;0.3425	0.213445	3	ACC;GBMLGG;PCPG	-0.1567;-0.0907;-0.0166	-0.0907479	7	BLCA;BRCA;DLBC;HNSC;LUAD;LUSC;OV	0.3354;0.393;0.3718;0.3211;0.2811;0.2356;0.4351	0.33538	11	CESC;COAD;ESCA;HNSC;KIPAN;LGG;LIHC;LUAD;OV;SKCM;STAD	0.2331;0.1364;0.1628;0.1688;0.2366;0.0125;0.0961;0.0657;0.4136;0.0643;0.1525	0.152466	7	BLCA;BRCA;LUSC;PAAD;PRAD;SARC;THCA	-0.1929;-0.2062;-0.1326;-0.1949;-0.3555;-0.2697;-0.2807	-0.206245	1	OV	0.4136	0.413598	11	Brain;Breast;Kidney;Lung;Muscle;Pancreas;Prostate;Stomach;Testis;Thyroid;Uterus	0.1938;0.1529;0.6164;0.1805;0.0267;0.033;0.0469;0.2116;0.2097;0.0938;0.1119	0.152921	9	Adrenal Gland;Bladder;Blood;Cervix Uteri;Colon;Esophagus;Liver;Ovary;Skin	-0.0933;-0.1909;-0.1177;-0.2091;-0.4445;-0.515;-0.0271;-0.0382;-0.0926	-0.117717	1	Kidney	0.6164	0.616442
IFITM1	23	BLCA;BRCA;CESC;COADREAD;DLBC;ESCA;GBMLGG;HNSC;KIPAN;LIHC;LUAD;LUSC;OV;PAAD;PCPG;PRAD;SARC;SKCM;STAD;TGCT;THCA;UCEC;UCS	0.2792;0.3528;0.015;0.1541;0.4522;0.0847;0.287;0.2589;0.1738;0.0973;0.1006;0.2007;0.3059;0.2768;0.2163;0.1867;0.3458;0.247;0.2412;0.6302;0.166;0.3508;0.5315	0.247036	2	ACC;LAML	-0.1384;-0.051	-0.0946994	7	BLCA;DLBC;OV;PAAD;TGCT;UCEC;UCS	0.2792;0.4522;0.3059;0.2768;0.6302;0.3508;0.5315	0.350818	8	BLCA;HNSC;LAML;LGG;LIHC;LUAD;PAAD;STAD	0.0229;0.1205;0.1015;0.178;0.3779;0.1668;0.1446;0.0251	0.132563	12	BRCA;CESC;COAD;DLBC;ESCA;KIPAN;LUSC;OV;PRAD;SARC;SKCM;THCA	-0.1187;-0.2469;-0.1251;-0.0194;-0.2219;-0.04;-0.2473;-0.0632;-0.8046;-0.1192;-0.013;-0.0702	-0.118914	1	PRAD	-0.8046	0.804617	16	Adrenal Gland;Bladder;Blood;Brain;Colon;Kidney;Liver;Lung;Muscle;Pancreas;Prostate;Skin;Stomach;Testis;Thyroid;Uterus	0.0138;0.205;0.4877;0.4503;0.1296;0.3109;0.1463;0.1866;0.001;0.1943;0.3032;0.0745;0.1921;0.2853;0.1808;0.0516	0.189365	4	Breast;Cervix Uteri;Esophagus;Ovary	-0.0484;-0.5909;-0.2818;-0.0318	-0.165115	1	Brain	0.4503	0.450252
IL1A	11	BLCA;CESC;COADREAD;ESCA;GBMLGG;HNSC;LUAD;LUSC;OV;PAAD;STAD	0.2462;0.3999;0.2517;0.7238;0.2234;0.3296;0.2383;0.3806;0.0675;0.1747;0.4536	0.251706	0				7	BLCA;CESC;COADREAD;ESCA;HNSC;LUSC;STAD	0.2462;0.3999;0.2517;0.7238;0.3296;0.3806;0.4536	0.380597	2	ESCA;HNSC	0.2848;0.32	0.302441	0								3	Bladder;Lung;Testis	0.5455;0.1906;0.0266	0.19065	0				1	Bladder	0.5455	0.545455
IL6	21	BLCA;BRCA;COADREAD;DLBC;ESCA;GBMLGG;HNSC;KIPAN;LUAD;LUSC;OV;PAAD;PCPG;PRAD;SARC;SKCM;STAD;TGCT;THCA;UCEC;UCS	0.2398;0.1881;0.4138;0.3338;0.1101;0.3698;0.1102;0.1566;0.2499;0.1151;0.245;0.3329;0.3495;0.3795;0.3774;0.2125;0.3687;0.4017;0.2236;0.2355;0.098	0.244963	1	CESC	-0.118	-0.117952	7	BLCA;COADREAD;PAAD;PCPG;PRAD;SARC;STAD	0.2398;0.4138;0.3329;0.3495;0.3795;0.3774;0.3687	0.368718	0				1	THCA	-0.3587	-0.358708					13	Adrenal Gland;Brain;Breast;Kidney;Lung;Muscle;Pancreas;Prostate;Skin;Stomach;Testis;Thyroid;Uterus	0.203;0.4096;0.2393;0.5839;0.2613;0.1123;0.3026;0.3663;0.0524;0.4167;0.2653;0.2752;0.4262	0.275188	4	Bladder;Cervix Uteri;Colon;Esophagus	-0.1909;-0.0909;-0.042;-0.1477	-0.119306	6	Brain;Kidney;Pancreas;Prostate;Stomach;Uterus	0.4096;0.5839;0.3026;0.3663;0.4167;0.4262	0.413129
IRF7	25	ACC;BLCA;BRCA;CESC;COADREAD;DLBC;ESCA;GBMLGG;HNSC;KIPAN;LAML;LIHC;LUAD;LUSC;OV;PAAD;PCPG;PRAD;SARC;SKCM;STAD;TGCT;THCA;UCEC;UCS	0.0317;0.2844;0.3582;0.2668;0.1355;0.279;0.2547;0.3556;0.3534;0.0744;0.2451;0.1414;0.1592;0.101;0.5139;0.1264;0.2457;0.2782;0.3458;0.4311;0.1805;0.6706;0.3028;0.3177;0.2809	0.278177	0				7	BLCA;HNSC;OV;PCPG;PRAD;SKCM;TGCT	0.2844;0.3534;0.5139;0.2457;0.2782;0.4311;0.6706	0.353449	13	BLCA;BRCA;COAD;ESCA;HNSC;LGG;LIHC;LUAD;LUSC;OV;PAAD;SKCM;STAD	0.5208;0.2387;0.2278;0.3327;0.2044;0.065;0.4268;0.2048;0.1266;0.0974;0.429;0.0442;0.1368	0.204773	7	CESC;DLBC;KIPAN;LAML;PRAD;SARC;THCA	-0.1846;-0.0012;-0.2716;-0.277;-0.3368;-0.2306;-0.1092	-0.230614	2	BLCA;PAAD	0.5208;0.429	0.474874	19	Adrenal Gland;Bladder;Brain;Breast;Cervix Uteri;Colon;Esophagus;Kidney;Liver;Lung;Muscle;Ovary;Pancreas;Prostate;Skin;Stomach;Testis;Thyroid;Uterus	0.3335;0.1;0.3782;0.016;0.1182;0.3421;0.4442;0.6452;0.1538;0.2086;0.1209;0.0115;0.3268;0.2504;0.1795;0.1254;0.3404;0.3386;0.2165	0.216511	1	Blood	-0.421	-0.421024	6	Adrenal Gland;Brain;Kidney;Pancreas;Testis;Thyroid	0.3335;0.3782;0.6452;0.3268;0.3404;0.3386	0.339487
KLRD1	23	BLCA;BRCA;CESC;COADREAD;DLBC;ESCA;GBMLGG;HNSC;KIPAN;LAML;LIHC;LUAD;LUSC;OV;PAAD;PCPG;PRAD;SARC;SKCM;STAD;TGCT;THCA;UCEC	0.1903;0.3806;0.2521;0.3299;0.5408;0.1384;0.3116;0.2122;0.2707;0.2522;0.1388;0.3486;0.1088;0.2737;0.298;0.3019;0.029;0.2902;0.272;0.2701;0.4226;0.1868;0.1053	0.270731	0				7	COADREAD;DLBC;KIPAN;LUAD;PAAD;PCPG;STAD	0.3299;0.5408;0.2707;0.3486;0.298;0.3019;0.2701	0.301893													13	Adrenal Gland;Brain;Breast;Cervix Uteri;Colon;Esophagus;Kidney;Lung;Ovary;Pancreas;Prostate;Thyroid;Uterus	0.1066;0.2255;0.4533;0.3818;0.4592;0.1267;0.5634;0.1842;0.1487;0.0253;0.1018;0.172;0.2978	0.184156	4	Bladder;Liver;Stomach;Testis	-0.0364;-0.001;-0.1214;-0.0585	-0.0474464	2	Kidney;Uterus	0.5634;0.2978	0.430595
LACTB	23	BLCA;BRCA;CESC;DLBC;ESCA;GBMLGG;HNSC;KIPAN;LAML;LIHC;LUAD;LUSC;OV;PAAD;PCPG;PRAD;SARC;SKCM;STAD;TGCT;THCA;UCEC;UCS	0.1974;0.2325;0.1884;0.39;0.0674;0.2798;0.2638;0.2585;0.531;0.0025;0.3855;0.2374;0.3087;0.231;0.0461;0.1309;0.3032;0.1829;0.2981;0.3267;0.4024;0.1914;0.1201	0.237386	2	ACC;COADREAD	-0.3023;-0.0025	-0.152382	7	DLBC;LAML;LUAD;LUSC;OV;STAD;THCA	0.39;0.531;0.3855;0.2374;0.3087;0.2981;0.4024	0.385452	9	CESC;DLBC;ESCA;HNSC;OV;PRAD;SKCM;STAD;THCA	0.2185;0.1846;0.3395;0.2298;0.1837;0.3368;0.0957;0.0958;0.117	0.184565	11	BLCA;BRCA;COAD;KIPAN;LAML;LGG;LIHC;LUAD;LUSC;PAAD;SARC	-0.1323;-0.4271;-0.3208;-0.03;-0.1261;-0.2218;-0.161;-0.0275;-0.127;-0.2056;-0.3339	-0.160983	1	BRCA	-0.4271	0.427085	15	Bladder;Blood;Brain;Breast;Cervix Uteri;Colon;Esophagus;Kidney;Liver;Lung;Muscle;Pancreas;Prostate;Thyroid;Uterus	0.2182;0.2986;0.2605;0.393;0.2364;0.5216;0.1696;0.0037;0.048;0.225;0.0487;0.0439;0.17;0.08;0.1846	0.18465	5	Adrenal Gland;Ovary;Skin;Stomach;Testis	-0.0035;-0.0647;-0.0618;-0.0152;-0.1897	-0.0618093
LGALS9	22	BLCA;BRCA;CESC;DLBC;GBMLGG;HNSC;KIPAN;LAML;LIHC;LUAD;LUSC;OV;PAAD;PCPG;PRAD;SARC;SKCM;STAD;TGCT;THCA;UCEC;UCS	0.2189;0.4605;0.0958;0.2695;0.2383;0.0496;0.1469;0.1055;0.1939;0.2387;0.196;0.4936;0.0867;0.2545;0.2662;0.3513;0.2279;0.0768;0.5195;0.4042;0.2683;0.4109	0.238477	3	ACC;COADREAD;ESCA	-0.1075;-0.0342;-0.2501	-0.107523	7	BRCA;OV;PCPG;PRAD;TGCT;THCA;UCS	0.4605;0.4936;0.2545;0.2662;0.5195;0.4042;0.4109	0.41089	7	BLCA;COAD;ESCA;LIHC;LUSC;PAAD;STAD	0.2134;0.0279;0.1419;0.2976;0.0037;0.0027;0.0683	0.0683046	1	LAML	-0.2056	-0.205568					16	Adrenal Gland;Bladder;Brain;Breast;Cervix Uteri;Colon;Esophagus;Kidney;Liver;Lung;Pancreas;Prostate;Skin;Testis;Thyroid;Uterus	0.3073;0.2636;0.2811;0.2989;0.1364;0.5306;0.5329;0.121;0.2714;0.0749;0.2728;0.2869;0.1872;0.2193;0.1116;0.3124	0.272099	4	Blood;Muscle;Ovary;Stomach	-0.1972;-0.0265;-0.0326;-0.0861	-0.0593517	2	Adrenal Gland;Uterus	0.3073;0.3124	0.309805
LILRA2	23	BLCA;CESC;COADREAD;DLBC;ESCA;GBMLGG;HNSC;KIPAN;LAML;LIHC;LUAD;LUSC;OV;PAAD;PCPG;PRAD;SARC;SKCM;STAD;TGCT;THCA;UCEC;UCS	0.1672;0.1975;0.414;0.4112;0.0149;0.1992;0.1117;0.2445;0.4959;0.2105;0.147;0.2173;0.2006;0.1024;0.3715;0.301;0.3299;0.3228;0.465;0.5925;0.2497;0.2864;0.3122	0.249734	2	ACC;BRCA	-0.041;-0.0226	-0.0317838	7	COADREAD;DLBC;LAML;PCPG;PRAD;STAD;TGCT	0.414;0.4112;0.4959;0.3715;0.301;0.465;0.5925	0.41403													14	Adrenal Gland;Bladder;Blood;Brain;Breast;Colon;Kidney;Liver;Lung;Pancreas;Prostate;Stomach;Testis;Uterus	0.1124;0.0455;0.8374;0.2637;0.3465;0.2856;0.1378;0.4262;0.5793;0.3222;0.0052;0.5085;0.1737;0.2453	0.274671	3	Cervix Uteri;Esophagus;Thyroid	-0.3364;-0.0697;-0.0234	-0.0696643	3	Lung;Pancreas;Stomach	0.5793;0.3222;0.5085	0.508534
LTA	22	BLCA;BRCA;CESC;COADREAD;DLBC;ESCA;GBMLGG;HNSC;KIPAN;LAML;LIHC;LUAD;LUSC;OV;PAAD;PRAD;SARC;SKCM;STAD;TGCT;THCA;UCEC	0.2381;0.4988;0.3083;0.187;0.1013;0.0446;0.1422;0.1797;0.2112;0.2409;0.186;0.2244;0.1274;0.3759;0.2228;0.252;0.4135;0.2907;0.099;0.5056;0.3427;0.0891	0.223622	0				7	BLCA;BRCA;OV;PRAD;SARC;TGCT;THCA	0.2381;0.4988;0.3759;0.252;0.4135;0.5056;0.3427	0.375917													7	Brain;Breast;Cervix Uteri;Kidney;Lung;Prostate;Thyroid	0.1214;0.1681;0.2455;0.2229;0.0898;0.2134;0.2047	0.204715	5	Bladder;Blood;Ovary;Testis;Uterus	-0.5818;-0.7245;-0.0199;-0.0114;-0.0453	-0.0453279
LY96	24	BLCA;BRCA;CESC;COADREAD;DLBC;ESCA;GBMLGG;HNSC;KIPAN;LAML;LIHC;LUAD;LUSC;OV;PAAD;PCPG;PRAD;SARC;SKCM;STAD;TGCT;THCA;UCEC;UCS	0.1257;0.3284;0.2644;0.218;0.1564;0.2538;0.365;0.1272;0.2666;0.5967;0.1653;0.2302;0.1751;0.3257;0.245;0.1966;0.3313;0.3309;0.0537;0.2386;0.469;0.3606;0.1564;0.3717	0.2494	1	ACC	-0.3258	-0.325759	7	KIPAN;LAML;OV;PRAD;TGCT;THCA;UCS	0.2666;0.5967;0.3257;0.3313;0.469;0.3606;0.3717	0.360566													16	Adrenal Gland;Bladder;Blood;Brain;Breast;Colon;Kidney;Liver;Lung;Muscle;Pancreas;Prostate;Stomach;Testis;Thyroid;Uterus	0.1912;0.3182;0.6009;0.3846;0.1622;0.2122;0.3479;0.3788;0.1583;0.0223;0.1594;0.1664;0.3107;0.1148;0.1417;0.4487	0.201679	3	Esophagus;Ovary;Skin	-0.1341;-0.0316;-0.0559	-0.0558551	2	Brain;Uterus	0.3846;0.4487	0.416682
LYN	22	BLCA;BRCA;CESC;COADREAD;GBMLGG;HNSC;KIPAN;LAML;LIHC;LUAD;LUSC;OV;PAAD;PCPG;PRAD;SARC;SKCM;STAD;TGCT;THCA;UCEC;UCS	0.2073;0.3933;0.2379;0.3009;0.2842;0.186;0.2364;0.4391;0.0464;0.2611;0.2426;0.3209;0.3056;0.1353;0.2012;0.289;0.0912;0.1858;0.5983;0.3649;0.1557;0.2332	0.240239	3	ACC;DLBC;ESCA	-0.0419;-0.0024;-0.2089	-0.0418822	7	BRCA;COADREAD;LUSC;OV;PAAD;TGCT;THCA	0.3933;0.3009;0.2426;0.3209;0.3056;0.5983;0.3649	0.32089	11	BLCA;ESCA;HNSC;LIHC;LUAD;LUSC;PAAD;PRAD;SARC;SKCM;STAD	0.17;0.0786;0.4217;0.4993;0.0538;0.2107;0.1326;0.5052;0.0178;0.1147;2e-04	0.132596	8	CESC;COAD;DLBC;KIPAN;LAML;LGG;OV;THCA	-0.0708;-0.1192;-0.2318;-0.2193;-0.0101;-0.2314;-0.0202;-0.3977	-0.169266	1	LIHC	0.4993	0.499267	18	Adrenal Gland;Blood;Brain;Breast;Colon;Esophagus;Kidney;Liver;Lung;Muscle;Ovary;Pancreas;Prostate;Skin;Stomach;Testis;Thyroid;Uterus	0.0732;0.664;0.2348;0.2518;0.5227;0.4668;0.0359;0.4986;0.5084;0.1649;0.1249;0.2308;0.2737;0.1428;0.2879;0.1877;0.1614;0.3087	0.243277	2	Bladder;Cervix Uteri	-0.2727;-0.5182	-0.395455	3	Liver;Lung;Uterus	0.4986;0.5084;0.3087	0.49862
LYPD5	22	ACC;BLCA;BRCA;CESC;COADREAD;DLBC;ESCA;HNSC;KIPAN;LIHC;LUAD;LUSC;OV;PAAD;PCPG;PRAD;SARC;SKCM;STAD;TGCT;THCA;UCEC	0.0257;0.2853;0.2556;0.4689;0.141;0.5445;0.6154;0.4967;0.1832;0.0315;0.347;0.2106;0.1681;0.2547;0.2;0.1313;0.2362;0.3438;0.3262;0.3767;0.1036;0.213	0.245408	2	GBMLGG;UCS	-0.1835;-0.0739	-0.128726	7	BLCA;CESC;DLBC;ESCA;HNSC;LUAD;STAD	0.2853;0.4689;0.5445;0.6154;0.4967;0.347;0.3262	0.468916	1	HNSC	0.3033	0.303334	0								12	Adrenal Gland;Bladder;Cervix Uteri;Esophagus;Kidney;Lung;Ovary;Pancreas;Prostate;Skin;Stomach;Uterus	0.1783;0.0636;0.6727;0.5356;0.3603;0.2314;0.0161;0.2287;0.1374;0.151;0.4089;0.0833	0.20347	5	Brain;Breast;Colon;Testis;Thyroid	-0.3006;-0.228;-0.2968;-0.1005;-0.091	-0.227956	1	Stomach	0.4089	0.408871
MAP3K8	23	BLCA;BRCA;CESC;COADREAD;DLBC;ESCA;GBMLGG;HNSC;KIPAN;LAML;LUAD;LUSC;OV;PAAD;PCPG;PRAD;SARC;SKCM;STAD;TGCT;THCA;UCEC;UCS	0.2614;0.1498;0.3935;0.2327;0.1179;0.2898;0.3273;0.4455;0.072;0.2604;0.05;0.3554;0.1607;0.348;0.2035;0.2751;0.2774;0.2845;0.3235;0.0574;0.0704;0.165;0.2094	0.260354	2	ACC;LIHC	-0.246;-0.0162	-0.131113	7	BLCA;CESC;HNSC;LUSC;PAAD;PRAD;STAD	0.2614;0.3935;0.4455;0.3554;0.348;0.2751;0.3235	0.348006	15	BLCA;CESC;COAD;DLBC;ESCA;HNSC;LAML;LGG;LIHC;LUAD;LUSC;PAAD;SARC;SKCM;STAD	0.3953;0.28;0.0893;0.2313;0.1159;0.2061;0.3329;0.1414;0.4873;0.0323;0.088;0.2046;0.0675;0.2749;0.0997	0.204618	4	BRCA;KIPAN;OV;PRAD	-0.1199;-0.0793;-0.3112;-0.5426	-0.215579	1	LIHC	0.4873	0.487349	19	Adrenal Gland;Bladder;Brain;Breast;Cervix Uteri;Colon;Esophagus;Kidney;Liver;Lung;Muscle;Ovary;Pancreas;Prostate;Skin;Stomach;Testis;Thyroid;Uterus	0.2641;0.1545;0.415;0.1714;0.3909;0.3313;0.0714;0.3563;0.4622;0.2956;0.1417;0.1453;0.2933;0.4366;0.2701;0.4639;0.3108;0.2791;0.3982	0.295559	1	Blood	-0.1629	-0.162858	7	Brain;Liver;Pancreas;Prostate;Skin;Stomach;Uterus	0.415;0.4622;0.2933;0.4366;0.2701;0.4639;0.3982	0.41505
MAP7D1	20	BLCA;BRCA;CESC;COADREAD;DLBC;ESCA;HNSC;LAML;LIHC;LUAD;LUSC;OV;PAAD;PCPG;PRAD;SARC;SKCM;THCA;UCEC;UCS	0.273;0.1061;0.5295;0.1561;0.4903;0.637;0.408;0.3241;0.0935;0.1863;0.133;0.1913;0.0161;0.0493;0.0094;0.2336;0.4471;0.3779;0.1945;0.0015	0.192871	5	ACC;GBMLGG;KIPAN;STAD;TGCT	-0.106;-0.1625;-0.0344;-0.1251;-0.2239	-0.125082	7	BLCA;CESC;DLBC;ESCA;HNSC;SKCM;THCA	0.273;0.5295;0.4903;0.637;0.408;0.4471;0.3779	0.447064	8	BLCA;COAD;ESCA;HNSC;LAML;LUAD;SKCM;STAD	0.013;0.147;0.3621;0.2066;0.0746;0.1414;0.0526;0.131	0.136238	12	BRCA;CESC;DLBC;KIPAN;LGG;LIHC;LUSC;OV;PAAD;PRAD;SARC;THCA	-0.3243;-0.0785;-0.0788;-0.2774;-0.2004;-0.2528;-0.2241;-0.1071;-0.0679;-0.3555;-0.48;-0.1482	-0.212244					14	Adrenal Gland;Blood;Breast;Cervix Uteri;Kidney;Liver;Lung;Ovary;Pancreas;Skin;Stomach;Testis;Thyroid;Uterus	0.268;0.4765;0.2494;0.5455;0.0088;0.2381;0.0718;0.099;0.2731;0.1105;0.2796;0.0786;0.331;0.0075	0.24375	6	Bladder;Brain;Colon;Esophagus;Muscle;Prostate	-0.2091;-0.2286;-0.5416;-0.4599;-0.0826;-0.0644	-0.218835	1	Thyroid	0.331	0.330993
MCM5	21	ACC;BLCA;BRCA;CESC;COADREAD;ESCA;GBMLGG;LIHC;LUAD;LUSC;OV;PAAD;PCPG;PRAD;SARC;SKCM;STAD;TGCT;THCA;UCEC;UCS	0.6167;0.0686;0.4254;0.1793;0.2673;0.1716;0.2985;0.3318;0.2607;0.0581;0.2724;0.1691;0.029;0.1948;0.3579;0.0865;0.0626;0.2854;0.342;0.3695;0.1425	0.260702	4	DLBC;HNSC;KIPAN;LAML	-0.0113;-0.0922;-0.0082;-0.1358	-0.0517537	7	ACC;BRCA;COADREAD;LIHC;SARC;THCA;UCEC	0.6167;0.4254;0.2673;0.3318;0.3579;0.342;0.3695	0.357929	10	BRCA;CESC;ESCA;LAML;LGG;LUAD;OV;PAAD;SARC;SKCM	0.133;0.2577;0.0079;0.2497;0.4062;0.125;0.2756;0.0963;0.389;0.1823	0.216046	10	BLCA;COAD;DLBC;HNSC;KIPAN;LIHC;LUSC;PRAD;STAD;THCA	-0.2506;-0.2497;-0.3573;-0.3897;-0.0877;-0.1122;-0.2642;-0.0561;-0.1521;-0.3353	-0.250182	1	LGG	0.4062	0.40622	8	Bladder;Brain;Cervix Uteri;Colon;Esophagus;Liver;Muscle;Stomach	0.4091;0.2366;0.2273;0.4256;0.4736;0.0995;0.0139;0.101	0.231929	12	Adrenal Gland;Blood;Breast;Kidney;Lung;Ovary;Pancreas;Prostate;Skin;Testis;Thyroid;Uterus	-0.0844;-0.8766;-0.2693;-0.3446;-0.0611;-0.2351;-0.0789;-0.1481;-0.0307;-0.0379;-0.0994;-0.2364	-0.123767
MYBL2	19	ACC;BLCA;BRCA;COADREAD;DLBC;GBMLGG;LIHC;LUAD;OV;PAAD;PCPG;PRAD;SARC;SKCM;STAD;TGCT;THCA;UCEC;UCS	0.7106;0.0864;0.515;0.1883;0.1166;0.2909;0.2396;0.2584;0.3211;0.2677;0.0661;0.2449;0.2378;0.2694;0.0365;0.2819;0.3483;0.309;0.0027	0.258411	6	CESC;ESCA;HNSC;KIPAN;LAML;LUSC	-0.092;-0.0816;-0.1325;-0.0142;-0.0418;-0.1165	-0.0868208	7	ACC;BRCA;LIHC;OV;PAAD;PRAD;THCA	0.7106;0.515;0.2396;0.3211;0.2677;0.2449;0.3483	0.321083	10	BRCA;COAD;KIPAN;LGG;LUAD;LUSC;PAAD;SARC;SKCM;THCA	0.1442;0.1648;0.0454;0.2444;0.0958;0.0044;0.0113;0.4256;0.1872;0.117	0.130583	10	BLCA;CESC;DLBC;ESCA;HNSC;LAML;LIHC;OV;PRAD;STAD	-0.1563;-0.1369;-0.4205;-0.1163;-0.2878;-0.0995;-0.19;-0.1763;-0.2433;-0.0028	-0.166281	1	DLBC	-0.4205	0.420454	11	Adrenal Gland;Bladder;Breast;Esophagus;Kidney;Liver;Lung;Pancreas;Stomach;Testis;Thyroid	0.2068;0.1545;0.1903;0.6319;0.1631;0.2653;0.1211;0.0721;0.0781;0.0428;0.0534	0.154545	3	Blood;Prostate;Skin	-0.7958;-0.1795;-0.0857	-0.17954
MYO1F	24	BLCA;BRCA;CESC;COADREAD;DLBC;ESCA;GBMLGG;HNSC;KIPAN;LAML;LIHC;LUAD;LUSC;OV;PAAD;PCPG;PRAD;SARC;SKCM;STAD;TGCT;THCA;UCEC;UCS	0.2048;0.2708;0.2745;0.3394;0.3675;0.0332;0.2472;0.1578;0.1727;0.6224;0.1546;0.1823;0.1371;0.2281;0.0254;0.2836;0.3002;0.3804;0.2786;0.2022;0.4728;0.3188;0.1354;0.3472	0.259025	1	ACC	-0.2065	-0.206514	7	COADREAD;DLBC;LAML;PCPG;PRAD;SARC;TGCT	0.3394;0.3675;0.6224;0.2836;0.3002;0.3804;0.4728	0.367455	1	LIHC	0.045	0.045017	2	LAML;PAAD	-0.1918;-0.0191	-0.105465					19	Adrenal Gland;Bladder;Blood;Brain;Breast;Colon;Esophagus;Kidney;Liver;Lung;Muscle;Ovary;Pancreas;Prostate;Skin;Stomach;Testis;Thyroid;Uterus	0.304;0.2909;0.8276;0.2981;0.415;0.5429;0.3302;0.2738;0.3094;0.4746;0.3486;0.1552;0.3883;0.2416;0.1958;0.5211;0.336;0.3067;0.4652	0.330186	1	Cervix Uteri	-0.0636	-0.0636364	7	Adrenal Gland;Lung;Muscle;Pancreas;Stomach;Testis;Uterus	0.304;0.4746;0.3486;0.3883;0.5211;0.336;0.4652	0.388269
NCAPH	19	ACC;BLCA;BRCA;COADREAD;DLBC;GBMLGG;KIPAN;LIHC;LUAD;OV;PAAD;PCPG;PRAD;SARC;SKCM;STAD;TGCT;THCA;UCEC	0.7151;0.1104;0.474;0.2687;0.077;0.2696;0.1165;0.3145;0.2757;0.2309;0.2976;0.0338;0.2166;0.3094;0.2033;0.1721;0.0902;0.3639;0.2417	0.241701	6	CESC;ESCA;HNSC;LAML;LUSC;UCS	-0.0014;-0.0298;-0.077;-0.0714;-0.0336;-0.0918	-0.0524826	7	ACC;BRCA;COADREAD;LIHC;LUAD;PAAD;THCA	0.7151;0.474;0.2687;0.3145;0.2757;0.2976;0.3639	0.31454	12	BLCA;BRCA;COAD;KIPAN;LGG;LUAD;OV;PAAD;PRAD;SARC;SKCM;STAD	0.0048;0.085;0.0543;0.329;0.1807;0.3483;0.1714;0.0097;0.1123;0.3686;0.186;0.0129	0.141814	8	CESC;DLBC;ESCA;HNSC;LAML;LIHC;LUSC;THCA	-0.0923;-0.1142;-0.0581;-0.2388;-0.2247;-0.3317;-0.1781;-0.1872	-0.18261	1	LUAD	0.3483	0.348335	13	Adrenal Gland;Brain;Breast;Cervix Uteri;Colon;Esophagus;Liver;Lung;Ovary;Pancreas;Stomach;Thyroid;Uterus	0.1406;0.0874;0.1422;0.4091;0.5277;0.6131;0.1561;0.0882;0.1175;0.1276;0.1319;0.0125;0.1332	0.133203	7	Bladder;Blood;Kidney;Muscle;Prostate;Skin;Testis	-0.0727;-0.8285;-0.2474;-0.0218;-0.127;-0.0933;-0.2662	-0.126982
NCCRP1	16	BLCA;BRCA;CESC;ESCA;HNSC;KIPAN;LUAD;LUSC;OV;PAAD;PRAD;SKCM;STAD;THCA;UCEC;UCS	0.25;0.2549;0.5358;0.659;0.4823;0.1284;0.1456;0.4651;0.0487;0.1604;0.1311;0.2513;0.0211;0.343;0.3792;0.2332	0.250686	1	TGCT	-0.0128	-0.0127917	7	BLCA;CESC;ESCA;HNSC;LUSC;THCA;UCEC	0.25;0.5358;0.659;0.4823;0.4651;0.343;0.3792	0.465076													12	Bladder;Cervix Uteri;Colon;Esophagus;Kidney;Lung;Ovary;Pancreas;Prostate;Skin;Stomach;Testis	0.4091;0.1182;0.2388;0.5932;0.3746;0.0565;0.1723;0.0575;0.2125;0.1238;0.12;0.0177	0.148022	4	Adrenal Gland;Breast;Thyroid;Uterus	-0.043;-0.4236;-0.0058;-0.1482	-0.0956302
NCF1B	24	BLCA;BRCA;CESC;COADREAD;DLBC;ESCA;GBMLGG;HNSC;KIPAN;LAML;LIHC;LUAD;LUSC;OV;PAAD;PCPG;PRAD;SARC;SKCM;STAD;TGCT;THCA;UCEC;UCS	0.2239;0.4201;0.2695;0.3074;0.1185;0.1275;0.2979;0.3267;0.1583;0.6818;0.1782;0.2215;0.1554;0.3848;0.2046;0.2552;0.2102;0.314;0.2408;0.2354;0.4685;0.2589;0.211;0.2846	0.248022	1	ACC	-0.1228	-0.122763	7	BRCA;COADREAD;HNSC;LAML;OV;PCPG;TGCT	0.4201;0.3074;0.3267;0.6818;0.3848;0.2552;0.4685	0.384785													16	Adrenal Gland;Blood;Brain;Breast;Colon;Esophagus;Kidney;Liver;Lung;Ovary;Pancreas;Prostate;Stomach;Testis;Thyroid;Uterus	0.2336;0.68;0.2646;0.2931;0.4172;0.1215;0.2434;0.4048;0.3107;0.0263;0.3684;0.0155;0.3587;0.2017;0.1435;0.355	0.27886	2	Bladder;Cervix Uteri	-0.1182;-0.0364	-0.0773142	3	Lung;Pancreas;Uterus	0.3107;0.3684;0.355	0.355014
NCF4	24	BLCA;BRCA;CESC;COADREAD;DLBC;ESCA;GBMLGG;HNSC;KIPAN;LAML;LIHC;LUAD;LUSC;OV;PAAD;PCPG;PRAD;SARC;SKCM;STAD;TGCT;THCA;UCEC;UCS	0.2753;0.393;0.1572;0.183;0.0156;0.0676;0.3112;0.2553;0.1848;0.2057;0.2254;0.2012;0.1641;0.3161;0.1313;0.1997;0.3474;0.3709;0.1928;0.1792;0.4746;0.3227;0.1968;0.4199	0.203456	1	ACC	-0.2741	-0.274054	7	BLCA;BRCA;OV;PRAD;SARC;TGCT;UCS	0.2753;0.393;0.3161;0.3474;0.3709;0.4746;0.4199	0.370945	1	LAML	0.2084	0.208392	0								18	Adrenal Gland;Bladder;Blood;Brain;Breast;Cervix Uteri;Colon;Kidney;Liver;Lung;Muscle;Ovary;Pancreas;Prostate;Stomach;Testis;Thyroid;Uterus	0.1837;0.2364;0.8339;0.3332;0.4045;0.3727;0.338;0.2918;0.4611;0.4152;0.0916;0.1731;0.358;0.2941;0.407;0.3296;0.2271;0.4533	0.335613	1	Esophagus	-0.0614	-0.0614245	6	Liver;Lung;Pancreas;Stomach;Testis;Uterus	0.4611;0.4152;0.358;0.407;0.3296;0.4533	0.411074
PDE6G	22	BLCA;BRCA;CESC;COADREAD;ESCA;GBMLGG;HNSC;KIPAN;LIHC;LUAD;LUSC;OV;PAAD;PCPG;PRAD;SARC;SKCM;STAD;TGCT;THCA;UCEC;UCS	0.0757;0.4326;0.1956;0.1937;0.1136;0.3351;0.081;0.0935;0.2495;0.3136;0.1154;0.1451;0.1135;0.2047;0.3442;0.4357;0.1936;0.241;0.584;0.3262;0.1493;0.1849	0.194646	3	ACC;DLBC;LAML	-0.0923;-0.1693;-0.0251	-0.0923465	7	BRCA;LIHC;LUAD;PRAD;SARC;TGCT;THCA	0.4326;0.2495;0.3136;0.3442;0.4357;0.584;0.3262	0.344229													10	Breast;Colon;Kidney;Liver;Lung;Prostate;Stomach;Testis;Thyroid;Uterus	0.1523;0.3068;0.0817;0.2159;0.0095;0.125;0.0354;0.1063;0.0063;0.086	0.0961598	4	Adrenal Gland;Bladder;Blood;Skin	-0.0929;-0.1727;-0.1494;-0.0168	-0.121138
PGM2	22	ACC;BLCA;BRCA;CESC;COADREAD;DLBC;ESCA;GBMLGG;HNSC;KIPAN;LIHC;LUAD;LUSC;OV;PAAD;PCPG;PRAD;SARC;STAD;TGCT;THCA;UCS	0.1967;0.1556;0.0304;0.4439;0.2368;0.1471;0.4401;0.3237;0.4095;0.2614;0.0276;0.2905;0.3041;0.0456;0.2498;0.1558;0.1245;0.0111;0.2909;0.2784;0.1019;0.2367	0.236749	3	LAML;SKCM;UCEC	-0.0609;-0.0919;-0.0349	-0.0608536	7	CESC;COADREAD;HNSC;KIPAN;LUAD;LUSC;STAD	0.4439;0.2368;0.4095;0.2614;0.2905;0.3041;0.2909	0.290904	7	BLCA;CESC;ESCA;HNSC;LIHC;OV;SARC	0.2971;0.27;0.1323;0.2564;0.0126;0.2437;0.1632	0.2437	13	BRCA;COAD;DLBC;KIPAN;LAML;LGG;LUAD;LUSC;PAAD;PRAD;SKCM;STAD;THCA	-0.2157;-0.1298;-0.2738;-0.1274;-0.2183;-0.2384;-0.1411;-0.1157;-0.1625;-0.131;-0.1672;-0.1157;-0.5615	-0.162478					19	Adrenal Gland;Bladder;Blood;Brain;Breast;Cervix Uteri;Esophagus;Kidney;Liver;Lung;Muscle;Ovary;Pancreas;Prostate;Skin;Stomach;Testis;Thyroid;Uterus	0.0212;0.3636;0.5443;0.2866;0.0814;0.5909;0.6161;0.4256;0.0128;0.1697;0.0019;0.1402;0.1315;0.0526;0.2261;0.3244;0.2004;0.0545;0.1603	0.16972	1	Colon	-0.3564	-0.356354	1	Skin	0.2261	0.226076
PIK3AP1	19	BLCA;BRCA;CESC;COADREAD;GBMLGG;LAML;LIHC;LUAD;LUSC;OV;PCPG;PRAD;SARC;SKCM;STAD;TGCT;THCA;UCEC;UCS	0.2506;0.4249;0.0017;0.2087;0.2697;0.4138;0.0161;0.2936;0.1806;0.361;0.0213;0.0597;0.3865;0.1425;0.1462;0.516;0.1958;0.2875;0.4107	0.250563	6	ACC;DLBC;ESCA;HNSC;KIPAN;PAAD	-0.2019;-0.0132;-0.2377;-7e-04;-0.0751;-0.1476	-0.111364	7	BLCA;BRCA;LUAD;OV;SARC;TGCT;UCS	0.2506;0.4249;0.2936;0.361;0.3865;0.516;0.4107	0.386539	5	CESC;COAD;PAAD;STAD;THCA	0.1846;0.0798;0.0272;0.0751;0.1482	0.0798376	4	KIPAN;LAML;OV;PRAD	-0.107;-0.395;-0.0372;-0.3181	-0.212534					14	Adrenal Gland;Blood;Brain;Breast;Colon;Liver;Lung;Muscle;Pancreas;Prostate;Skin;Stomach;Testis;Uterus	0.167;0.0902;0.2632;0.3761;0.5511;0.2494;0.4471;0.0289;0.2901;0.033;0.1988;0.2747;0.0429;0.3225	0.256315	6	Bladder;Cervix Uteri;Esophagus;Kidney;Ovary;Thyroid	-0.2091;-0.3364;-0.1488;-0.2639;-0.006;-0.0289	-0.17893	3	Lung;Pancreas;Uterus	0.4471;0.2901;0.3225	0.322473
PRDM1	21	BLCA;BRCA;CESC;COADREAD;DLBC;ESCA;GBMLGG;HNSC;KIPAN;LAML;LIHC;LUSC;OV;PAAD;PCPG;PRAD;SARC;SKCM;STAD;TGCT;UCS	0.3242;0.1475;0.5289;0.2672;0.3011;0.5659;0.327;0.5032;0.2479;0.1274;7e-04;0.3168;0.1561;0.1654;0.2941;0.1224;0.0689;0.2289;0.2366;0.0779;0.0936	0.236578	4	ACC;LUAD;THCA;UCEC	-0.1805;-0.0129;-0.0333;-0.1332	-0.0832377	7	BLCA;CESC;COADREAD;ESCA;HNSC;LUSC;PCPG	0.3242;0.5289;0.2672;0.5659;0.5032;0.3168;0.2941	0.324173	0				2	ESCA;LAML	-0.0171;-0.1681	-0.0925796					18	Adrenal Gland;Bladder;Blood;Brain;Breast;Cervix Uteri;Colon;Esophagus;Kidney;Liver;Lung;Muscle;Pancreas;Prostate;Skin;Stomach;Testis;Thyroid	0.0544;0.0636;0.0982;0.2086;0.2914;0.1455;0.5593;0.6686;0.5077;0.0708;0.0877;0.1947;0.1588;0.2185;0.187;0.0251;0.1403;0.1878	0.172897	2	Ovary;Uterus	-0.1234;-0.0633	-0.0933387
PRRG4	19	ACC;BLCA;CESC;COADREAD;DLBC;ESCA;GBMLGG;HNSC;KIPAN;LAML;LUAD;LUSC;OV;SARC;SKCM;STAD;THCA;UCEC;UCS	0.1181;0.2511;0.5268;0.052;0.3809;0.5616;0.0787;0.3766;0.113;0.3784;0.0916;0.2926;0.1462;0.0974;0.2098;0.1806;0.2992;0.0212;0.4129	0.209793	6	BRCA;LIHC;PAAD;PCPG;PRAD;TGCT	-0.0322;-0.0516;-0.075;-0.1027;-0.0614;-0.1813	-0.0681899	7	BLCA;CESC;DLBC;ESCA;HNSC;LUSC;UCS	0.2511;0.5268;0.3809;0.5616;0.3766;0.2926;0.4129	0.380916	6	BLCA;ESCA;HNSC;LUAD;PAAD;SKCM	0.303;0.3368;0.2783;0.1128;0.1382;0.1603	0.219278	1	PRAD	-0.5426	-0.542649					17	Adrenal Gland;Bladder;Blood;Brain;Cervix Uteri;Colon;Esophagus;Kidney;Lung;Muscle;Ovary;Pancreas;Prostate;Skin;Stomach;Testis;Uterus	0.0141;0.2182;0.6895;0.1524;0.1182;0.4147;0.6014;0.0112;0.0637;0.1344;0.0429;0.0837;0.0243;0.1791;0.0279;0.0223;0.0875	0.0874968	3	Breast;Liver;Thyroid	-0.4767;-0.2568;-0.0399	-0.256849
PSMA5	25	ACC;BLCA;BRCA;CESC;COADREAD;DLBC;ESCA;GBMLGG;HNSC;KIPAN;LAML;LIHC;LUAD;LUSC;OV;PAAD;PCPG;PRAD;SARC;SKCM;STAD;TGCT;THCA;UCEC;UCS	0.2668;0.1877;0.4191;0.0902;0.1285;0.1449;0.0385;0.2814;0.2145;0.0093;0.1654;0.2699;0.3403;0.1182;0.3192;0.2875;0.0553;0.1692;0.3745;0.3275;0.2677;0.3271;0.3024;0.2837;0.338	0.267669	0				7	BRCA;LIHC;LUAD;OV;PAAD;SARC;STAD	0.4191;0.2699;0.3403;0.3192;0.2875;0.3745;0.2677	0.319179	7	BRCA;COAD;HNSC;KIPAN;LIHC;SARC;SKCM	0.2027;0.0885;0.3286;0.0244;0.2728;0.3831;0.0531	0.202745	13	BLCA;CESC;DLBC;ESCA;LAML;LGG;LUAD;LUSC;OV;PAAD;PRAD;STAD;THCA	-0.393;-0.0662;-0.1128;-0.1935;-0.2321;-0.0502;-0.0375;-0.2154;-0.0199;-0.036;-0.6175;-0.0359;-0.0624	-0.0661666					12	Adrenal Gland;Breast;Cervix Uteri;Colon;Esophagus;Kidney;Liver;Lung;Muscle;Ovary;Stomach;Testis	0.0748;0.2523;0.4818;0.5564;0.5251;0.0051;0.2261;0.2395;0.1517;0.1258;0.2606;0.0636	0.232764	8	Bladder;Blood;Brain;Pancreas;Prostate;Skin;Thyroid;Uterus	-0.5545;-0.5245;-0.1735;-0.0454;-0.0732;-0.035;-0.2754;-0.0371	-0.123309
PSMB8	23	BLCA;BRCA;CESC;COADREAD;DLBC;GBMLGG;HNSC;KIPAN;LAML;LIHC;LUAD;LUSC;OV;PAAD;PCPG;PRAD;SARC;SKCM;STAD;TGCT;THCA;UCEC;UCS	0.2147;0.435;0.1523;0.1784;0.161;0.3659;0.249;0.0923;0.3001;0.295;0.3651;0.1435;0.4075;0.1826;0.1736;0.0844;0.4226;0.3874;0.1626;0.3855;0.2917;0.2453;0.4339	0.249014	2	ACC;ESCA	-0.1491;-0.0496	-0.0993622	7	BRCA;LIHC;LUAD;OV;SARC;SKCM;UCS	0.435;0.295;0.3651;0.4075;0.4226;0.3874;0.4339	0.407516	9	CESC;DLBC;ESCA;HNSC;LIHC;LUSC;OV;PRAD;STAD	0.0377;0.0687;0.0858;0.3927;0.0644;0.0578;0.1713;0.0187;0.031	0.0643564	11	BLCA;BRCA;COAD;KIPAN;LAML;LGG;LUAD;PAAD;SARC;SKCM;THCA	-0.1094;-0.1059;-0.0206;-0.005;-0.2754;-0.1834;-0.0408;-0.1313;-0.0857;-0.092;-0.0702	-0.0920134					16	Adrenal Gland;Bladder;Brain;Cervix Uteri;Colon;Esophagus;Kidney;Liver;Lung;Ovary;Pancreas;Prostate;Skin;Testis;Thyroid;Uterus	0.2355;0.2273;0.3907;0.2182;0.4377;0.4834;0.2357;0.0124;0.0455;0.0485;0.3455;0.2199;0.1322;0.2066;0.2231;0.2044	0.221511	4	Blood;Breast;Muscle;Stomach	-0.2207;-0.0621;-0.0863;-6e-04	-0.0742081	2	Brain;Pancreas	0.3907;0.3455	0.368116
RAD51	23	ACC;BLCA;BRCA;CESC;COADREAD;DLBC;ESCA;GBMLGG;HNSC;KIPAN;LIHC;LUAD;LUSC;OV;PAAD;PCPG;PRAD;SARC;SKCM;STAD;TGCT;THCA;UCEC	0.7813;0.1589;0.4793;0.0451;0.2277;0.0308;0.1263;0.297;0.0327;0.0833;0.3256;0.2885;0.1416;0.29;0.2897;0.0093;0.2547;0.3443;0.2723;0.2461;0.3036;0.3197;0.2661	0.266075	2	LAML;UCS	-0.04;-0.0377	-0.0388318	7	ACC;BRCA;LIHC;LUAD;OV;PAAD;PRAD	0.7813;0.4793;0.3256;0.2885;0.29;0.2897;0.2547	0.289982	13	BLCA;BRCA;CESC;KIPAN;LAML;LGG;LIHC;LUAD;OV;PAAD;PRAD;SARC;SKCM	0.159;0.2163;0.3792;0.0362;0.0196;0.2099;0.1834;0.3441;0.0825;0.0848;0.0748;0.3354;0.326	0.183352	7	COAD;DLBC;ESCA;HNSC;LUSC;STAD;THCA	-0.1384;-0.3241;-0.0294;-0.0493;-0.0637;-0.058;-0.2105	-0.0637261	1	LUAD	0.3441	0.344074	11	Adrenal Gland;Breast;Cervix Uteri;Colon;Esophagus;Kidney;Liver;Lung;Pancreas;Stomach;Uterus	0.0922;0.2042;0.6;0.5343;0.6127;0.0869;0.2814;0.055;0.046;0.1318;0.0921	0.131771	9	Bladder;Blood;Brain;Muscle;Ovary;Prostate;Skin;Testis;Thyroid	-0.0727;-0.7963;-0.0679;-0.0181;-0.2261;-0.1232;-0.1169;-0.1816;-0.0749	-0.116875
RASGRP4	24	BLCA;BRCA;CESC;COADREAD;DLBC;ESCA;GBMLGG;HNSC;KIPAN;LAML;LIHC;LUAD;LUSC;OV;PAAD;PCPG;PRAD;SARC;SKCM;STAD;TGCT;THCA;UCEC;UCS	0.1961;0.0527;0.2031;0.4546;0.1526;0.0084;0.2073;0.1838;0.2701;0.5079;0.2117;0.1106;0.1538;0.1689;0.1464;0.3267;0.2662;0.3653;0.1515;0.314;0.234;0.1801;0.2541;0.0167	0.199621	1	ACC	-0.2067	-0.206745	7	COADREAD;KIPAN;LAML;PCPG;PRAD;SARC;STAD	0.4546;0.2701;0.5079;0.3267;0.2662;0.3653;0.314	0.326661	1	LAML	0.3056	0.305628	0								16	Adrenal Gland;Blood;Brain;Breast;Colon;Kidney;Liver;Lung;Muscle;Ovary;Pancreas;Prostate;Stomach;Testis;Thyroid;Uterus	0.2306;0.895;0.3279;0.4924;0.3193;0.3856;0.7124;0.7693;0.1038;0.1001;0.381;0.2283;0.565;0.1622;0.1231;0.3732	0.350587	3	Bladder;Cervix Uteri;Esophagus	-0.1545;-0.2818;-0.3103	-0.281818	5	Liver;Lung;Pancreas;Stomach;Uterus	0.7124;0.7693;0.381;0.565;0.3732	0.565002
RCOR3	1	ACC	0.117	0.116976	24	BLCA;BRCA;CESC;COADREAD;DLBC;ESCA;GBMLGG;HNSC;KIPAN;LAML;LIHC;LUAD;LUSC;OV;PAAD;PCPG;PRAD;SARC;SKCM;STAD;TGCT;THCA;UCEC;UCS	-0.266;-0.3153;-0.0861;-0.3783;-0.3727;-0.2177;-0.0069;-0.2621;-0.1402;-0.3731;-0.2275;-0.2592;-0.1137;-0.2015;-0.2512;-0.1508;-0.2819;-0.3681;-0.2693;-0.2509;-0.1833;-0.3136;-0.3012;-0.3405	-0.260638	7	BLCA;COADREAD;LIHC;PAAD;PRAD;SARC;STAD	-0.266;-0.3783;-0.2275;-0.2512;-0.2819;-0.3681;-0.2509	0.265964	10	BRCA;CESC;DLBC;LAML;LUSC;PAAD;PRAD;SARC;STAD;THCA	0.1577;0.0285;0.0355;0.0559;0.2234;0.287;0.4865;0.0485;0.2436;0.4367	0.190539	10	BLCA;COAD;ESCA;HNSC;KIPAN;LGG;LIHC;LUAD;OV;SKCM	-0.1022;-0.1506;-0.2267;-0.0267;-0.384;-0.015;-0.1696;-0.0603;-0.1237;-0.1655	-0.137136					3	Bladder;Blood;Skin	0.4636;0.26;0.0461	0.260046	17	Adrenal Gland;Brain;Breast;Cervix Uteri;Colon;Esophagus;Kidney;Liver;Lung;Muscle;Ovary;Pancreas;Prostate;Stomach;Testis;Thyroid;Uterus	-0.1815;-0.0374;-0.385;-0.4455;-0.4538;-0.4103;-0.5319;-0.4413;-0.2261;-0.0998;-0.1313;-0.1263;-0.0964;-0.3492;-0.0792;-0.029;-0.1006	-0.181472	1	Liver	-0.4413	0.441254
REEP4	25	ACC;BLCA;BRCA;CESC;COADREAD;DLBC;ESCA;GBMLGG;HNSC;KIPAN;LAML;LIHC;LUAD;LUSC;OV;PAAD;PCPG;PRAD;SARC;SKCM;STAD;TGCT;THCA;UCEC;UCS	0.6009;0.0878;0.2961;0.4649;0.1312;0.2102;0.4893;0.3436;0.1355;0.0153;0.3084;0.2575;0.1311;0.3504;0.2075;0.0655;0.0197;0.1129;0.3635;0.413;0.2002;0.4361;0.2441;0.2569;0.1134	0.244083	0				7	ACC;CESC;ESCA;LIHC;LUSC;SARC;SKCM	0.6009;0.4649;0.4893;0.2575;0.3504;0.3635;0.413	0.41303	13	BLCA;BRCA;CESC;DLBC;ESCA;HNSC;KIPAN;LIHC;LUAD;PAAD;SARC;SKCM;THCA	0.3289;0.0178;0.0308;0.3615;0.08;0.0196;0.1066;0.0908;0.1469;0.1593;0.2024;0.1213;0.0078	0.106579	7	COAD;LAML;LGG;LUSC;OV;PRAD;STAD	-0.0733;-0.3889;-0.1102;-0.2165;-0.1718;-0.5052;-0.1181	-0.17175					14	Adrenal Gland;Bladder;Blood;Brain;Cervix Uteri;Colon;Esophagus;Muscle;Ovary;Pancreas;Prostate;Skin;Thyroid;Uterus	0.2201;0.4364;0.1951;0.2262;0.6818;0.3812;0.6049;0.0226;0.1491;0.0145;0.1145;0.1365;0.0725;0.1378	0.172104	6	Breast;Kidney;Liver;Lung;Stomach;Testis	-0.0184;-0.0125;-0.1165;-0.0454;-0.2124;-0.1196	-0.0809262
RGS18	22	BLCA;BRCA;CESC;COADREAD;DLBC;GBMLGG;HNSC;KIPAN;LAML;LIHC;LUAD;LUSC;OV;PAAD;PCPG;PRAD;SARC;STAD;TGCT;THCA;UCEC;UCS	0.2308;0.2323;0.2751;0.2989;0.1108;0.2019;0.1738;0.2794;0.262;0.0133;0.2164;0.1768;0.304;0.0089;0.3462;0.0412;0.3612;0.3336;0.3108;0.2209;0.0998;0.338	0.231517	3	ACC;ESCA;SKCM	-0.1399;-0.038;-0.0193	-0.0380451	7	BLCA;COADREAD;KIPAN;OV;PCPG;SARC;STAD	0.2308;0.2989;0.2794;0.304;0.3462;0.3612;0.3336	0.303971	1	LAML	0.1945	0.194472	0								15	Adrenal Gland;Bladder;Brain;Breast;Colon;Esophagus;Liver;Lung;Ovary;Pancreas;Prostate;Stomach;Testis;Thyroid;Uterus	0.161;0.5091;0.2087;0.4783;0.4207;0.1504;0.4975;0.5633;0.1007;0.238;0.0564;0.5006;0.1469;0.0795;0.381	0.238008	2	Cervix Uteri;Kidney	-0.2455;-0.0081	-0.12676	4	Liver;Lung;Stomach;Uterus	0.4975;0.5633;0.5006;0.381	0.499081
RHEBL1	21	ACC;BLCA;BRCA;CESC;COADREAD;DLBC;GBMLGG;KIPAN;LIHC;LUAD;LUSC;OV;PAAD;PRAD;SARC;SKCM;STAD;TGCT;THCA;UCEC;UCS	0.4656;0.1143;0.4487;0.075;0.1844;0.4287;0.1011;0.1321;0.3151;0.3114;0.0031;0.2371;0.3694;0.2263;0.3552;0.2169;0.2457;0.3274;0.1915;0.0775;0.032	0.226346	4	ESCA;HNSC;LAML;PCPG	-0.0043;-0.055;-0.2129;-0.1789	-0.116981	7	ACC;BRCA;DLBC;LIHC;LUAD;PAAD;SARC	0.4656;0.4487;0.4287;0.3151;0.3114;0.3694;0.3552	0.369432	11	DLBC;ESCA;HNSC;KIPAN;LAML;LGG;LUAD;LUSC;OV;SARC;SKCM	0.1476;0.278;0.174;0.4486;0.1912;0.0872;0.308;0.1386;0.264;0.2923;0.1279	0.191245	5	BRCA;CESC;PAAD;PRAD;THCA	-0.0431;-0.0423;-0.1021;-0.6736;-0.5615	-0.102104	1	LUAD	0.308	0.308006	13	Adrenal Gland;Breast;Cervix Uteri;Esophagus;Kidney;Muscle;Ovary;Pancreas;Prostate;Skin;Stomach;Testis;Thyroid	0.1105;0.1497;0.4636;0.0636;0.0638;0.0511;0.0509;0.017;0.1782;0.0489;0.0899;0.2767;0.1365	0.0898872	7	Bladder;Blood;Brain;Colon;Liver;Lung;Uterus	-0.3909;-0.7714;-0.1411;-0.0672;-0.1257;-0.0705;-0.0588	-0.125706
RND3	18	BLCA;BRCA;CESC;COADREAD;DLBC;ESCA;GBMLGG;HNSC;LUAD;LUSC;OV;PAAD;PCPG;PRAD;SARC;STAD;THCA;UCEC	0.2777;0.0683;0.4076;0.1687;0.29;0.5079;0.1801;0.2938;0.3286;0.2893;0.0466;0.2648;0.041;0.0584;0.1047;0.2665;0.3083;0.0013	0.265682	6	ACC;KIPAN;LIHC;SKCM;TGCT;UCS	-0.1788;-0.0239;-0.1474;-0.0118;-0.1721;-0.045	-0.096197	7	BLCA;CESC;ESCA;LUAD;LUSC;PAAD;STAD	0.2777;0.4076;0.5079;0.3286;0.2893;0.2648;0.2665	0.289274	10	BLCA;CESC;COAD;ESCA;HNSC;LGG;LIHC;LUAD;LUSC;STAD	0.0814;0.4508;0.1116;0.092;0.2789;0.0909;0.0024;0.0566;0.0212;0.1499	0.0914602	7	BRCA;KIPAN;OV;PAAD;SARC;SKCM;THCA	-0.3799;-0.0881;-0.1503;-0.1755;-0.4196;-0.0386;-0.6394	-0.175458	1	CESC	0.4508	0.450769	14	Adrenal Gland;Brain;Cervix Uteri;Colon;Esophagus;Liver;Lung;Muscle;Pancreas;Prostate;Stomach;Testis;Thyroid;Uterus	0.0762;0.0953;0.1636;0.4752;0.4564;0.1566;0.1607;0.1023;0.1298;0.2504;0.4059;0.0056;0.0152;0.1874	0.158675	5	Bladder;Breast;Kidney;Ovary;Skin	-0.4455;-0.2837;-0.1635;-0.0299;-0.0363	-0.16349	1	Stomach	0.4059	0.40591
RTP4	24	BLCA;BRCA;CESC;COADREAD;DLBC;ESCA;GBMLGG;HNSC;KIPAN;LAML;LIHC;LUAD;LUSC;OV;PAAD;PCPG;PRAD;SARC;SKCM;STAD;TGCT;THCA;UCEC;UCS	0.2186;0.5174;0.3137;0.0133;0.3478;0.1981;0.2659;0.327;0.0672;0.158;0.2381;0.3286;0.28;0.4323;0.097;0.2043;0.0865;0.3468;0.1607;0.1429;0.4445;0.2652;0.3144;0.4059	0.265519	1	ACC	-0.2111	-0.211091	7	BRCA;HNSC;LIHC;LUAD;LUSC;OV;UCS	0.5174;0.327;0.2381;0.3286;0.28;0.4323;0.4059	0.328649	1	HNSC	0.5124	0.512409	0				1	HNSC	0.5124	0.512409	7	Bladder;Brain;Cervix Uteri;Kidney;Pancreas;Prostate;Testis	0.3273;0.2598;0.5727;0.0898;0.312;0.0236;0.1637	0.259756	13	Adrenal Gland;Blood;Breast;Colon;Esophagus;Liver;Lung;Muscle;Ovary;Skin;Stomach;Thyroid;Uterus	-0.0101;-0.1034;-0.2303;-0.1563;-0.0034;-0.3945;-0.0126;-0.0173;-0.111;-0.1337;-0.0433;-0.0295;-0.4066	-0.103385	2	Pancreas;Uterus	0.312;-0.4066	0.359293
S100A11	20	BLCA;BRCA;CESC;DLBC;ESCA;GBMLGG;HNSC;LAML;LIHC;LUAD;LUSC;OV;PAAD;SARC;SKCM;STAD;TGCT;THCA;UCEC;UCS	0.1129;0.3088;0.4185;0.3675;0.5864;0.3538;0.2642;0.7068;0.0417;0.1639;0.3248;0.1891;0.0486;0.3394;0.4588;0.1956;0.2489;0.3549;0.0767;0.3259	0.316758	5	ACC;COADREAD;KIPAN;PCPG;PRAD	-0.1835;-0.0162;-0.1596;-0.0028;-0.0073	-0.0161628	7	CESC;DLBC;ESCA;LAML;LUSC;SKCM;THCA	0.4185;0.3675;0.5864;0.7068;0.3248;0.4588;0.3549	0.418485	11	BLCA;CESC;COAD;DLBC;ESCA;HNSC;LIHC;OV;PAAD;PRAD;STAD	0.2729;0.0473;0.2355;0.2962;0.2628;0.4719;0.425;0.0879;0.0035;0.0374;0.05	0.235531	9	BRCA;KIPAN;LAML;LGG;LUAD;LUSC;SARC;SKCM;THCA	-0.1056;-0.2038;-0.2136;-0.0686;-0.0122;-0.0023;-0.384;-0.1643;-0.3509	-0.16429	1	HNSC	0.4719	0.471902	17	Adrenal Gland;Bladder;Blood;Brain;Breast;Cervix Uteri;Esophagus;Kidney;Liver;Lung;Ovary;Pancreas;Prostate;Stomach;Testis;Thyroid;Uterus	0.1931;0.2545;0.8439;0.3869;0.0987;0.2818;0.6239;0.2273;0.3202;0.2699;0.2348;0.3524;0.0735;0.2112;0.1912;0.1311;0.1388	0.234787	3	Colon;Muscle;Skin	-0.0402;-0.0995;-0.0189	-0.0401776	2	Brain;Pancreas	0.3869;0.3524	0.369609
S100A16	21	BLCA;BRCA;CESC;COADREAD;DLBC;ESCA;GBMLGG;HNSC;LIHC;LUAD;LUSC;OV;PAAD;PCPG;PRAD;SARC;SKCM;STAD;THCA;UCEC;UCS	0.2684;0.0814;0.4856;0.0555;0.0751;0.5262;0.2551;0.3791;0.1017;0.2215;0.3841;0.1143;0.0916;0.1738;0.0965;0.334;0.3758;0.0693;0.346;0.2596;0.3047	0.255071	3	ACC;KIPAN;TGCT	-0.0172;-0.1039;-0.2016	-0.103877	7	BLCA;CESC;ESCA;HNSC;LUSC;SKCM;THCA	0.2684;0.4856;0.5262;0.3791;0.3841;0.3758;0.346	0.379125	8	BRCA;COAD;ESCA;HNSC;LIHC;LUAD;OV;STAD	0.0911;0.208;0.2548;0.0859;0.41;0.0422;0.0514;0.0603	0.0884958	7	BLCA;CESC;KIPAN;LGG;PAAD;SKCM;THCA	-0.0561;-0.1116;-0.0215;-0.0875;-0.0037;-0.0325;-0.811	-0.0560971	1	THCA	-0.811	0.810992	17	Blood;Brain;Breast;Cervix Uteri;Colon;Esophagus;Kidney;Liver;Lung;Ovary;Pancreas;Prostate;Skin;Stomach;Testis;Thyroid;Uterus	0.1136;0.315;0.118;0.6455;0.4492;0.6177;0.4062;0.0721;0.114;0.0409;0.3379;0.4584;0.1168;0.0062;0.2175;0.2226;0.2296	0.22262	3	Adrenal Gland;Bladder;Muscle	-0.1283;-0.2091;-0.152	-0.152043	2	Pancreas;Prostate	0.3379;0.4584	0.398143
SCIMP	23	BLCA;BRCA;CESC;COADREAD;DLBC;GBMLGG;HNSC;KIPAN;LAML;LIHC;LUAD;LUSC;OV;PAAD;PCPG;PRAD;SARC;SKCM;STAD;TGCT;THCA;UCEC;UCS	0.1249;0.3692;0.2151;0.2508;0.1753;0.3361;0.0998;0.2514;0.6112;0.1829;0.31;0.1047;0.3413;0.1267;0.1866;0.2354;0.4059;0.1373;0.1582;0.4571;0.3281;0.1749;0.256	0.235403	1	ESCA	-0.0202	-0.0202308	7	COADREAD;LAML;LUAD;OV;PRAD;SARC;THCA	0.2508;0.6112;0.31;0.3413;0.2354;0.4059;0.3281	0.328143													15	Adrenal Gland;Brain;Breast;Colon;Esophagus;Kidney;Liver;Lung;Ovary;Pancreas;Prostate;Skin;Stomach;Testis;Uterus	0.0453;0.1758;0.2779;0.4622;0.0908;0.0374;0.2502;0.2131;0.0384;0.2201;0.0962;0.1134;0.3601;0.0812;0.1184	0.118362	4	Bladder;Blood;Cervix Uteri;Thyroid	-0.0727;-0.2124;-0.3909;-0.0945	-0.15342
SELL	22	BLCA;BRCA;CESC;COADREAD;DLBC;HNSC;KIPAN;LAML;LIHC;LUAD;LUSC;OV;PAAD;PCPG;PRAD;SARC;SKCM;STAD;TGCT;THCA;UCEC;UCS	0.0466;0.3355;0.3183;0.3168;0.0039;0.1974;0.3829;0.0404;0.1381;0.1793;0.1531;0.4244;0.105;0.5396;0.2488;0.322;0.3766;0.2345;0.4958;0.1544;0.1433;0.3539	0.241645	3	ACC;ESCA;GBMLGG	-0.251;-0.1241;-0.1382	-0.138182	7	COADREAD;KIPAN;OV;PCPG;PRAD;SKCM;TGCT	0.3168;0.3829;0.4244;0.5396;0.2488;0.3766;0.4958	0.382891													20	Adrenal Gland;Bladder;Blood;Brain;Breast;Cervix Uteri;Colon;Esophagus;Kidney;Liver;Lung;Muscle;Ovary;Pancreas;Prostate;Skin;Stomach;Testis;Thyroid;Uterus	0.4622;0.2909;0.8734;0.4335;0.608;0.1818;0.5695;0.4734;0.4468;0.6017;0.6629;0.4896;0.2638;0.5271;0.374;0.2452;0.7019;0.1451;0.3651;0.5483	0.467799	0				13	Adrenal Gland;Brain;Breast;Liver;Lung;Muscle;Ovary;Pancreas;Prostate;Skin;Stomach;Thyroid;Uterus	0.4622;0.4335;0.608;0.6017;0.6629;0.4896;0.2638;0.5271;0.374;0.2452;0.7019;0.3651;0.5483	0.489585
SFN	20	BLCA;BRCA;CESC;COADREAD;DLBC;ESCA;GBMLGG;HNSC;LIHC;LUAD;LUSC;OV;PAAD;SARC;SKCM;STAD;TGCT;THCA;UCEC;UCS	0.2746;0.2611;0.6046;0.1068;0.1166;0.7461;0.2162;0.4474;0.1528;0.2352;0.3918;0.3454;0.1758;0.1058;0.247;0.1944;0.2378;0.4143;0.1634;0.2778	0.242407	2	KIPAN;PRAD	-0.1112;-0.0298	-0.0704956	7	BLCA;CESC;ESCA;HNSC;LUSC;OV;THCA	0.2746;0.6046;0.7461;0.4474;0.3918;0.3454;0.4143	0.414254	7	CESC;ESCA;HNSC;KIPAN;LUAD;LUSC;STAD	0.1546;0.1918;0.404;0.1027;0.1382;0.219;0.1099	0.154615	3	PAAD;PRAD;THCA	-0.0193;-0.2433;-0.4445	-0.243256					17	Adrenal Gland;Bladder;Blood;Brain;Cervix Uteri;Colon;Esophagus;Kidney;Liver;Lung;Muscle;Pancreas;Prostate;Skin;Stomach;Testis;Thyroid	0.0172;0.3545;0.2702;0.0792;0.2182;0.5593;0.6514;0.4608;0.3306;0.2195;0.0147;0.1324;0.1122;0.1827;0.0425;0.1187;0.1535	0.182662	3	Breast;Ovary;Uterus	-0.4689;-0.0854;-0.1141	-0.114102
SLC25A19	20	ACC;BRCA;CESC;COADREAD;GBMLGG;KIPAN;LIHC;LUAD;LUSC;OV;PAAD;PCPG;PRAD;SARC;SKCM;STAD;TGCT;THCA;UCEC;UCS	0.2221;0.5191;0.0129;0.1652;0.2907;0.0191;0.1989;0.314;0.0257;0.2874;0.2153;0.0691;0.2352;0.4124;0.2075;0.1178;0.529;0.3252;0.1909;0.0945	0.211418	5	BLCA;DLBC;ESCA;HNSC;LAML	-0.0018;-0.1168;-0.2121;-0.0139;-0.0928	-0.0927846	7	BRCA;LUAD;OV;PRAD;SARC;TGCT;THCA	0.5191;0.314;0.2874;0.2352;0.4124;0.529;0.3252	0.325156	11	BLCA;BRCA;KIPAN;LGG;LIHC;LUAD;LUSC;OV;PAAD;SARC;SKCM	0.0123;0.3536;0.4059;0.0745;0.1837;0.0889;0.2084;0.1018;0.019;0.4376;0.1304	0.130356	9	CESC;COAD;DLBC;ESCA;HNSC;LAML;PRAD;STAD;THCA	-0.0346;-0.0108;-0.307;-0.1522;-0.0182;-0.5503;-0.2245;-0.1202;-0.078	-0.12023	1	LAML	-0.5503	0.550333	11	Adrenal Gland;Breast;Colon;Liver;Lung;Muscle;Ovary;Pancreas;Prostate;Thyroid;Uterus	0.0843;0.4044;0.294;0.3203;0.1273;0.1083;0.1351;0.2058;0.2326;0.108;0.0826	0.135134	9	Bladder;Blood;Brain;Cervix Uteri;Esophagus;Kidney;Skin;Stomach;Testis	-0.5091;-0.6267;-0.0995;-0.1727;-0.0067;-0.3534;-0.043;-0.1916;-0.178	-0.177959
SOCS1	25	ACC;BLCA;BRCA;CESC;COADREAD;DLBC;ESCA;GBMLGG;HNSC;KIPAN;LAML;LIHC;LUAD;LUSC;OV;PAAD;PCPG;PRAD;SARC;SKCM;STAD;TGCT;THCA;UCEC;UCS	0.2597;0.2675;0.515;0.3179;0.2761;0.2067;0.3651;0.3476;0.1303;0.2096;0.0823;0.1394;0.158;0.0974;0.4008;0.1631;0.1653;0.2671;0.2873;0.4873;0.1638;0.5737;0.1803;0.2386;0.3116	0.259728	0				7	BLCA;BRCA;COADREAD;OV;PRAD;SKCM;TGCT	0.2675;0.515;0.2761;0.4008;0.2671;0.4873;0.5737	0.400799													16	Adrenal Gland;Bladder;Brain;Breast;Colon;Esophagus;Kidney;Liver;Lung;Muscle;Ovary;Pancreas;Prostate;Skin;Stomach;Testis	0.2937;0.3273;0.1169;0.363;0.5145;0.1666;0.5715;0.4557;0.1483;0.2137;0.1604;0.3509;0.2635;0.1799;0.2745;0.1813	0.269039	4	Blood;Cervix Uteri;Thyroid;Uterus	-0.3227;-0.0636;-0.1054;-0.1842	-0.144766	4	Adrenal Gland;Kidney;Liver;Pancreas	0.2937;0.5715;0.4557;0.3509	0.403275
SOD2	23	BLCA;BRCA;CESC;COADREAD;DLBC;ESCA;GBMLGG;HNSC;KIPAN;LAML;LIHC;LUAD;LUSC;OV;PAAD;PRAD;SARC;SKCM;STAD;TGCT;THCA;UCEC;UCS	0.2539;0.3235;0.1711;0.2972;0.4526;0.2338;0.267;0.2407;0.0906;0.3848;0.0862;0.2313;0.3274;0.2743;0.1265;0.1662;0.3047;0.222;0.375;0.3568;0.415;0.3073;0.1017	0.267035	2	ACC;PCPG	-0.2742;-0.0242	-0.149196	7	BLCA;COADREAD;DLBC;LUSC;OV;STAD;THCA	0.2539;0.2972;0.4526;0.3274;0.2743;0.375;0.415	0.327366	10	CESC;DLBC;ESCA;HNSC;LAML;OV;PRAD;SARC;SKCM;STAD	0.0331;0.2002;0.0407;0.5966;0.1063;0.1692;0.4491;0.0561;0.1123;0.035	0.109316	10	BLCA;BRCA;COAD;KIPAN;LGG;LIHC;LUAD;LUSC;PAAD;THCA	-0.2079;-0.3686;-0.3184;-0.2109;-0.2257;-0.0614;-0.0135;-0.1241;-0.0201;-0.2729	-0.209375	1	HNSC	0.5966	0.596641	18	Adrenal Gland;Blood;Brain;Breast;Colon;Esophagus;Kidney;Liver;Lung;Muscle;Ovary;Pancreas;Prostate;Skin;Stomach;Testis;Thyroid;Uterus	0.2553;0.8279;0.222;0.12;0.1044;0.0437;0.3915;0.4331;0.2943;0.2259;0.06;0.2965;0.2831;0.1031;0.4719;0.1431;0.1153;0.2772	0.240573	2	Bladder;Cervix Uteri	-0.0273;-0.4636	-0.245455	2	Pancreas;Stomach	0.2965;0.4719	0.384176
TIGIT	23	BLCA;BRCA;CESC;COADREAD;DLBC;GBMLGG;HNSC;KIPAN;LAML;LIHC;LUAD;LUSC;OV;PAAD;PCPG;PRAD;SARC;SKCM;STAD;TGCT;THCA;UCEC;UCS	0.3083;0.4435;0.3608;0.1883;0.0661;0.0825;0.2845;0.2797;0.0579;0.1658;0.2383;0.1576;0.3891;0.202;0.269;0.2137;0.3815;0.2685;0.1216;0.431;0.3515;0.0637;0.2804	0.26848	1	ESCA	-0.0114	-0.0113541	7	BLCA;BRCA;KIPAN;OV;PCPG;SARC;THCA	0.3083;0.4435;0.2797;0.3891;0.269;0.3815;0.3515	0.351451													10	Breast;Cervix Uteri;Colon;Esophagus;Liver;Lung;Prostate;Stomach;Thyroid;Uterus	0.1637;0.5455;0.4993;0.578;0.0676;0.0048;0.2811;0.0744;0.1111;0.2691	0.216382	3	Adrenal Gland;Blood;Testis	-0.0595;-0.0607;-0.008	-0.0595133
TNFAIP8	22	BLCA;BRCA;CESC;COADREAD;ESCA;GBMLGG;HNSC;LAML;LIHC;LUAD;LUSC;OV;PAAD;PCPG;PRAD;SARC;SKCM;STAD;TGCT;THCA;UCEC;UCS	0.2814;0.2605;0.427;0.1148;0.5636;0.3873;0.3763;0.3654;0.2007;0.1428;0.3557;0.2309;0.0927;0.096;0.1692;0.251;0.269;0.0914;0.5388;0.0817;0.1836;0.1154	0.240934	3	ACC;DLBC;KIPAN	-0.0908;-0.1131;-0.0862	-0.0907636	7	BLCA;CESC;ESCA;GBMLGG;HNSC;LUSC;TGCT	0.2814;0.427;0.5636;0.3873;0.3763;0.3557;0.5388	0.387299	7	BLCA;DLBC;ESCA;HNSC;LAML;LGG;LUAD	0.3809;0.0913;0.343;0.2106;0.1346;0.0995;0.0206	0.134557	4	KIPAN;LUSC;PAAD;PRAD	-0.0527;-0.2877;-0.1653;-0.2245	-0.19493					14	Adrenal Gland;Bladder;Brain;Breast;Cervix Uteri;Colon;Esophagus;Liver;Lung;Pancreas;Prostate;Skin;Stomach;Testis	0.2123;0.0909;0.398;0.52;0.5727;0.1968;0.3436;0.3061;0.1724;0.1426;0.283;0.0441;0.1702;0.0977	0.204551	6	Blood;Kidney;Muscle;Ovary;Thyroid;Uterus	-0.2928;-0.0396;-0.0101;-0.0202;-0.0204;-0.145	-0.0299761	1	Brain	0.398	0.39796
TNFRSF1B	23	BLCA;BRCA;CESC;COADREAD;DLBC;GBMLGG;HNSC;KIPAN;LAML;LIHC;LUAD;LUSC;OV;PAAD;PCPG;PRAD;SARC;SKCM;STAD;TGCT;THCA;UCEC;UCS	0.197;0.2912;0.137;0.291;0.2196;0.2711;0.1238;0.2625;0.6442;0.1654;0.1854;0.1092;0.2531;0.1152;0.3111;0.315;0.3833;0.3235;0.1262;0.5098;0.3038;0.1314;0.3034	0.262462	2	ACC;ESCA	-0.1217;-0.2583	-0.190007	7	COADREAD;KIPAN;LAML;PCPG;PRAD;SARC;TGCT	0.291;0.2625;0.6442;0.3111;0.315;0.3833;0.5098	0.315001	1	PAAD	0.0051	0.00505293	1	LAML	-0.1243	-0.124269					18	Adrenal Gland;Bladder;Blood;Brain;Breast;Colon;Kidney;Liver;Lung;Muscle;Ovary;Pancreas;Prostate;Skin;Stomach;Testis;Thyroid;Uterus	0.2401;0.0818;0.3327;0.3726;0.5167;0.1643;0.254;0.3415;0.4021;0.1461;0.0344;0.2952;0.3736;0.1803;0.4636;0.3165;0.2815;0.2952	0.295208	2	Cervix Uteri;Esophagus	-0.3455;-0.3085	-0.326994	5	Lung;Pancreas;Prostate;Stomach;Uterus	0.4021;0.2952;0.3736;0.4636;0.2952	0.373616
TNS2	4	DLBC;KIPAN;PCPG;UCS	0.1115;0.1124;0.0799;0.0504	0.0956715	21	ACC;BLCA;BRCA;CESC;COADREAD;ESCA;GBMLGG;HNSC;LAML;LIHC;LUAD;LUSC;OV;PAAD;PRAD;SARC;SKCM;STAD;TGCT;THCA;UCEC	-0.4514;-0.142;-0.479;-0.3485;-0.0771;-0.3098;-0.0693;-0.3825;-0.1154;-0.292;-0.3189;-0.1904;-0.1486;-0.2472;-0.0865;-0.1941;-0.094;-0.2441;-0.3004;-0.351;-0.2038	-0.244082	7	ACC;BRCA;HNSC;LIHC;LUAD;PAAD;STAD	-0.4514;-0.479;-0.3825;-0.292;-0.3189;-0.2472;-0.2441	0.318862	4	BRCA;LGG;STAD;THCA	0.0478;0.0539;2e-04;0.2339	0.0508784	14	BLCA;CESC;COAD;ESCA;HNSC;KIPAN;LIHC;LUAD;LUSC;OV;PAAD;PRAD;SARC;SKCM	-0.2633;-0.1262;-0.144;-0.0916;-0.1467;-0.0354;-0.4052;-0.3356;-0.2198;-0.1418;-0.0715;-0.1684;-0.3776;-0.1266	-0.145366	1	LUAD	-0.3356	0.335563	11	Bladder;Blood;Brain;Breast;Muscle;Ovary;Prostate;Skin;Stomach;Testis;Uterus	0.2545;0.1372;0.3309;0.2631;0.1765;0.1135;0.1376;0.0424;0.0707;0.2015;0.0454	0.137596	9	Adrenal Gland;Cervix Uteri;Colon;Esophagus;Kidney;Liver;Lung;Pancreas;Thyroid	-0.012;-0.5636;-0.4514;-0.6197;-0.1411;-0.2145;-0.1362;-0.0658;-0.0742	-0.141142
TRIM22	23	BLCA;BRCA;CESC;COADREAD;DLBC;ESCA;GBMLGG;HNSC;KIPAN;LIHC;LUAD;LUSC;OV;PAAD;PCPG;PRAD;SARC;SKCM;STAD;TGCT;THCA;UCEC;UCS	0.3185;0.3181;0.3843;0.1471;0.1417;0.3474;0.2785;0.3595;0.0866;0.096;0.1289;0.1851;0.4832;0.0601;0.2396;0.0368;0.0904;0.1759;0.1374;0.5141;0.4138;0.1597;0.3219	0.185111	2	ACC;LAML	-0.2263;-0.0573	-0.141794	7	BLCA;CESC;HNSC;OV;PCPG;TGCT;THCA	0.3185;0.3843;0.3595;0.4832;0.2396;0.5141;0.4138	0.384337	8	BLCA;ESCA;HNSC;LIHC;LUAD;LUSC;PRAD;STAD	0.2732;0.1566;0.3687;0.176;0.2059;0.0981;0.1497;0.1917	0.183844	12	BRCA;CESC;COAD;DLBC;KIPAN;LAML;LGG;OV;PAAD;SARC;SKCM;THCA	-0.2696;-0.0185;-0.0176;-0.0426;-0.3582;-0.0331;-0.0897;-0.0359;-0.1673;-0.4703;-0.3223;-0.2339	-0.128507	1	SKCM	-0.3223	0.322317	12	Adrenal Gland;Bladder;Brain;Kidney;Lung;Muscle;Pancreas;Prostate;Stomach;Testis;Thyroid;Uterus	0.1039;0.1909;0.3651;0.1994;0.0618;0.0137;0.1944;0.1768;0.188;0.3374;0.2536;0.1474	0.189467	8	Blood;Breast;Cervix Uteri;Colon;Esophagus;Liver;Ovary;Skin	-0.0063;-0.0774;-0.3909;-0.4487;-0.2159;-0.1447;-0.0484;-0.1396	-0.142148	1	Testis	0.3374	0.337416
VNN2	21	BLCA;BRCA;CESC;COADREAD;GBMLGG;HNSC;KIPAN;LAML;LIHC;LUAD;LUSC;OV;PCPG;PRAD;SARC;SKCM;STAD;TGCT;THCA;UCEC;UCS	0.2825;0.3243;0.0692;0.3644;0.4639;0.2982;0.1885;0.7093;0.1423;0.1762;0.2264;0.2546;0.4508;0.1818;0.3245;0.1891;0.278;0.2075;0.3521;0.1703;0.3012	0.27803	4	ACC;DLBC;ESCA;PAAD	-0.0651;-0.0561;-0.178;-0.1	-0.082539	7	BLCA;COADREAD;GBMLGG;LAML;PCPG;STAD;THCA	0.2825;0.3644;0.4639;0.7093;0.4508;0.278;0.3521	0.364375													20	Adrenal Gland;Bladder;Blood;Brain;Breast;Cervix Uteri;Colon;Esophagus;Kidney;Liver;Lung;Muscle;Ovary;Pancreas;Prostate;Skin;Stomach;Testis;Thyroid;Uterus	0.0984;0.1455;0.8194;0.6032;0.6329;0.1909;0.5354;0.3639;0.2416;0.488;0.6423;0.4635;0.1205;0.3514;0.2927;0.1783;0.6836;0.3286;0.3888;0.5981	0.376373	0				10	Brain;Breast;Liver;Lung;Muscle;Pancreas;Stomach;Testis;Thyroid;Uterus	0.6032;0.6329;0.488;0.6423;0.4635;0.3514;0.6836;0.3286;0.3888;0.5981	0.543063
WAS	23	BLCA;BRCA;CESC;COADREAD;ESCA;GBMLGG;HNSC;KIPAN;LAML;LIHC;LUAD;LUSC;OV;PAAD;PCPG;PRAD;SARC;SKCM;STAD;TGCT;THCA;UCEC;UCS	0.2112;0.3724;0.3071;0.2646;0.0517;0.2126;0.1732;0.1935;0.4875;0.2166;0.2025;0.138;0.2969;0.0693;0.2356;0.2902;0.3861;0.3226;0.1598;0.4798;0.3031;0.146;0.2793	0.235581	2	ACC;DLBC	-0.1572;-0.065	-0.111103	7	COADREAD;LAML;OV;PCPG;PRAD;SARC;TGCT	0.2646;0.4875;0.2969;0.2356;0.2902;0.3861;0.4798	0.296938	1	DLBC	0.0261	0.0260932	1	LAML	-0.0625	-0.0625378					19	Adrenal Gland;Bladder;Blood;Brain;Breast;Colon;Esophagus;Kidney;Liver;Lung;Muscle;Ovary;Pancreas;Prostate;Skin;Stomach;Testis;Thyroid;Uterus	0.2471;0.1273;0.7119;0.2915;0.3711;0.5342;0.1746;0.2639;0.2667;0.4816;0.1959;0.0949;0.3585;0.2771;0.2357;0.4311;0.2608;0.1409;0.4346	0.266677	1	Cervix Uteri	-0.1545	-0.154545	5	Lung;Pancreas;Skin;Stomach;Uterus	0.4816;0.3585;0.2357;0.4311;0.4346	0.431089
WDR35	1	DLBC	0.1489	0.148936	24	ACC;BLCA;BRCA;CESC;COADREAD;ESCA;GBMLGG;HNSC;KIPAN;LAML;LIHC;LUAD;LUSC;OV;PAAD;PCPG;PRAD;SARC;SKCM;STAD;TGCT;THCA;UCEC;UCS	-0.0876;-0.2757;-0.3569;-0.4221;-0.113;-0.393;-0.0256;-0.3569;-0.2193;-0.3594;-0.0244;-0.1963;-0.3122;-0.3113;-0.218;-0.1289;-0.1181;-0.1963;-0.435;-0.1884;-0.5209;-0.287;-0.3175;-0.1473	-0.247507	7	BLCA;CESC;HNSC;LUSC;OV;SKCM;TGCT	-0.2757;-0.4221;-0.3569;-0.3122;-0.3113;-0.435;-0.5209	0.356895	8	COAD;KIPAN;LAML;LGG;OV;PAAD;SARC;SKCM	0.1132;0.5933;0.1354;0.105;0.0954;0.0351;0.3865;0.0776	0.109148	10	BLCA;BRCA;CESC;ESCA;HNSC;LIHC;LUAD;LUSC;PRAD;THCA	-0.1843;-0.1549;-0.2638;-0.3399;-0.4877;-0.2593;-0.1813;-0.1268;-0.4491;-0.0624	-0.221782	1	KIPAN	0.5933	0.593305	6	Brain;Liver;Lung;Muscle;Prostate;Stomach	0.0761;0.0184;0.0512;0.1358;0.0922;0.2085	0.0841594	14	Adrenal Gland;Bladder;Blood;Breast;Cervix Uteri;Colon;Esophagus;Kidney;Ovary;Pancreas;Skin;Testis;Thyroid;Uterus	-0.258;-0.2455;-0.1909;-0.4231;-0.5636;-0.3999;-0.6053;-0.5301;-0.2992;-0.2087;-0.1502;-0.1662;-0.291;-0.2882	-0.289594	1	Ovary	-0.2992	0.29921
ZBED2	14	BLCA;BRCA;CESC;COADREAD;ESCA;HNSC;LUAD;LUSC;PAAD;PRAD;SKCM;STAD;TGCT;UCEC	0.2415;0.4993;0.1856;0.2305;0.5741;0.2189;0.3215;0.2476;0.1489;0.1787;0.5064;0.236;0.3523;0.3484	0.244555	5	DLBC;KIPAN;LAML;OV;THCA	-0.1019;-0.0135;-0.2412;-0.1001;-0.0368	-0.10006	7	BLCA;BRCA;ESCA;LUAD;LUSC;SKCM;UCEC	0.2415;0.4993;0.5741;0.3215;0.2476;0.5064;0.3484	0.348417													1	Thyroid	0.0749	0.0748905	1	Lung	-0.0541	-0.0540659
ZMYM3	1	DLBC	0.0004	0.000434216	24	ACC;BLCA;BRCA;CESC;COADREAD;ESCA;GBMLGG;HNSC;KIPAN;LAML;LIHC;LUAD;LUSC;OV;PAAD;PCPG;PRAD;SARC;SKCM;STAD;TGCT;THCA;UCEC;UCS	-0.1871;-0.2524;-0.19;-0.4125;-0.097;-0.3327;-0.1073;-0.3481;-0.3117;-0.5211;-0.0071;-0.2312;-0.3646;-0.1744;-0.2862;-0.2835;-0.1364;-0.199;-0.1025;-0.0942;-0.2341;-0.153;-0.0505;-0.0297	-0.194518	7	BLCA;CESC;HNSC;KIPAN;LUSC;PAAD;PCPG	-0.2524;-0.4125;-0.3481;-0.3117;-0.3646;-0.2862;-0.2835	0.31172	8	KIPAN;LAML;LUSC;PRAD;SARC;SKCM;STAD;THCA	0.1377;0.0682;0.0342;0.5052;0.3447;0.0898;0.0094;0.5459	0.113748	12	BLCA;BRCA;CESC;COAD;DLBC;ESCA;HNSC;LGG;LIHC;LUAD;OV;PAAD	-0.2883;-0.0286;-0.1204;-0.0312;-0.0461;-0.0516;-0.2213;-0.0817;-0.1872;-0.1161;-0.1629;-0.2018	-0.118259					2	Testis;Thyroid	0.1569;0.0921	0.124504	18	Adrenal Gland;Bladder;Blood;Brain;Breast;Cervix Uteri;Colon;Esophagus;Kidney;Liver;Lung;Muscle;Ovary;Pancreas;Prostate;Skin;Stomach;Uterus	-0.0215;-0.0727;-0.8438;-0.3;-0.4247;-0.3545;-0.6142;-0.4903;-0.456;-0.3445;-0.3172;-0.225;-0.0234;-0.0222;-0.1589;-0.1361;-0.3221;-0.2143	-0.308595	1	Lung	-0.3172	0.317223
ZNF84	0				25	ACC;BLCA;BRCA;CESC;COADREAD;DLBC;ESCA;GBMLGG;HNSC;KIPAN;LAML;LIHC;LUAD;LUSC;OV;PAAD;PCPG;PRAD;SARC;SKCM;STAD;TGCT;THCA;UCEC;UCS	-0.3208;-0.2678;-0.2622;-0.3007;-0.2802;-0.3146;-0.2884;-0.1492;-0.3484;-0.1859;-0.49;-0.0863;-0.2311;-0.2528;-0.2787;-0.1673;-0.2333;-0.063;-0.3491;-0.362;-0.082;-0.1389;-0.2577;-0.3286;-0.1761	-0.262234	7	BLCA;COADREAD;HNSC;LUSC;OV;SARC;UCEC	-0.2678;-0.2802;-0.3484;-0.2528;-0.2787;-0.3491;-0.3286	0.280173	11	BLCA;BRCA;COAD;HNSC;KIPAN;LAML;LGG;LUSC;PAAD;SARC;STAD	0.2927;0.2175;0.211;0.1105;0.2659;0.159;0.1663;0.025;0.2179;0.2397;0.1086	0.210962	9	CESC;DLBC;ESCA;LIHC;LUAD;OV;PRAD;SKCM;THCA	-0.27;-0.0877;-0.0397;-0.3713;-0.0037;-0.1734;-0.1123;-0.1381;-0.0234	-0.112272					5	Adrenal Gland;Brain;Muscle;Testis;Thyroid	0.086;0.0847;0.1584;0.1204;0.1871	0.12042	15	Bladder;Blood;Breast;Cervix Uteri;Colon;Esophagus;Kidney;Liver;Lung;Ovary;Pancreas;Prostate;Skin;Stomach;Uterus	-0.2961;-0.3708;-0.4139;-0.4455;-0.56;-0.6085;-0.0143;-0.3722;-0.2966;-0.1743;-0.0507;-0.0432;-0.1323;-0.3253;-0.2288	-0.296628
ADA	23	BLCA;BRCA;CESC;COADREAD;DLBC;ESCA;GBMLGG;HNSC;KIPAN;LIHC;LUAD;LUSC;OV;PAAD;PCPG;PRAD;SARC;SKCM;STAD;TGCT;THCA;UCEC;UCS	0.1618;0.4179;0.3287;0.1485;0.2771;0.4268;0.0868;0.0865;0.1479;0.216;0.2862;0.1735;0.2793;0.2487;0.2399;0.2223;0.2838;0.2456;0.1741;0.524;0.2205;0.3399;0.2201	0.239856	2	ACC;LAML	-0.006;-0.3509	-0.17841	6	BRCA;LUAD;OV;PCPG;TGCT;UCEC	0.4179;0.2862;0.2793;0.2399;0.524;0.3399	0.31301	8	COAD;HNSC;KIPAN;LAML;LGG;SARC;SKCM;THCA	0.0924;0.3804;0.1674;0.0752;0.2623;0.1045;0.1894;0.2027	0.178368	11	BLCA;CESC;DLBC;ESCA;LIHC;LUAD;LUSC;OV;PAAD;PRAD;STAD	-0.1672;-0.1215;-0.0085;-0.0147;-0.1903;-0.0057;-0.1109;-0.0324;-0.0608;-0.393;-0.0162	-0.0608093					13	Adrenal Gland;Brain;Breast;Cervix Uteri;Esophagus;Kidney;Liver;Lung;Ovary;Prostate;Testis;Thyroid;Uterus	0.2491;0.1509;0.3951;0.1091;0.012;0.2812;0.3091;0.1246;0.1084;0.2616;0.2756;0.0782;0.2267	0.226693	7	Bladder;Blood;Colon;Muscle;Pancreas;Skin;Stomach	-0.2364;-0.8421;-0.3938;-0.0251;-9e-04;-0.0551;-0.3447	-0.236364
ANXA1	20	BLCA;BRCA;CESC;COADREAD;DLBC;ESCA;GBMLGG;HNSC;LAML;LUAD;LUSC;OV;PAAD;PCPG;SARC;SKCM;STAD;TGCT;THCA;UCS	0.286;0.0656;0.4873;0.1348;0.459;0.725;0.3142;0.5073;0.284;0.2284;0.4048;0.0525;0.0972;0.0703;0.3082;0.0834;0.1402;0.1795;0.0176;0.2524	0.240415	5	ACC;KIPAN;LIHC;PRAD;UCEC	-0.1674;-0.1442;-0.0144;-0.1471;-0.0769	-0.144193	6	BLCA;CESC;DLBC;ESCA;HNSC;LUSC	0.286;0.4873;0.459;0.725;0.5073;0.4048	0.473128	12	BLCA;CESC;COAD;DLBC;ESCA;HNSC;KIPAN;LAML;LUAD;LUSC;SKCM;STAD	0.2001;0.0838;0.017;0.3181;0.3243;0.502;0.2001;0.4257;0.016;0.0144;0.0243;0.1095	0.154794	8	BRCA;LGG;LIHC;OV;PAAD;PRAD;SARC;THCA	-0.2289;-0.0569;-0.0353;-0.2859;-0.1431;-0.4304;-0.1451;-0.1638	-0.15443	2	HNSC;LAML	0.502;0.4257	0.463854	16	Adrenal Gland;Bladder;Blood;Brain;Breast;Cervix Uteri;Esophagus;Kidney;Liver;Lung;Pancreas;Prostate;Stomach;Testis;Thyroid;Uterus	0.1982;0.2818;0.7668;0.2917;0.2271;0.4;0.5995;0.2474;0.0973;0.0244;0.1707;0.1334;0.3584;0.2669;0.2128;0.3096	0.257146	4	Colon;Muscle;Ovary;Skin	-0.3302;-0.2223;-0.0821;-0.0138	-0.152183	1	Uterus	0.3096	0.309622
ANXA2P1	23	ACC;BLCA;BRCA;CESC;COADREAD;DLBC;ESCA;GBMLGG;HNSC;LAML;LIHC;LUAD;LUSC;OV;PAAD;PRAD;SARC;SKCM;STAD;TGCT;THCA;UCEC;UCS	0.0823;0.2499;0.1652;0.2532;0.0145;0.4602;0.3477;0.3233;0.2258;0.5187;0.0887;0.1768;0.2565;0.158;0.1563;0.1327;0.3252;0.3552;0.2857;0.1732;0.3319;0.2825;0.2236	0.249897	2	KIPAN;PCPG	-0.0013;-0.0253	-0.0132948	6	BLCA;DLBC;LAML;LUSC;STAD;THCA	0.2499;0.4602;0.5187;0.2565;0.2857;0.3319	0.308807													5	Bladder;Breast;Cervix Uteri;Kidney;Stomach	0.1;0.1969;0.4;0.232;0.0046	0.196863	4	Lung;Prostate;Skin;Thyroid	-0.0029;-0.0589;-0.0969;-0.0676	-0.0632656
APOBEC3G	24	BLCA;BRCA;CESC;COADREAD;DLBC;ESCA;GBMLGG;HNSC;KIPAN;LAML;LIHC;LUAD;LUSC;OV;PAAD;PCPG;PRAD;SARC;SKCM;STAD;TGCT;THCA;UCEC;UCS	0.177;0.3778;0.3067;0.2042;0.4145;0.2163;0.3513;0.1522;0.1295;0.0715;0.2361;0.3457;0.1451;0.4161;0.219;0.1285;0.0182;0.2704;0.1801;0.1801;0.591;0.2918;0.2959;0.4761	0.227591	1	ACC	-0.2617	-0.2617	6	DLBC;LIHC;LUAD;OV;TGCT;UCS	0.4145;0.2361;0.3457;0.4161;0.591;0.4761	0.415273	12	BLCA;COAD;DLBC;ESCA;HNSC;LAML;LGG;LIHC;LUAD;OV;STAD;THCA	0.4791;0.2262;0.0211;0.2729;0.2275;0.0071;0.0175;0.1131;0.2408;0.2522;0.1445;0.3353	0.226827	8	BRCA;CESC;KIPAN;LUSC;PAAD;PRAD;SARC;SKCM	-0.1826;-0.19;-0.082;-0.132;-0.0405;-0.7298;-0.1017;-0.3205	-0.157299	2	BLCA;SKCM	0.4791;-0.3205	0.399772	9	Adrenal Gland;Bladder;Brain;Cervix Uteri;Pancreas;Prostate;Stomach;Testis;Thyroid	0.0025;0.3545;0.328;0.0091;0.1516;0.0174;0.1191;0.0503;0.1418	0.119148	11	Blood;Breast;Colon;Esophagus;Kidney;Liver;Lung;Muscle;Ovary;Skin;Uterus	-0.7671;-0.2737;-0.2923;-0.0475;-0.0282;-0.1482;-0.0541;-0.0902;-0.1028;-0.1652;-0.1931	-0.148214
ARF6	22	ACC;BLCA;BRCA;CESC;COADREAD;DLBC;ESCA;GBMLGG;HNSC;LAML;LUAD;LUSC;OV;PAAD;PCPG;SARC;SKCM;STAD;TGCT;THCA;UCEC;UCS	0.1838;0.2406;0.0399;0.4377;0.0114;0.0043;0.4236;0.3687;0.3351;0.5053;0.1893;0.2943;0.0462;0.0279;0.1972;0.3114;0.1851;0.1351;0.1769;0.3526;0.0977;0.2103	0.193207	3	KIPAN;LIHC;PRAD	-0.0372;-5e-04;-0.1093	-0.0371923	6	BLCA;CESC;HNSC;LAML;LUSC;THCA	0.2406;0.4377;0.3351;0.5053;0.2943;0.3526	0.343852	14	BLCA;BRCA;COAD;DLBC;HNSC;KIPAN;LGG;LIHC;LUAD;LUSC;OV;SARC;SKCM;STAD	0.1532;0.1649;0.1577;0.1944;0.0301;0.1828;0.2297;0.2648;0.2495;0.0943;0.4904;0.1443;0.0158;0.0582	0.161281	6	CESC;ESCA;LAML;PAAD;PRAD;THCA	-0.2231;-0.0916;-0.1384;-0.1922;-0.393;-0.3275	-0.207618	1	OV	0.4904	0.490414	14	Adrenal Gland;Bladder;Brain;Cervix Uteri;Colon;Esophagus;Kidney;Liver;Lung;Muscle;Pancreas;Skin;Stomach;Uterus	0.0457;0.1909;0.2672;0.3364;0.6727;0.6068;0.5325;0.3398;0.0805;0.1764;0.1342;0.0996;0.3087;0.1533	0.229066	6	Blood;Breast;Ovary;Prostate;Testis;Thyroid	-0.6209;-0.2306;-0.0202;-0.1542;-0.0434;-0.011	-0.098841	2	Colon;Kidney	0.6727;0.5325	0.602587
ARHGAP30	24	BLCA;BRCA;CESC;COADREAD;DLBC;ESCA;GBMLGG;HNSC;KIPAN;LAML;LIHC;LUAD;LUSC;OV;PAAD;PCPG;PRAD;SARC;SKCM;STAD;TGCT;THCA;UCEC;UCS	0.2764;0.3049;0.4709;0.2324;0.1039;0.3049;0.2286;0.2167;0.2076;0.5766;0.1401;0.1087;0.0982;0.2642;0.0376;0.2649;0.275;0.3769;0.3528;0.0539;0.3951;0.2832;0.0955;0.2512	0.25769	1	ACC	-0.233	-0.232963	6	BLCA;CESC;LAML;PCPG;PRAD;SARC	0.2764;0.4709;0.5766;0.2649;0.275;0.3769	0.326659	0				2	DLBC;LAML	-0.0031;-0.2433	-0.123202					17	Adrenal Gland;Bladder;Blood;Brain;Cervix Uteri;Colon;Esophagus;Kidney;Liver;Lung;Muscle;Pancreas;Prostate;Skin;Stomach;Thyroid;Uterus	0.1953;0.3;0.7531;0.2918;0.3909;0.5642;0.6747;0.1954;0.3271;0.3378;0.1283;0.3295;0.2652;0.1418;0.3704;0.0125;0.2808	0.3	3	Breast;Ovary;Testis	-0.0309;-0.0054;-0.1335	-0.0309143	2	Lung;Pancreas	0.3378;0.3295	0.333642
ARPC1B	19	ACC;BLCA;BRCA;COADREAD;DLBC;GBMLGG;LAML;LIHC;LUAD;OV;PAAD;PCPG;PRAD;SARC;SKCM;TGCT;THCA;UCEC;UCS	0.3095;0.1438;0.2263;0.0818;0.1038;0.3304;0.5161;0.0393;0.2839;0.1293;0.0033;0.0669;0.197;0.3611;0.1435;0.4229;0.3473;0.3425;0.3976	0.226317	6	CESC;ESCA;HNSC;KIPAN;LUSC;STAD	-0.0733;-0.0398;-0.0512;-0.1644;-0.0085;-0.0083	-0.0454781	6	LAML;LUAD;SARC;THCA;UCEC;UCS	0.5161;0.2839;0.3611;0.3473;0.3425;0.3976	0.35418	8	BLCA;CESC;DLBC;ESCA;LAML;LIHC;OV;PAAD	0.1653;0.1323;0.0076;0.2544;0.1438;0.1133;0.0297;0.0049	0.12282	12	BRCA;COAD;HNSC;KIPAN;LGG;LUAD;LUSC;PRAD;SARC;SKCM;STAD;THCA	-0.3686;-0.0854;-0.0045;-0.3794;-0.1206;-0.0612;-0.2126;-0.1497;-0.1906;-0.1294;-0.1005;-0.3509	-0.139571					15	Adrenal Gland;Bladder;Blood;Brain;Breast;Colon;Kidney;Liver;Lung;Ovary;Pancreas;Prostate;Stomach;Testis;Uterus	0.2867;0.0636;0.493;0.3307;0.2249;0.4031;0.0685;0.3693;0.1795;0.1044;0.295;0.261;0.3922;0.2208;0.2811	0.281138	5	Cervix Uteri;Esophagus;Muscle;Skin;Thyroid	-0.2364;-0.2504;-0.0237;-0.0698;-0.1546	-0.154647	3	Adrenal Gland;Pancreas;Stomach	0.2867;0.295;0.3922	0.294997
ATG3	24	ACC;BLCA;BRCA;CESC;DLBC;ESCA;GBMLGG;HNSC;KIPAN;LAML;LIHC;LUAD;LUSC;OV;PAAD;PCPG;PRAD;SARC;SKCM;STAD;TGCT;THCA;UCEC;UCS	0.1791;0.139;0.4151;0.2845;0.2884;0.1211;0.1408;0.1034;0.2129;0.5252;0.1903;0.3246;0.1729;0.2637;0.2793;0.1725;0.2319;0.414;0.0248;0.2244;0.4101;0.0508;0.1627;0.1523	0.201605	1	COADREAD	-0.0085	-0.0084979	6	BRCA;LAML;LUAD;PAAD;PRAD;SARC	0.4151;0.5252;0.3246;0.2793;0.2319;0.414	0.369289	11	BRCA;DLBC;ESCA;HNSC;KIPAN;LGG;LIHC;PAAD;SARC;SKCM;STAD	0.0393;0.0187;0.398;0.0946;0.0492;0.0382;0.1496;0.0774;0.2109;0.0534;0.2826	0.077362	9	BLCA;CESC;COAD;LAML;LUAD;LUSC;OV;PRAD;THCA	-0.1464;-0.1246;-0.018;-0.1406;-0.0846;-0.0428;-0.0634;-0.6736;-0.2885	-0.124615	1	ESCA	0.398	0.398017	12	Blood;Brain;Breast;Cervix Uteri;Colon;Esophagus;Liver;Lung;Muscle;Ovary;Skin;Uterus	0.6883;0.2187;0.4058;0.1818;0.4695;0.4818;0.3014;0.3521;0.0193;0.0172;0.0391;0.0433	0.260014	8	Adrenal Gland;Bladder;Kidney;Pancreas;Prostate;Stomach;Testis;Thyroid	-0.2168;-0.4545;-0.0554;-0.3131;-0.0472;-0.0898;-0.1839;-0.2683	-0.200348	1	Lung	0.3521	0.352075
AUNIP	23	ACC;BLCA;BRCA;CESC;COADREAD;DLBC;ESCA;GBMLGG;HNSC;KIPAN;LIHC;LUAD;LUSC;OV;PAAD;PRAD;SARC;SKCM;STAD;TGCT;THCA;UCEC;UCS	0.6816;0.1207;0.4776;0.2097;0.1657;0.076;0.0129;0.1364;0.0626;0.025;0.3347;0.3001;0.0316;0.2326;0.3821;0.1053;0.3522;0.1469;0.1962;0.2763;0.0043;0.3334;0.0714	0.16569	2	LAML;PCPG	-0.0918;-0.0875	-0.089673	6	ACC;BRCA;LIHC;LUAD;PAAD;UCEC	0.6816;0.4776;0.3347;0.3001;0.3821;0.3334	0.358416	14	BLCA;BRCA;CESC;COAD;HNSC;LAML;LGG;LIHC;LUAD;OV;PRAD;SARC;SKCM;STAD	0.0759;0.1747;0.1;0.084;0.0045;0.3617;0.2934;0.3553;0.3001;0.0108;0.5988;0.4201;0.3066;0.2839	0.288621	5	DLBC;ESCA;LUSC;PAAD;THCA	-0.2452;-0.0913;-2e-04;-0.145;-0.1716	-0.144967	1	LUAD	0.3001	0.300126	7	Breast;Cervix Uteri;Colon;Esophagus;Lung;Muscle;Stomach	0.0499;0.2182;0.1559;0.4342;0.1422;0.0857;0.1182	0.142181	13	Adrenal Gland;Bladder;Blood;Brain;Kidney;Liver;Ovary;Pancreas;Prostate;Skin;Testis;Thyroid;Uterus	-0.0748;-0.1818;-0.6757;-0.2093;-0.2287;-0.1391;-0.1314;-0.1241;-0.1059;-0.1196;-0.2211;-0.1171;-0.1713	-0.13908
AURKA	20	ACC;BLCA;BRCA;COADREAD;DLBC;GBMLGG;KIPAN;LIHC;LUAD;OV;PAAD;PCPG;PRAD;SARC;SKCM;STAD;TGCT;THCA;UCEC;UCS	0.6945;0.1249;0.5046;0.2455;0.2229;0.3392;0.0576;0.2158;0.2216;0.288;0.2921;0.1727;0.1748;0.293;0.2114;0.0995;0.2004;0.2223;0.324;0.0286	0.221959	5	CESC;ESCA;HNSC;LAML;LUSC	-0.1048;-0.2582;-0.0595;-0.0338;-0.0225	-0.0594725	6	ACC;BRCA;COADREAD;OV;PAAD;UCEC	0.6945;0.5046;0.2455;0.288;0.2921;0.324	0.30802	9	COAD;DLBC;ESCA;KIPAN;LGG;LIHC;OV;SARC;SKCM	0.127;0.0719;0.0113;0.2578;0.052;0.0911;0.2104;0.456;0.2364	0.127006	11	BLCA;BRCA;CESC;HNSC;LAML;LUAD;LUSC;PAAD;PRAD;STAD;THCA	-0.119;-0.0767;-0.2023;-0.3687;-0.2409;-0.0076;-0.2031;-0.1036;-0.0561;-0.0059;-0.3743	-0.118995					10	Adrenal Gland;Breast;Cervix Uteri;Colon;Esophagus;Liver;Lung;Ovary;Pancreas;Uterus	0.0169;0.1454;0.5545;0.4796;0.5391;0.2232;0.0726;0.0953;0.0518;0.0093	0.120348	10	Bladder;Blood;Brain;Kidney;Muscle;Prostate;Skin;Stomach;Testis;Thyroid	-0.6;-0.7869;-0.0446;-0.0158;-0.0063;-0.138;-0.162;-0.0275;-0.1753;-0.2877	-0.14998
AURKB	21	ACC;BLCA;BRCA;CESC;COADREAD;DLBC;ESCA;GBMLGG;LIHC;LUAD;OV;PAAD;PCPG;PRAD;SARC;SKCM;STAD;TGCT;THCA;UCEC;UCS	0.7102;0.1033;0.5095;0.0345;0.2291;0.0172;0.0927;0.2936;0.2843;0.2229;0.2921;0.2348;0.0803;0.277;0.3172;0.3962;0.1829;0.216;0.3051;0.3144;0.1094	0.23482	4	HNSC;KIPAN;LAML;LUSC	-0.0688;-0.0051;-0.0953;-0.0425	-0.0556445	6	ACC;BRCA;LIHC;OV;PRAD;SKCM	0.7102;0.5095;0.2843;0.2921;0.277;0.3962	0.344148	7	KIPAN;LAML;LGG;LUAD;OV;SARC;SKCM	0.374;0.0504;0.2106;0.2641;0.1315;0.3046;0.1917	0.210639	13	BLCA;BRCA;CESC;COAD;DLBC;ESCA;HNSC;LIHC;LUSC;PAAD;PRAD;STAD;THCA	-0.0708;-0.0837;-0.17;-0.0326;-0.1863;-0.0698;-0.257;-0.2972;-0.2346;-0.021;-0.2245;-0.1005;-0.078	-0.10054					9	Adrenal Gland;Colon;Esophagus;Kidney;Lung;Pancreas;Stomach;Thyroid;Uterus	0.1229;0.5324;0.6156;0.1481;0.0661;0.1702;0.0732;0.0667;0.1773	0.148094	7	Bladder;Blood;Breast;Liver;Prostate;Skin;Testis	-0.0455;-0.7443;-0.113;-0.0293;-0.0623;-0.0351;-0.0639	-0.0623474
BATF3	24	ACC;BLCA;BRCA;CESC;COADREAD;DLBC;ESCA;GBMLGG;HNSC;KIPAN;LIHC;LUAD;LUSC;OV;PAAD;PCPG;PRAD;SARC;SKCM;STAD;TGCT;THCA;UCEC;UCS	0.0047;0.1706;0.3992;0.052;0.3651;0.2793;0.1333;0.2598;0.104;0.1673;0.1864;0.2497;0.0012;0.3071;0.1993;0.0996;0.3706;0.2576;0.312;0.3401;0.4125;0.4192;0.1716;0.1742	0.224459	0				6	BRCA;COADREAD;OV;PRAD;STAD;THCA	0.3992;0.3651;0.3071;0.3706;0.3401;0.4192	0.367841													14	Adrenal Gland;Breast;Kidney;Liver;Lung;Muscle;Ovary;Pancreas;Prostate;Skin;Stomach;Testis;Thyroid;Uterus	0.2599;0.4229;0.4494;0.3195;0.2973;0.0272;0.2048;0.4021;0.4397;0.1333;0.3775;0.3113;0.2922;0.3034	0.307378	6	Bladder;Blood;Brain;Cervix Uteri;Colon;Esophagus	-0.5636;-0.6604;-0.046;-0.3;-0.0402;-0.1784	-0.239197	4	Pancreas;Prostate;Stomach;Uterus	0.4021;0.4397;0.3775;0.3034	0.389807
BBS1	0				25	ACC;BLCA;BRCA;CESC;COADREAD;DLBC;ESCA;GBMLGG;HNSC;KIPAN;LAML;LIHC;LUAD;LUSC;OV;PAAD;PCPG;PRAD;SARC;SKCM;STAD;TGCT;THCA;UCEC;UCS	-0.2535;-0.2913;-0.4498;-0.3657;-0.1972;-0.204;-0.2394;-0.131;-0.2692;-0.2283;-0.501;-0.0853;-0.2873;-0.2389;-0.2935;-0.3354;-0.1893;-0.314;-0.3382;-0.11;-0.2308;-0.4112;-0.3432;-0.281;-0.0748	-0.269191	6	BLCA;BRCA;LUAD;OV;PAAD;PRAD	-0.2913;-0.4498;-0.2873;-0.2935;-0.3354;-0.314	0.303768	10	BLCA;BRCA;DLBC;ESCA;KIPAN;LGG;LUAD;PRAD;STAD;THCA	0.1467;0.181;0.0308;0.1799;0.0381;0.1024;0.0121;0.0561;0.1776;0.1248	0.11359	10	CESC;COAD;HNSC;LAML;LIHC;LUSC;OV;PAAD;SARC;SKCM	-0.1154;-0.1132;-0.1337;-0.0165;-0.421;-0.1994;-0.3386;-0.0312;-0.4506;-0.0921	-0.124543					2	Bladder;Stomach	0.2273;0.0459	0.136598	18	Adrenal Gland;Blood;Brain;Breast;Cervix Uteri;Colon;Esophagus;Kidney;Liver;Lung;Muscle;Ovary;Pancreas;Prostate;Skin;Testis;Thyroid;Uterus	-0.0762;-0.0272;-0.0876;-0.6174;-0.6273;-0.5032;-0.6638;-0.4941;-0.3545;-0.2466;-0.0121;-0.0784;-0.1758;-0.0313;-0.1261;-0.2447;-0.131;-0.3258	-0.21025	2	Breast;Uterus	-0.6174;-0.3258	0.47162
BIRC5	21	ACC;BLCA;BRCA;COADREAD;ESCA;GBMLGG;KIPAN;LIHC;LUAD;LUSC;OV;PAAD;PCPG;PRAD;SARC;SKCM;STAD;TGCT;THCA;UCEC;UCS	0.7337;0.0538;0.4962;0.2357;0.1517;0.301;0.0548;0.2975;0.2922;0.0053;0.2903;0.2511;0.0275;0.2309;0.3503;0.3129;0.1556;0.2971;0.2068;0.2015;0.0273	0.235667	4	CESC;DLBC;HNSC;LAML	-1e-04;-0.0699;-0.0846;-0.1086	-0.0772662	6	ACC;BRCA;LIHC;LUAD;OV;PRAD	0.7337;0.4962;0.2975;0.2922;0.2903;0.2309	0.294822	13	BLCA;BRCA;CESC;COAD;ESCA;KIPAN;LGG;LUAD;LUSC;OV;SARC;SKCM;THCA	0.0198;0.071;0.18;0.0054;0.0814;0.1724;0.0953;0.0141;0.0401;0.2621;0.2799;0.3022;0.0468	0.0813814	7	DLBC;HNSC;LAML;LIHC;PAAD;PRAD;STAD	-0.2498;-0.3013;-0.3613;-0.3882;-0.1756;-0.1123;-0.1788	-0.249801					11	Adrenal Gland;Brain;Cervix Uteri;Esophagus;Kidney;Liver;Lung;Ovary;Pancreas;Stomach;Thyroid	0.1411;0.0393;0.0455;0.6141;0.1254;0.0422;0.0266;0.1148;0.1253;0.0994;0.166	0.114781	5	Blood;Breast;Prostate;Skin;Testis	-0.7631;-0.0413;-0.0654;-0.0756;-0.1836	-0.0756478
BSN	3	ACC;DLBC;UCEC	0.1782;0.0411;0.0656	0.0656308	22	BLCA;BRCA;CESC;COADREAD;ESCA;GBMLGG;HNSC;KIPAN;LAML;LIHC;LUAD;LUSC;OV;PAAD;PCPG;PRAD;SARC;SKCM;STAD;TGCT;THCA;UCS	-0.2231;-0.1564;-0.4229;-0.0898;-0.3122;-0.3697;-0.3502;-0.1772;-0.1759;-0.0143;-0.1742;-0.2736;-0.3161;-0.3248;-0.0073;-0.0775;-0.2714;-0.2858;-0.1953;-0.2141;-0.2353;-0.1561	-0.218615	6	CESC;GBMLGG;HNSC;LUSC;OV;PAAD	-0.4229;-0.3697;-0.3502;-0.2736;-0.3161;-0.3248	0.337495	2	BRCA;PRAD	0.1436;0.1497	0.14667	0								2	Lung;Muscle	0.0771;0.154	0.115546	18	Adrenal Gland;Bladder;Blood;Brain;Breast;Cervix Uteri;Colon;Esophagus;Kidney;Liver;Ovary;Pancreas;Prostate;Skin;Stomach;Testis;Thyroid;Uterus	-0.0253;-0.4545;-0.2112;-0.3148;-0.0876;-0.1364;-0.3881;-0.6216;-0.2137;-0.2774;-0.0265;-0.0784;-0.0949;-0.2225;-0.0208;-0.2891;-0.2113;-0.1819	-0.211283
BST2	24	BLCA;BRCA;CESC;COADREAD;DLBC;ESCA;GBMLGG;HNSC;KIPAN;LAML;LIHC;LUAD;LUSC;OV;PAAD;PCPG;PRAD;SARC;SKCM;STAD;TGCT;THCA;UCEC;UCS	0.2575;0.3106;0.2343;0.1594;0.2889;0.1991;0.3271;0.292;0.2146;0.3199;0.1401;0.1961;0.1524;0.337;0.1424;0.2539;0.1525;0.3599;0.2313;0.2556;0.4307;0.2306;0.3826;0.5883	0.254759	1	ACC	-0.2437	-0.243702	6	BLCA;OV;PCPG;SARC;UCEC;UCS	0.2575;0.337;0.2539;0.3599;0.3826;0.5883	0.348461	10	BRCA;CESC;DLBC;ESCA;HNSC;KIPAN;LAML;LGG;LIHC;PAAD	0.3347;0.1685;0.1995;0.0752;0.1857;0.2543;0.0916;0.0011;0.3409;0.0738	0.177069	6	BLCA;LUAD;LUSC;OV;SKCM;THCA	-0.0588;-0.0735;-0.1747;-0.1226;-0.1602;-0.1326	-0.12757					13	Adrenal Gland;Bladder;Brain;Breast;Kidney;Liver;Pancreas;Prostate;Skin;Stomach;Testis;Thyroid;Uterus	0.0227;0.2818;0.326;0.4356;0.4608;0.1192;0.2071;0.2375;0.1969;0.1311;0.3491;0.1962;0.2158	0.215841	7	Blood;Cervix Uteri;Colon;Esophagus;Lung;Muscle;Ovary	-0.701;-0.2727;-0.4285;-0.3891;-0.0882;-0.1551;-0.1463	-0.272727	1	Testis	0.3491	0.349146
C1orf162	24	BLCA;BRCA;CESC;COADREAD;DLBC;ESCA;GBMLGG;HNSC;KIPAN;LAML;LIHC;LUAD;LUSC;OV;PAAD;PCPG;PRAD;SARC;SKCM;STAD;TGCT;THCA;UCEC;UCS	0.1879;0.3633;0.2683;0.2279;0.2187;0.1105;0.2876;0.1407;0.1795;0.6843;0.2055;0.2788;0.1269;0.3864;0.057;0.1394;0.3253;0.4188;0.3282;0.2269;0.5203;0.2762;0.1506;0.3519	0.248113	1	ACC	-0.1864	-0.186358	6	LAML;LUAD;OV;PRAD;SARC;TGCT	0.6843;0.2788;0.3864;0.3253;0.4188;0.5203	0.402573	1	LAML	0.0284	0.0284446	0								15	Adrenal Gland;Bladder;Blood;Brain;Breast;Liver;Lung;Muscle;Ovary;Pancreas;Prostate;Skin;Stomach;Testis;Uterus	0.2301;0.1545;0.7281;0.246;0.3189;0.187;0.212;0.2026;0.1116;0.2121;0.3117;0.2811;0.383;0.049;0.2781	0.230057	5	Cervix Uteri;Colon;Esophagus;Kidney;Thyroid	-0.5818;-0.0026;-0.3847;-0.0099;-0.0139	-0.0139218	3	Prostate;Skin;Stomach	0.3117;0.2811;0.383	0.311716
CARF	0				25	ACC;BLCA;BRCA;CESC;COADREAD;DLBC;ESCA;GBMLGG;HNSC;KIPAN;LAML;LIHC;LUAD;LUSC;OV;PAAD;PCPG;PRAD;SARC;SKCM;STAD;TGCT;THCA;UCEC;UCS	-0.0258;-0.1495;-0.389;-0.1048;-0.2721;-0.1793;-0.0524;-0.2152;-0.0859;-0.171;-0.4113;-0.1722;-0.2727;-0.1067;-0.1934;-0.1283;-0.1095;-0.185;-0.3656;-0.4548;-0.0995;-0.4839;-0.2124;-0.1697;-0.0491	-0.172171	6	BRCA;COADREAD;LUAD;SARC;SKCM;TGCT	-0.389;-0.2721;-0.2727;-0.3656;-0.4548;-0.4839	0.37728	9	CESC;DLBC;ESCA;LAML;LIHC;PAAD;PRAD;SKCM;THCA	0.1623;0.1195;0.0968;0.1352;0.0144;0.0599;0.0187;0.2291;0.1638	0.119546	11	BLCA;BRCA;COAD;HNSC;KIPAN;LGG;LUAD;LUSC;OV;SARC;STAD	-0.0099;-0.105;-0.1276;-0.0565;-0.0127;-0.0196;-0.0258;-0.0718;-0.1248;-0.0354;-0.0387	-0.0386827					2	Bladder;Prostate	0.4273;0.0038	0.215558	18	Adrenal Gland;Blood;Brain;Breast;Cervix Uteri;Colon;Esophagus;Kidney;Liver;Lung;Muscle;Ovary;Pancreas;Skin;Stomach;Testis;Thyroid;Uterus	-0.2104;-0.462;-0.0508;-0.3317;-0.3;-0.4362;-0.4654;-0.61;-0.5291;-0.2893;-0.0776;-0.1987;-0.2896;-0.128;-0.2501;-0.1773;-0.0072;-0.1739	-0.269708	2	Kidney;Liver	-0.61;-0.5291	0.569556
CCL22	21	ACC;BLCA;BRCA;CESC;COADREAD;DLBC;ESCA;GBMLGG;HNSC;KIPAN;LUAD;LUSC;OV;PRAD;SARC;SKCM;STAD;TGCT;THCA;UCEC;UCS	0.0905;0.2953;0.2131;0.4259;0.2261;0.0088;0.2957;0.1455;0.2203;0.168;0.0778;0.305;0.1474;0.2319;0.3522;0.4486;0.2243;0.3855;0.3447;0.1981;0.2441	0.226075	2	LIHC;PAAD	-0.0118;-0.0328	-0.0222942	6	BLCA;CESC;LUSC;PRAD;SKCM;THCA	0.2953;0.4259;0.305;0.2319;0.4486;0.3447	0.324874													2	Lung;Prostate	0.1006;0.2259	0.163214	0
CCNE1	20	ACC;BLCA;BRCA;CESC;COADREAD;DLBC;ESCA;GBMLGG;HNSC;LIHC;LUAD;OV;PAAD;PRAD;SARC;SKCM;STAD;TGCT;THCA;UCEC	0.3942;0.0938;0.4866;0.1241;0.1578;0.218;0.0241;0.1896;0.1221;0.1586;0.3319;0.2926;0.3028;0.2309;0.138;0.1447;0.1195;0.2763;0.2757;0.3861	0.203778	5	KIPAN;LAML;LUSC;PCPG;UCS	-0.0311;-0.0962;-0.0187;-0.0662;-0.0752	-0.0662386	6	BRCA;LUAD;OV;PAAD;PRAD;UCEC	0.4866;0.3319;0.2926;0.3028;0.2309;0.3861	0.317377	9	BRCA;COAD;HNSC;KIPAN;LGG;LIHC;LUSC;SARC;THCA	0.018;0.1183;0.1344;0.279;0.0089;0.0633;9e-04;0.2815;0.4679	0.118293	11	BLCA;CESC;DLBC;ESCA;LAML;LUAD;OV;PAAD;PRAD;SKCM;STAD	-0.1087;-0.1369;-0.3729;-0.1826;-0.1806;-0.067;-0.2913;-0.1657;-0.6175;-0.0711;-0.1972	-0.180553					10	Bladder;Breast;Cervix Uteri;Colon;Esophagus;Liver;Muscle;Ovary;Skin;Stomach	0.1455;0.2937;0.6;0.3332;0.5165;0.278;0.0873;0.1229;0.0539;0.1388	0.211722	10	Adrenal Gland;Blood;Brain;Kidney;Lung;Pancreas;Prostate;Testis;Thyroid;Uterus	-0.0854;-0.8055;-0.2535;-0.3438;-0.0088;-0.0561;-0.1274;-0.0221;-0.0227;-0.1186	-0.102021
CD209	23	BLCA;BRCA;CESC;COADREAD;DLBC;ESCA;GBMLGG;HNSC;KIPAN;LIHC;LUAD;LUSC;OV;PAAD;PCPG;PRAD;SARC;SKCM;STAD;TGCT;THCA;UCEC;UCS	0.1846;0.2389;0.167;0.3325;0.3618;0.0148;0.1412;0.158;0.2893;0.1697;0.1837;0.1105;0.18;0.1951;0.1214;0.2369;0.3802;0.0636;0.2821;0.0882;0.2518;0.1771;0.3668	0.18366	1	ACC	-0.2051	-0.205066	6	COADREAD;DLBC;KIPAN;PRAD;SARC;STAD	0.3325;0.3618;0.2893;0.2369;0.3802;0.2821	0.310902													15	Adrenal Gland;Bladder;Blood;Brain;Breast;Cervix Uteri;Colon;Kidney;Liver;Lung;Pancreas;Prostate;Stomach;Testis;Uterus	0.0891;0.1273;0.0511;0.1241;0.3889;0.3273;0.3121;0.1694;0.2891;0.061;0.2212;0.1983;0.2248;0.0539;0.3726	0.198328	4	Esophagus;Muscle;Ovary;Thyroid	-0.4229;-0.0339;-0.0392;-0.0248	-0.036528	1	Uterus	0.3726	0.372572
CD69	23	BLCA;BRCA;CESC;COADREAD;DLBC;ESCA;GBMLGG;HNSC;KIPAN;LIHC;LUAD;LUSC;OV;PAAD;PCPG;PRAD;SARC;SKCM;STAD;TGCT;THCA;UCEC;UCS	0.2311;0.2341;0.2882;0.2742;0.132;0.0702;0.3103;0.2447;0.2326;0.059;0.2547;0.1196;0.3799;0.1931;0.3548;0.2552;0.3228;0.2399;0.1976;0.4611;0.2828;0.1383;0.3768	0.24474	2	ACC;LAML	-0.2574;-0.3421	-0.299747	6	BLCA;COADREAD;OV;PCPG;PRAD;UCS	0.2311;0.2742;0.3799;0.3548;0.2552;0.3768	0.314489													13	Adrenal Gland;Bladder;Brain;Colon;Esophagus;Kidney;Ovary;Pancreas;Prostate;Stomach;Testis;Thyroid;Uterus	0.0828;0.4091;0.1361;0.4234;0.1279;0.0533;0.0583;0.0881;0.1732;0.0739;0.2139;0.0746;0.3293	0.127863	6	Blood;Breast;Cervix Uteri;Liver;Lung;Muscle	-0.641;-0.1009;-0.3455;-0.1151;-0.0727;-0.0281	-0.107965	1	Uterus	0.3293	0.329343
CD7	24	BLCA;BRCA;CESC;COADREAD;DLBC;ESCA;GBMLGG;HNSC;KIPAN;LAML;LIHC;LUAD;LUSC;OV;PAAD;PCPG;PRAD;SARC;SKCM;STAD;TGCT;THCA;UCEC;UCS	0.2777;0.452;0.3257;0.2381;0.345;0.1085;0.3236;0.3022;0.2058;0.0319;0.2182;0.2548;0.1537;0.3248;0.1876;0.2992;0.201;0.3157;0.3558;0.1313;0.4436;0.2866;0.0925;0.4819	0.282115	1	ACC	-0.2519	-0.251938	6	BLCA;BRCA;COADREAD;OV;PCPG;UCS	0.2777;0.452;0.2381;0.3248;0.2992;0.4819	0.311973													19	Adrenal Gland;Bladder;Blood;Brain;Breast;Cervix Uteri;Colon;Esophagus;Kidney;Lung;Muscle;Ovary;Pancreas;Prostate;Skin;Stomach;Testis;Thyroid;Uterus	0.1634;0.0364;0.2109;0.2313;0.2907;0.3091;0.4603;0.5244;0.4538;0.0845;0.1403;0.1442;0.2325;0.3896;0.1062;0.0733;0.2527;0.3501;0.3113	0.232461	1	Liver	-0.0047	-0.00472335	3	Prostate;Thyroid;Uterus	0.3896;0.3501;0.3113	0.350078
CD72	21	BLCA;BRCA;CESC;COADREAD;GBMLGG;HNSC;KIPAN;LIHC;LUAD;LUSC;OV;PAAD;PCPG;PRAD;SARC;SKCM;STAD;TGCT;THCA;UCEC;UCS	0.1163;0.5196;0.1366;0.1256;0.2818;0.0932;0.139;0.2332;0.3482;0.0296;0.3026;0.1729;0.178;0.2996;0.3938;0.1214;0.1759;0.4574;0.2092;0.19;0.3296	0.189987	4	ACC;DLBC;ESCA;LAML	-0.0392;-0.3114;-0.1052;-0.1839	-0.144557	6	BRCA;LIHC;LUAD;OV;PRAD;SARC	0.5196;0.2332;0.3482;0.3026;0.2996;0.3938	0.325379	9	CESC;KIPAN;LUAD;LUSC;OV;SARC;SKCM;STAD;THCA	0.0046;0.3132;0.0317;0.0953;0.0452;0.1871;0.3241;0.1187;0.2183	0.118667	9	BLCA;BRCA;COAD;DLBC;ESCA;HNSC;LAML;LGG;PAAD	-0.2212;-0.1108;-0.0028;-0.4525;-0.1946;-0.1204;-0.1531;-0.0183;-0.0619	-0.120351	1	DLBC	-0.4525	0.45253	14	Adrenal Gland;Bladder;Brain;Breast;Colon;Esophagus;Liver;Lung;Ovary;Prostate;Stomach;Testis;Thyroid;Uterus	0.3128;0.2182;0.2562;0.1622;0.1609;0.0079;0.1376;0.0239;0.0588;0.1777;0.0115;0.2336;0.2078;0.2972	0.169904	6	Blood;Cervix Uteri;Kidney;Muscle;Pancreas;Skin	-0.2572;-0.1182;-0.2889;-0.0262;-0.0411;-0.0208	-0.079658	2	Adrenal Gland;Uterus	0.3128;0.2972	0.305029
CDC20	21	ACC;BLCA;BRCA;COADREAD;ESCA;GBMLGG;HNSC;KIPAN;LIHC;LUAD;OV;PAAD;PCPG;PRAD;SARC;SKCM;STAD;TGCT;THCA;UCEC;UCS	0.7042;0.1366;0.5198;0.2535;0.1145;0.2922;0.0227;0.0221;0.3198;0.2926;0.3;0.2458;0.0756;0.2245;0.3471;0.2909;0.1529;0.1889;0.1858;0.2697;0.2377	0.245763	4	CESC;DLBC;LAML;LUSC	-0.0582;-0.0305;-0.0535;-0.0335	-0.0435149	6	ACC;BRCA;COADREAD;LIHC;LUAD;OV	0.7042;0.5198;0.2535;0.3198;0.2926;0.3	0.309899	13	BRCA;COAD;ESCA;KIPAN;LAML;LGG;LIHC;LUAD;OV;PAAD;SARC;SKCM;STAD	0.0345;0.054;0.0174;0.2101;0.0686;0.1786;0.0235;0.0259;0.104;0.0824;0.2811;0.1452;0.0218	0.0685899	7	BLCA;CESC;DLBC;HNSC;LUSC;PRAD;THCA	-0.0185;-0.21;-0.1964;-0.1817;-0.1459;-0.1123;-0.2027	-0.181666					11	Adrenal Gland;Brain;Cervix Uteri;Colon;Esophagus;Kidney;Liver;Lung;Ovary;Pancreas;Stomach	0.1045;0.0675;0.2727;0.4743;0.6036;0.1591;0.2491;0.0641;0.0326;0.0603;0.088	0.10449	8	Bladder;Blood;Breast;Prostate;Skin;Testis;Thyroid;Uterus	-0.1636;-0.8239;-0.0663;-0.1191;-0.0712;-0.207;-0.2328;-0.113	-0.141385
CEACAM1	20	BLCA;CESC;COADREAD;ESCA;GBMLGG;HNSC;KIPAN;LAML;LUAD;LUSC;OV;PAAD;PCPG;PRAD;SARC;SKCM;STAD;TGCT;THCA;UCS	0.1596;0.2813;0.0722;0.047;0.367;0.4169;0.2688;0.0807;0.0493;0.2803;0.4156;0.0592;0.1239;0.0273;0.1417;0.1315;0.1871;0.2893;0.4001;0.4124	0.17338	5	ACC;BRCA;DLBC;LIHC;UCEC	-0.025;-0.0236;-0.091;-0.0502;-0.13	-0.0501827	6	HNSC;KIPAN;LUSC;OV;THCA;UCS	0.4169;0.2688;0.2803;0.4156;0.4001;0.4124	0.40624	5	BLCA;ESCA;HNSC;LUAD;PAAD	0.2;0.2356;0.3297;0.1442;0.0269	0.200034	2	PRAD;STAD	-0.6736;-0.2074	-0.440493					19	Adrenal Gland;Bladder;Blood;Brain;Breast;Cervix Uteri;Colon;Esophagus;Kidney;Liver;Lung;Muscle;Ovary;Pancreas;Prostate;Skin;Testis;Thyroid;Uterus	0.1717;0.3091;0.5851;0.2884;0.0649;0.3;0.5563;0.667;0.265;0.2393;0.4717;0.0352;0.2035;0.1763;0.1462;0.1923;0.0375;0.0218;0.0132	0.203493	1	Stomach	-0.0177	-0.017659	1	Lung	0.4717	0.471652
CEBPB	24	BLCA;BRCA;CESC;COADREAD;DLBC;ESCA;GBMLGG;HNSC;KIPAN;LAML;LIHC;LUAD;LUSC;OV;PAAD;PCPG;PRAD;SARC;SKCM;STAD;TGCT;THCA;UCEC;UCS	0.2843;0.3494;0.0636;0.1568;0.4342;0.4207;0.3306;0.1772;0.0516;0.6109;0.1145;0.1483;0.096;0.2065;0.1704;0.2833;0.1592;0.2812;0.3353;0.0546;0.4957;0.2046;0.3974;0.2906	0.243817	1	ACC	-0.1966	-0.196631	6	BLCA;DLBC;LAML;PCPG;TGCT;UCEC	0.2843;0.4342;0.6109;0.2833;0.4957;0.3974	0.415814	9	COAD;DLBC;ESCA;HNSC;LAML;LGG;LIHC;SKCM;STAD	0.1586;0.2079;0.1713;0.4056;0.162;0.0814;0.2362;0.0659;0.1896	0.171311	11	BLCA;BRCA;CESC;KIPAN;LUAD;LUSC;OV;PAAD;PRAD;SARC;THCA	-0.0014;-0.2109;-0.1131;-0.0543;-0.0821;-0.0138;-0.0761;-0.02;-0.7111;-0.2535;-0.3119	-0.082107					15	Adrenal Gland;Blood;Brain;Breast;Kidney;Lung;Muscle;Ovary;Pancreas;Prostate;Skin;Stomach;Testis;Thyroid;Uterus	0.2598;0.5515;0.289;0.2507;0.4798;0.2451;0.2117;0.0694;0.2185;0.3745;0.1264;0.3723;0.2579;0.0275;0.2789	0.257923	5	Bladder;Cervix Uteri;Colon;Esophagus;Liver	-0.0636;-0.5455;-0.0255;-0.1951;-0.0212	-0.0636364	1	Prostate	0.3745	0.374524
CENPP	23	ACC;BLCA;CESC;COADREAD;DLBC;ESCA;GBMLGG;HNSC;KIPAN;LIHC;LUAD;LUSC;OV;PAAD;PCPG;PRAD;SARC;SKCM;STAD;TGCT;THCA;UCEC;UCS	0.2681;0.0748;0.4168;0.0717;0.0553;0.3439;0.2224;0.1252;0.1003;0.2589;0.2785;0.2572;0.12;0.3253;0.0375;0.2324;0.126;0.0445;0.2107;0.3681;0.0769;0.0525;0.1171	0.12598	2	BRCA;LAML	-0.0662;-0.3168	-0.191498	6	CESC;LIHC;LUAD;LUSC;PAAD;PRAD	0.4168;0.2589;0.2785;0.2572;0.3253;0.2324	0.268692	13	BLCA;BRCA;CESC;COAD;KIPAN;LGG;LUAD;LUSC;OV;PRAD;SARC;SKCM;STAD	0.0455;0.0931;0.3062;0.2334;0.1604;0.1459;0.0938;0.2145;0.2787;0.6923;0.3655;0.2655;0.0357	0.21445	7	DLBC;ESCA;HNSC;LAML;LIHC;PAAD;THCA	-0.3758;-0.0332;-0.37;-0.0611;-0.0735;-0.0562;-0.2417	-0.073524					12	Adrenal Gland;Breast;Cervix Uteri;Esophagus;Liver;Muscle;Pancreas;Skin;Stomach;Testis;Thyroid;Uterus	0.1121;0.0447;0.6545;0.5799;0.3487;0.0374;0.0101;0.1055;0.0213;0.2344;0.1538;0.0526	0.108807	8	Bladder;Blood;Brain;Colon;Kidney;Lung;Ovary;Prostate	-0.5364;-0.6644;-0.2524;-0.2062;-0.2034;-0.0503;-0.0593;-0.048	-0.204813
CEP55	23	ACC;BLCA;BRCA;CESC;COADREAD;DLBC;ESCA;GBMLGG;KIPAN;LAML;LIHC;LUAD;LUSC;OV;PAAD;PCPG;PRAD;SARC;SKCM;STAD;THCA;UCEC;UCS	0.7463;0.1539;0.5036;0.2116;0.2109;0.1672;0.0582;0.3556;0.0772;0.0397;0.215;0.2794;0.105;0.2825;0.2925;0.058;0.1982;0.3453;0.161;0.2618;0.2971;0.1703;0.0673	0.210895	2	HNSC;TGCT	-0.0024;-0.0052	-0.00378862	6	ACC;BRCA;LUAD;OV;PAAD;STAD	0.7463;0.5036;0.2794;0.2825;0.2925;0.2618	0.287487	11	CESC;COAD;DLBC;ESCA;KIPAN;LGG;LUAD;OV;SARC;SKCM;STAD	0.3185;0.2127;0.2091;0.1812;0.0373;0.0728;0.1049;0.1279;0.1503;0.3092;0.019	0.150303	9	BLCA;BRCA;HNSC;LAML;LIHC;LUSC;PAAD;PRAD;THCA	-0.1669;-0.097;-0.2346;-0.2223;-0.0836;-0.0688;-0.1038;-0.3368;-0.3509	-0.166866					7	Adrenal Gland;Breast;Cervix Uteri;Colon;Esophagus;Kidney;Stomach	0.116;0.1621;0.5545;0.5273;0.6154;0.0431;0.1602	0.16212	7	Bladder;Blood;Lung;Prostate;Skin;Testis;Thyroid	-0.2455;-0.6603;-0.0118;-0.1014;-0.1338;-0.2101;-0.0165	-0.133758
CFB	19	BLCA;COADREAD;DLBC;GBMLGG;HNSC;LAML;LIHC;LUAD;LUSC;OV;PCPG;PRAD;SARC;SKCM;STAD;TGCT;THCA;UCEC;UCS	0.2335;0.2017;0.2897;0.3399;0.3591;0.2192;0.048;0.0348;0.1942;0.3142;0.054;0.0907;0.314;0.2337;0.2012;0.1375;0.3419;0.3006;0.3791	0.233486	6	ACC;BRCA;CESC;ESCA;KIPAN;PAAD	-0.4677;-0.0661;-0.1051;-0.2834;-0.1675;-0.0391	-0.136297	6	ACC;BLCA;HNSC;OV;THCA;UCS	-0.4677;0.2335;0.3591;0.3142;0.3419;0.3791	0.350485	7	BLCA;COAD;DLBC;ESCA;HNSC;LUSC;PAAD	0.2281;0.1255;0.3504;0.0985;0.3413;0.1733;0.1642	0.173342	10	BRCA;CESC;KIPAN;LGG;LIHC;LUAD;OV;SARC;STAD;THCA	-0.059;-0.0942;-0.4221;-0.2113;-0.0244;-0.1229;-0.2936;-0.4383;-0.0725;-0.0156	-0.108564	1	KIPAN	-0.4221	0.422085	15	Adrenal Gland;Bladder;Brain;Colon;Esophagus;Kidney;Liver;Lung;Pancreas;Prostate;Skin;Stomach;Testis;Thyroid;Uterus	0.2245;0.1273;0.4583;0.3195;0.1898;0.2342;0.183;0.0164;0.2983;0.144;0.0103;0.1104;0.236;0.1149;0.4872	0.189779	5	Blood;Breast;Cervix Uteri;Muscle;Ovary	-0.1305;-0.3495;-0.1818;-0.0607;-0.0119	-0.130508	3	Brain;Pancreas;Uterus	0.4583;0.2983;0.4872	0.45828
CLEC2B	25	ACC;BLCA;BRCA;CESC;COADREAD;DLBC;ESCA;GBMLGG;HNSC;KIPAN;LAML;LIHC;LUAD;LUSC;OV;PAAD;PCPG;PRAD;SARC;SKCM;STAD;TGCT;THCA;UCEC;UCS	0.0139;0.1202;0.1499;0.5676;0.2294;0.2531;0.5174;0.3705;0.2599;0.2452;0.0951;0.156;0.2769;0.1121;0.1912;0.2656;0.2118;0.2818;0.2104;0.037;0.2029;0.332;0.4349;0.0775;0.2639	0.229396	0				6	CESC;ESCA;LUAD;PAAD;PRAD;THCA	0.5676;0.5174;0.2769;0.2656;0.2818;0.4349	0.358322	0				1	HNSC	-0.0404	-0.0404446					18	Adrenal Gland;Bladder;Blood;Brain;Breast;Cervix Uteri;Esophagus;Kidney;Liver;Lung;Muscle;Pancreas;Prostate;Skin;Stomach;Testis;Thyroid;Uterus	0.2282;0.2182;0.2229;0.4608;0.1484;0.1636;0.4936;0.6408;0.2854;0.0132;0.0365;0.149;0.4615;0.0351;0.0828;0.3763;0.3488;0.2394	0.225563	2	Colon;Ovary	-0.2028;-0.1951	-0.198928	5	Brain;Kidney;Prostate;Testis;Thyroid	0.4608;0.6408;0.4615;0.3763;0.3488	0.460846
CSTB	22	BLCA;BRCA;CESC;COADREAD;DLBC;ESCA;GBMLGG;HNSC;LAML;LIHC;LUAD;LUSC;OV;PAAD;PCPG;SARC;SKCM;STAD;TGCT;THCA;UCEC;UCS	0.1693;0.3785;0.6601;0.0191;0.3094;0.6725;0.2562;0.4682;0.4342;0.0934;0.2272;0.4547;0.1972;0.0739;0.0285;0.2998;0.4047;0.2998;0.327;0.3215;0.2704;0.2915	0.299833	3	ACC;KIPAN;PRAD	-0.1525;-0.0079;-0.0128	-0.0128055	6	CESC;ESCA;HNSC;LUSC;SKCM;STAD	0.6601;0.6725;0.4682;0.4547;0.4047;0.2998	0.461444	11	BLCA;CESC;DLBC;ESCA;HNSC;LIHC;LUAD;LUSC;OV;PAAD;SKCM	0.014;0.2258;0.2688;0.3778;0.3842;0.5215;0.2214;0.1223;0.1471;0.1108;0.0577	0.221408	9	BRCA;COAD;KIPAN;LAML;LGG;PRAD;SARC;STAD;THCA	-0.1215;-0.1324;-0.0254;-0.0883;-0.1479;-0.262;-0.13;-0.0727;-0.1716	-0.130043	1	LIHC	0.5215	0.521452	17	Adrenal Gland;Bladder;Blood;Brain;Breast;Cervix Uteri;Colon;Esophagus;Kidney;Liver;Ovary;Pancreas;Prostate;Skin;Stomach;Testis;Thyroid	0.1488;0.3273;0.1368;0.2863;0.4;0.3727;0.4109;0.5487;0.0568;0.2226;0.2336;0.159;0.0384;0.107;0.0521;0.201;0.0494	0.201023	3	Lung;Muscle;Uterus	-0.0225;-0.1723;-0.0248	-0.0247685
CTSC	21	BLCA;BRCA;CESC;COADREAD;DLBC;ESCA;GBMLGG;HNSC;LIHC;LUAD;LUSC;OV;PAAD;PCPG;PRAD;SARC;SKCM;STAD;TGCT;THCA;UCS	0.2496;0.4158;0.0502;0.2381;0.1169;0.301;0.311;0.1759;0.1302;0.2368;0.1642;0.3449;0.099;0.1747;0.2017;0.3816;0.1301;0.2318;0.411;0.3141;0.4218	0.236764	4	ACC;KIPAN;LAML;UCEC	-0.0334;-0.1894;-0.073;-0.0708	-0.0719069	6	BLCA;BRCA;COADREAD;OV;SARC;UCS	0.2496;0.4158;0.2381;0.3449;0.3816;0.4218	0.363254	8	COAD;DLBC;ESCA;HNSC;LIHC;LUAD;LUSC;STAD	0.1511;0.3113;0.027;0.4176;0.2554;0.0064;0.0059;0.1544	0.15272	12	BLCA;BRCA;CESC;KIPAN;LAML;LGG;OV;PAAD;PRAD;SARC;SKCM;THCA	-0.0024;-0.2476;-0.11;-0.0292;-0.3008;-0.0244;-0.0222;-0.287;-0.6362;-0.1637;-0.0885;-0.117	-0.113485					17	Adrenal Gland;Bladder;Blood;Brain;Breast;Cervix Uteri;Colon;Esophagus;Liver;Lung;Ovary;Pancreas;Prostate;Stomach;Testis;Thyroid;Uterus	0.0594;0.3091;0.3926;0.2002;0.4295;0.2;0.4463;0.558;0.2828;0.053;0.0824;0.0678;0.3184;0.1305;0.0628;8e-04;0.2869	0.200179	3	Kidney;Muscle;Skin	-0.162;-0.0825;-0.127	-0.12696	1	Prostate	0.3184	0.318423
CXCL1	20	BLCA;BRCA;CESC;COADREAD;DLBC;ESCA;GBMLGG;HNSC;LIHC;LUAD;LUSC;OV;PAAD;PRAD;SKCM;STAD;TGCT;THCA;UCEC;UCS	0.2676;0.2038;0.0325;0.3613;0.1424;0.1288;0.3233;0.2634;0.0454;0.072;0.2498;0.1347;0.1312;0.1687;0.4121;0.4046;0.0074;0.3537;0.1871;0.241	0.195424	1	KIPAN	-0.0665	-0.06648	6	BLCA;COADREAD;LUSC;SKCM;STAD;THCA	0.2676;0.3613;0.2498;0.4121;0.4046;0.3537	0.357546	6	BLCA;HNSC;LUAD;OV;PAAD;STAD	0.2759;0.1016;0.2425;0.0713;0.1082;0.0268	0.104908	2	SKCM;THCA	-0.0849;-0.3353	-0.21012					15	Adrenal Gland;Brain;Colon;Esophagus;Kidney;Liver;Lung;Muscle;Ovary;Pancreas;Prostate;Stomach;Testis;Thyroid;Uterus	0.2624;0.4167;0.4963;0.6495;0.551;0.3762;0.1826;0.0868;0.0227;0.3861;0.2966;0.2809;0.2838;0.2925;0.2136	0.292533	4	Bladder;Breast;Cervix Uteri;Skin	-0.6091;-0.1103;-0.5;-0.0031	-0.305135	3	Brain;Kidney;Pancreas	0.4167;0.551;0.3861	0.416749
CXCL16	21	BLCA;BRCA;CESC;COADREAD;DLBC;GBMLGG;HNSC;LAML;LUAD;LUSC;OV;PAAD;PCPG;PRAD;SARC;SKCM;STAD;TGCT;THCA;UCEC;UCS	0.2847;0.226;0.0711;0.1488;0.4734;0.2413;0.2107;0.6525;0.0531;0.1556;0.3055;0.0347;0.0625;0.1209;0.2942;0.3072;0.1485;0.3005;0.4222;0.3929;0.3181	0.241267	4	ACC;ESCA;KIPAN;LIHC	-0.1486;-0.343;-0.1251;-0.0948	-0.136822	6	BLCA;DLBC;LAML;OV;THCA;UCEC	0.2847;0.4734;0.6525;0.3055;0.4222;0.3929	0.407564	12	BLCA;BRCA;COAD;HNSC;LIHC;LUAD;LUSC;PAAD;PRAD;SKCM;STAD;THCA	0.3782;0.3009;0.1444;0.4708;0.5009;0.2813;0.3848;0.2708;0.0748;0.0375;0.1868;0.0702	0.276033	6	CESC;ESCA;KIPAN;LGG;OV;SARC	-0.0069;-0.1799;-0.2905;-0.0954;-0.236;-0.2037	-0.191774	3	HNSC;LIHC;LUSC	0.4708;0.5009;0.3848	0.470795	16	Adrenal Gland;Bladder;Blood;Brain;Cervix Uteri;Colon;Esophagus;Kidney;Liver;Lung;Pancreas;Prostate;Skin;Stomach;Thyroid;Uterus	0.214;0.2273;0.6266;0.2916;0.2182;0.4734;0.6707;0.1727;0.313;0.151;0.3954;0.3258;0.2434;0.0131;0.2794;0.1372	0.261412	4	Breast;Muscle;Ovary;Testis	-0.2174;-0.0059;-0.0379;-0.1868	-0.112354	3	Pancreas;Prostate;Skin	0.3954;0.3258;0.2434	0.325804
CXCL2	20	BLCA;BRCA;COADREAD;GBMLGG;HNSC;KIPAN;LIHC;LUAD;LUSC;OV;PAAD;PCPG;PRAD;SARC;SKCM;STAD;TGCT;THCA;UCEC;UCS	0.2902;0.0448;0.3153;0.0871;0.1935;0.0849;0.0517;0.0835;0.0871;0.1287;0.231;0.3729;0.2803;0.3743;0.304;0.2702;0.1212;0.2481;0.0508;0.2848	0.212265	5	ACC;CESC;DLBC;ESCA;LAML	-0.1477;-0.2241;-0.0166;-0.2192;-0.0543	-0.14774	6	BLCA;COADREAD;PCPG;PRAD;SARC;STAD	0.2902;0.3153;0.3729;0.2803;0.3743;0.2702	0.302738	2	HNSC;PAAD	0.4024;0.2373	0.319877	1	THCA	-0.1872	-0.187152					15	Adrenal Gland;Blood;Brain;Breast;Colon;Kidney;Lung;Ovary;Pancreas;Prostate;Skin;Stomach;Testis;Thyroid;Uterus	0.3697;0.1186;0.335;0.0323;0.1647;0.6015;0.1727;0.0711;0.3309;0.2356;0.0387;0.3808;0.3403;0.3406;0.3012	0.301239	5	Bladder;Cervix Uteri;Esophagus;Liver;Muscle	-0.3091;-0.6273;-0.215;-0.168;-0.0368	-0.215029	7	Adrenal Gland;Kidney;Pancreas;Stomach;Testis;Thyroid;Uterus	0.3697;0.6015;0.3309;0.3808;0.3403;0.3406;0.3012	0.340645
CXCR6	21	BLCA;BRCA;CESC;COADREAD;DLBC;HNSC;KIPAN;LIHC;LUAD;LUSC;OV;PAAD;PCPG;PRAD;SARC;SKCM;STAD;TGCT;THCA;UCEC;UCS	0.267;0.4094;0.3038;0.2523;0.3798;0.3363;0.1707;0.1246;0.2726;0.1761;0.3324;0.1012;0.1411;0.1351;0.3335;0.298;0.1576;0.4189;0.2461;0.0652;0.2611	0.261092	2	ESCA;LAML	-0.0314;-0.0408	-0.0361333	6	BLCA;BRCA;COADREAD;DLBC;HNSC;OV	0.267;0.4094;0.2523;0.3798;0.3363;0.3324	0.334344													13	Bladder;Blood;Cervix Uteri;Colon;Esophagus;Kidney;Liver;Lung;Ovary;Prostate;Skin;Testis;Uterus	0.1455;0.3379;0.0545;0.4574;0.4888;0.1826;0.0765;0.1064;0.032;0.2746;0.1459;0.067;0.2748	0.145935	6	Adrenal Gland;Breast;Muscle;Pancreas;Stomach;Thyroid	-0.0184;-0.0495;-0.1424;-0.0302;-0.083;-0.0729	-0.0611755
DDIAS	22	ACC;BLCA;BRCA;CESC;COADREAD;GBMLGG;HNSC;KIPAN;LAML;LIHC;LUAD;LUSC;OV;PAAD;PCPG;PRAD;SARC;STAD;TGCT;THCA;UCEC;UCS	0.6626;0.1317;0.3982;0.1481;0.2737;0.2839;0.009;0.1319;0.0422;0.3156;0.2705;0.1112;0.2745;0.2795;0.0684;0.2082;0.2227;0.217;0.2346;0.2902;0.1253;0.0511	0.219878	3	DLBC;ESCA;SKCM	-0.0305;-0.0121;-0.0561	-0.0305037	6	ACC;BRCA;COADREAD;LIHC;OV;PAAD	0.6626;0.3982;0.2737;0.3156;0.2745;0.2795	0.297536	12	BLCA;CESC;COAD;KIPAN;LGG;LIHC;LUAD;LUSC;OV;SARC;SKCM;STAD	0.012;0.2458;0.3161;0.2682;0.1927;0.0134;0.2217;0.2811;9e-04;0.1705;0.0229;0.165	0.181563	8	BRCA;DLBC;ESCA;HNSC;LAML;PAAD;PRAD;THCA	-0.0388;-0.2382;-0.3344;-0.2764;-0.0103;-0.2175;-0.3181;-0.2027	-0.227824					15	Adrenal Gland;Blood;Brain;Breast;Cervix Uteri;Colon;Esophagus;Kidney;Liver;Muscle;Ovary;Pancreas;Prostate;Stomach;Thyroid	0.0748;0.0457;0.0107;0.0644;0.7364;0.5095;0.6146;0.0378;0.2364;0.0692;0.0282;0.1721;0.1418;0.1764;0.0098	0.0748387	5	Bladder;Lung;Skin;Testis;Uterus	-0.0909;-0.0156;-0.1405;-0.2461;-0.2754	-0.140544	1	Cervix Uteri	0.7364	0.736364
DHRS9	21	BLCA;BRCA;CESC;COADREAD;ESCA;HNSC;KIPAN;LAML;LIHC;LUAD;LUSC;OV;PAAD;PRAD;SARC;SKCM;STAD;TGCT;THCA;UCEC;UCS	0.2792;0.2306;0.2541;0.123;0.5068;0.5044;0.117;0.482;0.189;0.231;0.3728;0.2263;0.0673;0.3078;0.2928;0.2762;0.2186;0.2751;0.4663;0.0346;0.2872	0.275106	2	DLBC;GBMLGG	-0.0526;-0.2017	-0.127185	6	BLCA;ESCA;HNSC;LUSC;PRAD;THCA	0.2792;0.5068;0.5044;0.3728;0.3078;0.4663	0.41953													13	Adrenal Gland;Blood;Brain;Breast;Cervix Uteri;Colon;Esophagus;Kidney;Liver;Lung;Prostate;Stomach;Uterus	0.3152;0.8272;0.0156;0.5639;0.3455;0.5335;0.5451;0.2394;0.37;0.1701;0.0304;0.2148;0.205	0.315165	2	Bladder;Testis	-0.2636;-0.1431	-0.203354	1	Adrenal Gland	0.3152	0.315165
DUSP5	24	ACC;BLCA;CESC;COADREAD;DLBC;ESCA;GBMLGG;HNSC;KIPAN;LAML;LIHC;LUAD;LUSC;OV;PAAD;PCPG;PRAD;SARC;SKCM;STAD;TGCT;THCA;UCEC;UCS	0.3445;0.2747;0.3094;0.1619;0.274;0.4207;0.3104;0.3547;0.0592;0.0058;0.045;0.1998;0.2429;0.1838;0.2208;0.3268;0.3004;0.2699;0.215;0.1108;0.396;0.321;0.3375;0.2273	0.271922	1	BRCA	-0.1158	-0.115802	6	BLCA;HNSC;LUSC;PCPG;PRAD;UCEC	0.2747;0.3547;0.2429;0.3268;0.3004;0.3375	0.313585	12	BLCA;BRCA;COAD;DLBC;HNSC;LAML;LGG;LIHC;LUAD;LUSC;OV;SKCM	0.3201;0.2944;0.3961;0.2942;0.3837;0.0874;0.0196;0.0128;0.1322;0.1233;0.3716;0.0362	0.213174	7	CESC;ESCA;KIPAN;PAAD;PRAD;SARC;THCA	-0.0077;-0.0065;-0.0546;-0.0116;-0.2433;-0.1894;-0.4991	-0.0546364	1	COAD	0.3961	0.396142	17	Adrenal Gland;Bladder;Brain;Cervix Uteri;Colon;Esophagus;Kidney;Liver;Lung;Ovary;Pancreas;Prostate;Skin;Stomach;Testis;Thyroid;Uterus	0.2099;0.0909;0.0199;0.6;0.3795;0.636;0.581;0.2919;0.0294;0.1378;0.4478;0.3639;0.0468;0.4546;0.0728;0.231;0.3512	0.291903	3	Blood;Breast;Muscle	-0.8112;-0.1107;-0.0301	-0.110677	5	Kidney;Pancreas;Prostate;Stomach;Uterus	0.581;0.4478;0.3639;0.4546;0.3512	0.447787
E2F2	24	ACC;BLCA;BRCA;CESC;COADREAD;DLBC;ESCA;GBMLGG;HNSC;KIPAN;LAML;LIHC;LUAD;LUSC;OV;PAAD;PCPG;PRAD;SARC;SKCM;STAD;TGCT;THCA;UCEC	0.7451;0.1695;0.5146;0.4131;0.1699;0.0225;0.1045;0.2133;0.0969;0.0727;0.1988;0.3301;0.2069;0.0443;0.228;0.3284;0.1063;0.2762;0.3127;0.2832;0.13;0.1587;0.2953;0.2434	0.210061	1	UCS	-0.1711	-0.171055	6	ACC;BRCA;CESC;LIHC;PAAD;PRAD	0.7451;0.5146;0.4131;0.3301;0.3284;0.2762	0.371595	14	BRCA;CESC;KIPAN;LGG;LIHC;LUAD;LUSC;OV;PAAD;PRAD;SARC;SKCM;STAD;THCA	0.3361;0.1754;0.2642;0.3911;0.2121;0.1993;0.1803;0.0933;0.2147;0.5426;0.4064;0.314;0.0443;0.2963	0.239427	6	BLCA;COAD;DLBC;ESCA;HNSC;LAML	-0.0366;-0.1121;-0.3907;-0.1436;-0.1915;-0.0301	-0.127846	1	LGG	0.3911	0.391122	13	Adrenal Gland;Bladder;Blood;Breast;Colon;Esophagus;Kidney;Liver;Lung;Prostate;Skin;Stomach;Thyroid	0.1628;0.0273;0.3003;0.2142;0.5673;0.6203;0.4219;0.3154;0.3328;0.0187;0.0781;0.0525;0.1113	0.214248	1	Testis	-0.3258	-0.325819	2	Lung;Testis	0.3328;-0.3258	0.329297
FAM83A	12	BLCA;BRCA;CESC;COADREAD;ESCA;HNSC;LUAD;LUSC;OV;STAD;THCA;UCS	0.2567;0.178;0.42;0.0883;0.6633;0.444;0.0893;0.3453;0.0232;0.1495;0.4093;0.2306	0.243607	3	LAML;PAAD;TGCT	-0.0624;-0.0211;-0.1327	-0.0623972	6	BLCA;CESC;ESCA;HNSC;LUSC;THCA	0.2567;0.42;0.6633;0.444;0.3453;0.4093	0.414631	4	ESCA;HNSC;LUSC;PAAD	0.3501;0.5781;0.0614;0.0932	0.221682	1	LUAD	-0.0255	-0.0254647	1	HNSC	0.5781	0.57809	7	Adrenal Gland;Cervix Uteri;Liver;Lung;Prostate;Testis;Thyroid	0.1804;0.3455;0.2927;0.0446;0.2205;0.1307;0.049	0.180442	1	Bladder	-0.1	-0.1
FASLG	19	BRCA;CESC;COADREAD;DLBC;ESCA;HNSC;KIPAN;LIHC;LUAD;LUSC;OV;PAAD;PRAD;SARC;SKCM;STAD;TGCT;THCA;UCEC	0.4081;0.2353;0.2331;0.3663;0.1031;0.3402;0.2357;0.1573;0.3063;0.1493;0.3432;0.1751;0.1591;0.3684;0.3238;0.1864;0.4434;0.1896;0.1067	0.235347	0				6	BRCA;DLBC;HNSC;LUAD;OV;SARC	0.4081;0.3663;0.3402;0.3063;0.3432;0.3684	0.35475													4	Lung;Prostate;Thyroid;Uterus	0.0165;0.1613;0.2528;0.1361	0.148699	1	Liver	-0.1861	-0.186135
FLJ90757	2	DLBC;SKCM	0.0884;0.0194	0.053893	23	ACC;BLCA;BRCA;CESC;COADREAD;ESCA;GBMLGG;HNSC;KIPAN;LAML;LIHC;LUAD;LUSC;OV;PAAD;PCPG;PRAD;SARC;STAD;TGCT;THCA;UCEC;UCS	-0.3365;-0.2041;-0.2997;-0.4753;-0.2101;-0.3481;-0.2803;-0.2755;-0.3241;-0.0762;-0.0584;-0.2978;-0.2531;-0.1605;-0.3785;-0.0914;-0.1957;-0.0897;-0.2275;-0.3692;-0.4303;-0.0119;-0.1091	-0.253113	6	CESC;KIPAN;LUAD;LUSC;PAAD;THCA	-0.4753;-0.3241;-0.2978;-0.2531;-0.3785;-0.4303	0.351265
FOXP3	25	ACC;BLCA;BRCA;CESC;COADREAD;DLBC;ESCA;GBMLGG;HNSC;KIPAN;LAML;LIHC;LUAD;LUSC;OV;PAAD;PCPG;PRAD;SARC;SKCM;STAD;TGCT;THCA;UCEC;UCS	0.0614;0.2428;0.4704;0.3521;0.231;0.0478;0.0017;0.0459;0.1783;0.1435;0.2272;0.1507;0.1669;0.1836;0.3644;0.1125;0.0336;0.0909;0.3664;0.2962;0.1614;0.5125;0.359;0.0369;0.0686	0.166945	0				6	BLCA;BRCA;OV;SARC;TGCT;THCA	0.2428;0.4704;0.3644;0.3664;0.5125;0.359	0.365398													10	Blood;Cervix Uteri;Colon;Esophagus;Lung;Pancreas;Prostate;Skin;Stomach;Testis	0.4164;0.5545;0.4305;0.5951;0.0153;0.117;0.0963;0.1083;0.1144;0.0459	0.11568	9	Adrenal Gland;Bladder;Brain;Breast;Kidney;Liver;Ovary;Thyroid;Uterus	-0.0342;-0.2545;-0.1198;-0.3141;-0.2348;-0.2904;-0.1622;-0.0729;-0.0197	-0.162156
GBP6	12	BLCA;BRCA;CESC;ESCA;GBMLGG;HNSC;LUAD;LUSC;OV;PAAD;STAD;THCA	0.3125;0.3791;0.6763;0.6326;0.2112;0.3181;0.2717;0.3586;0.2152;0.2517;0.2435;0.3473	0.315273	1	TGCT	-0.1629	-0.16286	6	BLCA;CESC;ESCA;HNSC;LUSC;THCA	0.3125;0.6763;0.6326;0.3181;0.3586;0.3473	0.35298													2	Cervix Uteri;Testis	0.6455;0.0459	0.345661	3	Lung;Ovary;Uterus	-0.1225;-0.0565;-0.2933	-0.122526
GJB2	18	BLCA;CESC;DLBC;ESCA;GBMLGG;HNSC;KIPAN;LIHC;LUAD;LUSC;OV;PAAD;SARC;SKCM;STAD;THCA;UCEC;UCS	0.2337;0.5511;0.2539;0.7366;0.1335;0.4226;0.0286;0.0261;0.1585;0.4161;0.0819;0.0314;0.0718;0.1643;0.2775;0.2048;0.2059;0.2294	0.205327	4	BRCA;COADREAD;PRAD;TGCT	-0.0343;-0.0132;-0.0556;-0.0672	-0.0449543	6	BLCA;CESC;ESCA;HNSC;LUSC;STAD	0.2337;0.5511;0.7366;0.4226;0.4161;0.2775	0.419351	7	ESCA;HNSC;LIHC;LUAD;LUSC;PAAD;STAD	0.4137;0.0074;0.4212;0.089;0.0629;0.1436;0.0697	0.0889691	5	COAD;KIPAN;OV;PRAD;THCA	-0.1079;-0.1031;-0.1156;-0.2807;-0.1716	-0.115554	1	ESCA	0.4137	0.413746	16	Adrenal Gland;Bladder;Brain;Breast;Cervix Uteri;Colon;Esophagus;Kidney;Liver;Lung;Ovary;Pancreas;Skin;Stomach;Testis;Thyroid	0.0617;0.5091;0.1731;0.0539;0.4;0.5017;0.6297;0.2742;0.1318;0.0936;0.0992;0.2433;0.1797;0.1627;0.0192;0.0505	0.167901	2	Prostate;Uterus	-0.0869;-0.0625	-0.0746834
GJB3	15	BLCA;BRCA;CESC;COADREAD;ESCA;GBMLGG;HNSC;LUAD;LUSC;OV;PAAD;STAD;THCA;UCEC;UCS	0.251;0.1823;0.557;0.1049;0.6251;0.0083;0.3601;0.2276;0.427;0.0387;0.0758;0.0906;0.0381;0.2637;0.4188	0.227641	4	KIPAN;LAML;PRAD;TGCT	-0.2318;-0.0334;-0.0019;-0.1331	-0.0832622	6	BLCA;CESC;ESCA;HNSC;LUSC;UCS	0.251;0.557;0.6251;0.3601;0.427;0.4188	0.422888	2	ESCA;HNSC	0.3149;0.2918	0.303364	0								10	Adrenal Gland;Bladder;Colon;Esophagus;Liver;Pancreas;Prostate;Skin;Thyroid;Uterus	0.0954;0.3273;0.4284;0.6096;0.1579;0.1012;0.0534;0.1344;0.0965;0.0091	0.117832	6	Brain;Breast;Kidney;Lung;Stomach;Testis	-0.1502;-0.3969;-0.0117;-0.0058;-0.0521;-0.0032	-0.0319376
GPR132	23	BLCA;BRCA;CESC;COADREAD;DLBC;ESCA;GBMLGG;HNSC;LAML;LIHC;LUAD;LUSC;OV;PAAD;PCPG;PRAD;SARC;SKCM;STAD;TGCT;THCA;UCEC;UCS	0.2397;0.2288;0.1757;0.2162;0.1816;0.0359;0.2188;0.2507;0.6118;0.1297;0.1545;0.1639;0.2167;0.057;0.297;0.292;0.392;0.3522;0.1485;0.3911;0.3339;0.0875;0.3584	0.218796	2	ACC;KIPAN	-0.288;-0.0147	-0.151346	6	BLCA;LAML;PCPG;PRAD;SARC;THCA	0.2397;0.6118;0.297;0.292;0.392;0.3339	0.315457	1	ESCA	0.0448	0.044794	2	KIPAN;LAML	-0.1593;-0.3123	-0.235789					19	Adrenal Gland;Bladder;Blood;Brain;Breast;Cervix Uteri;Colon;Esophagus;Liver;Lung;Muscle;Ovary;Pancreas;Prostate;Skin;Stomach;Testis;Thyroid;Uterus	0.1673;0.2825;0.57;0.0475;0.1793;0.0182;0.4328;0.1754;0.4216;0.2772;0.069;0.0334;0.2527;0.2495;0.0775;0.3875;0.2077;0.1121;0.2577	0.20765	1	Kidney	-0.213	-0.212977	1	Stomach	0.3875	0.387482
GPR171	19	BLCA;BRCA;CESC;COADREAD;DLBC;HNSC;KIPAN;LIHC;LUAD;LUSC;OV;PAAD;PCPG;PRAD;SARC;SKCM;STAD;TGCT;THCA	0.2667;0.3803;0.3275;0.2203;0.4417;0.3311;0.2539;0.1058;0.2134;0.1541;0.3407;0.1272;0.2726;0.1228;0.2924;0.3218;0.1578;0.4357;0.3297	0.272579	3	ESCA;LAML;UCEC	-0.0263;-0.0304;-0.05	-0.0303758	6	BLCA;DLBC;HNSC;OV;PCPG;THCA	0.2667;0.4417;0.3311;0.3407;0.2726;0.3297	0.330402													12	Adrenal Gland;Bladder;Blood;Breast;Colon;Esophagus;Liver;Lung;Prostate;Stomach;Thyroid;Uterus	0.0363;0.1273;0.4278;0.1116;0.4911;0.3951;0.1108;0.0472;0.1666;0.1137;0.0039;0.2974	0.120486	3	Cervix Uteri;Kidney;Pancreas	-0.0727;-0.1448;-0.0369	-0.0727273	1	Uterus	0.2974	0.297364
GZMA	23	BLCA;BRCA;CESC;COADREAD;DLBC;ESCA;HNSC;KIPAN;LAML;LIHC;LUAD;LUSC;OV;PAAD;PCPG;PRAD;SARC;SKCM;STAD;TGCT;THCA;UCEC;UCS	0.2145;0.3304;0.2597;0.2556;0.4681;0.1661;0.2673;0.2284;0.2019;0.1783;0.3185;0.1511;0.2934;0.1261;0.2891;0.1622;0.3442;0.2986;0.1881;0.4754;0.2331;0.0116;0.2758	0.255627	1	ACC	-0.2774	-0.277389	6	COADREAD;DLBC;LUAD;OV;PCPG;TGCT	0.2556;0.4681;0.3185;0.2934;0.2891;0.4754	0.305934													13	Adrenal Gland;Bladder;Breast;Cervix Uteri;Colon;Esophagus;Lung;Ovary;Pancreas;Prostate;Testis;Thyroid;Uterus	0.069;0.3091;0.2466;0.5818;0.5185;0.4162;0.0372;0.0801;0.1743;0.0978;0.1232;0.0705;0.1882	0.174332	2	Liver;Stomach	-0.0258;-0.0503	-0.0380541
HBEGF	23	BLCA;BRCA;CESC;COADREAD;DLBC;ESCA;GBMLGG;HNSC;KIPAN;LAML;LIHC;LUAD;LUSC;OV;PAAD;PCPG;PRAD;SARC;SKCM;STAD;TGCT;THCA;UCEC	0.3827;0.0969;0.4135;0.013;0.2107;0.4395;0.2925;0.3207;0.2244;0.2488;0.0373;0.199;0.3481;0.2195;0.1005;0.4076;0.3004;0.1434;0.1195;0.1781;0.2006;0.1316;0.0842	0.210703	2	ACC;UCS	-0.0741;-0.0444	-0.0592426	6	BLCA;CESC;HNSC;LUSC;PCPG;PRAD	0.3827;0.4135;0.3207;0.3481;0.4076;0.3004	0.36544	5	HNSC;LUAD;OV;STAD;THCA	0.3974;0.2167;0.1458;0.0918;0.0624	0.145794	1	KIPAN	-0.1504	-0.150442					17	Adrenal Gland;Brain;Breast;Cervix Uteri;Colon;Esophagus;Kidney;Liver;Lung;Ovary;Pancreas;Prostate;Skin;Stomach;Testis;Thyroid;Uterus	0.1697;0.2151;0.3237;0.4455;0.0194;0.5956;0.5029;0.4183;0.0445;0.18;0.2943;0.2524;0.3191;0.0572;0.2625;0.2191;0.3054	0.262505	3	Bladder;Blood;Muscle	-0.3364;-0.0388;-0.1401	-0.140051	3	Pancreas;Skin;Uterus	0.2943;0.3191;0.3054	0.305375
HLA-E	24	BLCA;BRCA;CESC;COADREAD;DLBC;ESCA;GBMLGG;HNSC;KIPAN;LAML;LIHC;LUAD;LUSC;OV;PAAD;PCPG;PRAD;SARC;SKCM;STAD;TGCT;THCA;UCEC;UCS	0.2665;0.3472;0.2965;0.1696;0.3326;0.0247;0.2941;0.3157;0.2489;0.3997;0.1363;0.2598;0.1655;0.3892;0.1108;0.2688;0.1123;0.355;0.3507;0.1205;0.2897;0.2391;0.2729;0.4785	0.270852	1	ACC	-0.2344	-0.234413	6	BLCA;HNSC;OV;PCPG;SARC;UCS	0.2665;0.3157;0.3892;0.2688;0.355;0.4785	0.335382	8	BLCA;CESC;COAD;DLBC;ESCA;HNSC;LIHC;OV	0.2045;0.31;0.0253;0.2513;0.0188;0.4641;0.0979;0.1771	0.190786	12	BRCA;KIPAN;LAML;LGG;LUAD;LUSC;PAAD;PRAD;SARC;SKCM;STAD;THCA	-0.2272;-0.2374;-0.045;-0.1577;-0.0212;-0.0637;-0.1198;-0.6362;-0.3714;-0.2091;-0.0536;-0.4991	-0.183404	1	HNSC	0.4641	0.46411	17	Adrenal Gland;Bladder;Blood;Brain;Breast;Colon;Kidney;Liver;Lung;Ovary;Pancreas;Prostate;Skin;Stomach;Testis;Thyroid;Uterus	0.2047;0.3727;0.7901;0.3632;0.1587;0.2342;0.4107;0.3433;0.0688;0.0401;0.2813;0.3263;0.114;0.2083;0.2672;0.1675;0.0985	0.234237	3	Cervix Uteri;Esophagus;Muscle	-0.3818;-0.0791;-0.0173	-0.0790734	1	Prostate	0.3263	0.326262
IL12RB2	18	BLCA;BRCA;CESC;COADREAD;DLBC;ESCA;HNSC;LIHC;LUAD;LUSC;OV;PAAD;PRAD;SARC;STAD;TGCT;THCA;UCEC	0.2391;0.4583;0.4327;0.217;0.2455;0.3077;0.2841;0.1812;0.2649;0.0603;0.2395;0.307;0.1996;0.2672;0.3039;0.4636;0.3995;0.208	0.266048	5	GBMLGG;KIPAN;LAML;SKCM;UCS	-0.154;-0.0106;-0.0571;-0.0292;-0.0253	-0.0291703	6	BLCA;BRCA;CESC;PAAD;STAD;THCA	0.2391;0.4583;0.4327;0.307;0.3039;0.3995	0.353264													14	Bladder;Breast;Cervix Uteri;Colon;Esophagus;Kidney;Lung;Muscle;Ovary;Prostate;Skin;Stomach;Thyroid;Uterus	0.1091;0.3828;0.1545;0.2747;0.6082;0.1727;0.0794;0.0754;0.1307;0.1964;0.0724;0.1754;0.0735;0.3694	0.1636	6	Adrenal Gland;Blood;Brain;Liver;Pancreas;Testis	-0.041;-0.5828;-0.0837;-0.0484;-0.0975;-0.252	-0.0905669	1	Uterus	0.3694	0.369375
IL2RG	22	BLCA;BRCA;CESC;COADREAD;DLBC;GBMLGG;HNSC;KIPAN;LIHC;LUAD;LUSC;OV;PAAD;PCPG;PRAD;SARC;SKCM;STAD;TGCT;THCA;UCEC;UCS	0.267;0.3917;0.2516;0.0247;0.0647;0.366;0.2162;0.1951;0.1349;0.2081;0.1582;0.3642;0.1188;0.3255;0.1616;0.3741;0.3859;0.0563;0.439;0.3213;0.1077;0.3625	0.233925	3	ACC;ESCA;LAML	-0.2327;-0.2708;-0.1409	-0.232707	6	BLCA;BRCA;OV;PCPG;SARC;SKCM	0.267;0.3917;0.3642;0.3255;0.3741;0.3859	0.369111	1	LAML	0.2089	0.208918	0								18	Adrenal Gland;Bladder;Blood;Brain;Breast;Cervix Uteri;Colon;Esophagus;Liver;Lung;Muscle;Ovary;Pancreas;Prostate;Stomach;Testis;Thyroid;Uterus	0.2741;0.2091;0.0893;0.4409;0.2559;0.4545;0.5439;0.6791;0.0253;0.1934;0.1398;0.131;0.2915;0.2087;0.0465;0.3282;0.2214;0.3342	0.238663	1	Kidney	-0.055	-0.0549853	5	Adrenal Gland;Brain;Pancreas;Testis;Uterus	0.2741;0.4409;0.2915;0.3282;0.3342	0.328224
ITGAM	24	BLCA;BRCA;CESC;COADREAD;DLBC;ESCA;GBMLGG;HNSC;KIPAN;LAML;LIHC;LUAD;LUSC;OV;PAAD;PCPG;PRAD;SARC;SKCM;STAD;TGCT;THCA;UCEC;UCS	0.2662;0.1809;0.2111;0.2232;0.1969;0.0354;0.1612;0.0145;0.1254;0.7559;0.2015;0.1681;0.1594;0.2507;0.0297;0.235;0.2569;0.3679;0.1779;0.2021;0.4529;0.3444;0.1114;0.2657	0.201758	1	ACC	-0.2211	-0.221084	6	BLCA;LAML;PCPG;PRAD;SARC;THCA	0.2662;0.7559;0.235;0.2569;0.3679;0.3444	0.305291	1	LAML	0.1999	0.199919	0								16	Adrenal Gland;Blood;Brain;Breast;Colon;Kidney;Liver;Lung;Muscle;Ovary;Pancreas;Prostate;Stomach;Testis;Thyroid;Uterus	0.1362;0.768;0.1533;0.3781;0.0096;0.265;0.4774;0.4746;0.0804;0.0023;0.3637;0.1124;0.4788;0.1493;0.1596;0.376	0.21233	3	Bladder;Cervix Uteri;Esophagus	-0.1;-0.2545;-0.4207	-0.254545	5	Liver;Lung;Pancreas;Stomach;Uterus	0.4774;0.4746;0.3637;0.4788;0.376	0.474591
ITGB2	24	BLCA;BRCA;CESC;COADREAD;DLBC;ESCA;GBMLGG;HNSC;KIPAN;LAML;LIHC;LUAD;LUSC;OV;PAAD;PCPG;PRAD;SARC;SKCM;STAD;TGCT;THCA;UCEC;UCS	0.2173;0.3355;0.25;0.2332;0.3534;0.0576;0.2458;0.0323;0.1516;0.6054;0.1472;0.2193;0.1112;0.209;0.0204;0.2705;0.2768;0.4141;0.2624;0.2051;0.4668;0.4098;0.1422;0.3057	0.239483	1	ACC	-0.1956	-0.195596	6	LAML;PCPG;PRAD;SARC;TGCT;THCA	0.6054;0.2705;0.2768;0.4141;0.4668;0.4098	0.411968	9	BLCA;DLBC;ESCA;HNSC;LIHC;LUAD;OV;SKCM;STAD	0.2886;0.0875;0.5383;0.0789;0.2565;0.0209;0.142;0.2181;0.0984	0.142043	10	BRCA;CESC;KIPAN;LAML;LGG;LUSC;PAAD;PRAD;SARC;THCA	-0.0863;-0.0615;-0.3582;-0.1214;-0.0358;-0.0534;-0.0985;-0.4491;-0.2323;-0.0312	-0.0924188	1	ESCA	0.5383	0.538304	16	Adrenal Gland;Blood;Brain;Breast;Colon;Kidney;Liver;Lung;Muscle;Ovary;Pancreas;Prostate;Skin;Stomach;Testis;Uterus	0.0537;0.7232;0.2087;0.2645;0.4353;0.0389;0.2836;0.3491;0.1133;0.0121;0.2101;0.0663;0.15;0.4849;0.1706;0.2713	0.209392	4	Bladder;Cervix Uteri;Esophagus;Thyroid	-0.0364;-0.2909;-0.022;-0.0122	-0.0291757	2	Lung;Stomach	0.3491;0.4849	0.416977
ITPKC	23	ACC;BLCA;BRCA;CESC;COADREAD;DLBC;ESCA;GBMLGG;HNSC;KIPAN;LAML;LUAD;LUSC;OV;PAAD;PCPG;PRAD;SARC;SKCM;STAD;THCA;UCEC;UCS	0.0503;0.3047;0.0697;0.6095;0.0052;0.0965;0.5765;0.2747;0.503;0.0592;0.1577;0.1472;0.2869;0.1357;0.0624;0.1534;0.2876;0.0787;0.3492;0.0222;0.2976;0.2731;0.2311	0.157698	2	LIHC;TGCT	-0.053;-0.0889	-0.0709788	6	BLCA;CESC;ESCA;HNSC;LUSC;PRAD	0.3047;0.6095;0.5765;0.503;0.2869;0.2876	0.403831	14	BLCA;BRCA;COAD;DLBC;ESCA;HNSC;LAML;LIHC;LUAD;LUSC;PAAD;PRAD;STAD;THCA	0.5324;0.2644;0.284;0.0876;0.3929;0.5661;0.073;0.5235;0.1344;0.0267;0.0718;0.8795;0.3379;0.0858	0.274191	6	CESC;KIPAN;LGG;OV;SARC;SKCM	-0.0454;-0.1816;-0.0461;-0.0513;-0.1513;-0.1006	-0.0759382	4	BLCA;HNSC;LIHC;PRAD	0.5324;0.5661;0.5235;0.8795	0.549228	20	Adrenal Gland;Bladder;Blood;Brain;Breast;Cervix Uteri;Colon;Esophagus;Kidney;Liver;Lung;Muscle;Ovary;Pancreas;Prostate;Skin;Stomach;Testis;Thyroid;Uterus	0.2612;0.0273;0.8073;0.3892;0.092;0.3091;0.3787;0.6584;0.4846;0.4342;0.2188;0.254;0.1915;0.321;0.291;0.2276;0.4637;0.2912;0.1618;0.2323	0.29112	0				5	Brain;Muscle;Pancreas;Skin;Stomach	0.3892;0.254;0.321;0.2276;0.4637	0.321027
ITPRIP	20	BLCA;BRCA;CESC;COADREAD;DLBC;ESCA;GBMLGG;HNSC;KIPAN;LAML;LUAD;LUSC;OV;PAAD;PCPG;PRAD;SARC;SKCM;STAD;UCS	0.3098;0.0508;0.5172;0.1072;0.0095;0.5928;0.27;0.3174;0.2139;0.4856;0.0705;0.2338;0.0691;0.1941;0.3189;2e-04;0.07;0.2999;0.1696;0.1013	0.204023	5	ACC;LIHC;TGCT;THCA;UCEC	-0.0383;-0.0432;-0.0412;-0.0381;-0.0148	-0.0383038	6	BLCA;CESC;ESCA;HNSC;LUSC;PCPG	0.3098;0.5172;0.5928;0.3174;0.2338;0.3189	0.318141	8	CESC;DLBC;ESCA;HNSC;KIPAN;LAML;OV;SKCM	0.13;0.0328;0.028;0.2318;0.1562;0.1777;0.4229;0.0819	0.143107	12	BLCA;BRCA;COAD;LGG;LIHC;LUAD;LUSC;PAAD;PRAD;SARC;STAD;THCA	-0.0089;-0.3958;-0.0606;-0.0951;-0.1045;-0.1001;-0.3506;-0.2039;-0.2245;-0.4599;-0.0941;-0.6706	-0.154185	4	BRCA;LUSC;OV;THCA	-0.3958;-0.3506;0.4229;-0.6706	0.409338	18	Adrenal Gland;Blood;Brain;Breast;Cervix Uteri;Esophagus;Kidney;Liver;Lung;Muscle;Ovary;Pancreas;Prostate;Skin;Stomach;Testis;Thyroid;Uterus	0.1082;0.4732;0.409;0.3479;0.4636;0.6158;0.36;0.2743;0.0806;0.0934;0.0267;0.1475;0.4126;0.223;0.314;0.1929;0.1542;0.3897	0.294137	2	Bladder;Colon	-0.1091;-0.2492	-0.179133	4	Brain;Prostate;Skin;Uterus	0.409;0.4126;0.223;0.3897	0.399343
KCNJ15	17	ACC;BRCA;CESC;COADREAD;DLBC;ESCA;HNSC;LIHC;LUSC;OV;PCPG;PRAD;SARC;SKCM;STAD;THCA;UCEC	0.1248;0.1623;0.158;0.3986;0.4033;0.4846;0.0911;0.0616;0.1705;0.1591;0.3741;0.0577;0.1996;0.2659;0.3256;0.0343;0.0914	0.162276	6	BLCA;KIPAN;LUAD;PAAD;TGCT;UCS	-0.0785;-0.1114;-0.1564;-0.2951;-0.126;-0.0667	-0.118725	6	COADREAD;DLBC;ESCA;PAAD;PCPG;STAD	0.3986;0.4033;0.4846;-0.2951;0.3741;0.3256	0.386353	0				1	HNSC	-0.1641	-0.164118					15	Adrenal Gland;Bladder;Blood;Breast;Cervix Uteri;Colon;Esophagus;Kidney;Liver;Lung;Muscle;Ovary;Prostate;Testis;Uterus	0.2888;0.2364;0.8212;0.4023;0.0909;0.2591;0.6874;0.051;0.118;0.267;0.278;0.1168;0.323;0.1053;0.4467	0.267003	4	Pancreas;Skin;Stomach;Thyroid	-0.3326;-0.0189;-0.0977;-0.0184	-0.0582804	5	Adrenal Gland;Muscle;Pancreas;Prostate;Uterus	0.2888;0.278;-0.3326;0.323;0.4467	0.323042
KIF2C	20	ACC;BLCA;BRCA;CESC;COADREAD;GBMLGG;KIPAN;LIHC;LUAD;OV;PAAD;PCPG;PRAD;SARC;SKCM;STAD;TGCT;THCA;UCEC;UCS	0.7425;0.0881;0.525;0.1274;0.2299;0.2926;0.0487;0.3076;0.2717;0.2819;0.2763;0.0952;0.2413;0.349;0.1573;0.1567;0.2966;0.1569;0.2745;0.1147	0.256505	5	DLBC;ESCA;HNSC;LAML;LUSC	-0.115;-0.0342;-0.0604;-0.116;-0.0552	-0.0603863	6	ACC;BRCA;LIHC;OV;PAAD;PRAD	0.7425;0.525;0.3076;0.2819;0.2763;0.2413	0.294718	11	BLCA;COAD;ESCA;KIPAN;LGG;LUAD;OV;PAAD;SARC;SKCM;STAD	0.119;0.0026;0.0096;0.257;0.1102;0.092;0.0571;0.1351;0.2339;0.22;0.0878	0.110194	9	BRCA;CESC;DLBC;HNSC;LAML;LIHC;LUSC;PRAD;THCA	-0.0804;-0.2843;-0.1112;-0.1127;-0.1281;-0.0653;-0.3545;-0.4117;-0.0468	-0.112653	1	LUSC	-0.3545	0.354455	11	Adrenal Gland;Brain;Cervix Uteri;Colon;Esophagus;Liver;Lung;Ovary;Pancreas;Stomach;Thyroid	0.0527;0.0454;0.6273;0.5009;0.6049;0.2074;0.0262;0.0204;0.059;0.2245;0.0622	0.0621725	9	Bladder;Blood;Breast;Kidney;Muscle;Prostate;Skin;Testis;Uterus	-0.5636;-0.8297;-0.0141;-0.1136;-0.0785;-0.1194;-0.0746;-0.2811;-0.0649	-0.113636
KLF4	21	ACC;BLCA;CESC;COADREAD;DLBC;ESCA;GBMLGG;HNSC;KIPAN;LAML;LUAD;LUSC;OV;PAAD;PCPG;PRAD;SARC;SKCM;TGCT;THCA;UCS	0.1087;0.3176;0.3733;0.107;0.5107;0.3378;0.0422;0.3254;0.0173;0.6162;0.1729;0.2917;0.1067;0.1391;0.2562;0.1351;0.3146;0.096;0.212;0.1169;0.2259	0.212038	4	BRCA;LIHC;STAD;UCEC	-0.0913;-0.0088;-0.0125;-0.0958	-0.0519248	6	BLCA;DLBC;HNSC;LAML;LUSC;PCPG	0.3176;0.5107;0.3254;0.6162;0.2917;0.2562	0.321517	10	BLCA;BRCA;CESC;COAD;ESCA;HNSC;LIHC;LUSC;OV;STAD	0.3566;0.0594;0.24;0.0658;0.1224;0.5248;0.4202;0.0982;0.2208;0.0925	0.171633	8	KIPAN;LGG;LUAD;PAAD;PRAD;SARC;SKCM;THCA	-0.1289;-0.0563;-0.0035;-0.0572;-0.3555;-0.2595;-0.0763;-0.3587	-0.102598	1	HNSC	0.5248	0.524776	16	Adrenal Gland;Bladder;Blood;Brain;Breast;Cervix Uteri;Colon;Esophagus;Kidney;Liver;Lung;Ovary;Prostate;Skin;Stomach;Uterus	0.1553;0.0909;0.4237;0.0633;0.1205;0.5545;0.5987;0.5351;0.1844;0.2992;0.0046;0.1278;0.1606;0.1373;0.3182;0.2685	0.172506	4	Muscle;Pancreas;Testis;Thyroid	-0.0274;-0.0232;-0.0265;-0.1081	-0.026947
KMO	21	BLCA;BRCA;CESC;COADREAD;ESCA;GBMLGG;HNSC;KIPAN;LAML;LUAD;LUSC;OV;PAAD;PCPG;PRAD;SARC;SKCM;STAD;TGCT;THCA;UCS	0.1824;0.1905;0.1397;0.2746;0.0986;0.2799;0.1758;0.0737;0.382;0.3314;0.1536;0.4016;0.1555;0.1988;0.363;0.4629;0.1295;0.2498;0.4587;0.433;0.2588	0.249814	4	ACC;DLBC;LIHC;UCEC	-0.1074;-0.001;-0.0735;-0.0317	-0.052602	6	COADREAD;LUAD;OV;PRAD;SARC;THCA	0.2746;0.3314;0.4016;0.363;0.4629;0.433	0.382293	3	BLCA;LUSC;SKCM	0.1737;0.2804;0.2404	0.240403	5	DLBC;ESCA;HNSC;KIPAN;LAML	-0.2924;-0.0229;-0.0012;-0.4598;-0.3434	-0.29241	1	KIPAN	-0.4598	0.459792	10	Adrenal Gland;Breast;Colon;Esophagus;Kidney;Lung;Prostate;Stomach;Thyroid;Uterus	0.2842;0.2104;0.458;0.4298;0.2485;0.0809;0.1152;0.2238;0.0645;0.1829	0.217077	6	Bladder;Blood;Brain;Liver;Skin;Testis	-0.0545;-0.2751;-0.1097;-0.2556;-0.0646;-0.0294	-0.0871553	1	Adrenal Gland	0.2842	0.284243
LGALS9C	20	BLCA;BRCA;CESC;DLBC;ESCA;HNSC;KIPAN;LAML;LIHC;LUAD;LUSC;PAAD;PCPG;PRAD;SARC;SKCM;TGCT;THCA;UCEC;UCS	0.2932;0.2991;0.3689;0.156;0.316;0.297;0.1404;0.182;0.1737;0.1776;0.265;0.1622;0.2806;0.1566;0.327;0.3348;0.4227;0.4024;0.329;0.398	0.295106	4	ACC;COADREAD;GBMLGG;STAD	-0.0245;-0.0484;-0.0332;-0.0043	-0.0288505	6	BLCA;LUSC;PCPG;THCA;UCEC;UCS	0.2932;0.265;0.2806;0.4024;0.329;0.398	0.311134													2	Blood;Testis	0.2989;0.0053	0.152095	0
LRP5	2	PCPG;UCEC	0.0944;0.0029	0.0486148	23	ACC;BLCA;BRCA;CESC;COADREAD;DLBC;ESCA;GBMLGG;HNSC;KIPAN;LAML;LIHC;LUAD;LUSC;OV;PAAD;PRAD;SARC;SKCM;STAD;TGCT;THCA;UCS	-0.2624;-0.1271;-0.0994;-0.5277;-0.126;-0.1323;-0.406;-0.0263;-0.2422;-0.1253;-0.4938;-0.2781;-0.2849;-0.2519;-0.1831;-0.0497;-0.2692;-0.3751;-0.1684;-0.2121;-0.3348;-0.1609;-0.0588	-0.212142	6	CESC;LIHC;LUAD;LUSC;PRAD;SARC	-0.5277;-0.2781;-0.2849;-0.2519;-0.2692;-0.3751	0.281511	9	BLCA;BRCA;CESC;COAD;HNSC;OV;PAAD;SKCM;THCA	0.2729;0.0239;0.5108;0.1308;0.0567;0.1555;0.0233;0.1455;0.0468	0.130815	9	KIPAN;LAML;LGG;LIHC;LUAD;LUSC;PRAD;SARC;STAD	-0.3282;-0.1513;-0.1219;-0.0268;-0.0662;-0.2412;-0.5426;-0.3196;-0.0932	-0.151301	1	CESC	0.5108	0.510769	7	Adrenal Gland;Bladder;Brain;Breast;Colon;Liver;Testis	0.0246;0.0909;0.2061;0.1725;0.2842;0.0845;0.0706	0.0909091	13	Blood;Cervix Uteri;Esophagus;Kidney;Lung;Muscle;Ovary;Pancreas;Prostate;Skin;Stomach;Thyroid;Uterus	-0.7595;-0.2727;-0.6228;-0.1771;-0.2062;-0.1234;-0.1057;-0.1135;-0.0312;-0.0069;-0.0363;-0.0935;-0.1027	-0.113521
MAML3	4	CESC;GBMLGG;KIPAN;UCS	0.0795;0.0519;0.1451;0.0616	0.0705493	21	ACC;BLCA;BRCA;COADREAD;DLBC;ESCA;HNSC;LAML;LIHC;LUAD;LUSC;OV;PAAD;PCPG;PRAD;SARC;SKCM;STAD;TGCT;THCA;UCEC	-0.0496;-0.2682;-0.4272;-0.2511;-0.0331;-0.0906;-0.0083;-0.1416;-0.0865;-0.3583;-0.0718;-0.251;-0.2796;-0.0713;-0.19;-0.3047;-0.2079;-0.177;-0.2511;-0.4015;-0.269	-0.207932	6	BLCA;BRCA;COADREAD;LUAD;PAAD;THCA	-0.2682;-0.4272;-0.2511;-0.3583;-0.2796;-0.4015	0.318961	9	BLCA;ESCA;HNSC;LAML;LGG;LIHC;LUSC;PRAD;SARC	0.2694;0.1156;0.0555;0.2268;0.0041;0.1062;0.0451;0.5426;0.2871	0.115575	4	COAD;LUAD;SKCM;STAD	-0.3504;-0.0857;-0.0948;-0.2126	-0.153706	1	COAD	-0.3504	0.350368	6	Bladder;Blood;Cervix Uteri;Colon;Esophagus;Skin	0.1727;0.8463;0.5818;0.2557;0.4854;0.0581	0.370511	14	Adrenal Gland;Brain;Breast;Kidney;Liver;Lung;Muscle;Ovary;Pancreas;Prostate;Stomach;Testis;Thyroid;Uterus	-0.0083;-0.156;-0.0941;-0.2786;-0.1151;-0.1584;-0.0356;-0.206;-0.4048;-0.4353;-0.031;-0.0765;-0.202;-0.2398	-0.157201	2	Pancreas;Prostate	-0.4048;-0.4353	0.420059
MCM6	19	ACC;BLCA;BRCA;COADREAD;DLBC;GBMLGG;KIPAN;LIHC;LUAD;OV;PAAD;PRAD;SARC;SKCM;STAD;TGCT;THCA;UCEC;UCS	0.5906;0.0647;0.4333;0.2797;0.0286;0.2781;0.0804;0.2751;0.3006;0.1504;0.3348;0.1216;0.0885;0.0715;0.1877;0.0597;0.2132;0.2303;0.0011	0.187685	6	CESC;ESCA;HNSC;LAML;LUSC;PCPG	-0.0882;-0.1322;-0.1368;-0.2097;-0.0672;-0.0231	-0.110214	6	ACC;BRCA;COADREAD;LIHC;LUAD;PAAD	0.5906;0.4333;0.2797;0.2751;0.3006;0.3348	0.317691	11	BLCA;BRCA;KIPAN;LGG;LUAD;LUSC;OV;PAAD;PRAD;SARC;SKCM	0.2595;0.2372;0.172;0.214;0.0157;0.0615;0.2087;0.0382;0.1497;0.4134;0.2448	0.20865	9	CESC;COAD;DLBC;ESCA;HNSC;LAML;LIHC;STAD;THCA	-0.0427;-0.1064;-0.0166;-0.3071;-0.3841;-0.3274;-0.0017;-0.1601;-0.0312	-0.106419					12	Brain;Breast;Cervix Uteri;Colon;Esophagus;Kidney;Liver;Lung;Pancreas;Prostate;Stomach;Testis	0.0779;0.1136;0.1727;0.3648;0.3268;0.4197;0.2457;0.0897;0.0965;0.115;0.2523;0.0061	0.143872	8	Adrenal Gland;Bladder;Blood;Muscle;Ovary;Skin;Thyroid;Uterus	-0.0994;-0.2273;-0.8624;-0.0981;-0.1057;-0.175;-0.1324;-0.043	-0.119046
MELK	23	ACC;BLCA;BRCA;CESC;COADREAD;DLBC;GBMLGG;HNSC;KIPAN;LIHC;LUAD;LUSC;OV;PAAD;PCPG;PRAD;SARC;SKCM;STAD;TGCT;THCA;UCEC;UCS	0.7144;0.1425;0.5058;0.1661;0.2065;0.2396;0.3111;0.1296;0.0495;0.3049;0.2978;0.0118;0.3355;0.2712;0.0173;0.1801;0.2986;0.1935;0.173;0.0878;0.3241;0.2785;0.0819	0.20647	2	ESCA;LAML	-0.0344;-0.0637	-0.0490544	6	ACC;BRCA;LIHC;LUAD;OV;PAAD	0.7144;0.5058;0.3049;0.2978;0.3355;0.2712	0.320197	7	BRCA;CESC;DLBC;KIPAN;LUAD;SARC;SKCM	0.1633;0.1846;0.0518;0.1208;0.0453;0.3156;0.191	0.163348	12	BLCA;COAD;ESCA;HNSC;LAML;LGG;LIHC;LUSC;OV;PAAD;STAD;THCA	-0.2065;-0.0045;-0.2438;-0.3697;-0.4267;-0.0723;-0.2184;-0.0739;-0.1329;-0.1296;-0.1457;-0.4523	-0.176101	1	LAML	-0.4267	0.426669	10	Adrenal Gland;Bladder;Breast;Colon;Esophagus;Kidney;Ovary;Pancreas;Stomach;Thyroid	0.0801;0.1636;0.2396;0.4911;0.6154;0.2016;0.0473;0.0583;0.0753;0.145	0.154311	5	Blood;Lung;Prostate;Skin;Testis	-0.7828;-0.0415;-0.1043;-0.1557;-0.0415	-0.104276
MFSD2B	20	BLCA;BRCA;CESC;COADREAD;ESCA;HNSC;LIHC;LUAD;LUSC;OV;PAAD;PCPG;PRAD;SARC;SKCM;STAD;TGCT;THCA;UCEC;UCS	0.1593;0.4145;0.117;0.0913;0.09;0.0892;0.2453;0.2985;0.0847;0.1385;0.2038;0.1032;0.2746;0.3152;0.1311;0.2941;0.3364;0.1822;0.3815;0.151	0.170748	4	DLBC;GBMLGG;KIPAN;LAML	-0.0275;-0.0728;-0.0439;-0.1218	-0.0583625	6	BRCA;LIHC;LUAD;PRAD;STAD;UCEC	0.4145;0.2453;0.2985;0.2746;0.2941;0.3815	0.296313													9	Bladder;Blood;Breast;Cervix Uteri;Kidney;Lung;Ovary;Prostate;Thyroid	0.0455;0.429;0.1053;0.4273;0.5044;0.3088;0.2252;0.2178;0.2219	0.225155	7	Brain;Colon;Esophagus;Skin;Stomach;Testis;Uterus	-0.0506;-0.1862;-0.1088;-0.1028;-0.066;-0.0903;-0.1124	-0.102824	1	Lung	0.3088	0.308824
MTFR2	21	ACC;BLCA;BRCA;CESC;COADREAD;DLBC;GBMLGG;HNSC;KIPAN;LIHC;LUAD;LUSC;OV;PAAD;PRAD;SARC;SKCM;STAD;TGCT;THCA;UCEC	0.6187;0.1075;0.4915;0.0248;0.1915;0.0384;0.3255;0.0323;0.0741;0.2861;0.2789;0.0738;0.3045;0.3429;0.213;0.3404;0.1549;0.1688;0.29;0.3173;0.3021	0.278947	4	ESCA;LAML;PCPG;UCS	-0.026;-0.0332;-0.021;-0.0448	-0.0295612	6	ACC;BRCA;LIHC;LUAD;OV;PAAD	0.6187;0.4915;0.2861;0.2789;0.3045;0.3429	0.323698	11	BLCA;CESC;COAD;KIPAN;LGG;LUAD;OV;PRAD;SARC;SKCM;STAD	0.0209;0.2415;0.259;0.1404;0.0066;0.3121;0.0157;0.0187;0.3129;0.3004;0.0511	0.140439	9	BRCA;DLBC;ESCA;HNSC;LAML;LIHC;LUSC;PAAD;THCA	-0.0388;-0.0923;-0.159;-0.2997;-0.2824;-0.0715;-0.0263;-0.0979;-0.1949	-0.0979222	1	LUAD	0.3121	0.312104	11	Adrenal Gland;Brain;Breast;Cervix Uteri;Colon;Esophagus;Liver;Lung;Ovary;Prostate;Stomach	0.1425;0.1346;0.2631;0.9;0.5012;0.6258;0.1096;0.0315;0.0341;0.0878;0.073	0.134595	9	Bladder;Blood;Kidney;Muscle;Pancreas;Skin;Testis;Thyroid;Uterus	-0.2091;-0.3713;-0.0674;-0.029;-0.0148;-0.1441;-0.2211;-0.109;-0.09	-0.108996	1	Cervix Uteri	0.9	0.9
NABP1	22	BLCA;BRCA;CESC;COADREAD;DLBC;ESCA;GBMLGG;HNSC;LIHC;LUAD;LUSC;OV;PAAD;PCPG;PRAD;SARC;SKCM;STAD;TGCT;THCA;UCEC;UCS	0.1831;0.279;0.1988;0.1567;0.129;0.3115;0.2375;0.3724;0.0878;0.3658;0.2076;0.135;0.2893;0.2768;0.3596;0.219;0.1164;0.2463;0.2773;0.4717;0.158;0.2802	0.241905	3	ACC;KIPAN;LAML	-0.1478;-0.0274;-0.0016	-0.027388	6	HNSC;LUAD;PAAD;PCPG;PRAD;THCA	0.3724;0.3658;0.2893;0.2768;0.3596;0.4717	0.36268	11	BLCA;CESC;COAD;DLBC;ESCA;LAML;LIHC;LUAD;OV;PAAD;STAD	0.094;0.1292;0.2651;0.2922;0.2048;0.305;0.0037;0.0765;0.0842;0.1201;0.2023	0.129231	9	BRCA;HNSC;KIPAN;LGG;LUSC;PRAD;SARC;SKCM;THCA	-0.512;-0.0635;-0.3097;-0.0305;-0.2292;-0.5988;-0.3042;-0.1084;-0.6082	-0.30417	1	BRCA	-0.512	0.511989	17	Adrenal Gland;Blood;Brain;Breast;Cervix Uteri;Colon;Esophagus;Kidney;Liver;Lung;Muscle;Ovary;Pancreas;Prostate;Stomach;Thyroid;Uterus	0.2917;0.8698;0.2063;0.5429;0.1909;0.5325;0.6032;0.5506;0.3769;0.4027;0.2351;0.0995;0.4529;0.2687;0.4728;0.2621;0.0824	0.37685	3	Bladder;Skin;Testis	-0.2455;-0.0415;-0.1856	-0.185625	5	Adrenal Gland;Kidney;Lung;Pancreas;Stomach	0.2917;0.5506;0.4027;0.4529;0.4728	0.45291
NAMPT	24	ACC;BLCA;BRCA;CESC;COADREAD;DLBC;ESCA;GBMLGG;HNSC;KIPAN;LAML;LIHC;LUAD;LUSC;OV;PAAD;PCPG;PRAD;SARC;STAD;TGCT;THCA;UCEC;UCS	0.1669;0.324;0.1341;0.2365;0.2723;0.1636;0.2646;0.3754;0.1669;0.2827;0.598;0.0566;0.1768;0.1315;0.2573;0.0739;0.1547;0.1824;0.1755;0.4077;0.3571;0.3796;0.228;0.1912	0.209598	1	SKCM	-0.0252	-0.0251507	6	BLCA;COADREAD;KIPAN;LAML;STAD;THCA	0.324;0.2723;0.2827;0.598;0.4077;0.3796	0.351762	11	BLCA;CESC;COAD;DLBC;ESCA;HNSC;LIHC;OV;PAAD;PRAD;SARC	0.0927;0.0246;0.1335;0.2204;0.3481;0.4288;0.3376;0.1549;0.0364;0.4491;0.3752	0.220418	9	BRCA;KIPAN;LAML;LGG;LUAD;LUSC;SKCM;STAD;THCA	-0.0974;-0.2647;-0.1769;-0.2306;-0.1912;-0.0552;-0.1419;-0.1711;-0.0546	-0.17111					20	Adrenal Gland;Bladder;Blood;Brain;Breast;Cervix Uteri;Colon;Esophagus;Kidney;Liver;Lung;Muscle;Ovary;Pancreas;Prostate;Skin;Stomach;Testis;Thyroid;Uterus	0.244;0.0636;0.7955;0.4236;0.3287;0.2;0.4712;0.5671;0.3556;0.4477;0.4652;0.1932;0.1374;0.2486;0.1968;0.2619;0.5349;0.2792;0.1135;0.3639	0.303967	0				6	Brain;Liver;Lung;Skin;Stomach;Uterus	0.4236;0.4477;0.4652;0.2619;0.5349;0.3639	0.435631
NISCH	1	LAML	0.0585	0.0585453	24	ACC;BLCA;BRCA;CESC;COADREAD;DLBC;ESCA;GBMLGG;HNSC;KIPAN;LIHC;LUAD;LUSC;OV;PAAD;PCPG;PRAD;SARC;SKCM;STAD;TGCT;THCA;UCEC;UCS	-0.1875;-0.2662;-0.3608;-0.1815;-0.1382;-0.2454;-0.1668;-0.2804;-0.1105;-0.2077;-0.119;-0.2792;-0.1706;-0.2824;-0.2738;-0.0585;-0.1535;-0.2963;-0.187;-0.2726;-0.2723;-0.2638;-0.3865;-0.2172	-0.231343	6	BLCA;LUAD;OV;PAAD;STAD;UCEC	-0.2662;-0.2792;-0.2824;-0.2738;-0.2726;-0.3865	0.276501	8	CESC;DLBC;KIPAN;LUSC;PAAD;PRAD;SARC;STAD	0.1362;0.0459;0.1458;0.1089;0.0782;0.0748;0.1008;0.0803	0.0905461	12	BLCA;BRCA;COAD;ESCA;HNSC;LAML;LGG;LIHC;LUAD;OV;SKCM;THCA	-0.1727;-0.2068;-0.3815;-0.0482;-0.4877;-0.0738;-0.1025;-0.1765;-0.0437;-0.1146;-0.0584;-0.0624	-0.108517	1	COAD	-0.3815	0.381522	7	Adrenal Gland;Bladder;Blood;Kidney;Skin;Testis;Thyroid	0.0353;0.2636;0.3161;0.0627;0.0382;0.167;0.2384	0.167008	13	Brain;Breast;Cervix Uteri;Colon;Esophagus;Liver;Lung;Muscle;Ovary;Pancreas;Prostate;Stomach;Uterus	-0.2554;-0.3735;-0.6182;-0.5904;-0.5782;-0.3658;-0.2431;-0.03;-0.0254;-0.1028;-0.0863;-0.1473;-0.1747	-0.243145
OLR1	23	ACC;BLCA;BRCA;CESC;COADREAD;ESCA;GBMLGG;HNSC;KIPAN;LAML;LUAD;LUSC;OV;PAAD;PCPG;PRAD;SARC;SKCM;STAD;TGCT;THCA;UCEC;UCS	0.0783;0.2585;0.2433;0.1888;0.2031;0.0834;0.127;0.033;0.0849;0.4542;0.2445;0.1355;0.3066;0.0386;0.2279;0.3118;0.0767;0.1728;0.2974;0.2749;0.3794;0.0967;0.1759	0.18878	0				6	BLCA;OV;PCPG;PRAD;STAD;THCA	0.2585;0.3066;0.2279;0.3118;0.2974;0.3794	0.301988	1	HNSC	0.0455	0.0454583	0								8	Adrenal Gland;Blood;Brain;Kidney;Pancreas;Prostate;Stomach;Thyroid	0.1491;0.0666;0.0823;0.2383;0.3344;0.2551;0.0129;0.2385	0.193696	3	Breast;Lung;Testis	-0.1341;-0.128;-0.0951	-0.127955	1	Pancreas	0.3344	0.334421
ORC1	18	ACC;BLCA;BRCA;CESC;COADREAD;DLBC;GBMLGG;LIHC;LUAD;OV;PAAD;PRAD;SARC;SKCM;STAD;TGCT;THCA;UCEC	0.7385;0.1302;0.4885;0.1545;0.2789;0.0366;0.2988;0.3231;0.2666;0.2324;0.3389;0.1798;0.3367;0.1141;0.1842;0.3537;0.2684;0.3353	0.273679	7	ESCA;HNSC;KIPAN;LAML;LUSC;PCPG;UCS	-0.0167;-0.0277;-0.0352;-0.1121;-0.0618;-0.0202;-0.0438	-0.0351929	6	ACC;BRCA;COADREAD;LIHC;PAAD;UCEC	0.7385;0.4885;0.2789;0.3231;0.3389;0.3353	0.337105	10	BRCA;CESC;KIPAN;LGG;LIHC;LUSC;OV;PAAD;SARC;SKCM	0.0125;0.2138;0.1285;0.2986;0.1366;0.0667;0.2582;0.0255;0.4632;0.1874	0.161979	10	BLCA;COAD;DLBC;ESCA;HNSC;LAML;LUAD;PRAD;STAD;THCA	-0.0568;-0.1242;-0.3538;-0.1641;-0.2711;-0.1335;-0.0053;-0.0748;-0.0843;-0.3119	-0.128859					12	Adrenal Gland;Brain;Breast;Cervix Uteri;Colon;Esophagus;Kidney;Liver;Lung;Muscle;Pancreas;Stomach	0.0353;0.0161;0.1406;0.3636;0.5324;0.6299;0.162;0.1864;0.0577;0.0678;0.053;0.1032	0.121939	8	Bladder;Blood;Ovary;Prostate;Skin;Testis;Thyroid;Uterus	-0.0182;-0.8298;-5e-04;-0.1278;-0.1046;-0.2088;-0.1183;-0.0793	-0.111447
P2RY2	22	BLCA;CESC;COADREAD;DLBC;ESCA;GBMLGG;HNSC;KIPAN;LAML;LIHC;LUAD;LUSC;OV;PAAD;PCPG;PRAD;SARC;SKCM;STAD;THCA;UCEC;UCS	0.1593;0.4766;0.1539;0.4362;0.5194;0.1472;0.3451;0.0911;0.316;0.0642;0.0025;0.3228;0.0718;0.0068;0.2151;0.0721;0.1816;0.3012;0.1996;0.3289;0.2303;0.0731	0.190611	2	BRCA;TGCT	-0.0163;-0.01	-0.0131557	6	CESC;DLBC;ESCA;HNSC;LUSC;THCA	0.4766;0.4362;0.5194;0.3451;0.3228;0.3289	0.390641	1	HNSC	0.1091	0.109133	1	PAAD	-0.198	-0.198022					14	Adrenal Gland;Bladder;Blood;Brain;Cervix Uteri;Colon;Esophagus;Liver;Lung;Muscle;Ovary;Pancreas;Prostate;Uterus	0.2018;0.3545;0.2546;0.215;0.0364;0.5484;0.6411;0.013;0.3603;0.0564;0.3378;0.2418;0.2165;0.1286	0.229177	5	Breast;Kidney;Stomach;Testis;Thyroid	-0.3832;-0.18;-0.0647;-0.3329;-0.0022	-0.179985	3	Lung;Ovary;Testis	0.3603;0.3378;-0.3329	0.337836
PARP14	23	BLCA;BRCA;CESC;COADREAD;DLBC;GBMLGG;HNSC;KIPAN;LAML;LIHC;LUAD;LUSC;OV;PAAD;PCPG;PRAD;SARC;SKCM;STAD;TGCT;THCA;UCEC;UCS	0.2518;0.4409;0.2656;0.2331;0.2268;0.2622;0.2786;0.0827;0.094;0.0398;0.1771;0.1521;0.4451;0.0833;0.2803;0.1579;0.2913;0.1601;0.216;0.3707;0.231;0.3512;0.3807	0.233081	2	ACC;ESCA	-0.1269;-0.0174	-0.072154	6	BLCA;BRCA;OV;PCPG;UCEC;UCS	0.2518;0.4409;0.4451;0.2803;0.3512;0.3807	0.365964	12	BLCA;BRCA;CESC;COAD;DLBC;HNSC;LAML;LIHC;LUAD;SARC;STAD;THCA	0.235;0.0815;0.1577;0.0473;0.1175;0.2998;0.0369;0.1865;0.2094;0.022;0.3832;0.0702	0.137596	8	ESCA;KIPAN;LGG;LUSC;OV;PAAD;PRAD;SKCM	-0.0055;-0.2293;-0.2867;-0.1212;-0.1499;-0.1449;-0.0187;-0.0232	-0.13302	2	LGG;STAD	-0.2867;0.3832	0.334953	14	Adrenal Gland;Bladder;Brain;Breast;Kidney;Lung;Muscle;Ovary;Pancreas;Prostate;Stomach;Testis;Thyroid;Uterus	0.1875;0.2455;0.3652;0.1817;0.1265;0.0686;0.0351;0.031;0.2537;0.0732;0.1791;0.2323;0.2625;0.1159	0.18042	5	Blood;Colon;Esophagus;Liver;Skin	-0.5709;-0.2042;-0.0018;-0.2366;-0.1453	-0.204241
PATZ1	2	ACC;UCS	0.091;0.1092	0.100084	23	BLCA;BRCA;CESC;COADREAD;DLBC;ESCA;GBMLGG;HNSC;KIPAN;LAML;LIHC;LUAD;LUSC;OV;PAAD;PCPG;PRAD;SARC;SKCM;STAD;TGCT;THCA;UCEC	-0.2905;-0.1971;-0.5166;-0.1061;-0.3258;-0.3871;-0.1964;-0.3798;-0.0912;-0.5819;-0.0594;-0.2137;-0.3465;-0.0139;-0.2302;-0.1452;-0.2517;-0.1388;-0.1953;-0.1336;-0.1821;-0.0408;-0.1014	-0.19641	6	BLCA;CESC;HNSC;LAML;LUSC;PRAD	-0.2905;-0.5166;-0.3798;-0.5819;-0.3465;-0.2517	0.363184	13	BLCA;BRCA;COAD;KIPAN;LGG;LIHC;LUAD;LUSC;PAAD;PRAD;SARC;SKCM;THCA	0.053;0.4788;0.0052;0.1855;0.2784;0.2092;0.1952;0.1626;0.0017;0.0748;0.4445;0.3798;0.1092	0.185456	7	CESC;DLBC;ESCA;HNSC;LAML;OV;STAD	-0.42;-0.427;-0.2052;-0.2855;-0.1664;-0.166;-0.1188	-0.205198	4	BRCA;CESC;DLBC;SKCM	0.4788;-0.42;-0.427;0.3798	0.423478	3	Bladder;Brain;Testis	0.3273;0.2406;0.0858	0.240566	17	Adrenal Gland;Blood;Breast;Cervix Uteri;Colon;Esophagus;Kidney;Liver;Lung;Muscle;Ovary;Pancreas;Prostate;Skin;Stomach;Thyroid;Uterus	-0.1214;-0.0525;-0.5671;-0.4455;-0.5207;-0.6705;-0.6001;-0.3858;-0.1548;-0.0289;-0.2514;-0.0449;-0.0722;-0.1361;-0.3097;-0.1982;-0.3606	-0.251399	2	Kidney;Uterus	-0.6001;-0.3606	0.48033
PHLDA2	22	ACC;BLCA;BRCA;CESC;COADREAD;DLBC;ESCA;GBMLGG;HNSC;LUAD;LUSC;OV;PAAD;PCPG;PRAD;SARC;SKCM;STAD;TGCT;THCA;UCEC;UCS	0.0643;0.2603;0.2155;0.3082;0.1579;0.4195;0.1672;0.3654;0.3805;0.1108;0.2038;0.122;0.0779;0.0782;0.19;0.1847;0.2648;0.1185;0.5158;0.1516;0.322;0.4253	0.196925	2	KIPAN;LIHC	-0.0121;-0.0397	-0.02592	6	BLCA;DLBC;HNSC;TGCT;UCEC;UCS	0.2603;0.4195;0.3805;0.5158;0.322;0.4253	0.399998	8	BLCA;COAD;ESCA;HNSC;KIPAN;LIHC;OV;SKCM	0.0639;0.0494;0.4575;0.2069;0.0997;0.1635;0.0993;0.0318	0.0995008	10	BRCA;CESC;LGG;LUAD;LUSC;PAAD;PRAD;SARC;STAD;THCA	-0.1414;-0.1808;-0.0788;-0.0018;-0.0558;-0.1276;-0.2994;-0.1413;-0.2459;-0.7486	-0.141333	2	ESCA;THCA	0.4575;-0.7486	0.603061	17	Adrenal Gland;Bladder;Brain;Breast;Cervix Uteri;Colon;Esophagus;Kidney;Liver;Lung;Ovary;Pancreas;Skin;Stomach;Testis;Thyroid;Uterus	0.1461;0.4091;0.1214;0.0732;0.5273;0.5788;0.6679;0.2815;0.3644;0.1332;0.1637;0.2186;0.0933;0.0337;0.1825;0.0632;0.227	0.182526	3	Blood;Muscle;Prostate	-0.249;-0.0115;-0.1015	-0.101454
PI3	13	BLCA;CESC;COADREAD;ESCA;HNSC;LUAD;LUSC;OV;PAAD;PRAD;STAD;UCEC;UCS	0.253;0.3367;0.0889;0.5583;0.4136;0.1329;0.4692;0.162;0.177;0.0798;0.1401;0.405;0.3737	0.252999	0				6	BLCA;ESCA;HNSC;LUSC;UCEC;UCS	0.253;0.5583;0.4136;0.4692;0.405;0.3737	0.409318													8	Cervix Uteri;Esophagus;Kidney;Liver;Lung;Prostate;Skin;Testis	0.3909;0.6653;0.3226;0.2377;0.3329;0.3596;0.2499;0.0983	0.327723	1	Bladder	-0.4091	-0.409091	3	Lung;Prostate;Skin	0.3329;0.3596;0.2499	0.332865
PKMYT1	23	ACC;BLCA;BRCA;CESC;COADREAD;DLBC;ESCA;GBMLGG;HNSC;LIHC;LUAD;LUSC;OV;PAAD;PCPG;PRAD;SARC;SKCM;STAD;TGCT;THCA;UCEC;UCS	0.7257;0.1912;0.4128;0.231;0.181;0.123;0.3167;0.239;0.1125;0.3126;0.2257;0.0822;0.2849;0.1924;0.0383;0.2438;0.3974;0.3091;0.0762;0.3196;0.2662;0.2816;0.0183	0.239001	2	KIPAN;LAML	-0.0426;-0.087	-0.0647818	6	ACC;BRCA;LIHC;OV;PRAD;SARC	0.7257;0.4128;0.3126;0.2849;0.2438;0.3974	0.35498	14	BRCA;CESC;COAD;KIPAN;LGG;LIHC;LUAD;LUSC;OV;PAAD;SARC;SKCM;STAD;THCA	0.1942;0.2269;0.135;0.2336;0.2876;0.3501;0.2533;0.0802;0.372;0.1235;0.5292;0.1738;0.0326;0.078	0.210568	6	BLCA;DLBC;ESCA;HNSC;LAML;PRAD	-0.0598;-0.2317;-0.1334;-0.356;-0.2122;-0.0748	-0.172791					13	Adrenal Gland;Breast;Cervix Uteri;Colon;Esophagus;Kidney;Liver;Lung;Ovary;Pancreas;Stomach;Thyroid;Uterus	0.149;0.0987;0.5182;0.5305;0.6178;0.1307;0.0313;0.0675;0.1349;0.1948;0.0847;0.167;0.0169	0.134946	7	Bladder;Blood;Brain;Muscle;Prostate;Skin;Testis	-0.0727;-0.7216;-0.1257;-0.0894;-0.226;-0.0689;-0.104	-0.103993
PKP3	17	BLCA;BRCA;CESC;COADREAD;ESCA;HNSC;LUAD;LUSC;OV;PAAD;PRAD;SARC;SKCM;STAD;THCA;UCEC;UCS	0.2479;0.1401;0.5156;0.0572;0.5075;0.3835;0.074;0.2394;0.0698;0.0078;0.1314;0.2666;0.2258;0.0749;0.1285;0.3302;0.2617	0.225779	2	KIPAN;TGCT	-0.1334;-0.009	-0.0712263	6	BLCA;CESC;ESCA;HNSC;LUSC;UCEC	0.2479;0.5156;0.5075;0.3835;0.2394;0.3302	0.356851	18	BLCA;BRCA;CESC;COAD;DLBC;ESCA;HNSC;KIPAN;LGG;LIHC;LUAD;LUSC;OV;PAAD;PRAD;SARC;SKCM;STAD	0.2578;0.3941;0.1846;0.3005;0.0693;0.412;0.0555;0.0662;0.2503;0.465;0.1664;0.0622;0.0086;0.0443;0.4865;0.1061;0.0302;0.026	0.136258	2	LAML;THCA	-0.0169;-0.4523	-0.234615	1	ESCA	0.412	0.412036	9	Bladder;Cervix Uteri;Colon;Esophagus;Lung;Pancreas;Prostate;Skin;Thyroid	0.2273;0.2818;0.4794;0.5591;0.2365;0.1383;0.0036;0.0593;0.0913	0.227273	11	Adrenal Gland;Blood;Brain;Breast;Kidney;Liver;Muscle;Ovary;Stomach;Testis;Uterus	-0.0734;-0.1186;-0.0899;-0.5026;-0.1859;-0.0879;-0.0254;-0.147;-0.0596;-0.0315;-0.1748	-0.0898751
PSMA6	23	ACC;BLCA;BRCA;CESC;COADREAD;DLBC;ESCA;GBMLGG;HNSC;KIPAN;LIHC;LUAD;LUSC;OV;PAAD;PRAD;SARC;SKCM;STAD;TGCT;THCA;UCEC;UCS	0.1991;0.1534;0.3718;0.2597;0.1823;0.3635;0.3351;0.215;0.2168;0.2911;0.2864;0.2168;0.2127;0.2651;0.309;0.1887;0.3861;0.287;0.3534;0.2808;0.2677;0.205;0.236	0.265105	2	LAML;PCPG	-0.0712;-0.006	-0.0385697	6	DLBC;KIPAN;LIHC;PAAD;SARC;STAD	0.3635;0.2911;0.2864;0.309;0.3861;0.3534	0.33119	9	BLCA;BRCA;COAD;HNSC;KIPAN;LGG;PAAD;SARC;THCA	0.2168;0.2815;0.2345;0.2926;0.4279;0.0692;0.0039;0.5437;0.0624	0.234512	11	CESC;DLBC;ESCA;LAML;LIHC;LUAD;LUSC;OV;PRAD;SKCM;STAD	-0.2854;-0.1147;-0.2951;-0.3755;-0.0058;-0.0372;-0.0031;-0.2292;-0.2433;-0.0104;-0.0301	-0.114747					14	Adrenal Gland;Brain;Breast;Cervix Uteri;Colon;Esophagus;Kidney;Liver;Lung;Muscle;Ovary;Skin;Stomach;Uterus	0.095;0.1001;0.1293;0.3455;0.4483;0.2502;0.0931;0.3491;0.2372;0.1362;0.089;0.0321;0.259;0.0247	0.132772	6	Bladder;Blood;Pancreas;Prostate;Testis;Thyroid	-0.6636;-0.4454;-0.2206;-0.0766;-0.1554;-0.3134	-0.267003	1	Bladder	-0.6636	0.663636
PTCH1	2	ACC;LAML	0.0108;0.0543	0.0325648	23	BLCA;BRCA;CESC;COADREAD;DLBC;ESCA;GBMLGG;HNSC;KIPAN;LIHC;LUAD;LUSC;OV;PAAD;PCPG;PRAD;SARC;SKCM;STAD;TGCT;THCA;UCEC;UCS	-0.2819;-0.0407;-0.3316;-0.1777;-0.2087;-0.3351;-0.2168;-0.3562;-0.0822;-0.1969;-0.2514;-0.1258;-0.3066;-0.3433;-0.0681;-0.1573;-0.2023;-0.2819;-0.2668;-0.0491;-0.2635;-0.3501;-0.0545	-0.216753	6	BLCA;HNSC;OV;PAAD;STAD;UCEC	-0.2819;-0.3562;-0.3066;-0.3433;-0.2668;-0.3501	0.324955	11	CESC;DLBC;ESCA;HNSC;KIPAN;LGG;LUSC;OV;PRAD;SARC;STAD	0.0546;0.0014;0.1549;0.1862;0.207;0.0978;0.1186;0.1308;0.6923;0.2454;0.0901	0.130843	8	BLCA;BRCA;COAD;LIHC;LUAD;PAAD;SKCM;THCA	-0.0294;-0.4002;-0.069;-0.291;-0.0077;-0.1265;-0.2025;-0.0936	-0.110061	1	BRCA	-0.4002	0.400219	4	Bladder;Colon;Muscle;Testis	0.3727;0.3558;0.0337;0.1964	0.276118	16	Adrenal Gland;Blood;Brain;Breast;Cervix Uteri;Esophagus;Kidney;Liver;Lung;Ovary;Pancreas;Prostate;Skin;Stomach;Thyroid;Uterus	-0.3091;-0.6807;-0.0099;-0.0206;-0.5818;-0.4852;-0.5305;-0.0064;-0.2963;-0.0456;-0.225;-0.189;-0.129;-0.2527;-0.0302;-0.2286	-0.226768	1	Adrenal Gland	-0.3091	0.30912
PTTG1	22	ACC;BLCA;BRCA;CESC;COADREAD;ESCA;GBMLGG;HNSC;KIPAN;LIHC;LUAD;LUSC;OV;PAAD;PRAD;SARC;SKCM;STAD;TGCT;THCA;UCEC;UCS	0.6673;0.1126;0.5268;0.1816;0.1151;0.2293;0.3352;0.04;0.0576;0.3499;0.1595;0.0888;0.2497;0.2994;0.2775;0.3484;0.4183;0.2386;0.3285;0.1577;0.2864;0.28	0.263602	3	DLBC;LAML;PCPG	-0.043;-0.0627;-0.035	-0.0429874	6	ACC;BRCA;LIHC;PAAD;PRAD;SKCM	0.6673;0.5268;0.3499;0.2994;0.2775;0.4183	0.384093	8	BRCA;CESC;COAD;KIPAN;LUAD;SARC;SKCM;THCA	0.163;0.2554;0.12;0.167;0.073;0.3413;0.2571;0.078	0.164997	12	BLCA;DLBC;ESCA;HNSC;LAML;LGG;LIHC;LUSC;OV;PAAD;PRAD;STAD	-0.0356;-0.1779;-0.1631;-0.047;-0.0974;-0.0867;-0.1399;-0.0937;-0.0252;-0.0691;-0.5801;-0.0965	-0.0951124					14	Adrenal Gland;Breast;Cervix Uteri;Colon;Esophagus;Kidney;Liver;Lung;Muscle;Pancreas;Prostate;Stomach;Thyroid;Uterus	0.1364;0.0795;0.5818;0.4479;0.6285;0.0227;0.2693;0.0501;0.061;0.1905;0.1433;0.1162;0.1388;0.096	0.137606	6	Bladder;Blood;Brain;Ovary;Skin;Testis	-0.0091;-0.8657;-0.1206;-0.0134;-0.0058;-0.1672	-0.0669899
RAB42	17	BRCA;COADREAD;DLBC;GBMLGG;KIPAN;LIHC;LUAD;OV;PAAD;PCPG;PRAD;SARC;SKCM;STAD;TGCT;THCA;UCEC	0.4023;0.2641;0.1216;0.3511;0.0703;0.2179;0.3327;0.2971;0.2041;0.025;0.2385;0.2059;0.1322;0.1255;0.3039;0.3111;0.335	0.238477	7	BLCA;CESC;ESCA;HNSC;LAML;LUSC;UCS	-0.0144;-0.1733;-0.0808;-0.1901;-0.0384;-0.0705;-0.104	-0.0808116	6	BRCA;COADREAD;LUAD;OV;PRAD;UCEC	0.4023;0.2641;0.3327;0.2971;0.2385;0.335	0.314884													9	Adrenal Gland;Brain;Breast;Colon;Kidney;Liver;Lung;Pancreas;Stomach	0.1993;0.1639;0.3114;0.3833;0.1712;0.2642;0.0407;0.2077;0.0036	0.199291	11	Bladder;Blood;Cervix Uteri;Esophagus;Muscle;Ovary;Prostate;Skin;Testis;Thyroid;Uterus	-0.0545;-0.3876;-0.1;-0.1907;-0.196;-0.0099;-0.0031;-0.1591;-0.0704;-0.0921;-0.0537	-0.0921277
RAC2	23	BLCA;BRCA;CESC;COADREAD;ESCA;GBMLGG;HNSC;KIPAN;LAML;LIHC;LUAD;LUSC;OV;PAAD;PCPG;PRAD;SARC;SKCM;STAD;TGCT;THCA;UCEC;UCS	0.2984;0.2594;0.2132;0.1213;0.3042;0.398;0.1415;0.0916;0.287;0.1686;0.209;0.1409;0.2222;0.0951;0.3398;0.1902;0.3909;0.415;0.1077;0.457;0.3145;0.1626;0.4801	0.222161	2	ACC;DLBC	-0.2689;-0.1675	-0.21819	6	BLCA;GBMLGG;PCPG;SARC;SKCM;UCS	0.2984;0.398;0.3398;0.3909;0.415;0.4801	0.394435	8	BLCA;DLBC;ESCA;HNSC;LAML;LGG;LIHC;OV	0.0879;0.1506;0.3378;0.1218;0.0565;0.0294;0.1808;0.2122	0.136232	12	BRCA;CESC;COAD;KIPAN;LUAD;LUSC;PAAD;PRAD;SARC;SKCM;STAD;THCA	-0.2747;-0.1838;-0.0265;-0.0677;-0.1084;-0.2433;-0.164;-0.4491;-0.3574;-0.2497;-0.0646;-0.1872	-0.185499					18	Adrenal Gland;Bladder;Blood;Brain;Breast;Cervix Uteri;Colon;Esophagus;Kidney;Liver;Lung;Muscle;Pancreas;Prostate;Stomach;Testis;Thyroid;Uterus	0.1967;0.3364;0.5619;0.4022;0.1198;0.3455;0.5404;0.3929;0.346;0.1152;0.3885;0.1699;0.3253;0.1202;0.2011;0.215;0.1904;0.3128	0.319064	2	Ovary;Skin	-0.0288;-0.1142	-0.0715173	4	Brain;Lung;Pancreas;Uterus	0.4022;0.3885;0.3253;0.3128	0.356919
RANBP1	22	ACC;BLCA;BRCA;COADREAD;DLBC;ESCA;GBMLGG;KIPAN;LIHC;LUAD;LUSC;OV;PAAD;PCPG;PRAD;SARC;SKCM;STAD;TGCT;THCA;UCEC;UCS	0.4816;0.0547;0.4434;0.2604;0.0784;0.1841;0.1111;0.1795;0.2347;0.2859;0.0214;0.1979;0.2858;0.0778;0.1369;0.3522;0.0017;0.2082;0.3729;0.2237;0.1961;0.2956	0.20308	3	CESC;HNSC;LAML	-0.0595;-0.0597;-0.184	-0.0597135	6	ACC;BRCA;COADREAD;LIHC;LUAD;PAAD	0.4816;0.4434;0.2604;0.2347;0.2859;0.2858	0.28585	12	BRCA;ESCA;KIPAN;LAML;LGG;LIHC;LUAD;LUSC;OV;PRAD;SARC;SKCM	0.2635;0.0434;0.4359;0.094;0.382;0.057;0.1323;0.0237;0.1428;0.5426;0.5286;0.2169	0.179825	8	BLCA;CESC;COAD;DLBC;HNSC;PAAD;STAD;THCA	-0.2067;-0.2162;-0.073;-0.4125;-0.3841;-0.1576;-0.1397;-0.1794	-0.193046	1	LGG	0.382	0.38205	11	Cervix Uteri;Colon;Esophagus;Liver;Lung;Muscle;Ovary;Pancreas;Prostate;Stomach;Thyroid	0.4909;0.0158;0.5392;0.0325;0.1247;0.1218;0.1043;0.1063;0.1701;0.0596;0.0386	0.106257	9	Adrenal Gland;Bladder;Blood;Brain;Breast;Kidney;Skin;Testis;Uterus	-0.0536;-0.1727;-0.8361;-0.0392;-0.0049;-0.0125;-0.0873;-0.2082;-0.1093	-0.0872607
[truncated: 22,140 more rows]

## Sheet: APOBEC3B
data_source	TCGA	TCGA	TCGA	TCGA	TCGA	TCGA	TCGA	TCGA	TCGA	TCGA	TCGA	TCGA	CCLE	CCLE	CCLE	CCLE	CCLE	CCLE	CCLE	CCLE	CCLE	CCLE	CCLE	CCLE	GTEx	GTEx	GTEx	GTEx	GTEx	GTEx	GTEx	GTEx	GTEx	GTEx	GTEx	GTEx
[truncated: 22,573 more rows]

## Sheet: APOBEC3C
data_source	TCGA	TCGA	TCGA	TCGA	TCGA	TCGA	TCGA	TCGA	TCGA	TCGA	TCGA	TCGA	CCLE	CCLE	CCLE	CCLE	CCLE	CCLE	CCLE	CCLE	CCLE	CCLE	CCLE	CCLE	GTEx	GTEx	GTEx	GTEx	GTEx	GTEx	GTEx	GTEx	GTEx	GTEx	GTEx	GTEx
[truncated: 22,573 more rows]

## Sheet: APOBEC3D
data_source	TCGA	TCGA	TCGA	TCGA	TCGA	TCGA	TCGA	TCGA	TCGA	TCGA	TCGA	TCGA	CCLE	CCLE	CCLE	CCLE	CCLE	CCLE	CCLE	CCLE	CCLE	CCLE	CCLE	CCLE	GTEx	GTEx	GTEx	GTEx	GTEx	GTEx	GTEx	GTEx	GTEx	GTEx	GTEx	GTEx
[truncated: 22,573 more rows]

[truncated: 3 more sheets: APOBEC3F, APOBEC3G, APOBEC3H]
