# Supplementary material for: Pan-cancer transcriptomic analysis dissects immune and proliferative functions of APOBEC3 cytidine deaminases
Source: Nucleic Acids Res. 2019 Jan 9;47(3):1178–94. doi: 10.1093/nar/gky1316 (PMC6379723; doi:10.1093/nar/gky1316)
Supplement: Supplementary Data [file gky1316_supplemental_files.zip › TableS12_gsea_apobec.txt]

### Gene set enrichment analysis results for APOBEC3 co-expression partners ###

# Joseph Ng November 2018

# DESCRIPTION
Gene set enrichment analysis was performed using the GSEA algorithm as implemented in R fgsea package. (See Methods)
Included here were the Normalized Enrichment Scores (NES) from the GSEA procedure. These were directly used in the PCA visualisation in Fig 6C.
GSEA were carried for the curated gene sets (see main text Methods), as well as two Gene Ontoloy (GO) gene sets: Cell Cycle and Immune Response (data with header named “*_GO”).

# CONTENT
data were listed here with the header corresponding to the cohort and gene sets under which the GSEA was performed.
They were separated by a header in the format "===== <header>  =====" and "===== END =====", betweeen which the NES table was listed. See Supp Table 1 for explanations of the abbreviations. Each row is a gene set included in this analysis and the results for co-expression partners for each APOBEC3 gene are arranged by columns.
The NES table of the cohort but the partners were extracted from the median of randomised, resampling procedure (see Methods). These were listed under the header "===== <cohort>_random_gsea =====", "===== <cohort>_random_gsea_GO =====".

===== CCLE_BLCA_gsea =====
APOBEC3A	APOBEC3B	APOBEC3C	APOBEC3D	APOBEC3F	APOBEC3G	APOBEC3H
BER	0	1.32805025460338	0	0	0	-1.35736111689063	-0.720697315527128
CR	0	0	0	0	0	0	0
CS	0	0	0	0	0	0	0
DR	0	0	0	0	0	0	0
FA	0	0	-1.34835066838598	-0.889441288281466	0	0	-1.02889044294704
HR	0	0	0	1.00447975527038	0	0	0
MMR	0	0	0	0	-0.6139138193758	0	0.936264850315252
NER	-1.30368777308896	1.23822819203856	-1.1857581749828	1.20588214492368	-1.49055053982905	-1.34685942737932	0.884359463533672
NHEJ	0	0	-1.06390408902784	0	-1.5575870617306	0.840804749040177	0
P53	0	0	0	0	0	0	0
TLS	0.843733542237367	0	0	1.20588214492368	0	0.768937426294413	-1.41194441166796
TM	0	0	0	0	0	-1.21826409458851	0
UR	0	0	0	0	-0.676256598406251	0	0
CPF	1.24280436456194	1.52054421982335	-1.29237761685879	0	-0.945912417326453	0	0.879284940752261
G1/S	0	-0.703716566860597	0	0	0	0	-1.14424602434394
S	0	0	0	0	0	0	0
G2	0	1.09068149759201	0	0	0	0	0
G2/M	1.36661066700419	1.43860190604265	0	1.83422735927422	0	0	0
M/G1	0	0	0	0	0	0	0
Tcells	0	0	0	0	0	0	0
ActivatedCD4	0	1.69511742277445	0	0	-0.729680425315236	1.07886628689267	-1.46858401557441
ActivatedCD8	0	0	1.59927287427317	-0.742556867737415	0	0	0
Central_mCD4	0	0	0	0	0	0	0
Central_mCD8	0	0	0	0	0	0	0
CytotoxicCells	0	0	0	0	0	0	0
Effector_mCD4	0	0	0	0	0	0	0
Effector_mCD8	1.45771804480447	1.74739271920837	1.01784854015413	0	0	0	0
TFH	0	0	0	0	0	0	0
TGD	0	0	0	0	0	0	0
Th1	0	0	0	0	0	-1.15598861371498	0
Th17	0	0	0	0	0	0	0
Th2	0	0	0	0	0	0	0
Treg	0	0	0	0	0	0	0
ImmatureB	0	0	0	0	0	0	0
ActivatedB	0	0	0	0	0	0	0
MemoryB	0	0	0	0	0	0	0
DC	0	0	0	0	0	0	0
iDC	0	0	0	0	0	0	0
pDC	0	0	1.145474621619	0	0	0	0
mDC	0	0	0	0	0	0	0
MDSC	0	0	0.691676368964828	1.06115008368995	0.773801565739674	0	-0.641059921947548
Monocytes	0	0	0	0	0	0	0
Neutrophils	0	0	0	0	0	0	0
Eosinophil	0	0	0	0	0	0	0
Macrophages	0	0	0	0	0	0	0
MastCells	-1.1212723646082	0	0	0	0	0	0
NK	0	0	0	0	0	0	0
NK56_bright	0	0	0	0	0	0	0
NK56_dim	0	-0.832970630161523	0	0	0	0	0
NKT	0	0	0	0	0	0	0

===== END =====

===== CCLE_BLCA_gsea_GO =====
APOBEC3A	APOBEC3B	APOBEC3C	APOBEC3D	APOBEC3F	APOBEC3G	APOBEC3H
GO_CELL_CYCLE	-1.22816762065709	1.90807728693406	-1.09927814762585	1.04738945465981	-2.06457875546379	0.637907789324783	-2.40518344971244
GO_IMMUNE_RESPONSE	2.48529522110017	1.23710262621677	-1.18786374770394	-1.65627661525235	2.42657017583845	-1.04453836346037	0.693031621891889

===== END =====

===== CCLE_BLCA_random_gsea =====
APOBEC3A	APOBEC3B	APOBEC3C	APOBEC3D	APOBEC3F	APOBEC3G	APOBEC3H
BER	0	0	0	0	0	-1.23549990836944	-0.940871255368394
CR	0	0	0	0	0	0	-1.12531332558401
CS	0	0	0	0	0	0	0
DR	0	0	0	0	0	0	0
FA	0	0	-1.14078827974646	-1.01284531313515	0	0	0
HR	0	0	-0.587180159469663	0.975387591741962	0	0	0
MMR	0	0	0	0	-0.797025791939302	0	0
NER	-1.72528666224966	1.10679688281742	-0.878077122181756	1.25203211834465	-1.27449843505538	-1.27738561298184	1.17226082489667
NHEJ	0	0	-1.34477029003225	0	-1.59972853845694	-0.982652691375594	0
P53	0	0	0	0	0	0	0
TLS	0	0	0	1.25203211834465	-1.16608913964971	0.786174986459554	-1.0701092756497
TM	0	0	0	0	-0.867278797614468	0	0
UR	0	0	0	0	-0.607815920611109	0	0
CPF	0.988661480809521	1.53451803706288	-1.07665541872779	0	-0.818709799163457	0	0.968805206732354
G1/S	0	0.888596173833969	0	0	0	0	-1.42681236753293
S	0	0	0	0	0	0	0
G2	0	1.05722740385024	0	0	0	0	0
G2/M	1.02005171096115	1.13348488315829	0	1.66810157250798	0	0	0
M/G1	0	0	0	0	0	0	0
Tcells	0	0	0	0	0	0	0
ActivatedCD4	0	1.51083720315759	0	0	0	0	-1.42681236753293
ActivatedCD8	0	0	1.61572288463378	0.489105101410796	0	0	0
Central_mCD4	0	0	0	0	0	0	0
Central_mCD8	0	0	0	0	0	0	0
CytotoxicCells	0	0	0	0	0	0	0
Effector_mCD4	0	0	0	0.720033123004064	0	0	0
Effector_mCD8	1.11568155886376	1.53262562212381	1.06663482425926	0	0	0	0
TFH	0	0	0	0	0	0	0
TGD	0	0	0	0	0	0	0
Th1	0	0	0	0	0	-1.16305171552359	0
Th17	0	0	0	0	0	0	0
Th2	0	0	0	0	0	0	0
Treg	0	0	0	0	0	0	0
ImmatureB	0	0	0	0	0	0	0
ActivatedB	0	0	0	0	0	0	0
MemoryB	0	0	0	0	0	0	0
DC	0	0	0	0	0	0	0
iDC	0	0	0	0	0	0	0
pDC	0	0	1.10868104261756	0	0	0	0
mDC	0	0	0	0	0	0	0
MDSC	0	0	0.787050023428163	0.976717368113223	0.791316601395425	0	0.691676648918111
Monocytes	0	0	0	0	0	0	0
Neutrophils	0	0	0	0	0	0	0
Eosinophil	0	0	0	0	0	0	0
Macrophages	0	0	0	0	0	0	0
MastCells	0	0	0	0	0	0	0
NK	0	0	0	0	0	0	0
NK56_bright	0	0	0	0	0	0	0
NK56_dim	0	-0.711761121528477	0	0	0	0	0
NKT	0	0	0	0	0	0	0

===== END =====

===== CCLE_BLCA_random_gsea_GO =====
APOBEC3A	APOBEC3B	APOBEC3C	APOBEC3D	APOBEC3F	APOBEC3G	APOBEC3H
GO_CELL_CYCLE	-1.20992020191611	2.01540558242996	-1.10453268036803	0.754573451303355	-1.77288475051358	0.568177475143697	-2.37369817467091
GO_IMMUNE_RESPONSE	2.45270259839359	1.29683170782566	-0.994788542276473	-1.57415984455186	1.84061344786614	-0.644819140276433	-0.450406888855012

===== END =====

===== CCLE_BRCA_gsea =====
APOBEC3A	APOBEC3B	APOBEC3C	APOBEC3D	APOBEC3F	APOBEC3G	APOBEC3H
BER	0	0	0.995487532598807	1.11829683130433	-0.747989108467199	0.694878568584525	1.08654718122714
CR	0	1.10330140547549	0	0	0	0	0
CS	0	1.34956533668383	0	0	0	0	0
DR	0	0	0	0	0	0	0
FA	0	0.884358160309508	0	0	0	0	0
HR	0	0.696553657823693	0	-0.811052641820652	0	0	1.11925261477578
MMR	0	1.05621723599719	0	0	0	0	1.08654718122714
NER	0	0	0	0.839902261485956	0	0	1.08850191035835
NHEJ	0	1.39231097322071	0	-0.821950806084817	0	0	0
P53	0	0	0	0	0	0	0
TLS	0	0	0	0	0	0	0
TM	-1.58544710887796	0	0	-0.817499976640626	0	0	0
UR	0	0	0	0	0	0	0
CPF	0	1.78791459641664	0	0	0	0	0
G1/S	0	1.66408338541093	0	0	0	0	0
S	0	0	0	0	0	0	0
G2	0	1.57049062311606	0	0	0	0	0
G2/M	0	3.47633003645539	0	0	0	0	-0.710015576309603
M/G1	0	1.4006732012881	0	0	0	0	0
Tcells	0	0	1.36595914230985	0	0.921364563500664	0	0
ActivatedCD4	0	2.2617135812016	0	0	0	0	0
ActivatedCD8	0	1.195798613637	0	0	0	0	0
Central_mCD4	0	0	0.735208953833341	1.10123894068621	1.44128758124323	1.2093087350796	-1.28023533966706
Central_mCD8	0	0	0	0	0	0	0
CytotoxicCells	0	0	0	0	0	0	0
Effector_mCD4	0	0	0	0	0	0	0
Effector_mCD8	0	0	1.03924950025581	0	0	0	0
TFH	0	0	0	0	0	0	0
TGD	0	0	-1.26610142029908	0	1.05901093034215	0	-1.44210417571691
Th1	0	0	1.39524698899307	0	0	0	1.02113631412985
Th17	0	0	0	0	0	0	0
Th2	0	0	0.911251298161693	1.65471136165285	1.52232821236684	1.80323859946728	0
Treg	0	0	0	0	0	0	0
ImmatureB	0	0	1.48172924037694	-0.742494112063674	0.874943530928176	0.686753959440823	0
ActivatedB	0	0	0	0	0	0	0
MemoryB	0	0.859295378438389	0	0	0	0	0
DC	-1.04527936543574	0	0	0	0	0	0
iDC	0	0	0.651628540671042	0	0	0	0
pDC	0.761817891707291	0	0	0	0	0	-1.50832324501004
mDC	0	0	0	0	0	0	0
MDSC	0	-0.809008160036917	0	1.23154208004401	1.58851639551322	0	0
Monocytes	0	0	-0.701753887995225	1.19379366379745	0	0	0
Neutrophils	0	0	0	0	0	0	0
Eosinophil	0	0	0	0	-0.928709817474376	0	0
Macrophages	0	0	0	0	0	0	0
MastCells	0	0	1.60815047959883	0	0	1.01073246339567	0
NK	0	0	0.903549581919066	0	0	0	0
NK56_bright	0	0	0	0	0	0	0
NK56_dim	0	0	1.00751596312216	0	1.44731493813427	0	0
NKT	0	0	0	0	0	0	0

===== END =====

===== CCLE_BRCA_gsea_GO =====
APOBEC3A	APOBEC3B	APOBEC3C	APOBEC3D	APOBEC3F	APOBEC3G	APOBEC3H
GO_CELL_CYCLE	-1.23054498450421	4.2922515300713	0.712536432587689	1.13080818605706	-0.624659643618375	0.765676662680888	-1.03559573947349
GO_IMMUNE_RESPONSE	1.02235826528634	1.10469631008133	2.67151130520823	2.30201875021616	2.87123325938371	2.12076085252335	1.7360871438012

===== END =====

===== CCLE_BRCA_random_gsea =====
APOBEC3A	APOBEC3B	APOBEC3C	APOBEC3D	APOBEC3F	APOBEC3G	APOBEC3H
BER	0	0	0	1.22670697558238	-1.53744780671775	0	0
CR	0	1.06589207765686	0	0	0	0	0
CS	0	1.47113038541644	0	0	0	0	0
DR	0	0	0	0	0	0	0
FA	0	0	0	0	0	0	0.666094280693649
HR	0	-1.10550510087364	0	-1.11217678691371	0	0	0
MMR	0	1.30525029860436	0	0	0	0	0
NER	0	0	0	1.01586671415416	0	0	0.827039476769982
NHEJ	0	1.29613982273399	0	-0.937616125707742	0	0	0
P53	0	0	0	0	0	0	0
TLS	0	0	0	0	0	0	0
TM	-1.47056424013699	0	0	-0.931136182393905	0	0	0
UR	0	0	0	0	0	0	0
CPF	0	1.35702328762989	0	0	0	0	0
G1/S	0	1.54997724027889	0	0	0	0	0
S	0	0	0	0	0	0	0
G2	0	1.5341386282603	0	0	0	0	0
G2/M	0	3.24425636665711	0	0	0	0	-0.800397758834972
M/G1	0	1.29777035419975	0	0	0	0	0
Tcells	0	0	1.42859116060142	-1.07788058643619	0.962050436664552	0	0
ActivatedCD4	0	2.32314905538356	0	0	0	0	0
ActivatedCD8	0	1.4174494646735	0	0	0	0	0
Central_mCD4	0	0	1.11440729822538	1.06857677951121	1.10509219983793	1.49969634057461	-1.03137626515535
Central_mCD8	0	0	0	0.896071111069939	0	0	0
CytotoxicCells	0	0	0	0	0	0	0
Effector_mCD4	0	0	0	0	0	0	0
Effector_mCD8	0	0	1.26190238181403	0	0	0	0
TFH	0	0	0	0	0	0	0
TGD	0	0	-1.23476702100047	0	-1.05820251014521	0	-1.07943322374682
Th1	0	0	1.1471839834673	0.828985573342778	0	0.972298473218907	1.24660102811381
Th17	0	0	0	0	0	0	0
Th2	1.09871825143093	0	0.770252103185189	1.29399169748568	1.57669377120024	1.73986123497268	0
Treg	0	0	0	0	0	0	0
ImmatureB	0	0	1.69892485170634	0.595604862671347	1.23454023843053	0.927814229346147	0
ActivatedB	0	0	0	0	0	0	0
MemoryB	0	0	0	0	0	0	0
DC	-1.04457229084141	0	0	0	0	0	0
iDC	0	0	0.725181619550341	1.02545036240089	0.504965130818721	0	0
pDC	0	0	0	0	0	0	-1.28275112547996
mDC	0	0	0	0	0	0	0
MDSC	0	0	0	1.17399691022532	1.59896345723414	0	0
Monocytes	0	0	-0.957291285944182	-1.12197570133585	0	0	0
Neutrophils	0	0	0	0	0	0	0
Eosinophil	0	0	0	0	-0.873629427945461	0	0
Macrophages	0	0	0	0	0	0	0
MastCells	0	0	1.60038376852185	0	0	1.14745449545744	0
NK	0	0	0	0	0	0	0
NK56_bright	0	0	0	0	0	0	0
NK56_dim	0	0	-0.938792903607097	0	1.41635203175615	0	0
NKT	0	0	0	0	0	0	0

===== END =====

===== CCLE_BRCA_random_gsea_GO =====
APOBEC3A	APOBEC3B	APOBEC3C	APOBEC3D	APOBEC3F	APOBEC3G	APOBEC3H
GO_CELL_CYCLE	-1.3590223806892	4.20961660354894	-0.935524231596987	-0.553906772415171	-0.82076334724594	0.904607951308983	-0.955382631114092
GO_IMMUNE_RESPONSE	-0.607108890589446	1.51381491342439	2.82944172234454	1.97131184584541	3.06433108651501	1.85565298326406	1.48018647752872

===== END =====

===== CCLE_CESC_gsea =====
APOBEC3A	APOBEC3B	APOBEC3C	APOBEC3D	APOBEC3F	APOBEC3G	APOBEC3H
BER	0	-0.888747667522721	0	0	0	0	1.54340200055124
CR	0	0	0	0	0	0	0
CS	0	0	0	0	0	0	0
DR	0	0	0	0	0	0	0
FA	0	0	0	0	0	0	0
HR	0	1.20564714124915	0	-1.14873325894746	-0.909953077951887	-0.765128933605075	-0.894563026325302
MMR	0	0	0	0	0	0	0
NER	-0.984980283414116	-1.76282192585145	0.834071808295112	0.993782567171291	0.705100823332249	0.912188742730142	0.766998099732914
NHEJ	0	0	0	0	0	0	0
P53	0	0	-1.04881858894642	-0.753745275866845	0	0	0
TLS	0	0	0	0	0	0	0
TM	-1.0595405439116	0.925511481958904	0	0	0	0	0
UR	0	0.721116163929438	0	0	0	0	0
CPF	0	0	-0.857871299981771	-0.822318846039517	0	0	0
G1/S	0	0	0	0	0.78938133024335	0	0
S	0	0	0	0	0	0	0
G2	0	0	0	0	0	0	0
G2/M	1.17708840810712	1.27656756132263	0	0	0	0.85489796802697	0
M/G1	0	0	0	0	0	0	0
Tcells	0	1.23046928827487	1.60619572165428	0	0	0	0
ActivatedCD4	0	0	0	0	0	0	0
ActivatedCD8	0	1.35458002340345	0	0	0	0	0
Central_mCD4	0	0	0	0	0	0	0
Central_mCD8	0	0	0	0	0	0	0
CytotoxicCells	0	0	1.10373586862908	1.14714270787643	0	0	0
Effector_mCD4	0	0	0.754357876136766	0	0	0	0
Effector_mCD8	0	0	1.21089469082608	1.42691575593658	1.65614086772343	1.6143466777531	0
TFH	0	0	0	0	0	0	0
TGD	0	0	0	0	-0.750826151627682	0	0
Th1	0	0	0	0	0	0	0
Th17	0	0	0	0	0	0	0
Th2	0	0	0	0	0	0	0
Treg	0	0	0	0	0	0	0
ImmatureB	0	0	0	0	0	0	0
ActivatedB	0	0	0	0	0	0	0
MemoryB	0	0	0	0	0	0	0
DC	0	0	0	0	0	0	0
iDC	0	0	0	0	0	0	0
pDC	0	1.16664091020873	0	0	1.31815351318148	0	0
mDC	0	0	0	0	0	0	0
MDSC	-0.568342262936827	0	0	0	0	0	0.749881629433704
Monocytes	0	0	-0.850443842839071	0.898595681744872	-0.82471658507868	0.967780573606826	0
Neutrophils	0	0	0	0	0	0	0
Eosinophil	0	0	0	0	0	0	0
Macrophages	0	0	0	0	0	0	0
MastCells	0	0	0	0	-0.584969835826213	0.668670695172032	0
NK	0	0	0	0	0	0	0
NK56_bright	0	0	0	0	0	0	0
NK56_dim	0.966282421712695	0	0	0	0	0	0
NKT	0	0	0	0	0	0	0

===== END =====

===== CCLE_CESC_gsea_GO =====
APOBEC3A	APOBEC3B	APOBEC3C	APOBEC3D	APOBEC3F	APOBEC3G	APOBEC3H
GO_CELL_CYCLE	-1.27324210914753	1.31250356427807	0.872346628150806	1.05363600088268	1.21048300984281	1.6071568755316	-0.771904727999942
GO_IMMUNE_RESPONSE	-1.13620114623298	1.68803093856631	1.33862500446585	2.29362221062576	1.33366076744242	2.15612502595202	2.07921794235706

===== END =====

===== CCLE_CESC_random_gsea =====
APOBEC3A	APOBEC3B	APOBEC3C	APOBEC3D	APOBEC3F	APOBEC3G	APOBEC3H
BER	0	-0.573235319619674	0	0	0	0	1.14350586229577
CR	-1.18883938082861	0	0	0	0	0	0
CS	0	0	0	0	0	0	0
DR	0	0	0	0	0	0	0
FA	0	0	0	0	0	0	0
HR	0	0.719403452244328	0	-0.652229091100432	0	0.596438690729785	-0.62314250957412
MMR	0	0	0	0	0	0	-0.896654220162254
NER	0	-1.28733164678545	0.70287635244367	1.02197048010468	0.691701487994865	0.810885333478191	-0.828355158174669
NHEJ	0	-1.09928737105405	0	0	0	0	0
P53	0	0	-0.905269824074958	-0.893412821650457	0	0	0
TLS	0	0	0	0	0	0	0
TM	0	0.866921189407402	0	0	0	0	0
UR	0	0.65329498213942	1.21243573344545	0	0	0	0
CPF	0	0	0.641057974005641	0	0	0	1.01757715678199
G1/S	0	0	0	0	0.613036490848582	0	-0.985578605632891
S	0	0	0	0	0	0	0.892818872287308
G2	0	0	0	0	0	0	0
G2/M	0	1.37340659064826	0	0	0	0.890655430557398	0
M/G1	0	0	0	0	0	0	0
Tcells	1.36030813059915	1.4126467789525	1.56408427083293	0	0	0	1.16977493062949
ActivatedCD4	0	0	0	0	0	0	0
ActivatedCD8	-1.07502156341244	1.11911644450774	0	0	0	0	0
Central_mCD4	0	0	0	0	0	0	0
Central_mCD8	0	0	0	0	0	0	0
CytotoxicCells	0	0	0.999911079019668	1.33198276968239	0	0	0
Effector_mCD4	0	0	0.895390757170922	0	0	0	0
Effector_mCD8	0	0	1.12533546523816	1.60167420042451	1.65258644721264	1.58407634714188	0
TFH	0	0	0	0	0	0	0
TGD	0	0	0	0	-0.814934339468062	0	0
Th1	0	0	0	0	0	0	0
Th17	0	0	0	0	0	0	0
Th2	0	0	0	0	-1.05778394696152	0	0
Treg	0	0	0	0	0	0	0
ImmatureB	0	0	0	0	0	0	0
ActivatedB	0	0	0	0	0	0	0
MemoryB	0	0	0	0	0	0	0
DC	0	0	0	0	0	0	0
iDC	0	0	0	0	0	0	0
pDC	0	0	0	0	1.07356728636034	0	0
mDC	0	0	0	0	0	0	0
MDSC	0.522625194589864	0	0	-0.79231221029299	0	-0.921975394094612	0.904027774480138
Monocytes	0	0	-0.835187285924171	1.12775251569461	-0.943222508662438	0.960526363615118	0
Neutrophils	0	0	0	0	0	0	0
Eosinophil	0	0	0	0	0	0	0
Macrophages	0	0	0	0	0	0	0
MastCells	0	0	0	0	0	0.699976827294703	0
NK	0	0	0	0	0	0	0
NK56_bright	0	0	0	0	0	0	0
NK56_dim	0	0	0	0	0	0	0
NKT	0	0	0	0	0	0	0

===== END =====

===== CCLE_CESC_random_gsea_GO =====
APOBEC3A	APOBEC3B	APOBEC3C	APOBEC3D	APOBEC3F	APOBEC3G	APOBEC3H
GO_CELL_CYCLE	-1.1695332832302	1.48322891749902	0.690553732182601	1.12382738752041	1.21935817006583	1.7582108327752	-1.22539372511469
GO_IMMUNE_RESPONSE	-1.29375573816057	1.75604819070509	1.45394356640327	2.09455228628009	1.51316584749722	2.22084095536597	1.88831769110618

===== END =====

===== CCLE_COAD_gsea =====
APOBEC3A	APOBEC3B	APOBEC3C	APOBEC3D	APOBEC3F	APOBEC3G	APOBEC3H
BER	0	0	0	0	0	0	0
CR	0	0	0	0	0	0	0
CS	0	0	0	0	0	0	0
DR	0	0	0	0	0	0	0
FA	0	0	0	0	0	0	0.768517187487978
HR	0	0	0	0	0	0	0
MMR	0	0	0	0	0	0	0
NER	-1.33294424303361	0	0.775136403654266	0	-1.0435250399992	0	0
NHEJ	0	-0.593912790592614	0	0	0	-1.49932886275239	0
P53	0	0	0	0	0	0	0
TLS	0	0.591421825431271	0	0	0	0	0
TM	0	0	0	0	0	0	0
UR	0	-1.25909511605634	0	0	0	0	0
CPF	0	0	0.983974173877697	0.766283806524062	0.97957202081983	1.16433233918977	0.944962460125524
G1/S	0	0.650564007974398	0	0	0	0	0
S	0	0	0	0	0	0	0
G2	0	0	-1.20821006196281	0	0	0	0
G2/M	0	1.55998314823597	0	-0.919882315854723	0	0	-1.2597721607013
M/G1	0	0	0	0	0	0	0
Tcells	0	1.44456675556109	1.72414886616277	1.31011046887487	1.50029380328542	1.40193873300906	0
ActivatedCD4	0	1.19374165974019	0	0	0	0	0
ActivatedCD8	0	0	0	0.747499509515306	0	0	0
Central_mCD4	0	-0.568118445504568	0	0	0.844106141845499	1.22069950516759	0
Central_mCD8	0	0	0	0	0	0	0
CytotoxicCells	0	0	0	0	0	0	0
Effector_mCD4	0	0	0	-1.10761906899157	0	0	0
Effector_mCD8	0	1.07638772228491	0	0	0	0	0
TFH	0	0	0	0	0	0	0
TGD	0	0	0	0	0	0	0
Th1	0	0.82799055560378	0	0	1.0517923982295	1.552395809292	0
Th17	0	0	0	0	0	0	0
Th2	-1.88713349771277	-1.02868226291783	0.794275574114865	0	0.916753506668521	-1.12663854543965	0
Treg	0	0	0	0	0	0	0
ImmatureB	0	0	0	0	0	0.9840259181147	0
ActivatedB	0	0	0	0	0	0	0
MemoryB	0	0	0	0	0	0	0
DC	0	0	0	0	0	1.1063553232419	0
iDC	0	0	1.40312870780167	0.947022710358119	1.64691116684699	1.76229721449204	0
pDC	0	0	0	1.19407211306024	0	0	0
mDC	0	0	0	0	0	0	0
MDSC	0	-1.286811046284	0	0	0	0	0
Monocytes	0	0	0	1.44486468853057	0	0	0
Neutrophils	0	0	0	0	0	0	0
Eosinophil	0	0	0	0	0.82751201486893	0	0
Macrophages	0	0	0	0	0	0	0
MastCells	0	0	1.45212537915797	1.41330241806266	1.31022735687581	1.0932364854169	0
NK	0	0.93838929635095	0	0	0	0	0
NK56_bright	0	0	0	0	0.795060563305443	0.83523267485851	0
NK56_dim	0	0	1.23610672771298	1.12295183046417	0	0	0
NKT	0	0	1.09209429341632	1.22401749520595	0	0.837127183744901	0

===== END =====

===== CCLE_COAD_gsea_GO =====
APOBEC3A	APOBEC3B	APOBEC3C	APOBEC3D	APOBEC3F	APOBEC3G	APOBEC3H
GO_CELL_CYCLE	1.53963699065731	2.16525882366878	1.54299676497085	1.33105887343004	0.930926334155418	1.75967679512913	0.754507323586338
GO_IMMUNE_RESPONSE	0.939938346675081	0.854435468381727	1.49910587382789	1.6712349986022	1.85879515843782	1.93202315533048	-1.21302162544763

===== END =====

===== CCLE_COAD_random_gsea =====
APOBEC3A	APOBEC3B	APOBEC3C	APOBEC3D	APOBEC3F	APOBEC3G	APOBEC3H
BER	0	-0.876627019976722	0	0	0	0	0
CR	0	0	0	0	0	0	0
CS	0	0	0	0	0	0	0
DR	0	0	0	0	0	0	0
FA	0	0	0	0	0	0	0
HR	1.19227441850011	-0.883471864884247	0	0	0	0	-1.10380367672534
MMR	0	0	0	0	0	0	0
NER	0	0.882393429916744	0.952910129233804	0	1.24450932534944	1.05411963658323	1.01339567752125
NHEJ	0	-0.650419348891582	0	0	0	0	0
P53	0	0	0	0	0	0	0
TLS	0	-1.09246630978777	0	0	0	0	0
TM	0	0	0	0	0	0	0
UR	0	-1.2500577009358	0	0	0	0	0
CPF	0	0	1.56182365579814	0	1.27133676907628	1.4616110514983	1.249447682727
G1/S	0	-0.802822980952905	0	0	0	0	0
S	0	0	0	0	0	0	0
G2	0	1.43655298952104	0	0	0	0	0
G2/M	0	1.54661390111014	0	-0.934611839037956	0	0	0
M/G1	0	0	0	0	0	0	0
Tcells	0	1.13156173943811	1.67253520608257	1.21707477857777	1.77719702900279	1.27710648278353	0
ActivatedCD4	0	1.56473771781676	0	0	0	0	0
ActivatedCD8	0.953047836147338	0	0	-0.754983417899784	0	0	0
Central_mCD4	0	0.659941304727649	-0.956401300657676	0	1.27338466457664	1.00122966001359	0
Central_mCD8	0	0	0	0	0	0	1.06585874441099
CytotoxicCells	0	0	0	0	0	0	0
Effector_mCD4	0	0	0	-1.09664707557541	0	0	0
Effector_mCD8	0	1.38291071159221	0	0	0	0	0
TFH	0	0	0	0	0	0	0
TGD	0	0	0	0	0	0	0
Th1	0	0	0.916411815953223	0	1.06409691957169	1.5102290947202	0
Th17	0	0	0	0	0	0	0
Th2	-1.68337068604516	-0.923622921657191	0.977869652847034	0	0.920623177606964	0	0
Treg	0	0	0	0	0	0	0
ImmatureB	0	0	0	0	0	1.53140708485636	0
ActivatedB	0	0	0	0	0	0	0
MemoryB	0	0	0	0	0	0	0
DC	0	0	0	0	0	0.944299274844405	0
iDC	0	0	1.31071289265829	0.955457980568567	1.64197726915181	1.66689350255143	0
pDC	0	0	0	1.22111821638035	0	0	0
mDC	0	0	0	0	0	0	0
MDSC	0	0	0	0	0	0	-1.42820399393089
Monocytes	0	0	0	1.42329010650955	0	0	0
Neutrophils	0	0	0	0	0	0	0
Eosinophil	0	0	0	0	0.940550086213175	0	0
Macrophages	0	0	0	0	0	0	0
MastCells	0	0	1.47483600914609	1.58596324693361	0.854548464801735	0.927876678760155	0
NK	0	0	0	0	0	0	0
NK56_bright	0	0	0	0	0	0	0
NK56_dim	0	0	1.04780574376331	1.00277257504082	0	0	0
NKT	0	0	1.30481469978073	1.62950543444133	0	0.714382929664898	0

===== END =====

===== CCLE_COAD_random_gsea_GO =====
APOBEC3A	APOBEC3B	APOBEC3C	APOBEC3D	APOBEC3F	APOBEC3G	APOBEC3H
GO_CELL_CYCLE	1.04919699051125	2.25142548773033	1.4825631907417	1.52623075337189	0.925216733420386	1.72052395347551	0.883171122679014
GO_IMMUNE_RESPONSE	1.10194351216993	1.50450271668852	1.57692228958308	1.83999751553151	1.99362320332396	1.87732163750748	-0.809031524507204

===== END =====

===== CCLE_DLBC_gsea =====
APOBEC3A	APOBEC3B	APOBEC3C	APOBEC3D	APOBEC3F	APOBEC3G	APOBEC3H
BER	0.863558787578413	0	0.75424369237569	0	-1.62809822897768	0	0
CR	-1.26901693526163	0	0	0	-0.866146727278651	0	-1.32477860013813
CS	0	0	0	0	0	0	0
DR	0	0	0	0	0	0	0
FA	0	0	0	0	-1.31804936759795	0	0
HR	0	0	0	0	0	1.71432317788483	0
MMR	0	0	0	0	-1.60990315613749	0	0
NER	-1.04913320064884	0	0.940736340654057	-0.79752175042704	-1.35145284455946	0	0
NHEJ	0	0	0	0	0	0	0
P53	0	0	0	0	0	0	0
TLS	0	0	0	0	0	0	0
TM	0	0	1.0170239674783	-0.872033639567645	1.53754537196502	1.28776916706387	0
UR	0	0	0	0	0	0	0
CPF	0	0	0	-1.53519694630472	0	0	-0.994704734092304
G1/S	0	0	0	0	-1.6112558335055	0	0
S	0	0	0	0	0	0	0
G2	0	0	0	0	0	0	0
G2/M	0	0	0	0	0	0	-1.39450378961908
M/G1	0	0	0	0	0	0	0
Tcells	0	-0.714356053990447	1.22920270372778	1.4016864473363	1.23280664959357	1.4953134966345	1.12488725555924
ActivatedCD4	0	0	0	0	0	0	-0.901063987138482
ActivatedCD8	0	0	0	0	0	0	0
Central_mCD4	0	1.78222190337716	0	0	1.50522459838017	0	0
Central_mCD8	0	1.25641109337458	0	0	0	0	1.01163142225287
CytotoxicCells	0	0	0	1.01998653836055	0	0.90901352969214	0
Effector_mCD4	0	0	0	-0.911061224984791	0	0	0
Effector_mCD8	0	1.13464437947925	1.05831175084172	2.04196297266275	1.24457028753868	2.07597410148287	0.973964294828562
TFH	0	0	0	0	0	0	0
TGD	0.999933878920536	0	0	0	0	-0.714664506271135	0
Th1	0	1.11511030734125	1.216301927198	1.58043247626827	1.18925605253696	1.98571998704866	1.20534807757789
Th17	0.749950409190402	0	0	0	0	0	0
Th2	0	0	0	0	0	0	0
Treg	0	0	0	0.692902247578265	0	0	0
ImmatureB	0	0	0	0	0	0	0
ActivatedB	0	0	0	0	0	0	0
MemoryB	0	0	0	0	0	0	0
DC	0	0	0	0	0	0	0
iDC	0	0	0	0	0	0	0
pDC	0	0	0	0	0	0	0
mDC	0	0	0	0	0	0	0
MDSC	0.696382522819659	0.880041250425368	1.63592609208131	0.701509728914641	0.937302433960658	0	0.867028767658504
Monocytes	1.14278157590918	1.41739924607834	1.26016759017966	1.31264090379733	0.945873418529398	0	2.03477504886702
Neutrophils	0	0	0	0	0	0	0
Eosinophil	0	0	0	0	0	0	0
Macrophages	0	0	0	0	0	0	0
MastCells	0	0	0	0	0	0	0
NK	0	0	0	0.766065838937461	0	0	0
NK56_bright	0	0	0	0	0	0	0
NK56_dim	0	0	0	0	0	0	0
NKT	0	0	0	0	0	0	0

===== END =====

===== CCLE_DLBC_gsea_GO =====
APOBEC3A	APOBEC3B	APOBEC3C	APOBEC3D	APOBEC3F	APOBEC3G	APOBEC3H
GO_CELL_CYCLE	-1.581367628173	0.909850556160919	-0.845988460129596	-2.24232955292644	-1.12101979114936	1.42751844671559	-1.33880379670696
GO_IMMUNE_RESPONSE	1.11508133693981	1.84722175900095	2.37378009183468	2.9497198749133	3.50905955751083	3.22056052243563	2.24415934565614

===== END =====

===== CCLE_DLBC_random_gsea =====
APOBEC3A	APOBEC3B	APOBEC3C	APOBEC3D	APOBEC3F	APOBEC3G	APOBEC3H
BER	0.904265507401319	0	0.775277453140635	0	-1.81190403789752	0	0
CR	0	0	0	-1.19005145720848	-1.01608953815386	0	0
CS	0	0	0	0	0	0	0
DR	0	0	0	0	0	0	0
FA	0	0	0	0	0	0	0
HR	0	0	0	0	0	1.69908474155589	0
MMR	0	0	0	0	-1.53594930186049	0	0
NER	-1.01028312938494	0	1.01612277359697	-0.776806031433566	-1.25696464866688	0	0
NHEJ	0	0	0	0	0	0	0
P53	0	0	0	0	0	0	0
TLS	0	0	0	0	0	0	0
TM	0	0	0.791583754602173	0.960578870163871	1.5082174899346	0	-0.855472514571095
UR	-1.29183744413157	0	0	0.7231178319373	0	0	0
CPF	0	0	0	0	0	0	0
G1/S	0	0	0	0	0	0	0
S	0	0	0	0	0	0	0
G2	0	0	0	0	0	0	0
G2/M	0	0	0	0	0	0	-1.31072396969372
M/G1	0	0	0	0	0	0	0
Tcells	0	0	1.22581255635525	1.27793884203677	1.34067312655599	1.41350388228323	1.40488081280775
ActivatedCD4	0	0	0	0	0	0	-1.01556093835048
ActivatedCD8	0	0	0	0	0	0	0
Central_mCD4	0	1.75349825140392	0	0	1.33635108759287	0	0.893839994584099
Central_mCD8	0.91043375779287	1.29979590663508	0	0	0	0	0
CytotoxicCells	0	0	0	1.02369090665823	0	0.877669981549948	0
Effector_mCD4	0	0	0	0	0	0	0
Effector_mCD8	0	0.760257983126177	1.29072685867286	2.12304261809653	1.26268237539588	2.02557638694526	0.756852779026381
TFH	0	0	0	0	0	0	0
TGD	-0.91643169113607	0	0	0	0	0	0
Th1	0	0.865034572756182	1.61176083874321	1.78468205385637	1.27324381060567	1.55840059936215	1.28182548673874
Th17	1.2476314458643	0	0	0	0	0	0
Th2	0	0	0	0	0	0	0
Treg	0	0	0	0.814596593808886	0	0	0
ImmatureB	0	0	0	0	0	0	0
ActivatedB	0	0	0	0	0	0	0
MemoryB	0	0	0	0	0	0	0
DC	0	0	0	0	0	0	0
iDC	0	0	0	0	0	0	0
pDC	0	0	0	0	0	0	0
mDC	0	0	0	0	0	0	0
MDSC	0	0.913535802304841	1.50549089333157	0.872806409661907	0.918045428655843	0	1.18333331323966
Monocytes	0.948247538534745	1.28118578986215	1.13944997024703	0.782110664778234	0.920828113027318	0	1.63148212819536
Neutrophils	0	0	0	0	0	0	0
Eosinophil	0	0	0	0	0	0	0
Macrophages	0	0	0	0	0	0	0
MastCells	0	0	0	0	0	-1.21171756713367	0
NK	0	0	0	0	0	0	0
NK56_bright	0	0	0	0	0	0	0
NK56_dim	0	0	0	0	0	0	0
NKT	0	0	0	0	0	0	0

===== END =====

===== CCLE_DLBC_random_gsea_GO =====
APOBEC3A	APOBEC3B	APOBEC3C	APOBEC3D	APOBEC3F	APOBEC3G	APOBEC3H
GO_CELL_CYCLE	-1.77091865801291	0.90546677492997	-0.872240270272544	-1.84214448170372	-0.904941914460168	1.70372567730622	-0.749472570857162
GO_IMMUNE_RESPONSE	1.30319465557114	1.67691957401284	2.67649090959109	3.23871595418694	3.67133512073697	4.04994001076533	2.79740088488163

===== END =====

===== CCLE_ESCA_gsea =====
APOBEC3A	APOBEC3B	APOBEC3C	APOBEC3D	APOBEC3F	APOBEC3G	APOBEC3H
BER	0.623724483756336	1.17896699673519	0	-1.43184044688036	0.854732392309513	0.874750892747452	0.838071913375782
CR	0	0	0	-1.17318539841165	-0.884609201101988	-1.27381015658603	0
CS	0	0	-0.609101502433933	-1.84753606049079	-1.21794929015309	-1.1899824915788	-1.16502420931601
DR	0	0	0	0	0	0	0
FA	0	0	0.883559119662855	-1.79621035033272	-2.648279993528	0	-1.29393948205193
HR	0	0	1.13622353555609	-1.81781960310603	-1.91872506260268	-1.33644187515773	-1.05893815500178
MMR	-1.14982763915001	0	0	-1.32098828325091	-1.65595391303024	0	-1.25537302554868
NER	1.23873215157238	0	-1.11494068773817	-1.36444519494958	-1.26756704210223	1.31432404661422	-1.06054445961892
NHEJ	0	-1.18883837673498	0	-1.83829838018833	-1.25173736684082	0.748788889635334	0.745997390929849
P53	0	0	0	0	0	0	0
TLS	0	0	0	0	-1.01781677768662	-0.874989530512677	-0.936774568307157
TM	1.2604009355649	0	0.529372255743542	0	-1.03738147262761	0	0.801888724245022
UR	0	-1.05151111590835	-1.09565966779732	-1.65816361429048	1.03431875041827	-1.08921943038771	0
CPF	-1.11718269040443	-0.67235214257204	0	-1.2144989887984	-1.80289757854696	-0.905782991573107	-1.65377145672799
G1/S	-1.74070802572743	0	0	0	-1.71119158550042	0	-1.24462171089909
S	0	0	0	0	0	0	0
G2	0	0	0	0	-1.0499812475988	0	-1.42180505545096
G2/M	0	0	0	-1.69718196339263	-1.18935893122931	-1.0761499598744	-2.3539964335624
M/G1	0	0	0	0	0	0	-1.11930526512536
Tcells	0	0	0	0	0	-1.69526736492611	0
ActivatedCD4	-1.02467378298107	0	0	-2.084527145322	-1.89583244754707	0	-1.56654429096174
ActivatedCD8	0	0	0	0	-0.899342893075586	0	-1.73597500932036
Central_mCD4	1.22067483157861	0	0.763238301999686	1.2197789240958	0	0	0
Central_mCD8	0	0	0	0	0	0	1.21840374120724
CytotoxicCells	0	0	0	0	0	0.83838497680963	0
Effector_mCD4	0	0	0	0	-0.924324640105463	0	-0.90343924970833
Effector_mCD8	0	0	0	0	0	0	0
TFH	0	0	0	0	0	0	0
TGD	0	0	0.815041806660298	0	0	0	0
Th1	1.62500794288129	1.64888014557832	0	1.04333291620773	0	1.43880041871696	0
Th17	1.5926556234502	0	0	0	0	0	0
Th2	0	0	0	0	0	0	0
Treg	0	0	0	0	0	0	0
ImmatureB	0	0	0	0	0	0	0
ActivatedB	0	0	0	0	0	0	0
MemoryB	0	0	0	0	0	0	-1.21124819761781
DC	0	0	0	0	0	0	0
iDC	0	0	0	0	0	1.55961572105198	0
pDC	0	0	0	0	0	0	0
mDC	0	0	0	0	0	0	0
MDSC	0	0	0	1.18128052898772	0	0	0
Monocytes	0	0	0	1.13539170293194	1.30899260945051	0	0
Neutrophils	0	0	0	0	0	0	0
Eosinophil	0	0	0	0	0	0	0
Macrophages	0	0	0	0	0	0	0
MastCells	0	-0.813336565605343	0	0	0	0	-1.06641202938211
NK	0	0	0	0	0	0	0
NK56_bright	0	0	0	0	0	0	0
NK56_dim	1.16650287159731	1.13609168207407	0	0	0	0	0
NKT	0	0	0	0	0	0	0

===== END =====

===== CCLE_ESCA_gsea_GO =====
APOBEC3A	APOBEC3B	APOBEC3C	APOBEC3D	APOBEC3F	APOBEC3G	APOBEC3H
GO_CELL_CYCLE	-2.0243483806202	-1.5200897645604	-0.768272052826306	-3.43789124576166	-4.41280616061446	-0.948628322379657	-3.95428246372991
GO_IMMUNE_RESPONSE	2.10241266188525	2.19980206599807	-1.28190533009083	2.87186858353999	1.96471620884344	2.53433648199474	-1.66946860936478

===== END =====

===== CCLE_ESCA_random_gsea =====
APOBEC3A	APOBEC3B	APOBEC3C	APOBEC3D	APOBEC3F	APOBEC3G	APOBEC3H
BER	0	1.15704624041064	0	-1.38599177870713	-0.831299423165899	0.557147170245514	-0.767434738918663
CR	0	0	0	-1.57348781499645	-0.81005995853478	-1.61014329743283	0
CS	0	0	-0.84837898942438	-1.71292007202342	-1.28468251648011	-1.3279979102361	-1.32297349530537
DR	0	0	0	0	0	0	0
FA	-1.08158049312921	0	0.650437959592657	-1.7809239797864	-2.3542630924753	0	-1.13785473803872
HR	-1.02069682298618	0	0.943778856165811	-1.65230849913091	-2.17522144756306	-1.29200880697767	-1.49116185955821
MMR	0	0	0	-1.11431897158513	-1.57262631681924	0	0
NER	1.44011711789177	1.3406502136482	-0.608469974758537	-1.04441036310084	-1.20055875776805	0.861653202719344	0
NHEJ	0	-0.826528439580892	0	-1.80040792516441	-1.30197495780545	0.721508922057493	-0.683056753589674
P53	0	0	0	0	0	0	0
TLS	0	0	0	-1.2489795366039	-1.49746483899775	-0.837464683014766	0
TM	1.11031930463411	-1.01098318505253	-0.821973709369574	0	-1.26589771658813	0	-1.31053916540479
UR	0	0	-1.33752487163008	-1.84184953981013	0	-1.11864234791256	0
CPF	0	-0.726086091567985	0	-1.30917114105338	-1.93986132275496	-0.815141769015895	-1.81966925943495
G1/S	-1.30951843875784	0	0	0	-1.60085143310918	0	-1.35693939974681
S	0	0	0	0	0	0	0
G2	0	0	0	0	0	0	-1.34821443750807
G2/M	0	0	0	-1.40830314079488	-1.11836684987067	0.721685192626107	-2.314120392653
M/G1	0	0	0	0	0	0	-0.921785957318355
Tcells	0	0	0	0	0	-1.30640444828105	0
ActivatedCD4	-1.15013626035639	0	0	-1.76469005805725	-2.15854864012015	0	-1.43230674093044
ActivatedCD8	0	0	0	0	-1.11226488041312	0	-1.22869188099139
Central_mCD4	1.17627886728565	0	0.646646009487612	0.919025432863951	1.32651136858137	0.911038238216125	0
Central_mCD8	0	0	0	0	0	0	1.22916533868187
CytotoxicCells	0	0	0	0	0	0	0
Effector_mCD4	0	0	0	0	-1.39948393284641	0	0
Effector_mCD8	0	0	0	0	0	0	0
TFH	0	0	0	0	0	0	0
TGD	0	0	0.891322877942385	0	0	0	0
Th1	1.85665922635694	1.63630691475693	0	1.08782602257366	0	1.16737292763364	0
Th17	1.57570066334214	0	0	0	0	0	0
Th2	0	0	0	0	0	0	0
Treg	0	0	0	0	0	0	0
ImmatureB	0	0	0	0	0	0	0
ActivatedB	0	0	0	0	0	0	0
MemoryB	0	0	0	0	0	0	0
DC	0	0	0	0	0	0	0
iDC	0	0	0	0	0	1.57198754829449	0
pDC	0	0	0	0	0	0	0
mDC	0	0	0	0	0	0	0
MDSC	0	0	0	1.17528502640025	0	1.37191640578428	0
Monocytes	0	0	0	1.0690704014948	1.43989801833814	0	0
Neutrophils	0	0	0	0	0	0	0
Eosinophil	0	0	0	0	0	0	0
Macrophages	0	0	0	0	0	0	0
MastCells	0	0	0	0	0	0	0
NK	0	0	0	0	0	0	0
NK56_bright	0	0	0	0	0	0	0
NK56_dim	1.21292306875872	1.49584259764727	0	0	0	0	0
NKT	0	0	0	0	0	0	0

===== END =====

===== CCLE_ESCA_random_gsea_GO =====
APOBEC3A	APOBEC3B	APOBEC3C	APOBEC3D	APOBEC3F	APOBEC3G	APOBEC3H
GO_CELL_CYCLE	-2.5327847331108	-0.963313996671804	-1.11133572884745	-2.82925792139866	-4.18300407589481	-0.6554616556167	-3.99357323084971
GO_IMMUNE_RESPONSE	2.25335921844339	1.78425804793203	-0.745670235427438	2.72657223477289	2.07248384649457	2.6000444959606	-1.23114861918658

===== END =====

===== CCLE_HNSC_gsea =====
APOBEC3A	APOBEC3B	APOBEC3C	APOBEC3D	APOBEC3F	APOBEC3G	APOBEC3H
BER	0	0	0	0	0	-1.76858566358754	0.730664508815437
CR	0	0	0	0	0	0	0
CS	0	-1.28792428823392	0	0	0	0	0
DR	0	0	0	0	0	0	0
FA	-0.841761154926131	0	0	-0.58183768859161	0	0	0
HR	0	0	0	0	0	-1.29434797556911	1.15297912582191
MMR	0	0	0	0	-1.21761835493991	0	0
NER	-0.978712870217417	1.08740623851906	0	-1.27745168372781	0	0	1.30367177946047
NHEJ	0	0	0.772686352179986	0	0	0	0
P53	0	0	0	0	0	0	0
TLS	0	0	0	0	0	0	0
TM	0	0	0	0	0	-1.31617878749434	0
UR	0	0	0	0	0	0	1.57965800575294
CPF	-0.498411334720573	-0.483423036102155	0	0	-0.934032496344498	0	1.26138167346781
G1/S	-1.65733352007206	-1.7526015172274	0.891025703414759	0	0.723495016007441	-1.25155961274038	0
S	0	0	0	0	0	0	0
G2	0	0	0	0	0	0	0
G2/M	-1.27729149334939	0	0	0	0	0	0
M/G1	0	0	0	0	0	1.61910645216158	0
Tcells	0	0	1.14858782080809	0	0	1.0854963531577	0
ActivatedCD4	0	0	0	0	0	0	0
ActivatedCD8	0	0	0	0	0	-1.04888393878577	0
Central_mCD4	0	0	-1.3823601576474	0	0	0.844751192432131	-1.31256338900565
Central_mCD8	0	0	0	0	0	0	0
CytotoxicCells	0	0	0	0	0	1.19673085594552	0
Effector_mCD4	0	0	0.605619032789719	0	-1.13883128491439	0	0
Effector_mCD8	1.32258140805154	0	1.00023851814299	0	0.884348739755089	1.06153484074791	0
TFH	0	0	0	0	0	0	0
TGD	0	0	0	1.36061318170539	0	1.67542319832373	0
Th1	1.01341081215358	0	0	1.01587561006036	0	1.23544861893199	0
Th17	0	0	0	0	0	0	0
Th2	0	0	0	-0.966137890315698	0.696204995007216	0	0
Treg	0	0	0	0	0	0	-1.16662988648902
ImmatureB	0	0	0	0	0	1.01018163428342	0
ActivatedB	0	0	0	0	0	0	0
MemoryB	0	0	0	0	0	0	0
DC	0	0	0	0	0	0	0
iDC	0.937180795310167	-1.09684015002631	0	0	1.16229720005975	1.83964130504602	0
pDC	0	0.900247681558988	0	0	0.529394271446416	0	0
mDC	0	0	0	0	0	0	0
MDSC	0	-0.592308200026404	0	1.37976908279957	0	0	1.49250446060795
Monocytes	-0.876906400204629	0	0	0	-0.59379571391301	0.915147125134808	0
Neutrophils	0	0	0	0	0	0	0
Eosinophil	0	0	0	1.03054529396015	0	0	0
Macrophages	0	0	0.831856027797373	0	0	0	0
MastCells	0	0	-0.992503019119382	0	-1.61332885732231	0	-1.09379342416525
NK	0	0	0	-0.80810790082168	0	0	0
NK56_bright	0	0	0	0	0	0	0
NK56_dim	0	0	0	0	0	0	0
NKT	0	0	0	0	0	0	0

===== END =====

===== CCLE_HNSC_gsea_GO =====
APOBEC3A	APOBEC3B	APOBEC3C	APOBEC3D	APOBEC3F	APOBEC3G	APOBEC3H
GO_CELL_CYCLE	-1.65713560910438	-2.24330601248299	-1.68486305022852	-0.62619024692588	-0.636170057170492	-3.01930902305085	0.763062912777023
GO_IMMUNE_RESPONSE	1.33338865040889	1.45797703832135	1.72650859452035	2.46794043730782	3.70073137016818	4.49313835394527	-1.21342427958804

===== END =====

===== CCLE_HNSC_random_gsea =====
APOBEC3A	APOBEC3B	APOBEC3C	APOBEC3D	APOBEC3F	APOBEC3G	APOBEC3H
BER	0	0	0	0	0	-1.71214807987303	0.904039114101536
CR	0	0	1.13165155402055	0	0	0	0
CS	0	0	0	0	0	0	0
DR	0	0	0	0	0	0	0
FA	-0.870683965443394	0	0	0	0	-1.16231190788129	0
HR	-1.41284845687239	0	0	0	0	-1.51726943663545	0.779203599834605
MMR	0	0	0	0	0	0	0
NER	-0.9413779593113	0.934055433140668	0.662590185252614	0	0	0	1.0124058001633
NHEJ	0	0	0.859399151169232	0	0	0	0
P53	0	0	0	0	0	0	0
TLS	-1.46153434277695	-0.796681262649216	0	0	0	0	0
TM	0	0	0	0	0	-1.28033193854231	0
UR	0	0	0	0	0	0	1.68680468850652
CPF	-0.877831329256712	-0.731311410363047	0	0	-0.943654823414416	0	1.23353204031814
G1/S	-1.68923715705017	-1.83314038104722	0	0	0	-1.45462987273766	0.971190578231029
S	0	0	0	0	0	0	0
G2	0	0	0	0	0	0	0
G2/M	-1.46667125522943	0	0	0	0	0	0
M/G1	0	0	0	0	0.738373820707557	1.67580899915729	0
Tcells	0	0	0.938122737535879	0	0	1.33316507814054	0
ActivatedCD4	0	0	0	0	0	0	0
ActivatedCD8	0	0	0	0	0	-0.805252175238148	0
Central_mCD4	0	0	-1.19298425541516	0	0	0.924464881766521	-1.22690302189348
Central_mCD8	0	0	0	0	0	0	0
CytotoxicCells	0	0	0	0	0	1.33995471626833	0
Effector_mCD4	0	0	0.764274817642867	0	0	0	0
Effector_mCD8	0.827338092848229	0	0	0	0	1.33649230098081	0
TFH	0	0	0	0	0	0	0
TGD	0	0	0	0	0	1.61694793926953	0
Th1	1.34157679427092	0	0	1.02828875590487	0	1.17375878246761	0
Th17	0	0	0	0	0	0	0
Th2	0	0	-0.810312299105047	0	0	0	0
Treg	0	0	0	0	0	0	-1.39812244576122
ImmatureB	0	0	0	0	0	0.927927297054036	0
ActivatedB	0	0	0	0	0	0	0
MemoryB	0	0	0	0	0	0	0
DC	0	0	0	0	0	0.696766686672822	0
iDC	1.22270290110767	-1.05192865747858	0	0	1.00194304101682	1.77324379215824	0
pDC	0	-0.855613794301998	0	0	-0.632300039252766	0	0
mDC	0	0	0	0	0	0	0
MDSC	0	-0.854692034201343	0	1.33287100111291	0	0.806742761991009	1.45678586734654
Monocytes	-0.818181288913666	0	-0.886382433306745	0	0.662956352593601	1.15990912131755	0
Neutrophils	0	0	0	0	0	0	0
Eosinophil	0	0	0	0	0	0	0
Macrophages	0	0	0	1.11176607188239	0	0	0
MastCells	0	0	0	0	-1.97309644895742	0	-0.906841364008222
NK	0	0	0	-0.806690837943793	0	0	0
NK56_bright	0	0	0	0	0	0	0
NK56_dim	0	0	0	0	0.716253618423302	0	0
NKT	0	0	0	0	0	0	0

===== END =====

===== CCLE_HNSC_random_gsea_GO =====
APOBEC3A	APOBEC3B	APOBEC3C	APOBEC3D	APOBEC3F	APOBEC3G	APOBEC3H
GO_CELL_CYCLE	-1.91175570829878	-2.19565016519686	-1.169148620406	0.715440600946656	0.517446251092747	-2.75392257479085	0.902208134038606
GO_IMMUNE_RESPONSE	1.70351460246965	1.48607317157393	2.23209071824947	2.6962879059611	3.75122254059862	4.70809950772516	-1.56817906907089

===== END =====

===== CCLE_KIPAN_gsea =====
APOBEC3A	APOBEC3B	APOBEC3C	APOBEC3D	APOBEC3F	APOBEC3G	APOBEC3H
BER	0.876260622839048	1.46629192478291	-0.881047094287188	0	0	0.617873937125269	-0.686667936552449
CR	0.973968713411791	1.29859284834146	0	-1.51850610400477	0	-1.08319870137678	0
CS	0	1.54799147484413	0	0	0	0	0
DR	0	0	0	0	0	0	0
FA	0	0	-0.958235533319361	0	-1.13035083220561	0	0
HR	0	0	-1.74304452167087	0	0.625072265358052	-0.972215227875062	0
MMR	0.876260622839048	1.32009272993652	-0.873373345866724	0	0.735432288109932	-0.703879017575276	0
NER	1.05373327393782	0	1.12313902059586	-0.541025815646215	0.892014650204011	1.03207269259984	1.285640374012
NHEJ	0	0	-1.53419780364664	0	0	-1.31404432626036	0.96847495492414
P53	0	0	1.6801836783667	0	0	0	1.04831339206842
TLS	1.58059991090674	0	0.72618108132798	0	-1.16638971388748	0.526821055979504	0
TM	0	0	-1.02188217390884	-1.56589585666709	0.628491140361192	0	1.29129993989885
UR	1.6890724538121	0	0.970807745181625	0	0	0	0.96847495492414
CPF	0	1.37439055725994	-1.27396325704269	-0.773351018078182	-0.933111771109987	-0.911658009649639	-1.33475943375033
G1/S	0	1.59099123803424	0	-1.7341159185037	0	-1.90343091920376	0
S	0	0	0	0	0	0	0
G2	0	1.43287526182419	0	0	0	0	-1.32801822448896
G2/M	0	1.93585274772042	-1.33066715301498	0.625427746661738	0	-1.50937523962338	-1.67962339806282
M/G1	0	0	0	0	0	0	0
Tcells	0	0	0	0	0	0	-1.3988009217333
ActivatedCD4	0	1.53845450849272	-2.1666584703622	0	-1.38093058833518	0	-1.65571416819716
ActivatedCD8	0	0	-1.043097720772	0	-1.26358885671144	0	0
Central_mCD4	0	0	0	0	0	0	0
Central_mCD8	0	0	-0.839841407520419	0	0	0	0
CytotoxicCells	0	0	0	0	0	0	0
Effector_mCD4	0	0	0	0	0	0	0
Effector_mCD8	0	0	0	0	0	0	0
TFH	0	0	0	0	0	0	0
TGD	0	0	0	0	0	0	0
Th1	-0.778082824910269	0	0	0	0	0	0
Th17	0	0	0	0	0	0	0
Th2	0	0	0	0	0	0	0
Treg	0	0	0	0	0	0	0
ImmatureB	0	0	0	0	0	1.34828219841767	0
ActivatedB	0	0	0	0	0	0	0
MemoryB	0	0	0	0	0	0	0
DC	-1.44188109127626	0	0	0	0	0	0
iDC	-1.03235273399069	0	0	0	-1.0341988796469	0	0
pDC	0	0	0	0	0	0	1.06566957405631
mDC	0	0	0	0	0	0	0
MDSC	0	0	1.23521978049416	0	0	0	0.50737834841631
Monocytes	0	0	-1.11735213479306	0	0	0	0
Neutrophils	0	0	0	0	0	0	0
Eosinophil	0	0	0	0	0	0	-1.3785772939492
Macrophages	0	0	0	0	0	0	0
MastCells	0	0	0	0	0	0	0
NK	0	0	0	0	0	0	0
NK56_bright	0	0	0	0	0	0	0
NK56_dim	0	0	0	0	0	0	0
NKT	0	0	0	0	0	0	0

===== END =====

===== CCLE_KIPAN_gsea_GO =====
APOBEC3A	APOBEC3B	APOBEC3C	APOBEC3D	APOBEC3F	APOBEC3G	APOBEC3H
GO_CELL_CYCLE	1.4299953899302	3.8184362963663	-1.334651770875	-1.68334703537312	-1.71486622369683	-1.70395099201506	1.11086544341535
GO_IMMUNE_RESPONSE	-1.23800325378531	0.847735457436839	1.69644927256191	1.41970682580776	1.49752481066471	0.910751374828353	-0.963229684047119

===== END =====

===== CCLE_KIPAN_random_gsea =====
APOBEC3A	APOBEC3B	APOBEC3C	APOBEC3D	APOBEC3F	APOBEC3G	APOBEC3H
BER	0.647639343609171	1.03856735685059	-0.883592558963705	0	0.764655887987875	0.653705532163811	-0.57833316927016
CR	0	0	0	-1.53230209071234	0	-1.23322602327519	0
CS	0	1.53621421534149	0	0	0	0	-0.999115173770906
DR	0	0	0	0	0	0	0
FA	0	0.956347441099914	-1.27939129740553	0	-0.992446222123681	0	0
HR	0	-0.812373097647489	-1.66008298956817	0	0.838915515372789	0	0
MMR	0.647639343609171	1.03856735685059	-0.921917335470756	1.04657209265603	0.764655887987875	-0.835319956888796	0
NER	0.870733377620438	0	1.06983169614952	0.491657068025176	1.12312872244097	1.05475483530512	1.49394606983799
NHEJ	0	0	-1.48189625776591	0	0	-1.1510563876773	0
P53	0	0	1.74566275616776	0	0	0	1.10015162515433
TLS	1.8258219605492	1.18569773240442	-0.878013635474381	0	-1.08487247568042	0.989431432757512	0
TM	0	0	-1.00514854687884	-1.64826324508408	0.636524360811529	0	1.34462976407752
UR	1.47541168529228	0	0.813142876330115	0	0	0	0
CPF	0	1.35138266639862	-1.2431491481153	0.866150850506498	0	-0.928254863879829	-0.831297440776223
G1/S	0	1.34148283593201	0	-1.7972223321475	-0.900032201440099	-1.80929718484342	-1.29201538757997
S	0	0	0	0	0	0	0
G2	0	1.34299004722383	0	0	0	0	-1.51331777134681
G2/M	1.08586237251837	2.18326097749788	-1.46091555607433	0.857106455192437	0	-1.43553800440363	-1.68280579557175
M/G1	0	0	0	0	0	0	0
Tcells	0	0	0	0	0	0	-1.07722189745332
ActivatedCD4	0	1.86466965990029	-1.65620564964439	0	-1.25755858019029	0	-1.74034236022582
ActivatedCD8	0	0	0	0	-1.41433631654873	0	0
Central_mCD4	-1.04321556099171	0	0	0	0	0	0
Central_mCD8	0	0	0	0	0	0	0
CytotoxicCells	0	0	0	0	0	0	0
Effector_mCD4	0	0	0	0	0	0	0
Effector_mCD8	0	0	0	0	0	0	0
TFH	0	0	0	0	0	0	0
TGD	0	0	0	0	0	0	0
Th1	0	0	0	0	0	0	-1.11302081247443
Th17	0	0	0	0	0	0	0
Th2	0	0	0	0	0	0	0
Treg	0	0	0	0	0	0	0
ImmatureB	0	0	0	0	0	1.4452642620143	0
ActivatedB	0	0	0	0	0	0	0
MemoryB	0	1.10780518064062	0	0	0	0	0
DC	-1.37783187300792	0	0	0	0	0	0
iDC	-1.17706208579819	0	0	0	-0.952266213130819	0	0
pDC	0	0	0	0	0	0	0
mDC	0	0	0	0	0	0	0
MDSC	0	0	1.15663544580441	0	0	0	0.59478957745917
Monocytes	0	0	-1.11500944898698	0	0	0	0
Neutrophils	0	0	0	0	0	0	0
Eosinophil	0	0	0	0	0	0	-1.54911668636792
Macrophages	0	0	0	0	0	0	0
MastCells	0	0	0	0	0	0	0
NK	0	0	0	0	0	0	0
NK56_bright	0	0	0	0	0	0	0
NK56_dim	0	0	0	0	0	0	0
NKT	0	0	0	0	0	0	0

===== END =====

===== CCLE_KIPAN_random_gsea_GO =====
APOBEC3A	APOBEC3B	APOBEC3C	APOBEC3D	APOBEC3F	APOBEC3G	APOBEC3H
GO_CELL_CYCLE	1.50677779854493	3.52533255893242	-1.6237275187545	-1.13370149344151	-1.52901885034193	-1.76227125229601	0.942590652367662
GO_IMMUNE_RESPONSE	-1.39312409780259	0.76633546762949	1.81527474825274	1.239417625534	1.21063594188595	0.823763981584807	-0.998807276626408

===== END =====

===== CCLE_LAML_gsea =====
APOBEC3A	APOBEC3B	APOBEC3C	APOBEC3D	APOBEC3F	APOBEC3G	APOBEC3H
BER	0	-1.08393164889145	0	0	0	-0.844135989387412	0
CR	0	0	0	-0.82289400793158	0	0	0
CS	0	0	0	0	0	0	0
DR	0	0	0	0	0	0	0
FA	-1.21484473763902	0	-1.46898977611699	0	0	0	0
HR	-1.05500840867467	-1.047238392717	0	0	0	0	-0.686899391668386
MMR	0	0	0	0	0	0	0
NER	0	0	0	0	0	0	-0.823679655806201
NHEJ	0	-1.42414761461408	0	0	-1.53883834064606	0	0
P53	0	0	0	0	0	0	1.58671341243915
TLS	0	-0.964778676755035	-1.50249469642802	0	-0.763751174919099	0	0
TM	0	0	0	0	0	0	1.528561590052
UR	-1.27249838620494	0.627052796350669	0	0	0	0	0
CPF	0	0.776548827268709	-0.962131558830443	0	0	-0.986726192641902	-0.680599603909949
G1/S	0.578494671555265	0.672732139131181	0	0	0	0	0
S	0	0	0	0	0	0	0
G2	-1.10365555826189	0	0	0	0	0	-0.715100998531678
G2/M	0	0	0	0	0	0	0
M/G1	0	0	0	0	-0.988286207042485	0	0
Tcells	0	0	-0.847494101605958	-1.69888969168577	-1.29966405309697	0.887262382905609	0
ActivatedCD4	-1.15307297131839	0	-1.6993343268099	-0.990262280731223	0	0	0
ActivatedCD8	0	1.04231954890078	0	0	0	0	0
Central_mCD4	0	0	0	0	0	0	0
Central_mCD8	0	0	0	0	0	0	0
CytotoxicCells	0	0	0	0	0	0	0
Effector_mCD4	0	0	0	0	0	0	0
Effector_mCD8	0	0	0	0	0	0	0
TFH	0	0	0	0	0	0	0
TGD	0	0	0	0	0	0	0.780581883917553
Th1	0	0	0	0	0	0	0
Th17	0	0	0	0	0	0	0
Th2	0	0	-1.02133904552513	0	0	0	0
Treg	0	0	0	-0.962367568597949	-0.86856625722803	0	0
ImmatureB	0	0	0	-1.20877085910854	0	0	0
ActivatedB	0	0	0	0	0	0	1.33579129140226
MemoryB	0	0	-1.10391539388673	1.25789809729709	0.909721865952509	0	0
DC	0	0	0	0	0	0	0
iDC	0	0	0	0	-1.13624286167402	-0.736722602516326	0
pDC	0	0	0	0	0	0	-0.950228823426131
mDC	0	0	0	0	0	0	0
MDSC	0	0	0	-0.526966543321552	-1.35694595931268	-1.5305083025832	1.1881900437335
Monocytes	0	0	0	-1.06929729844217	0	0	0
Neutrophils	0	0	0	0	0	0	0
Eosinophil	0	0	0	0	0	0	0
Macrophages	0	0	0	0	0	0	0
MastCells	0	0	0.694017400185804	0	0	0	0
NK	0	-1.02250047792841	0	0.62159813531342	0	0	0
NK56_bright	0	0	0	0	0	0	0
NK56_dim	0	0	0	0	0	0	0
NKT	0	0	0	0	0	0	0

===== END =====

===== CCLE_LAML_gsea_GO =====
APOBEC3A	APOBEC3B	APOBEC3C	APOBEC3D	APOBEC3F	APOBEC3G	APOBEC3H
GO_CELL_CYCLE	-2.90852551897161	-0.870390159201886	-1.39143946444734	-0.909339324344054	-0.848478991792887	-1.15768326064121	1.04476054038828
GO_IMMUNE_RESPONSE	-0.933842063298462	0.529684581513398	1.19064263839917	-0.74277494994602	1.19872633254678	1.27222513733292	1.36985461480762

===== END =====

===== CCLE_LAML_random_gsea =====
APOBEC3A	APOBEC3B	APOBEC3C	APOBEC3D	APOBEC3F	APOBEC3G	APOBEC3H
BER	0	-1.38644868581797	0.604201815443003	0	0	-1.04327963025527	1.04518365196538
CR	0	0	0	-0.80964708959986	0	0	0
CS	0	0	0	0	0	0	0
DR	0	0	0	0	0	0	0
FA	-1.23687585478843	0	-1.22753913250569	0	0	-1.09629822483431	0
HR	-0.643960762493024	0	0	0	0	0	-0.863321807744488
MMR	0	0	0	0	0	0	1.04518365196538
NER	0	0	0.604201815443003	0	0	-0.870926812760354	0.625443268331173
NHEJ	0	-1.73523350023513	0	0	-1.22545075874999	0	0
P53	0	0	0	0	0	0	1.52671469162085
TLS	0	-1.19135434344502	-1.47720810860855	0.812344482281693	-0.649032883179182	0	0
TM	0	0	0	0	0	0	1.59439743180924
UR	-1.55828010920461	0.827288702717328	0	0	0	0	1.03398525569432
CPF	0	0.57403705902835	-0.888546838253423	0	0	-1.04327963025527	-0.712663687021475
G1/S	0.77953949246758	-0.893515757583762	0	0	0	-1.14595633257941	0
S	0	0	0	0	0	0	0
G2	-1.27614175494044	0	0	0	0	0	-0.785039773729168
G2/M	0	0	0	0	0	0	0
M/G1	0	0	0	0	-0.643759244180803	0	0
Tcells	0	0	0	-1.73016265345617	-1.44370148263687	0.667218401352304	0
ActivatedCD4	-1.26343501596457	0	-1.64781524227883	-0.943789802669659	0	-1.07719895262465	0
ActivatedCD8	0	0	0	0	0	0	0
Central_mCD4	0	0	0	0	0	0	0
Central_mCD8	0	0	0	0	0	0	0
CytotoxicCells	0	0	0	0	0	0	0
Effector_mCD4	0	0	0	0	0	0	0
Effector_mCD8	1.17674570515328	0	0	0	0	0	0
TFH	0	0	0	0	0	0	0
TGD	0	0	0	0	0	0	0
Th1	0	0	0	0	0	0	0
Th17	0	0	0	0	0	0	0
Th2	0	-0.569778164256312	0	0	0	0	0
Treg	0	0	0	-0.860902755666726	-0.836254753891653	0	0
ImmatureB	0	0	0	0	0	0	0
ActivatedB	0	0	0	0	0	0	1.28034997365758
MemoryB	0	0	-1.08606004604741	1.10291342773852	0.904633378974273	0	0
DC	0	0	0	0	0	0	0
iDC	0	0	0	0	-1.08638209447972	-0.779441298876097	0
pDC	0	0	0	0	-1.31756058642338	0	-1.02167855719777
mDC	0	0	0	0	0	0	0
MDSC	0	-1.03596029864784	0	-0.511120843599228	-1.30218335892732	-1.54415454581157	0
Monocytes	0	0	0	-1.14979468345542	0	0	0
Neutrophils	0	0	0	0	0	0	0
Eosinophil	0	0	0	0	0	0	0
Macrophages	0	0	0	0	0	0	0
MastCells	0.944598593252295	0	-0.61168899145199	0	0	0	0
NK	0	0	0	0.63938330736568	0	0	0
NK56_bright	0	0	0	0	0	0	0
NK56_dim	0	0	0	0	0	0	0
NKT	0	0	0	0	0	0	0

===== END =====

===== CCLE_LAML_random_gsea_GO =====
APOBEC3A	APOBEC3B	APOBEC3C	APOBEC3D	APOBEC3F	APOBEC3G	APOBEC3H
GO_CELL_CYCLE	-2.85698619177323	-0.746753980574199	0.739104160303179	0.665980768898094	0.658175598963415	-1.27035954301115	1.2890722815594
GO_IMMUNE_RESPONSE	-0.645606173613581	-0.895190327829475	1.84240286438162	-0.640268428377477	1.11299685836183	1.04923897205494	1.64922538350853

===== END =====

===== CCLE_LGG_gsea =====
APOBEC3A	APOBEC3B	APOBEC3C	APOBEC3D	APOBEC3F	APOBEC3G	APOBEC3H
BER	0.740207638266433	0	0	0	0	0	0.95355429789793
CR	0	0	0	-1.53009289791894	0	0	-1.00088225325434
CS	0	0	0	0	0	0	0
DR	0	0	0	0	0	0	0
FA	0	0	0	0	0	0	0
HR	0	0	0	0	0	0	0
MMR	1.04725058618877	0	0	0	0	0	0
NER	1.3254723462017	0	-0.867933198461563	0	0	0	1.39646099582166
NHEJ	0	0	0	0	0	0	0
P53	0	0	0	0	0	0	1.69796471633126
TLS	0	0	0	0	0	0	0
TM	0.740207638266433	0	0	0	0	0	0
UR	0	0	0	0	0	0	0
CPF	0.893231332715744	0	0	0	0	0	1.09905313797251
G1/S	1.44150518299907	0	0	0	0	0	0
S	0	0	0	0	0	0	0
G2	0	0	0	0	0	0	0
G2/M	0	1.58269790314099	0	0	0	0	-1.10939898815201
M/G1	0	0	0	0	0	0	0
Tcells	0	1.47004663317962	0	0	0	0	0
ActivatedCD4	0	1.77630634842537	0	0	0	0	0.698327868720789
ActivatedCD8	0	0	0	0	0	0	0
Central_mCD4	0	0	0	0	0	0	0
Central_mCD8	0	0	0	0	0	0	0
CytotoxicCells	0	0	0	0	1.06504539115277	0.639053685735006	0
Effector_mCD4	0	0	0	0	0	0	0
Effector_mCD8	0	0	0	1.43005202927156	0	0	0
TFH	0	0	0	0	0	0	0
TGD	0	0	0.706875916668319	0	0	0	0
Th1	0	0	0.99724379627112	0	-0.854179580772363	0	0
Th17	0	0	0	0.875568764628346	0	0	0
Th2	0	0	0	0	0	0	0
Treg	0.971474368673494	0	0	0	0	0	0
ImmatureB	0	0	0	0	0	0	0
ActivatedB	0	0	0	0	0	0	0
MemoryB	0	0	0	0	0	0	0
DC	0	0	0	0	0	0	0
iDC	0	0	0	0.908239240920448	0	0	0
pDC	0.77655575051464	0	0	0	0	0	0
mDC	0	0	0	0	0	0	-0.793453645247879
MDSC	0	0	0	0.726370586490113	-0.931055743041875	0	-0.898329827619662
Monocytes	0	0	0	0	0	0	1.53135857506285
Neutrophils	0	0	0	0	0	0	0
Eosinophil	0	0	0	0	0	0	-1.05456445458339
Macrophages	0	0	0	0	0	0	0
MastCells	0	0	1.28644449718975	-0.702426988724354	0	0	0
NK	0	0	0	0	0	0	0
NK56_bright	0	0	0	0	0	0	0
NK56_dim	0	0	0	0	0	0	0
NKT	0	0	0	0	0	0	0

===== END =====

===== CCLE_LGG_gsea_GO =====
APOBEC3A	APOBEC3B	APOBEC3C	APOBEC3D	APOBEC3F	APOBEC3G	APOBEC3H
GO_CELL_CYCLE	1.36990533110102	1.30930216696136	0.784862035396335	0.713075509936015	-0.809120486894875	1.43340114265383	1.23288127141885
GO_IMMUNE_RESPONSE	0.724253841894499	1.73014406413287	1.90305550269445	2.27956377516585	1.2667520633642	2.35683757150531	1.18566342118212

===== END =====

===== CCLE_LGG_random_gsea =====
APOBEC3A	APOBEC3B	APOBEC3C	APOBEC3D	APOBEC3F	APOBEC3G	APOBEC3H
BER	0.794700902834383	0	0	-0.965029991705607	0	0	0
CR	0.991627364720415	0	0	-1.57443446607207	0	0	0
CS	1.14647574815212	0	0	0	0	0	0
DR	0	0	0	0	0	0	0
FA	0	0	0	0	0	0	0
HR	0	0	0	0	0	0	0
MMR	1.64593886357282	0	0	0	0	0	0
NER	1.90391927452601	0	-0.755381489351076	0	0	0	1.77124798398978
NHEJ	0	0	0	0	0	0	0
P53	0	0	0	0	0	0	1.62682072006682
TLS	0	0	0	0	0	0	0
TM	-0.812907378378551	0	0	0	0	0	0
UR	0	0	0	0	0	0	-0.654374611108029
CPF	0	0	0	0	0	0	1.07141549729984
G1/S	2.19640479970027	0	0	0	0	0	0
S	0	0	0	0	0	0	0
G2	0	0	0	0	0	0	0
G2/M	0	1.21631412687432	0	0	0	0	-1.46499830192109
M/G1	0	0	0	0	0	0	0
Tcells	0	1.28772896253078	0	0	0	0	0
ActivatedCD4	0	1.53259123213688	0	0	0	0	0.608708212434186
ActivatedCD8	0	0	0	0	0	0	0.954550057208155
Central_mCD4	0	0	0	0	0	0	0
Central_mCD8	0	0	0	0	0	0	0
CytotoxicCells	0	0	0	0	0	0.664916666207729	0
Effector_mCD4	0	0	0	0	0	0	0
Effector_mCD8	0	0	0	1.13118764541252	0	0	0
TFH	0	0	0	0	0	0	0
TGD	0	0	0	0	0	0	0
Th1	0	0	0.980807114837337	0	0	0	0
Th17	0	0	0	0	0	0	0
Th2	0	0	0	0	0	0	0
Treg	0.91139252515393	0	0	0	0	0	0
ImmatureB	0	0	0	0	0	-0.961992241908956	0
ActivatedB	0	0	0	0	0	0	0
MemoryB	0	0	0	0	0	0	0
DC	0	0	0	0	0	0	0
iDC	0	0.650714103406513	0	1.25219841678223	0	0	0
pDC	0.566721467973319	0	0	0	0	0	0
mDC	0	0	0	0	0	0	0
MDSC	0	-0.926861857786433	-0.822063086400132	0	-0.552625968343384	0	0
Monocytes	0	0	0	0	0	0	1.02700182968779
Neutrophils	0	0	0	0	0	0	0
Eosinophil	0	0	0	0	0	0	-1.07758870376883
Macrophages	0	0	0	0	0	0	0
MastCells	0	0	1.43554495898919	0	0	0	0
NK	0	0	0	0	0	0	0
NK56_bright	0	0	0	0	0	0	0
NK56_dim	0	0	0	0	0	0	0
NKT	0	0	0	0	0	0	0

===== END =====

===== CCLE_LGG_random_gsea_GO =====
APOBEC3A	APOBEC3B	APOBEC3C	APOBEC3D	APOBEC3F	APOBEC3G	APOBEC3H
GO_CELL_CYCLE	1.82425199077451	1.62469258565386	0.694753496870881	0.652552995528013	-0.586240796115036	1.0194823034951	1.06452716704025
GO_IMMUNE_RESPONSE	0.995809137340338	1.35280156250732	1.71532153242275	2.64235924043398	2.23306391868877	1.77479050716092	1.00139537600088

===== END =====

===== CCLE_LIHC_gsea =====
APOBEC3A	APOBEC3B	APOBEC3C	APOBEC3D	APOBEC3F	APOBEC3G	APOBEC3H
BER	0	-1.13382054388276	0	0.948811652079351	0	0.953980766303093	0.717648289942353
CR	0	0	0	0	0	0	0.765097282817739
CS	0	0	0	0	0	0	0
DR	0	0	0	0	0	0	0
FA	0	0	0	-0.962468952759653	-0.764039423085909	1.05182494746238	0
HR	0	-1.05785753420324	0	0	0	0	0
MMR	0	-1.71645228566826	0	0	0	0	0
NER	0.690104260204363	-1.48679216820155	-0.920304344903353	-1.11226956797516	0	0	-1.43504095060706
NHEJ	0	0	0	0	0	0	0
P53	0	0	0	0	0	0	0
TLS	0	0	0	0	-0.906772062563497	0	0
TM	-0.800292372810482	0	1.07442853670839	0	0	0	0
UR	0	0	0	0	0	0	0
CPF	0	0.705670338884502	0	0	0	0	0
G1/S	0	-0.987996362562951	0	0	0	0	0
S	0	0	0	0	0	0	0
G2	0	0	0	0	0	0	1.01315052697744
G2/M	-0.817502961473073	0	-0.538426211167084	1.88936745483439	0	0.997934540969785	0.653669770330922
M/G1	0	0	0	0	0	0	0
Tcells	0	0	0	0	0	0	0
ActivatedCD4	0.767733805461658	0	-0.538426211167084	0	1.00453232255359	0.975169335803714	-0.722153747069037
ActivatedCD8	0	0	0.94320062382798	1.15426299406504	0	0	0
Central_mCD4	0	0	0	0	0	0	0
Central_mCD8	0	0	0	0	0	0	0
CytotoxicCells	0	0	0	0	0	0	0
Effector_mCD4	0	0	0	-0.774057618948654	-0.566732539102185	0	0
Effector_mCD8	0	0	0	0	0	0	0
TFH	0	0	0	0	0	0	0
TGD	0	0	0	0	0	0	0
Th1	0	0	0	0	0	0	0
Th17	0	1.11073870870669	0	0	0	0	0
Th2	0	0.732677248487261	0	0	0	0	0
Treg	0	-1.01204233080338	0	0	0	0	0
ImmatureB	0	0	1.32458174563669	0	0	1.31274276388716	0
ActivatedB	0	0	0	0	0	0	0
MemoryB	0	0	0	0	0	0	0
DC	0	0	0	0	0	0	0
iDC	0	0	0	0	0	0	0
pDC	-1.02781245155413	0	0	0	0	0	0
mDC	0	0	0	0	0	0	0
MDSC	0	0	0.952950588526381	0	0	0	0
Monocytes	0	0	0	0	0	0	0
Neutrophils	0	0	0	0	0	0	0
Eosinophil	0	0	0	0	0	0	0
Macrophages	0	0	0	0	0	0	0
MastCells	0	0	1.65265152783772	0	0	1.27197435507079	0
NK	0	0	0	0	0	0	0
NK56_bright	0	0	0	0	0	0	0
NK56_dim	0	0	0	0	0	0	0
NKT	0	0	0	0	0	0	0

===== END =====

===== CCLE_LIHC_gsea_GO =====
APOBEC3A	APOBEC3B	APOBEC3C	APOBEC3D	APOBEC3F	APOBEC3G	APOBEC3H
GO_CELL_CYCLE	-1.48464469190051	-1.04554518382946	0.79194734532355	1.31784997967538	0.66135252114434	1.35378721550961	-0.773641832804891
GO_IMMUNE_RESPONSE	-0.856477286480533	2.24162859281524	1.57385332114064	1.71605765416925	1.53994289524558	1.92591855509496	-0.766492843049025

===== END =====

===== CCLE_LIHC_random_gsea =====
APOBEC3A	APOBEC3B	APOBEC3C	APOBEC3D	APOBEC3F	APOBEC3G	APOBEC3H
BER	0	-1.07276119347952	0	0.992877581288072	0	0.892642566584612	0.584716078706477
CR	0	0	0	0	0	0	0.586774758064197
CS	0	0	0	0	0	0	0
DR	0	0	0	0	0	0	0
FA	0	0	0	0	-0.963699544251462	1.04566700657055	0
HR	-1.23012493879654	-0.950307453115377	0	-0.871663700714813	0	0	0
MMR	0	-1.74013837948802	0	0	0	0	0
NER	-0.599313285150306	-1.51144558957526	-0.790260188266516	0	0	0	-1.51128334227769
NHEJ	0	0	0	0	0	0	0
P53	0	0	0	0	0	0	0
TLS	0	0	0.905926742069515	0	-0.865362856062538	0	0
TM	-0.80470814388741	0	0	0	0	0	0
UR	0	0	0	1.17043598086149	0	0	0
CPF	0	-0.842161505496597	-1.16110854477147	0.599867852552981	0	0	0
G1/S	0	0	0	0	0	0	0
S	0	0	0	0	0	0	0
G2	0	0	0	0	0	0	1.02325313773633
G2/M	0	0	-0.684303514979386	1.47622951969079	0	0.9523870900639	0.929007418362939
M/G1	0	0	0	0	0	0	0
Tcells	0	0	0	0	0	0	0
ActivatedCD4	0.693552689766386	0	-0.952354951369323	0	0.928793354719827	-0.929131584140674	-0.66443880572619
ActivatedCD8	0	0	0.837930909856949	1.31638720362839	0.889101331013852	0	0
Central_mCD4	0	0	0	0	0	0	0
Central_mCD8	0	0	0	0	0	0	0
CytotoxicCells	0	0	0	0	0	0	0
Effector_mCD4	0	0	0	-0.894224066879897	-0.578219726550877	0	0
Effector_mCD8	0	1.12132843059845	0.777815889655644	0	0	0	0
TFH	0	0	0	0	0	0	0
TGD	0	0	0	0	0	0	0
Th1	0	0	0	0	-0.747358830235828	0	0
Th17	0	1.11844449028127	0	0	0	0	0
Th2	-1.21388177637253	0.695859841683433	0	0	0	0	0
Treg	0	-0.992864074574906	0	0	0	0	0
ImmatureB	0	0	1.40464398896637	0	0	1.23694755655296	0
ActivatedB	0	0	0	0	0	0	0
MemoryB	0	0	0	0	0	0	0
DC	0	0	0	0	0	0	0
iDC	0	0	0	0	0	0	0
pDC	0	0	0	0	0.980392985537596	0	0
mDC	0	0	0	0	0	0	0
MDSC	0	0	0.888077249227182	0	0	0	0
Monocytes	0	0	0	0	0	0	0
Neutrophils	0	0	0	0	0	0	0
Eosinophil	0	0	0	0	0	0	-0.850307104969468
Macrophages	0	0	0	0	0	0	0
MastCells	0	0	1.58308410482855	0	0	0	0
NK	0	0	0	0	0	0	0
NK56_bright	0	0	0	0	0	0	0
NK56_dim	0	0	0	0	0	0	0
NKT	0	0	0	0	0	0	0

===== END =====

===== CCLE_LIHC_random_gsea_GO =====
APOBEC3A	APOBEC3B	APOBEC3C	APOBEC3D	APOBEC3F	APOBEC3G	APOBEC3H
GO_CELL_CYCLE	-1.86669040530929	-0.851535016786892	0.691486404763139	1.51260809534481	0.612294594644649	1.33598598917084	-0.872531196788152
GO_IMMUNE_RESPONSE	-0.667872154378753	2.39895929168095	1.02354058607504	1.49982321614007	1.46798586433286	1.1799087843783	0.967139167575849

===== END =====

===== CCLE_LUAD_gsea =====
APOBEC3A	APOBEC3B	APOBEC3C	APOBEC3D	APOBEC3F	APOBEC3G	APOBEC3H
BER	0	0	-0.576515045864765	0	-0.944763382236615	0	0
CR	0	0	0	0	0	0	0
CS	1.39840041352116	1.55576819284638	0	0	0	0	0
DR	0	0	0	0	0	0	0
FA	1.83770077035927	0.765488109460319	0	0	0	0	0
HR	1.64903618021144	0.945230320476408	0	0	0	0	0
MMR	0	0	0	0	0	0	0
NER	1.24624285557326	0	0	0	0	0	0.660705630168089
NHEJ	-0.937547023146202	0	0	0	0	0	0
P53	0	0	0	0	0	0	1.58379257208497
TLS	1.03763645924897	0	0	0	0	0	0
TM	0	0	0	0	1.0958036124064	0	-1.18950191041451
UR	0	0	0	0	0	0	0
CPF	1.99169592658369	0	0	0	0	0	0
G1/S	1.17378687559807	1.34612567040609	0	0	0	0	0.810573085241601
S	0	0	0	0	0	0	0
G2	0	0	0	0	0	0	-1.02865731246538
G2/M	0	0	0	-0.622062966494013	0	0	0
M/G1	0	0	0	0	0	0	0
Tcells	0	0	0	0	0	0	0
ActivatedCD4	1.84277346289858	1.22107574473995	-1.56384021423197	0	-1.15371576853203	0	0
ActivatedCD8	0	0	0	0	0	0	0
Central_mCD4	0	0	1.14832208291581	0	0	1.97760966615308	0
Central_mCD8	0	0	1.40851590834991	0	0	0	0
CytotoxicCells	0	0	0	0	0	0	0
Effector_mCD4	0	0	0	0	0	0	0
Effector_mCD8	0	0	0	0	0	0	0
TFH	0	0	0	0	0	0	0
TGD	0	0	0	0	0	0	0
Th1	0	0	0	0	0	0	0
Th17	0	0	0	0.550235927716703	0	0	0
Th2	0	0	0	0	0	0	1.00259075950424
Treg	0	0	0	0	0	0	0
ImmatureB	0	1.70288575245361	0	0	1.1648223210977	0	0
ActivatedB	0	0	0	0	0	0	0
MemoryB	0	0	0	0	0	0	0
DC	0	0	0	0	0	0	0
iDC	0	0	1.05075871186524	0	1.13206169331682	1.49651911038243	0
pDC	0	0	0	0	0	0	0
mDC	0	0	0	0	0	0	0
MDSC	-1.38869747037445	0	0	-0.882710760352327	0	0	0
Monocytes	0	-0.761125355509988	0.717829433273977	0	0.804413127445917	0	0
Neutrophils	0	0	0	0	0	0	0
Eosinophil	0	0	0	0	0	0	0
Macrophages	0	0	0	0	0	0	0
MastCells	0	0	1.19603355843688	0	0	1.05587912153468	-0.718189832703098
NK	0	0	0	0	0	1.37331898991511	0
NK56_bright	0	0	0	0	0	0	0
NK56_dim	0	1.61461521668927	0	-1.395781002383	1.49242859890642	0	0
NKT	0	0	0	0	0	0	0

===== END =====

===== CCLE_LUAD_gsea_GO =====
APOBEC3A	APOBEC3B	APOBEC3C	APOBEC3D	APOBEC3F	APOBEC3G	APOBEC3H
GO_CELL_CYCLE	2.10745294471876	1.58915068927468	1.1956237439866	0.94267799488177	1.06772627897429	1.02443886687461	-1.09941081792635
GO_IMMUNE_RESPONSE	0.810907343483411	2.42263133705235	1.8809083230358	1.13010721983414	2.6343413898787	2.22318186596097	-0.776958505329269

===== END =====

===== CCLE_LUAD_random_gsea =====
APOBEC3A	APOBEC3B	APOBEC3C	APOBEC3D	APOBEC3F	APOBEC3G	APOBEC3H
BER	0	1.0656551314504	0	0	0.827670857333824	0	0
CR	0	0	0	0	0	0	0
CS	1.43935059959664	1.58417860145143	0	0	0	0	0
DR	0	0	0	0	0	0	0
FA	2.29879500351208	0.992009965039281	0	0	0	0	0
HR	1.45655505843741	0	0	0	0	0	0
MMR	0	0	0	0	0	0	0
NER	0	0.856405934242457	0	0	0	0	0.750199262067398
NHEJ	-1.16858311399429	0	0	0	0	0	0
P53	0	0	0	0	0	0	1.6604220923708
TLS	0.722441275908413	0	0	0	0	0	0
TM	0	0	0	0	1.19116639776257	0	-0.995484534373561
UR	0	0	0	0.723172657728266	0	0	0
CPF	1.910470808428	1.54787174832857	0	0	0	0	0
G1/S	1.31210423509908	1.35173704593373	0	0	0	0	0
S	0	0	0	0	0	0	0
G2	1.11910388917294	0	0	0	0	0	-1.15246478787093
G2/M	1.23632650578484	0	0	0	-1.2323649407463	0	0
M/G1	0	0	0	0	0	0	0
Tcells	0	0	0	0	0	0	0
ActivatedCD4	1.71030348261299	1.22718008776326	-1.58712742710393	0	-1.41633549726775	0	0
ActivatedCD8	0	0	0	0	0	0	0
Central_mCD4	0	0	0	1.48234033461948	0	1.95517803215781	0
Central_mCD8	0	0	1.39844241252276	0	0	0	0
CytotoxicCells	0	0	0	0	0	0	0
Effector_mCD4	0	0	0	0	0	0	0
Effector_mCD8	0	0	0	0	0	0	0
TFH	0	0	0	0	0	0	0
TGD	0	0	0	0	0	0	0
Th1	0	0	0	0	0	0	0
Th17	0	0	0	0.867152734380047	0	0	0
Th2	0	0	0	0	0	0	1.55172628948422
Treg	0	0	0	0	0	0	0
ImmatureB	0	1.74152365441726	0	0	0	0	0
ActivatedB	0	0	0	0	0	0	0
MemoryB	0	0	0	0	0	0	0
DC	0	0	0	0	0	0	0
iDC	0	0	0	0	1.07754744905291	1.34985890802219	0
pDC	0	0	0	0	0	0	0
mDC	0	0	0	0	0	0	-1.04525876109224
MDSC	-1.59289007800412	0	0	-1.01114412377745	0.846644424255859	-0.976854698922628	0
Monocytes	0	0.699096348335802	0.746770105133707	0	1.61265604620164	0	0
Neutrophils	0	0	0	0	0	0	0
Eosinophil	0	0	0	0	0	0	0
Macrophages	0	0	0	0	0	0	0
MastCells	0	0	0.871593229710805	0	-0.880968024287328	1.13046035272382	0
NK	0	0	1.232926281572	0	0	1.05980658067858	0
NK56_bright	0	0	0	0	0	0	0
NK56_dim	0	1.63066691255497	0	-1.40237621805284	1.08121257643064	0	0
NKT	0	0	0	0	0	0	0

===== END =====

===== CCLE_LUAD_random_gsea_GO =====
APOBEC3A	APOBEC3B	APOBEC3C	APOBEC3D	APOBEC3F	APOBEC3G	APOBEC3H
GO_CELL_CYCLE	3.01645496268479	1.94213198584706	0.987590355432606	0.95073900387903	1.78778327287081	0.745324995925508	-1.54948488787659
GO_IMMUNE_RESPONSE	-0.759824714350419	1.75717923927889	1.20967073744393	-0.867981658257031	2.81432331348853	1.96875070667318	-1.25597391051006

===== END =====

===== CCLE_LUSC_gsea =====
APOBEC3A	APOBEC3B	APOBEC3C	APOBEC3F	APOBEC3G	APOBEC3H
BER	-0.76640866241698	0	-1.04999821813146	-1.11466991724494	-0.910016892149671	0
CR	0	0	0	0	0	0
CS	0	0	0	0	0	-0.918967101760904
DR	0	0	0	0	0	0
FA	0	0	0	0	0	-1.04649723016854
HR	0.519646730459483	0	0	-1.24419142171354	0	-1.04649723016854
MMR	0	0	0	0	0	0
NER	-1.37146813274617	0	-1.10231129661488	-1.11466991724494	-0.621725486426446	-1.4316719046725
NHEJ	0	0	0	0	0	0
P53	0	0	0	0	0	0
TLS	0	0	0	0	0	0
TM	0	0.608370760554469	0	0	0	0
UR	-0.729738391487937	0	0	0	0	0
CPF	0	0	0	0	0	-1.49262067694028
G1/S	0	0	0	-1.51903991659724	0	0
S	0	0	0	0	0	0
G2	0	0	0	0	0	0
G2/M	0	0	1.20401680984928	0	0	-1.26344797187103
M/G1	0	0	0	0	0	0
Tcells	0	0	0	0	1.34031700539822	0
ActivatedCD4	0	0	-0.810932976014597	0	0	0
ActivatedCD8	0	0	0	0	0	0
Central_mCD4	0.949342319619979	0	1.03898023778271	0	1.07704001354911	0
Central_mCD8	0	0	0.627277646116324	0	1.00059110614086	0
CytotoxicCells	0	0	0	0	0	0
Effector_mCD4	0	0	0	0	0	0
Effector_mCD8	0	1.43319643457572	0.708507844893977	1.68457739859501	1.35512713805456	0
TFH	0	0	0	0	0	0
TGD	0	0	0	0	0	0
Th1	0	0	0	0	0	0
Th17	0	0	0	0	0	0
Th2	0	0	0	0	0	0
Treg	-1.05395002483503	0	-0.990211842721844	0	0.805364861252928	0
ImmatureB	0	0	1.32779423889921	0	0.746751156945414	0
ActivatedB	0	0	0	0	0	0
MemoryB	0	0	0	0	0	0
DC	-1.16978164263644	0	1.35029922599919	0	1.43658286766439	0
iDC	0	0	1.08023938079935	0	0	0
pDC	0	0	1.4965816421491	0	0	0
mDC	0	0	0	0	0	0
MDSC	0	0	-0.557766988780656	-0.95590673879328	0	0
Monocytes	-1.34213191600294	0	1.03394791569451	0	1.45559111726396	0
Neutrophils	0	0	0	0	0	0
Eosinophil	0	0	0	0	0	0
Macrophages	0	0	0	0	0	0
MastCells	0	0	0.828933691516171	0	0	0
NK	0	0	0	0	0	0
NK56_bright	0	0	1.68412320131566	0	0	0
NK56_dim	0	1.63466092599346	0	0	0	0
NKT	0	0	0	0	0	0

===== END =====

===== CCLE_LUSC_gsea_GO =====
APOBEC3A	APOBEC3B	APOBEC3C	APOBEC3D	APOBEC3F	APOBEC3G	APOBEC3H
GO_CELL_CYCLE	-2.12242209154644	1.4453609992792	1.2457836756761	1.33256150921178	0.787104377602767	1.32080974206271	-2.18816822828916
GO_IMMUNE_RESPONSE	-1.66004284244944	2.12852430787403	2.19374319131589	2.22688513403307	2.4441536381997	1.93495135428463	0.973148251773491

===== END =====

===== CCLE_LUSC_random_gsea =====
APOBEC3A	APOBEC3B	APOBEC3C	APOBEC3D	APOBEC3F	APOBEC3G	APOBEC3H
BER	0	0	0	0	0	-0.76513335511728	0
CR	0	0	0	0	0	0	0
CS	0	0	0	0	0	0	0
DR	0	0	0	0	0	0	0
FA	0	0	0	0	-1.25069745527075	0	-1.37146079064992
HR	0	0	0	0	-1.38631525162541	-1.27567981943965	-1.38933001513782
MMR	0	0	0	0	0	0	-1.15370796316512
NER	-1.31996553639484	0	-0.943286820956686	0	0	-0.787919888477428	-0.889438720696859
NHEJ	0	0	0	0	0	0	0.674866371237282
P53	0	0	0	0	0	0	0
TLS	0	0	0	0	0	0	0
TM	0	-0.913936023779192	0	0	0	0	-1.37146079064992
UR	0	0	0	0	0	0	0
CPF	0	0	0	0	0	0	-1.60178771861046
G1/S	-0.825453952154696	0	0	0	-1.81531165720402	0	0
S	0	0	0	0	0	0	0
G2	0	0	0	0	0	0	0
G2/M	-1.01031879087719	0	1.0813532507629	0	0	0	-1.65154505508284
M/G1	0	0	0	0	0	0	0
Tcells	0	0	-0.791428039760534	0	0	1.49061551102939	0
ActivatedCD4	0	0	-0.861585574164107	0	0	-1.16687183484038	0
ActivatedCD8	0	0	0	0	0	0	0
Central_mCD4	0	0	0.522374855189692	0	0	1.02773849595902	0
Central_mCD8	0	0	0.551880245899883	0	0	1.0026749995079	0
CytotoxicCells	0	0	0	0	0	0	0
Effector_mCD4	0	0	0	0	0	0	0
Effector_mCD8	0	1.28202667178078	0.944800109881581	0	1.10831043441825	1.38244470252895	-0.702921408021131
TFH	0	0	0	0	0	0	0
TGD	0	0	0	0	0	0	0
Th1	0	0	0	1.09227141531998	0	0	0
Th17	0	0	0	0	0	0	0
Th2	0	0	0	0	0	0	0
Treg	-1.04978535540896	0	-1.04174016396387	0	1.08480508002365	0.873122970018285	0
ImmatureB	0	0	1.41720016482237	0	0	0.809341646676524	0
ActivatedB	0	0	0	0	0	0	0
MemoryB	0	0	0	0	0	0	0
DC	-1.30474979534129	0	0.948490735310806	0	0	1.32710411568688	0
iDC	0	0	0.945759937820864	0	0	0.858215445321865	0
pDC	0	0	1.24743139507802	0	0	0	-0.98561806124702
mDC	0	0	0	0	0	0	0
MDSC	0	-0.793426712686867	0.671030024482883	0	0	0	0
Monocytes	-1.45310327061334	0	-1.17474145758032	0.882297734557989	0	1.50977513565662	0
Neutrophils	0	0	0	0	0	0	0
Eosinophil	0	0	0	0	0	0	0
Macrophages	0	0	0	0	0	0	0
MastCells	0	0	1.25112202050725	0	0.977056398903086	0	0
NK	0	0	0	0	0	0	0
NK56_bright	0	0	1.64232831600509	0.87088871212836	0	0	0
NK56_dim	0	1.58038580426716	0.904203230160107	0	0	0	0
NKT	0	0	0	0	0.953427302166119	0	0

===== END =====

===== CCLE_LUSC_random_gsea_GO =====
APOBEC3A	APOBEC3B	APOBEC3C	APOBEC3D	APOBEC3F	APOBEC3G	APOBEC3H
GO_CELL_CYCLE	-1.92509911277485	0.731242122060339	1.03023829583259	0.819989040588053	-0.751782112221704	1.23709890657889	-2.60644258881886
GO_IMMUNE_RESPONSE	-1.74751031096594	2.04034214173955	2.10801767011986	2.21330750587237	2.16922432238951	1.48878632509939	0.757067556520346

===== END =====

===== CCLE_OV_gsea =====
APOBEC3A	APOBEC3B	APOBEC3C	APOBEC3D	APOBEC3F	APOBEC3G	APOBEC3H
BER	0	1.5743125971782	1.21606338419492	0	0	0	1.25350507606932
CR	-0.706080917435426	-0.827362359835411	0	0	0	0	-1.27320311959551
CS	0	0	0	0	0	0	0
DR	0	0	0	0	-0.680193774559004	0	0
FA	0	0	0	0	0	0	1.34224879826891
HR	0	0	0	0	0	1.02788613915232	1.02055280529537
MMR	0	0	0	0	0	0	0
NER	1.49296324245773	-0.761187559489404	1.20089886028716	0	-0.965535280328789	0	0.932732205422369
NHEJ	0	1.5743125971782	1.63978559035962	1.4767669072663	0	1.02788613915232	0
P53	0	0	0	0	0	0	1.7933627194502
TLS	0	0.743277492777803	0	0	0	0	0
TM	0	0	0	0	0	0	0
UR	0	0	-1.61207300460615	0	0	0	0.895420699320547
CPF	0.922954431111998	0	0	0	0	0	2.02754447196892
G1/S	0	0	0	0	0	0	0
S	0	0	0	0	0	0	0
G2	0	0	0	0	0	0	0
G2/M	0	0	0	0	0	1.43460367622698	0
M/G1	0	0	0	0	0	0	0
Tcells	1.39401540350382	1.49004282312	1.05986141815926	0	0	1.35326016881205	0
ActivatedCD4	0	0	0	0	0	1.28300895786279	0
ActivatedCD8	0	0	0	0	0	0	0
Central_mCD4	0	0	0	0	0	-1.32073242196443	-1.52204326109006
Central_mCD8	0	0	0	0	0	0	0
CytotoxicCells	0	0	0	0	0	0	0
Effector_mCD4	0	0	0.963873968967483	0	0	0	0
Effector_mCD8	0	1.24872483377152	1.01371777415657	0	1.28834920070592	0.691344429562902	0
TFH	0	0	0	0	0	0.606378873456766	0
TGD	0	0	0	0	0	0	0
Th1	0	1.39811216051106	0	0	0	0	0
Th17	0	0	0	0	0	0	0
Th2	-0.839332269492904	0	0	0	0	0	0
Treg	0	0	0	0	0	0	0
ImmatureB	0	0	0	0	0	0	0
ActivatedB	0	0	0	0	0	0	0
MemoryB	0.554932147801944	0	0	0	-0.899356051066499	0	0
DC	0	0	0	0	0	0	0
iDC	0	0	0	0	0	0	0
pDC	0	-0.868133093117091	0	0	1.53570313679548	0	0
mDC	-1.06934600470382	0	0	0	0	0	0
MDSC	0	-1.00293228440312	0	0	0	0	0.912543071097804
Monocytes	0	0	0	0	0	0	-0.803039089169787
Neutrophils	0	0	0	0	0	0	0
Eosinophil	0	0	0	0	0	0	0
Macrophages	0	0	0	0	0	0	0
MastCells	0	0	0	0	0	0	0
NK	0	0	0	0	0	0	0
NK56_bright	0	0	0	0	0	0	0
NK56_dim	0	0	0	0	0	0	0
NKT	0	0	0	0	0	0	0

===== END =====

===== CCLE_OV_gsea_GO =====
APOBEC3A	APOBEC3B	APOBEC3C	APOBEC3D	APOBEC3F	APOBEC3G	APOBEC3H
GO_CELL_CYCLE	1.13044744365666	-1.17102132533973	0.763990093389398	0.997722680907826	0.964450553499724	1.85910377551125	0.971153995738895
GO_IMMUNE_RESPONSE	1.38864825415602	1.08008561022598	1.63519046960389	1.29084375988749	0.808188724669672	2.63215369085375	0.83364684715705

===== END =====

===== CCLE_OV_random_gsea =====
APOBEC3A	APOBEC3B	APOBEC3C	APOBEC3D	APOBEC3F	APOBEC3G	APOBEC3H
BER	0	1.3254903645994	1.60836351563064	0	0	0	1.41538040870369
CR	0.710392246743665	0.805227281247004	0	0	0	0	-1.08392372166719
CS	0	0	0	0	0	0	0
DR	0	0	0	0	-0.815192451952852	0	0
FA	0	0	0	0	0	0	0
HR	0	0	0	0	0	1.0046522817569	0.942355102400627
MMR	0	0	1.13849781670815	0	0	0	0.942355102400627
NER	1.15480140515534	-0.601502122820965	1.12278755560865	0	-0.628340333070727	0.999051567383394	0.812306517609039
NHEJ	0	1.3254903645994	1.59931836156622	0	0	0	0
P53	0	0	0	0	0	0	1.58728251329554
TLS	0	0.628661144352857	0	0	0	0	0
TM	0.952227905209593	0	0	0	0	0	0
UR	0	0	-1.43006083113146	0	0	0	0.977681238256452
CPF	0.841915385131208	0	1.13849781670815	0	0	0	1.55096070015347
G1/S	1.17517015285787	0	0	0	0	0	0.894313469729222
S	0	0	0	0	0	0	0
G2	0.601429145709301	0	0	0	0	0	0
G2/M	1.00512945549902	0	0	0	0	1.39247761111158	0
M/G1	0	0	0	0	0	0	0
Tcells	1.45101395079557	1.28761921132513	1.54510417981821	0	0	1.12284666784594	0
ActivatedCD4	1.00512945549902	0	0	0	0	1.43991725532396	0
ActivatedCD8	0	0	0	0	0	0	0
Central_mCD4	0	0	0	0	0	0	-1.31328642045
Central_mCD8	0	0	0	0	0	0	0
CytotoxicCells	0	0	0	0	0	0	0
Effector_mCD4	0	0	0	0	0	0	0
Effector_mCD8	0	0	0.71131494801188	0	1.29800022991268	0.769597300394044	0
TFH	1.31498139290849	0	0	0	0	-0.858367191003567	0
TGD	0	0	0	0	0	0	0
Th1	0	0	0	0	0	0	0
Th17	0	0	0	0	0	0	0
Th2	-1.00047211740923	0	0	0	0	0	0
Treg	0	0	0	0	0	0	0
ImmatureB	0	0	0	0	0	0	0
ActivatedB	0	0	0	0	0	0	0
MemoryB	-0.555066169444498	0	0	0	-0.942879915357231	0	0
DC	0	0	0	-0.814698566589945	0	0	0
iDC	0	0	0	0	0	0	0
pDC	0	-0.699506048426724	0	0	1.39680584968575	0	0
mDC	-0.983806934808524	0	0	0	0	0	0
MDSC	0	-1.0130151094992	0	0	0	0	0.945540681080745
Monocytes	0	0	0	0	0	0	-0.8305588630932
Neutrophils	0	0	0	0	0	0	0
Eosinophil	0	0	0	0	0.815152115658411	0	0
Macrophages	0	0	0	0	0	0	0
MastCells	0	0	0	0	0	0	0
NK	0	0	0	0	0	0	0
NK56_bright	0	0	0	0	0	0	0
NK56_dim	0	0	0	0	0	0	0
NKT	0	0	0	0	0	0	0

===== END =====

===== CCLE_OV_random_gsea_GO =====
APOBEC3A	APOBEC3B	APOBEC3C	APOBEC3D	APOBEC3F	APOBEC3G	APOBEC3H
GO_CELL_CYCLE	1.38196493260715	-1.54526507093569	0.906463077157813	-0.633741333110878	1.05754542276896	1.97027492864089	0.744457231439864
GO_IMMUNE_RESPONSE	1.10958971531734	1.18583175270812	1.28798105739455	1.53599941858706	-1.09929055787854	2.45111418956051	0.926202438684864

===== END =====

===== CCLE_PAAD_gsea =====
APOBEC3A	APOBEC3B	APOBEC3C	APOBEC3D	APOBEC3F	APOBEC3G	APOBEC3H
BER	0	0	0	-0.905822018283607	0	-1.3501068820843	0.568426748685444
CR	0	0	-1.27678455437062	0	-1.53594718925781	0	-1.13777564292886
CS	0	0	0	0	0	0	0
DR	0	0	0	0	0	0	0
FA	0	0	0.624862261488437	0	0.837528541822125	-1.28911514949868	0
HR	0	1.30568623633367	1.09669703036746	-0.845669774881962	0	0	0
MMR	0	0	1.08855260684069	0	0	0	0
NER	0	1.03862862634726	1.10317841537737	0	-1.06974204240073	0	-1.39517279496427
NHEJ	0	0	0	1.09524693451468	0	0	0
P53	0	0	0	0	0	0	0
TLS	0	0	0	0	0	-1.3289473591742	0
TM	-0.777385088116788	0	0	0.960275290105604	0	0	0
UR	0	0	0	0	0	0	0
CPF	1.63776797664773	0	1.26672757771125	1.16327302315067	1.54065934832572	0	1.51084389804696
G1/S	0	0	1.78532074710982	-0.82443957132844	0	0	1.41645169549018
S	0	0	0	0	0	0	0
G2	1.25539652755436	0	0.838150729228775	0	0	0	0
G2/M	0.747376516607396	-0.738654235486789	0	0	0	0	0
M/G1	0	0	0	0	0	0	0
Tcells	0	0	0	0	0	1.29066156768056	0
ActivatedCD4	-0.705150190548414	0	0	0	0	0	0
ActivatedCD8	0	0	0.859017552363101	0	0	0	0
Central_mCD4	0	-1.09822933325357	0	0	0	0	1.56585481713349
Central_mCD8	0	0	0	0	0	0	0
CytotoxicCells	0	0	0	1.37031984828938	0	0	0
Effector_mCD4	0	0	0	0	0.703037545039171	-0.931304220538462	0
Effector_mCD8	0	0	1.54956114913628	0	0.99303161787819	1.3567554092791	0
TFH	0	0	0	0	0	0	0
TGD	0	0	0	0	0	0	0
Th1	0	0	0	0	0	1.43066269159262	0
Th17	0	0	0	0	0	0	0
Th2	0	0	0	0	0	0	0
Treg	0	0	0	0	0	0	0
ImmatureB	0	0	0	0	0	0	0
ActivatedB	0	0	0	0	0	0	0
MemoryB	0	0	0	0	0	0	0
DC	0	0	0	0	0	1.26556537053121	0
iDC	0	0	0	0	0	1.50290108209546	0
pDC	0	-1.20048196114657	0	0	0	0	0
mDC	0	0	0	0	0	0	0
MDSC	-0.753859218451333	0	0	0	0	1.51482400065142	0
Monocytes	0	0	-0.608648020802114	0	1.16558297870542	0	0
Neutrophils	0	0	0	0	0	0	0
Eosinophil	0	0	0	0	0	0	0
Macrophages	0	0	0	0	0	0	0
MastCells	0	0	0	0	0	0	0
NK	0	0	0	0	0	0	0
NK56_bright	0	0	0	0	0	0	0
NK56_dim	0	0	0	0	0	0	0
NKT	0	0	0	0	0	0	0

===== END =====

===== CCLE_PAAD_gsea_GO =====
APOBEC3A	APOBEC3B	APOBEC3C	APOBEC3D	APOBEC3F	APOBEC3G	APOBEC3H
GO_CELL_CYCLE	-1.07667305448148	-1.2292794485852	1.49693902244692	1.01521395397537	-0.705018366083922	-0.94399220363456	1.53423961998964
GO_IMMUNE_RESPONSE	0.733955887862006	-1.42611210965674	1.86699293717195	2.82315063417449	3.13293770121912	4.66654987856049	0.829749763396109

===== END =====

===== CCLE_PAAD_random_gsea =====
APOBEC3A	APOBEC3B	APOBEC3C	APOBEC3D	APOBEC3F	APOBEC3G	APOBEC3H
BER	0	0	0.969348595984235	-0.753608269343146	0	-1.54899419922995	0.775797477800107
CR	0	0	-1.16192653025803	0	-1.49366472364275	0	-1.04637357107508
CS	0	0	0	0	0	0	0
DR	0	0	0	0	0	0	0
FA	0	0	0.757454596447994	0	0.913381033942526	-1.57867926419352	0
HR	0	1.36939416120442	0	0	0	0	0
MMR	0	0	1.1760926189243	0	0	0	0
NER	0	1.00664545228657	1.10380244828952	0	0	0	-1.46973039318057
NHEJ	0	0	0	-0.753608269343146	0	0	0.997858179257526
P53	0	0	0	0	0.571741570467476	0	0
TLS	0	0	0	0	0	-1.22292055676963	0
TM	-0.846652114194478	0	0	0.985987838545491	0	0	0
UR	0.745746213187766	0	0	0	0	0	0
CPF	1.62708264695513	0	1.2003125213812	-1.01644883210033	0.780103388512591	0	1.00327887594777
G1/S	0	0	1.77475348270886	-1.20855151028302	0	0	1.6951633271231
S	0	0	0	0	0	0	0
G2	1.03476747284427	0	0	0	0	0	0
G2/M	0.77345106179963	0.625894605401003	0.930854608418074	0.792190228900343	0	0	0
M/G1	0	0	0	0	0	0	0
Tcells	0	0	0	0	0	1.31639964889343	0
ActivatedCD4	0	0	0.937853515248285	0	0	0	0
ActivatedCD8	0	0	0	0	0	0	0
Central_mCD4	0	0	0	0	0	0	1.53527201191236
Central_mCD8	0	0	0	0	0	0	0
CytotoxicCells	0	0	0	1.58778041586464	0	0	0
Effector_mCD4	0	0	0	0	0.639997954852579	0	0
Effector_mCD8	0	0	0	0	0	1.61363918943933	0
TFH	0	0	0	0	0	0	0
TGD	0	0	0	0	0	0	0
Th1	0	0	0	0	0	1.63598227371696	0
Th17	0	0	0	0	0	0	0
Th2	0	0	0	0	0	0	0
Treg	0	0	0	0	0	0	0
ImmatureB	0	0	0	0	0	0	0
ActivatedB	0	0	0	0	0	0	0
MemoryB	0	0	0	0	0	0	0
DC	0	0	0	0	0	1.26604556396308	0
iDC	0	0	0	0	0	1.72642576904056	0
pDC	0	-1.49619603621018	0	0	0.879865770120606	0	0
mDC	0	0	0	0	0	0	0
MDSC	-0.9971403155099	-0.5776690521749	0	0	0	1.43194255148638	0
Monocytes	0	0.51749945027569	0.717448699023897	1.30558389655679	1.17771916311863	0	0
Neutrophils	0	0	0	0	0	0	0
Eosinophil	0	0	0	0	0	0	0
Macrophages	0	0	0	0	0	0	0
MastCells	0	0	0	0	0	0	0
NK	0	0	0	0	0	0	0
NK56_bright	0	0	0	0	0	0	0
NK56_dim	0	0	0	0	0	1.10419314811553	0
NKT	0	0	0	0	0	0	0

===== END =====

===== CCLE_PAAD_random_gsea_GO =====
APOBEC3A	APOBEC3B	APOBEC3C	APOBEC3D	APOBEC3F	APOBEC3G	APOBEC3H
GO_CELL_CYCLE	-0.796318750730682	-1.37815178347179	1.21836812887207	-0.615838658096168	-1.01859921976044	-1.62266059251007	1.22112726402867
GO_IMMUNE_RESPONSE	0.902154037839639	-1.365227878613	1.7346923698875	2.84521338060996	2.80951225498135	4.03167723304582	1.08403347280815

===== END =====

===== CCLE_PRAD_gsea =====
APOBEC3A	APOBEC3B	APOBEC3F	APOBEC3H
BER	-0.991149385097348	1.14223072063949	0	-1.15644161643201
CR	0	0	0	0
CS	0	0	0	0
DR	0	0	0	0
FA	0	0	0	-1.35453578220971
HR	-0.873144735166803	0	0	0
MMR	0	0.80602696135692	0	-1.15644161643201
NER	0	0.972171742587301	-1.03250110800779	0.75626931908622
NHEJ	0.818481280793137	-1.15512656938721	0	0
P53	0	0	0	0
TLS	0	0	0	0
TM	0	1.08619676075906	0	0
UR	0	1.04339722357318	0	0
CPF	0	-0.762383535868427	0	0
G1/S	0	-0.955065622909251	0	-1.89305961662396
S	0	0	0	0
G2	0	-1.21393301291965	0	0
G2/M	0	0	0	-1.32463525670767
M/G1	0	0	0	0
Tcells	0	0	0	0
ActivatedCD4	0	0	0	-1.69857535309883
ActivatedCD8	0	0	0	0
Central_mCD4	0	0	0	0
Central_mCD8	0	0	0	0
CytotoxicCells	0	0	0	0
Effector_mCD4	0	0	-0.751148903848236	0
Effector_mCD8	0	0	0	0
TFH	0	0	0	0
TGD	0	0	0	0
Th1	0	0	0	0
Th17	0	0	0	0
Th2	0	0	0	0
Treg	0	0	0	0
ImmatureB	0	0	0	0
ActivatedB	0	0	0	0
MemoryB	0	0	0	0
DC	-0.982199124329143	0	0	0
iDC	0	0	0	0
pDC	0	0	0	0
mDC	0	0	0	0
MDSC	0	0	0	0
Monocytes	0	0	-0.76765767096578	0
Neutrophils	0	0	0	0
Eosinophil	0	0	0	0
Macrophages	0	0	0	0
MastCells	0	0	0	0
NK	0	0	0	0
NK56_bright	0	0	0	0
NK56_dim	0	0	0	0
NKT	0	0	0	0

===== END =====

===== CCLE_PRAD_gsea_GO =====
APOBEC3A	APOBEC3B	APOBEC3C	APOBEC3D	APOBEC3F	APOBEC3G	APOBEC3H
GO_CELL_CYCLE	0.782752590538422	-1.81997616797212	0.739580653469139	-0.894143922840474	1.02603914287492	1.12277494034001	-2.86556377250959
GO_IMMUNE_RESPONSE	-1.34726657375506	0.901099606772722	1.0303837436263	1.16663556265265	1.13303575111339	1.70936291165752	-0.643901321719386

===== END =====

===== CCLE_SARC_gsea =====
APOBEC3A	APOBEC3B	APOBEC3C	APOBEC3F	APOBEC3G	APOBEC3H
BER	0	0.583744137076706	0	0	0.847574379304395	-1.02897393129045
CR	0	0	0	0	0	0
CS	0	0	0	0	0	0
DR	0	0	0	0	0	0
FA	0	0	-1.2462894206052	0	0	0
HR	0	0	0	0	0	0
MMR	0	0	0	0	-1.39867820183598	0
NER	0	0	0.870401570574626	-1.49055100355919	0	1.77055234575687
NHEJ	0	0	0	2.00330092157213	0	0
P53	0	0	0	0	0.91602103630998	1.01126082803845
TLS	0	-0.760095774872224	0	0	0	-1.02897393129045
TM	0	0	0	0	1.36813442332993	0
UR	0	0	0	0	0	1.05567823950931
CPF	0	1.67587621693934	0	-0.854501288062972	0	0.482464135347631
G1/S	0	0	0	0	0	0
S	0	0	0	0	0	0
G2	0	1.33453720874266	0	0	0	0
G2/M	0	3.21702009318593	-0.745834909355364	0	0	-1.89574306912905
M/G1	0	1.66714070786886	0	0	0	0
Tcells	0	0	0	0	0	0
ActivatedCD4	0	2.91763030101316	0	0	0	0
ActivatedCD8	1.48191043498611	1.49976562506318	0	0	0	0
Central_mCD4	0	0	0	0	0	0
Central_mCD8	0	0	0	0	0	0
CytotoxicCells	0	0	0	0	0	0
Effector_mCD4	0	0	0	-0.602522844887111	0	0
Effector_mCD8	1.07691627884084	0	1.28746196556043	-0.911063921546027	1.37206584408662	0
TFH	0	0	0	0	0	0
TGD	0	0	1.12828484981841	0	0	1.33815524332268
Th1	0	1.0346084438523	1.32402791863323	0	0	0
Th17	0	0	1.01124285294928	0	0	0
Th2	0	0.73606288062467	-0.820581296931176	0	0	0
Treg	-0.891179957750997	0	0	0	0	0
ImmatureB	0	0	0	0	0	0
ActivatedB	0	0	0	0	0	0
MemoryB	0	1.61449415919932	0	0	0	0
DC	0	0	0	0	0	0
iDC	0	0	0	0	0	0
pDC	0	-0.939871699736359	0	0	0	0
mDC	0	0	0	0	0	0
MDSC	0	0	-1.04751632978826	0	0	1.25683412629255
Monocytes	0	0	1.0627413315717	0	0	0
Neutrophils	0	0	0	0	0	0
Eosinophil	0	0	0	0	0	0
Macrophages	-1.13767654180978	0	0	0	0	0
MastCells	0	0	0	0	0	0
NK	0	0	0	0	0	0
NK56_bright	0	0	0	0	0	0
NK56_dim	0	0	0	0	0	0
NKT	0	0	0	0	0	0

===== END =====

===== CCLE_SARC_gsea_GO =====
APOBEC3A	APOBEC3B	APOBEC3C	APOBEC3D	APOBEC3F	APOBEC3G	APOBEC3H
GO_CELL_CYCLE	1.14846929863492	4.44421212562949	-1.76999304519463	0.645720082727619	0.593487187393894	1.69839184323143	-1.47051375458597
GO_IMMUNE_RESPONSE	0.588437170503867	0.850481872513609	1.59214212809373	1.11795573217581	1.21977651375752	1.69112357760244	1.14878377593857

===== END =====

===== CCLE_SARC_random_gsea =====
APOBEC3A	APOBEC3B	APOBEC3C	APOBEC3D	APOBEC3F	APOBEC3G	APOBEC3H
BER	0	-0.603976611047776	0	0	0	0.741770916191777	-0.842939434642554
CR	0	0	0	0	0	0	0
CS	0	0	0	0	0	0	0
DR	0	0	0	0	0	0	0
FA	0	0	-1.3721545896854	0	0	0	-1.08970220758749
HR	0	0	-1.33743848642839	0	0	0	-1.12801205082298
MMR	0	0	0	0	0	-1.06333154500866	-1.37265936395253
NER	0	0	0.809683941911554	0	-0.871454216046108	-1.14618854851583	1.10240124919748
NHEJ	0	0	0	0	1.97138695904678	0	0
P53	0	0	0	0	0	-0.661277034773459	1.1154625704386
TLS	0	-0.723569368576429	-1.19137011930993	0	0	0	-0.564504375158108
TM	0.479665885444151	0	0	0	0	0.963055621369566	0
UR	0.770141423779414	0	0	0	0	0	1.05630462557178
CPF	0	1.83359913224716	0	0	-0.804750408471831	0	-0.625740417961452
G1/S	0	0	0	0	0	0	-1.31104796850369
S	0	0	0	0	0	0	0
G2	0	1.49005848821836	0	0	0	0	0
G2/M	0	2.82938913479811	-0.818736129531905	0	0	0	-2.0263916184662
M/G1	0	1.59621333067874	0	0	0	0	0
Tcells	0	0	0	0	0	0	0
ActivatedCD4	0	2.29738339539712	0	0	0	0	0
ActivatedCD8	1.48966456242303	1.42039341604191	0	0	0	0	0
Central_mCD4	0	0	0	0	0	0	0
Central_mCD8	0	0	0	0	0	0	0
CytotoxicCells	0	0	0	0	0	0	0
Effector_mCD4	0	0	0	0	-0.92062190978917	-0.832022410217818	0
Effector_mCD8	-0.961208430902331	0	0.91497800267545	0	0.791781945532725	1.27521847795143	0
TFH	0	0	0	0	0	0	0
TGD	0	0	1.00102667518881	0	0	0	1.1839018715251
Th1	0	1.06407290425783	1.911144283287	1.08204566803148	0	0	0
Th17	0	0	0	0	0	0	0
Th2	0	0.848361770315393	-0.749937790894416	0	0	0	0
Treg	0.769542356891519	0	0	0	0	0	0
ImmatureB	0	0	0	0	0	0	0
ActivatedB	0	0	0	0	0	0	0
MemoryB	0	1.43788447804057	0	0	0	0	0
DC	0	0	0	0	0	0	0
iDC	0	0	0	0	0	0	0
pDC	0	-0.936755756136817	0	0	0	0	0
mDC	0	0	0	0	0	0	0
MDSC	0	0	-0.933717193486351	0	0	0	0.617433407678966
Monocytes	0	0	1.10251325055358	0	0	0	0
Neutrophils	0	0	0	0	0	0	0
Eosinophil	0	0	0	0	0	0	0
Macrophages	-1.59080127896814	0	0	0	0	0	0
MastCells	0	0	0	0	0	0	0
NK	0	0	0	0	0	0	0
NK56_bright	0	0	0	0	0	0	0
NK56_dim	0	0	0	0	0	0	0
NKT	0	0	0	0	0	0	0

===== END =====

===== CCLE_SARC_random_gsea_GO =====
APOBEC3A	APOBEC3B	APOBEC3C	APOBEC3D	APOBEC3F	APOBEC3G	APOBEC3H
GO_CELL_CYCLE	0.876738667995452	4.24714042540698	-1.918917192825	-0.912376818814565	-0.777404237482495	1.58115791956613	-2.48111794286282
GO_IMMUNE_RESPONSE	-0.914851154955736	0.828690886426982	2.27242941630113	1.33730631368957	1.04532656538575	1.87919185469587	1.13949118375886

===== END =====

===== CCLE_SKCM_gsea =====
APOBEC3A	APOBEC3B	APOBEC3C	APOBEC3D	APOBEC3F	APOBEC3G	APOBEC3H
BER	0	0	0	0	-0.876557290392049	-0.655222287097686	0.875570909057577
CR	1.05721894782677	0	0	0	0	0	0
CS	0	1.49672893008613	0	0	-1.6932965962016	0	-0.972133526673985
DR	0	0	0	0	0	0	0
FA	1.62267785715623	0.984479456687669	0	0	-1.41075688917461	-1.7242535000191	0
HR	0	1.11483225598161	0.501331286205142	0	-1.48485782381067	-0.92230427874629	1.00674434399179
MMR	0	1.38351326674615	0	0	-1.33372725650169	0	0
NER	0	1.02702436957647	-0.695364233529141	0	-0.89545303107595	-1.1809340377735	1.01307252272278
NHEJ	0.754387876079608	0.99248335470952	0	0	-1.04567283798246	0.633992309286891	0
P53	0	0	0	0	0	0	0
TLS	0	-1.26660994203819	0	1.02774008044756	0	0	0
TM	0	-0.756301641900282	0	0	-1.18259668919272	-1.21300191866207	0
UR	0.569506400935914	0	0.710548279660831	1.2314991549559	0	0	0.657400651369391
CPF	0	1.32103203107891	0	0.734514332777851	-1.19770974592362	0	0.891483508150495
G1/S	0	1.85886351825682	0	0	-1.2511589362026	0	0
S	0	0	0	0	0	0	0
G2	0	0	0	0	0	0	0
G2/M	0	1.52612959313987	0	0	-1.84897668255747	-1.92182421356295	0
M/G1	0	1.44070164393317	0	0	0	0	0
Tcells	0	0	0	0	0	0	0
ActivatedCD4	0	1.37307088785808	-1.58964000166022	0	0	0	0
ActivatedCD8	0	0	0	0	-1.06352267441444	-0.988893764253946	0
Central_mCD4	0	0	0	0	0	0	0
Central_mCD8	0	0	0	0	0	0	0
CytotoxicCells	0	0	0	0	0	0	0
Effector_mCD4	0	1.45670943997688	0	0	0	-0.846536082208269	0
Effector_mCD8	0	0	0.807659574640353	0	0	-0.652309188887757	-1.44894187547123
TFH	0	0	0	0	0	0	0
TGD	0	0	0.843033619668588	0	0	0	0
Th1	0	0	0	0	0	0	0
Th17	0	0	0	0	0	0	0
Th2	0	0	1.52767880127079	0	0	0	0
Treg	-1.03885270074506	0	0	0	0	0	0
ImmatureB	0	0	0	0	0	0	0
ActivatedB	0	0	0	0	0	0	0
MemoryB	0	0	0	0	0	0	0
DC	0	0	0	0	0	0	0
iDC	-0.984786017434904	0	0	0	0	0	0
pDC	-1.63744812310745	0	0	0	0	0	0
mDC	0	0	0	0	0	0	0
MDSC	0	0	0	0.993969644356096	0	0	-1.01677827523269
Monocytes	0	0	0	0	0	0	0
Neutrophils	0	0	0	0	0	0	0
Eosinophil	0	0	0	0	0	0	0
Macrophages	0	0	0	0	0	0	0
MastCells	-0.907547898420402	0	0	0	0.958627838416539	0	0
NK	0	0	0	0	0	0	0
NK56_bright	0	0	0	0	0	0	0
NK56_dim	0	0	0	0	0	0	0
NKT	0	0	0	0	0	0	0

===== END =====

===== CCLE_SKCM_gsea_GO =====
APOBEC3A	APOBEC3B	APOBEC3C	APOBEC3D	APOBEC3F	APOBEC3G	APOBEC3H
GO_CELL_CYCLE	1.04897168417334	2.6102579862178	0.757772021022072	0.983767842500251	-3.9778159374582	-2.4107388437931	-1.04126805344022
GO_IMMUNE_RESPONSE	-1.31336377167223	-1.34514461732021	1.2095139358822	1.93963750288336	1.37203525077786	1.926236715576	-0.699949345847545

===== END =====

===== CCLE_SKCM_random_gsea =====
APOBEC3A	APOBEC3B	APOBEC3C	APOBEC3D	APOBEC3F	APOBEC3G	APOBEC3H
BER	0	1.13200509515851	0	1.05654561277533	-0.695458929072852	0	1.54351858709534
CR	0.698367043028234	0	0	0	0	0	0
CS	0	1.61592097520788	0	0	-1.40845610465967	0	0
DR	0	0	0	0	0	0	0
FA	1.58011551914097	1.0920090965272	0	0	-1.51582005155186	-1.53472977139682	0
HR	0	1.0920090965272	0.496754557598203	-1.1715604698488	-1.18730875807794	-0.988238458139794	1.33675840860687
MMR	0	1.58187947522308	0	0	-1.14795795364111	0	0
NER	0	1.57689339233352	0.559909927480003	0	-1.05832044432311	0	1.35113800957331
NHEJ	-0.540742248281656	0	0	0	-0.919396760747589	-0.767419029432661	0
P53	0	0	0	0	0	0	0
TLS	0	-1.29805279490759	0	1.03398591997586	0	0	0
TM	0	0.696030159860975	0	0	-1.56107427548252	-1.29918234364941	0
UR	-0.604487195464948	-1.08709483581369	1.04540433749692	0	0	0	0
CPF	0	1.77276086338782	0	0	-1.29857256204466	0	0
G1/S	0.920801698407864	2.51439625518421	0	0	-1.16372079598618	0	0
S	0	-0.644334503219913	0	0	0	0	0
G2	0	0	0	0	0	-1.17967298859561	0
G2/M	0	1.75684350360573	0	0	-1.52207884127369	-1.88084093645961	0
M/G1	0	0.984701844267303	0	0	0	0	0
Tcells	0	0	-0.525930264816044	0	0	0	0
ActivatedCD4	0	1.3928654442562	-1.39724756921277	0	-1.13029706204663	0	0
ActivatedCD8	1.11601165847033	0	0	0	-0.810236996225536	-1.24223146398513	0
Central_mCD4	0	0	0	0	0	0	0
Central_mCD8	0	0	0	0	0	0	0
CytotoxicCells	0	0	0	0	0	0	0
Effector_mCD4	0	1.35984966846078	0	0	0	-0.744433214930752	0
Effector_mCD8	0	0	1.18042068848892	-0.580055998101034	0	0	0
TFH	0	0	0	0	0	0	0
TGD	0	0	0.90676648628765	0	0	0	0
Th1	0	0	0	0	0	0	0
Th17	0	0	0	0	0	0	0
Th2	0	0	1.57215846104188	0	0	0	0
Treg	-0.956232449141147	0	0	0	0	0	0
ImmatureB	0	0	0	0	0	0	0
ActivatedB	0	0	0	0	0	0	0
MemoryB	0	0	0	0	0	0	0
DC	0	0	0	0	0	0	0
iDC	-1.30295795550912	0	0	0	0	0	0
pDC	-1.66793217273857	0	0	0	0	0	0
mDC	0	0	0	0	0	0	0
MDSC	0	0	0	0	0	0	-0.984449016769589
Monocytes	0	0	0	0	0	0	0.946555482102789
Neutrophils	0	0	0	0	0	0	0
Eosinophil	0	0	0	0	0	0	0
Macrophages	0	0	0	0	0	0	0
MastCells	-1.06154372422559	0	0	0	0	0	0
NK	0	0	0	0	0	0	0
NK56_bright	0	0	0	0	0	0	0
NK56_dim	0	0	0	0	0	0	0
NKT	0	0	0	0	0	0	0

===== END =====

===== CCLE_SKCM_random_gsea_GO =====
APOBEC3A	APOBEC3B	APOBEC3C	APOBEC3D	APOBEC3F	APOBEC3G	APOBEC3H
GO_CELL_CYCLE	0.869904327335278	3.14547024949483	0.736475854144813	0.971225044598356	-3.66692358282387	-3.29190210978456	-0.668617437984866
GO_IMMUNE_RESPONSE	-1.20312132614287	-1.22082579611693	1.41145737488191	2.34883338408137	1.02475004200693	1.9299108601789	-0.733174904032368

===== END =====

===== CCLE_STAD_gsea =====
APOBEC3A	APOBEC3B	APOBEC3C	APOBEC3D	APOBEC3F	APOBEC3G	APOBEC3H
BER	-1.61535375983683	0	0	-1.25883005834781	0	-1.02695473965288	0
CR	0.675472269150693	0.896526580520065	0	0	0	0	0
CS	0	0	0.927119421380148	1.10876802660564	0	0	0
DR	0	0	0	0	0	0	0
FA	-0.933544176015025	1.06583059159536	0	0	0	0	0
HR	-1.07430586397218	-1.01727905494174	1.45377510268794	0	1.60001242477607	0	0
MMR	0	0	0	0	0	0	0
NER	-1.49992775956692	0	-0.722268078822296	1.00995779957279	0	0	0.885594458960233
NHEJ	0.881050785848729	0	0	0	0	0.97316377782536	-1.56619648968783
P53	0	0	0	0	0	0	1.29087032054568
TLS	0	-0.883245665946036	0	0	0	0	0
TM	0	-0.813661110893276	0	0	0	0	0
UR	-0.948948155347919	0	0	0	0	0	0
CPF	0.593182857189018	0.922878536457849	0	0	0	0	-1.28214980899393
G1/S	0	-0.793114113143445	0	0	0	0	0.892645849086965
S	0	0	0	0	0	0	0
G2	0	1.12142205215145	0	-0.538754917136957	0	0	0
G2/M	0	0	1.71550328951801	2.02451186104257	1.75986363906323	1.23779603319892	0.766847409035578
M/G1	0	1.60455042053116	0	1.02508742082408	0	1.03718771057703	0
Tcells	0	0	1.27355922878346	1.49788284348988	0	1.42133130708704	0
ActivatedCD4	0	0	0	1.88452858079459	1.09796770985909	0	0
ActivatedCD8	0	1.11789556771072	0	0	0	0	0
Central_mCD4	0	0	0	0	1.24082596207124	0	0
Central_mCD8	0	0	0	0	0	0	0
CytotoxicCells	0	0	0	0	0	0	0
Effector_mCD4	0	0	0	0	0	0	0
Effector_mCD8	0	1.52696776283515	0	0	0	0	-0.923092659698142
TFH	1.49778633594284	0	0	0	0	0	0
TGD	0	0	0	1.36817790452847	0	0	1.11361648548568
Th1	0	0	0	0	0	1.7243779221116	0
Th17	0	0	0	0	0	-1.02537719845818	0
Th2	0	0	0	0	0	0	0
Treg	0	0	0	0	0	0	0
ImmatureB	0	0	1.13513946374264	0	0	0	0
ActivatedB	0	0	0	0	0	0	0
MemoryB	0	0	0	0	0	0	0
DC	0	0	0	0	0	0	0
iDC	0	0	0	0	0	0	0
pDC	0	-1.66430681773625	0	0	0	1.60486658097516	0
mDC	0	0	0	0	0	0	0.651215176633492
MDSC	0	0	0	-0.987717348084421	0	-1.08919735603857	0.816908978972192
Monocytes	0	0	1.67925476344417	0	0	0	0
Neutrophils	0	0	0	0	0	0	0
Eosinophil	0	0.814617905808126	1.19488364604488	0	0	0	0
Macrophages	0	0	0	0	0	0	0
MastCells	0	0	1.65292237702876	0	0	1.39145347180293	0
NK	0	0	0	0	0	0	0
NK56_bright	0	0	0	0	0	0	0
NK56_dim	0	0	0	0	0	0	0
NKT	0	0	0	0	0	1.68169530027716	0

===== END =====

===== CCLE_STAD_gsea_GO =====
APOBEC3A	APOBEC3B	APOBEC3C	APOBEC3D	APOBEC3F	APOBEC3G	APOBEC3H
GO_CELL_CYCLE	1.02348058597134	1.52612177370422	1.78650347679146	2.42996908704102	1.43058323791237	1.32705648076307	-2.01519895517686
GO_IMMUNE_RESPONSE	1.67112368187659	1.74381428289801	2.82174179059862	2.58173798599978	1.88488498062943	2.73217195834618	1.76070446281253

===== END =====

===== CCLE_STAD_random_gsea =====
APOBEC3A	APOBEC3B	APOBEC3C	APOBEC3D	APOBEC3F	APOBEC3G	APOBEC3H
BER	-1.33060555526826	0.729885841673254	0	-1.15239248141125	0	-1.51777138157311	0
CR	1.04174640154037	0.985723351427559	0	0	0	0	0
CS	0	0	0	0	0	0	0
DR	0	0	0	0	0	0	0
FA	-1.02395871600021	-0.733272146222663	0	0	0	0	0
HR	-1.06271612868347	-1.05407871019508	0	0	1.27658402091807	0	0
MMR	-1.15139201636928	0	0	0	0	0	0
NER	-1.47362875325981	0	0	1.07244662493971	0	0	0.915143524731982
NHEJ	0	0	0	0	0	0	-1.76776626428677
P53	0	0	0	0	0	0	1.0737091089492
TLS	0	0	0	0	0	0	0
TM	0	-0.824931164500496	0	0	0	0	0
UR	0	0	0	0	0	0	-0.54791148843413
CPF	0.767004336302497	0.887356962610851	1.03857335063247	0	0	0	-0.98401677946607
G1/S	1.32252493712244	-0.822355475033387	0	0	0	0	0.860654047935583
S	0	0	0	0	0	0	0
G2	0	0	0	0.797476455590855	0	0	0
G2/M	0	0	1.67801148870297	1.70732500454127	1.7017883241625	1.02911611006545	-0.637469024397554
M/G1	0	1.58205622226559	0	0	0	1.30862912761409	0
Tcells	0	0	1.15148002450585	1.43052477600834	0	1.42721040778624	0
ActivatedCD4	0	0	0	1.4574147909128	1.25956290063917	0	0
ActivatedCD8	0	1.40245080572819	0	0.904354743453546	0	0	0
Central_mCD4	0	0	0.956472690503419	0	1.57445362579896	1.23663335036671	0
Central_mCD8	0	0	0	0	0	0	0
CytotoxicCells	0	0	0	0	0	0	0
Effector_mCD4	0	0	0	0	0	0	0
Effector_mCD8	0	1.57059204674192	0	0	0	0	-0.874373096134587
TFH	1.5185903737649	0	0	0	0	0	0
TGD	0	0	1.07551864769054	1.34831070842165	0	0	0
Th1	0	0	0	0	0	1.67707810529184	1.00188910166163
Th17	0	0	0	0	0	-0.920753275801972	0
Th2	0	0	0	0	1.04679889715282	0	0
Treg	0	0	0	0	0	0	0
ImmatureB	0	0	0	0	0	0	0
ActivatedB	0	0	0	0	0	0	0
MemoryB	0	0	0	0	0	0	0
DC	0	0	0	0	0	0	0
iDC	0	0	0	0	0	0	0
pDC	0	-1.51113837932919	0	0	0	1.49920618503362	0
mDC	0	0	0	0	0	0	0
MDSC	0	0	0	0	0	-0.929161981517058	0
Monocytes	0.842402122760133	0	1.48796231991845	0	0	0	0
Neutrophils	0	0	0	0	0	0	0
Eosinophil	0	0	1.17814447285185	0	0	0	0
Macrophages	0	0	1.02625825161311	0	0	0	0
MastCells	0	0	1.50244208036159	0	0	1.47379591071101	0
NK	0	0	0	0	0	0	0
NK56_bright	0	0	0	0	0	0	0
NK56_dim	0	0	0	0	0	0	0
NKT	0	0	0	0	0	1.60084728232403	0

===== END =====

===== CCLE_STAD_random_gsea_GO =====
APOBEC3A	APOBEC3B	APOBEC3C	APOBEC3D	APOBEC3F	APOBEC3G	APOBEC3H
GO_CELL_CYCLE	0.739482705554465	1.42453051332147	1.82276761839025	2.17078948835506	1.75381070718442	1.31552752532169	-1.80852942611591
GO_IMMUNE_RESPONSE	1.44508864697048	1.96448227440411	2.46598460344275	2.71823619791181	2.41047904159602	2.50830204909139	1.7765981889995

===== END =====

===== CCLE_THCA_gsea =====
APOBEC3A	APOBEC3B	APOBEC3C	APOBEC3D	APOBEC3F	APOBEC3G	APOBEC3H
BER	0	0	0	0	0	-1.22784997689793	-1.27004550563062
CR	0	0	1.14533859554991	0.72680703871604	0.720972747922098	0	0
CS	0	1.38395682430105	0	0	0	0	0
DR	0	0	0	0	0	0	0
FA	0	0	0	0	0.834316030308012	0	0
HR	0	0	-0.997804434074718	0	0	0.814208178397049	0.922330530778272
MMR	0	0	1.44078815850386	0	0	0	-1.31472946788994
NER	0	0	0	-1.39419665340461	0.599234722622454	-1.45336691020619	-1.31472946788994
NHEJ	-1.42594335426871	1.00793836637774	0	0	-0.908022368891042	0	0
P53	0	0	0	0	0	0	0
TLS	0	0	0	0	0	0	0
TM	0	0.642364865618977	0	0	0	0	-0.531115877756861
UR	0	0	0	0	0	0	-1.32343628555808
CPF	-1.02039983149504	0	-0.544900293785484	0	0	0.747903012789267	-0.939924836434675
G1/S	0	0	1.83300121478822	-0.843002627639998	0	0	0
S	0	0	0	0	0	0	0
G2	0	0	0	0	0	0	0
G2/M	0	1.31039533050693	0.993134131025005	0	0	-0.972218137885368	-1.56354664486287
M/G1	0	0	0	0	0	0	0
Tcells	0	0	0	0	0	0	0
ActivatedCD4	0	0	1.78904498962447	0	0	0	0
ActivatedCD8	0	0	0	0	0	0	0
Central_mCD4	0	0	0	0	0	0	0
Central_mCD8	0	0	0	0	0	0	0
CytotoxicCells	0	0	0	0	0	0	0
Effector_mCD4	0	0	0.994714715848917	0	0	0	0
Effector_mCD8	1.50624319824607	0	0	0	0	0	0
TFH	0	0	0	0	0	0	0
TGD	0	0	0	0	0	0	0
Th1	0	0	0	0	0	0	0
Th17	0	0	0	0	0	0	0
Th2	0.665150130279602	0	0	0	0	0	0
Treg	0	0	0	0	0	0	0
ImmatureB	0	0	0	0	0	0	0
ActivatedB	0	0	0	0	0	0	0
MemoryB	0	0	0	0	0	0	0
DC	0	0	0	0	0	0	0
iDC	0	0	0	0	0	0	0
pDC	0	0	0	-1.30642278329316	0	0.879313510870046	0
mDC	0	0	0	0	0	0	0
MDSC	1.16227996547159	0	-1.10811656383267	-1.41003562472675	0	-0.882932798691814	0
Monocytes	-1.25151603264563	0	0	0	0	0	0
Neutrophils	0	0	0	0	0	0	0
Eosinophil	0	0	0	0	0	0	0
Macrophages	0	0	0	0	0	0	0
MastCells	0	0	0	0	0	0	0
NK	0	0	0	0	0	0	0
NK56_bright	0	0	0	0	0	0	0
NK56_dim	0	0	0	0	0	0	0
NKT	0	0	0	0	0	0	0

===== END =====

===== CCLE_THCA_gsea_GO =====
APOBEC3A	APOBEC3B	APOBEC3C	APOBEC3D	APOBEC3F	APOBEC3G	APOBEC3H
GO_CELL_CYCLE	-1.67651233407103	2.42943876017868	3.33424077594914	-0.867125915140595	0.718279444001177	-0.802302248877691	-2.14294058595334
GO_IMMUNE_RESPONSE	-1.66480413369607	-0.994724686372306	-1.59356647424092	0.671260697115389	-1.58488124338499	-0.948545884178939	-1.54739625731905

===== END =====

===== CCLE_THCA_random_gsea =====
APOBEC3A	APOBEC3B	APOBEC3C	APOBEC3D	APOBEC3F	APOBEC3G	APOBEC3H
BER	0	0	0	0	0	-1.07266483711453	-0.941439709471145
CR	0	0	1.09231227960237	0.659757078112831	0.791282594039941	0	0
CS	0	1.39901039363079	1.04248750895385	0	0	0	0
DR	0	0	0	0	0	0	0
FA	0	0	1.00032808763586	0	0.850883351595324	0	0
HR	0	0	-0.957594544508849	0	0	0	0.772915087269022
MMR	0	0	1.47532386276647	0	0	0	0
NER	0	0	0	-1.23625822106719	0.708238582240872	-1.41583713695781	0
NHEJ	-1.31095056524505	0	0	0	-1.06561488358785	0	0
P53	0	0	0	0	0	0	0
TLS	0	0	0	0	0	0	0
TM	0	0.562439989331296	0	0	0	0	-0.578820362289555
UR	0	0	0	0	0	0	-1.23555885027193
CPF	0	0	-0.770098234624046	0	0	0.86332298483804	0
G1/S	0	0	1.86287875615604	-0.705651816449857	0	0	0
S	0	0	0	0	0	0	0
G2	0	0	0	0	0	0	0
G2/M	0	1.30636946864683	1.11914100225927	0	0	0	-1.43858054313167
M/G1	0	0	0	0	0	0	0
Tcells	0	0	0	0	0	0	0
ActivatedCD4	0	0	1.54210703433733	0	0	0	0
ActivatedCD8	0	0	0	0	0	0	0
Central_mCD4	0	0	0	0	0	0	0
Central_mCD8	0	0	0	0	0	0	0
CytotoxicCells	0	0	0	0	0	0	0
Effector_mCD4	0	0	0	0	0	0	0
Effector_mCD8	1.43721094914507	0	0	0	0	0	0
TFH	0	0	0	0	0	0	0
TGD	0	0	0	0	0	0	0
Th1	0	0	0	0	0	0	0
Th17	0	0	0	0	0	0	0
Th2	0.808693041355683	0	0	0	0	0	0
Treg	0	0.983088384713525	0	0	0	0	0
ImmatureB	0	0	0	0	0	0	0
ActivatedB	0	0	0	0	0	0	0
MemoryB	0	0	0	0	0	0	0
DC	0	0	0	0	0	0	0
iDC	0	0	0	0	0	0	0
pDC	0	0	0	-1.27608268769614	0	0.656609858948318	0
mDC	0	0	0	0	0	0	0
MDSC	1.10173795870359	0	-1.07848773100923	-1.5827032628316	-1.13218034538968	-1.09611390642548	0
Monocytes	-1.35687558504663	0	0	0	0	0	0
Neutrophils	0	0	0	0	0	0	0
Eosinophil	0	0	0	0	0	0	0
Macrophages	0	0	0	0	0	0	0
MastCells	0	0	0	0	0	0	0
NK	0	0	0	0	0	0	0
NK56_bright	0	0	0	0	0	0	0
NK56_dim	0	0	0	0	0	0	0
NKT	0	0	0	0	0	0	0

===== END =====

===== CCLE_THCA_random_gsea_GO =====
APOBEC3A	APOBEC3B	APOBEC3C	APOBEC3D	APOBEC3F	APOBEC3G	APOBEC3H
GO_CELL_CYCLE	-1.83669443145584	2.19013246649813	3.10801391310946	0.672685633363299	-0.776912494689391	-0.983437788624578	-1.98104748951189
GO_IMMUNE_RESPONSE	-1.59722620894918	-0.931662588086893	-1.62416155852437	0.653476173929673	-1.62314549669452	-0.82824152447732	-1.2500421939015

===== END =====

===== GTEx_Adrenal_Gland_gsea =====
APOBEC3A	APOBEC3B	APOBEC3C	APOBEC3D	APOBEC3F	APOBEC3G	APOBEC3H
BER	0	0.814497943936855	0.702630793753349	1.3126945498131	0	1.04140783119942	1.15139680149766
CR	-1.70267050747505	0	0	0	0	0	0
CS	-1.44265123001561	2.00591774859361	1.08527977534048	0	0	0	0
DR	0	0	0	0	0	0	0
FA	0	1.95509583604782	0	1.17550030468912	0	0	0
HR	-0.56971484660762	1.17237091354748	0	1.11312185384064	0	0	1.07787299017557
MMR	0	1.24851123961482	0.920843445743436	0	0	0	0
NER	-1.30738226276018	0.789411842694015	0.984413781374032	1.08888449276466	0.972741976400506	0	0.982812136820872
NHEJ	0	0.878800413195027	0	1.42297405304472	0	1.0166721709816	-1.03522554334089
P53	0	0	0	0	0	0	1.35668280363432
TLS	0	1.16969253602962	1.1218211819176	1.39026286412023	0	0	0
TM	-0.869467154073445	1.05639770924141	1.46103040855512	0	0	0	0
UR	0	-0.661287729415326	0	0	0	-1.40115033517794	-1.07002817080522
CPF	0	1.33667670944084	0	1.28584397947601	0	0	1.35668280363432
G1/S	0	2.25313972924856	0.961038992978269	-0.695293382381679	0.968927301983249	-0.965118731820858	-1.58320345481741
S	0	0	0	0	0	0	0
G2	0	1.91129760538789	0	0	0	-1.19376945065445	0
G2/M	0	4.00847136780805	1.14740016652158	1.74211005869614	0	0	0
M/G1	0	1.88311377834051	0	0	0	0	0
Tcells	2.17773489386385	0	0	0	0	0	0
ActivatedCD4	0	3.88943267223225	0	1.46103069587789	0	0	0
ActivatedCD8	0	1.35635299371278	0	0	0	0	0
Central_mCD4	0	0	0	0	0	0	0
Central_mCD8	0	0	0	0	0	-0.981071107553434	0
CytotoxicCells	0	0	0	0	0	0	0
Effector_mCD4	0	1.26461522874406	0	0	0	0	0
Effector_mCD8	0	0	0	-1.00191881376491	0	0	0
TFH	0	0	0	-1.11355392673169	0	0	0
TGD	1.08967371009604	0	0	0.771023779818821	0	0	0
Th1	1.35011914490691	0	0	-0.615244220299227	0	0	0.983020167040121
Th17	0	0	-1.39090298288888	-0.949604508989893	-0.604279537620881	0	-0.844613344437853
Th2	0	0	0	-1.11869790063133	0	0	0
Treg	0.620519459379407	0	0	0	-1.59514784775698	0	0
ImmatureB	-0.851335253737523	0	-0.893870340021897	0	0	-0.946507626799519	0
ActivatedB	0	0	0	0	0	0	1.11236492586119
MemoryB	0	0	0	0	0	0	-0.818799616777177
DC	0	0	0	0	0	0	0
iDC	0.697246372459337	0	0	0	0	0	0.790440192795419
pDC	-0.753772494409627	0	0	-1.16377108457846	0	0	-1.47201505830531
mDC	0	0	0	0	0	0	0
MDSC	1.24579091192972	0	0	-0.780999360377432	0	0	0
Monocytes	1.50814372140112	0	0	0	0	0	0
Neutrophils	0.971518642194527	0	0	0	0	0	0
Eosinophil	0	0	0	0	0	0	0
Macrophages	1.97839241035864	0	0	0	0	0	0
MastCells	1.15326532695881	0	0	-0.954352123343264	0	0	0
NK	0	0	0	0	0	0	0
NK56_bright	0	0	0	0	0	0	0
NK56_dim	0	0	0	0	0	-0.808316130835545	0
NKT	0	0	0	0	0	0	0

===== END =====

===== GTEx_Adrenal_Gland_gsea_GO =====
APOBEC3A	APOBEC3B	APOBEC3C	APOBEC3D	APOBEC3F	APOBEC3G	APOBEC3H
GO_CELL_CYCLE	-2.04283090919253	5.19989851157086	-0.873698266421019	2.20227513963426	-2.13736030662482	-0.551385398618013	-1.86308865365459
GO_IMMUNE_RESPONSE	3.80864106006415	-0.989384002589386	-1.62364553092444	0.55798425906726	1.05499164229085	2.35773098211743	-0.777101175475187

===== END =====

===== GTEx_Adrenal_Gland_random_gsea =====
APOBEC3A	APOBEC3B	APOBEC3C	APOBEC3D	APOBEC3F	APOBEC3G	APOBEC3H
BER	0	0.627465150271446	1.28662788417061	1.42291972236656	0	1.00768421276906	1.44156281523921
CR	-1.37665919877107	0	0	0	0	0	0
CS	-1.51979455840997	1.72939390361179	1.21185047891187	0	0	0	0
DR	0	0	0	0	0	0	0
FA	0	2.08985001312965	0	0	0	0	0
HR	0.642143251718934	1.88552618266415	0	1.2030919757831	0	0	1.36672998134577
MMR	-1.04394261012246	1.67510040570721	-0.834773788753807	0	0	0	0
NER	-1.32880359872398	0.943522980094301	0.89608662173061	1.12570092338437	1.04031929884498	0	0.968388014981312
NHEJ	1.25996453170042	0	0	1.17722041644544	0	1.01032925691818	-0.856880541726564
P53	0	0	0	0	0	0	1.21499010872418
TLS	0	0.888627097616087	1.31915499360189	1.56104063975041	0	0	-0.847068932470153
TM	-0.783527284307838	1.2607671856617	1.17344676655199	0	0	0	-1.34004179953756
UR	0	-0.812945707637932	0	0	0	-0.970509521344194	-1.31573896355746
CPF	0.763812695383154	1.46223699846938	0	1.05357363309888	0	0	1.21499010872418
G1/S	0	2.52110755324392	0.802210880406451	-1.0644374988066	0.630234927930985	0	-1.49189544282511
S	0	0	0	0	0	0	0
G2	0	1.91743726643135	0	0	-1.50748114558873	-1.23569099619035	0
G2/M	0	3.96883497306601	0.938757413241591	1.78710930047901	0	-0.675255920484552	0
M/G1	0	1.90763191611793	0	0	0	0	0
Tcells	2.00661327024042	0	0	0	0	0	0
ActivatedCD4	0	4.09359712462303	0	1.36869878965258	0	0	0
ActivatedCD8	0	1.410706716693	0	0	0	0	0
Central_mCD4	0	0	0	0	0	0	0
Central_mCD8	0	0	0	0	-1.09602746820451	0	0
CytotoxicCells	0	0	0	0	0	0	0
Effector_mCD4	0	0.966004487162087	0	0	0	0	0
Effector_mCD8	0	0	0	-0.884283755625974	0	0	0.616800230249473
TFH	0	0	0	0	0	0	0
TGD	1.26649284533617	0	0	0.724421316319819	0	0	0
Th1	1.51480468631387	0	0	-0.613616911076743	0	0	1.19637975694941
Th17	0.88785065446247	0	-1.42274489213692	-0.784451514422571	0	0	0
Th2	0	0	0	0	0	0	-1.15355486918442
Treg	1.11960578853172	0	0	0	-1.44718189976518	0	0
ImmatureB	0	0	-0.878329831362221	0	0	0	0
ActivatedB	0	0	0	0	0	0	0
MemoryB	0	0	0	0	0	0	0.52640709305774
DC	0	0	0	0	0	0	0
iDC	0	0	0	0	0	0	0
pDC	-0.819946115785282	0	0	-0.958682559305908	0	0	-1.12957797813901
mDC	-1.27556737674338	0	0	0	0	0	0
MDSC	1.10002084762446	0	0	0	0	0	0
Monocytes	1.71575275801283	0	0.921601433886255	0	0	0.98011234379609	0
Neutrophils	0.848680772647949	0	0	0	0	0	0
Eosinophil	0	0	0	0	0	0	0
Macrophages	2.01669780527328	0	0	0	0	0	0
MastCells	1.05955155788981	0	0	-0.857904608327659	0	0	0
NK	0	0	0	0	0	0	0
NK56_bright	0	0	0	0	0	0	0
NK56_dim	0	0	-0.842032691264709	0	0	-1.53914608596276	0
NKT	0	0	0	0	0	0	0

===== END =====

===== GTEx_Adrenal_Gland_random_gsea_GO =====
APOBEC3A	APOBEC3B	APOBEC3C	APOBEC3D	APOBEC3F	APOBEC3G	APOBEC3H
GO_CELL_CYCLE	-2.00528907822523	5.60820038939568	-1.03758506360072	2.01344226829928	-2.13509502097889	-1.2137644468133	-1.7808403431616
GO_IMMUNE_RESPONSE	3.96087667284223	0.59472682304049	-2.01010636289848	0.985327221810141	1.13611304056951	1.8479774702968	-0.853981165576549

===== END =====

===== GTEx_Bladder_gsea =====
APOBEC3A	APOBEC3B
BER	0	0
CR	0	-0.964191132695835
CS	0	1.80719671269021
DR	1.26970164105393	0
FA	0	1.35635829159856
HR	0	0.880388437611036
MMR	0	0
NER	0.883686820532506	0
NHEJ	0	0
P53	0	0
TLS	0	0
TM	0	0
UR	0	0
CPF	0	1.14399847209332
G1/S	0	0.989618932259768
S	0	0
G2	0	1.78923253065551
G2/M	-1.21976876649463	3.17350563440948
M/G1	0	0
Tcells	0	-1.35090212266302
ActivatedCD4	0	2.67900735408683
ActivatedCD8	0	0.919343678213294
Central_mCD4	0	0
Central_mCD8	0	0
CytotoxicCells	0	0
Effector_mCD4	0	0
Effector_mCD8	0	0
TFH	0	0
TGD	0	-2.24096090803799
Th1	0	-0.894734843669628
Th17	0	0
Th2	0	0
Treg	1.37798948111731	0
ImmatureB	0	0
ActivatedB	0	0
MemoryB	0	0
DC	0	-0.954068391145222
iDC	0	0
pDC	0	0
mDC	0	0
MDSC	1.53325590152489	-1.60370737696475
Monocytes	0	0
Neutrophils	-0.724989809520773	-1.41718381708574
Eosinophil	1.26153966581162	0
Macrophages	0.96653346703721	0
MastCells	0	-1.18942213219696
NK	0	0
NK56_bright	0	0
NK56_dim	0	0
NKT	0	0

===== END =====

===== GTEx_Bladder_gsea_GO =====
APOBEC3A	APOBEC3B
GO_CELL_CYCLE	-0.996298243255027	3.59346370398981
GO_IMMUNE_RESPONSE	1.20562391238201	-2.84192045841117

===== END =====

===== GTEx_Bladder_random_gsea =====
APOBEC3A	APOBEC3B
BER	0	0.927573549396452
CR	0	-1.0436781588543
CS	0	1.76197145895581
DR	0	0
FA	0	1.25782744550374
HR	0	0.852831725280097
MMR	0	0.961216113364198
NER	0	0
NHEJ	0	0
P53	0	0
TLS	0	0
TM	0	0
UR	0	0
CPF	0	1.0912133931526
G1/S	0	1.25022239550909
S	0	0
G2	0	1.74577686834041
G2/M	-1.10532714987048	3.29538139296691
M/G1	0	0
Tcells	0	-1.64572175001906
ActivatedCD4	0	2.36296862607441
ActivatedCD8	0	0.891527945145294
Central_mCD4	0	0
Central_mCD8	0	0
CytotoxicCells	0	0
Effector_mCD4	0	0.737733367007022
Effector_mCD8	0	0.829048897776621
TFH	0	0
TGD	0	-2.05279210963331
Th1	0	-0.902578165380915
Th17	0	0
Th2	0	0
Treg	1.35441647843872	0
ImmatureB	0	0
ActivatedB	0	0
MemoryB	0	0
DC	0	-1.02931561538383
iDC	0	0
pDC	0	0
mDC	0	0
MDSC	1.22966759226673	-1.55908674029073
Monocytes	0	0
Neutrophils	-0.706740636463656	-1.47694822021354
Eosinophil	1.12592791671105	0
Macrophages	0	0
MastCells	0	-1.29981018407772
NK	0	0
NK56_bright	0	0
NK56_dim	-0.867927545779835	0
NKT	0	0

===== END =====

===== GTEx_Bladder_random_gsea_GO =====
APOBEC3A	APOBEC3B
GO_CELL_CYCLE	-1.03870538072211	3.63844345730585
GO_IMMUNE_RESPONSE	0.546115953579813	-2.73519358678157

===== END =====

===== GTEx_Blood_gsea =====
APOBEC3B
BER	0
CR	0
CS	0
DR	0
FA	0
HR	0
MMR	0
NER	0
NHEJ	0
P53	0
TLS	0
TM	0
UR	0
CPF	0
G1/S	0
S	0
G2	0
G2/M	0
M/G1	0
Tcells	-2.05867717621414
ActivatedCD4	0
ActivatedCD8	0
Central_mCD4	-1.1354681698906
Central_mCD8	-0.900171579972284
CytotoxicCells	-1.18448118441826
Effector_mCD4	0
Effector_mCD8	-1.25143013152728
TFH	0
TGD	0
Th1	0.768237982331368
Th17	0
Th2	-0.835001880087218
Treg	0
ImmatureB	0
ActivatedB	0
MemoryB	0
DC	0
iDC	0
pDC	0
mDC	0
MDSC	0
Monocytes	0
Neutrophils	0
Eosinophil	0
Macrophages	0
MastCells	0
NK	0.590543339615343
NK56_bright	0
NK56_dim	0
NKT	0

===== END =====

===== GTEx_Blood_gsea_GO =====
APOBEC3B
GO_CELL_CYCLE	0.913254147126787
GO_IMMUNE_RESPONSE	-1.75434351132484

===== END =====

===== GTEx_Blood_random_gsea =====
APOBEC3B
BER	0
CR	0
CS	0
DR	0
FA	0
HR	0
MMR	0
NER	0
NHEJ	0
P53	0
TLS	0
TM	0
UR	0
CPF	0
G1/S	0
S	0
G2	0
G2/M	0
M/G1	0
Tcells	-1.66895669572415
ActivatedCD4	0
ActivatedCD8	0
Central_mCD4	-0.851871730118348
Central_mCD8	-1.34884851833669
CytotoxicCells	-1.20779246413155
Effector_mCD4	0
Effector_mCD8	-0.674605697444738
TFH	0
TGD	1.11057671526337
Th1	-1.0110257125544
Th17	0
Th2	-0.888614683075396
Treg	0
ImmatureB	0
ActivatedB	0
MemoryB	0
DC	0
iDC	0
pDC	0
mDC	0
MDSC	0
Monocytes	0
Neutrophils	0
Eosinophil	0
Macrophages	0
MastCells	0
NK	0.945725484091464
NK56_bright	0
NK56_dim	0
NKT	0

===== END =====

===== GTEx_Blood_random_gsea_GO =====
APOBEC3B
GO_CELL_CYCLE	1.16270135960685
GO_IMMUNE_RESPONSE	-1.16417268312461

===== END =====

===== GTEx_Brain_gsea =====
APOBEC3A	APOBEC3H
BER	0	0
CR	0	0
CS	0	0
DR	0	0
FA	0	0.681460097103883
HR	0	1.52971112706536
MMR	0	0
NER	0	0
NHEJ	0	1.61072386588191
P53	0.842964630221038	0
TLS	0	0
TM	0	0
UR	0	0
CPF	0.842964630221038	-0.751328794412955
G1/S	0	0
S	0	0
G2	0	0
G2/M	0	0
M/G1	0	0
Tcells	1.96829491524557	0
ActivatedCD4	0	0
ActivatedCD8	0	0
Central_mCD4	0	0
Central_mCD8	0	0
CytotoxicCells	0	0
Effector_mCD4	0	0
Effector_mCD8	1.11799063527018	1.00551105237007
TFH	0	0
TGD	1.63588683264373	0
Th1	0	0
Th17	0	-1.03536772888614
Th2	0	-0.555299735554688
Treg	-0.607001235273731	0
ImmatureB	0	0
ActivatedB	0	0
MemoryB	0	0
DC	0	-1.27817520512936
iDC	1.12532342627722	0
pDC	0	0
mDC	0	0
MDSC	1.48533041543038	0
Monocytes	1.1722119023721	0
Neutrophils	1.60983767925768	0
Eosinophil	0	0
Macrophages	0	0
MastCells	0	0.662398276205872
NK	0	0
NK56_bright	0	0
NK56_dim	0	0
NKT	0	0

===== END =====

===== GTEx_Brain_gsea_GO =====
APOBEC3A	APOBEC3B	APOBEC3D	APOBEC3F	APOBEC3G	APOBEC3H
GO_CELL_CYCLE	-0.631127936019525	1.60713849649885	1.10040310816444	1.28841976554547	1.9001969094806	1.14765799294001
GO_IMMUNE_RESPONSE	3.25911253392009	1.12696537194086	2.12804627875137	1.91027263133001	0.964413344461704	0.757701886163612

===== END =====

===== GTEx_Brain_random_gsea =====
APOBEC3A	APOBEC3H
BER	0	0
CR	0	0
CS	0	0
DR	0	0
FA	0	0
HR	0	1.41939909717985
MMR	0	0
NER	0	0
NHEJ	0	0
P53	0.871467859790839	0
TLS	0	0
TM	0	0
UR	0	0
CPF	0.68829815718372	-0.861835240114874
G1/S	0	0
S	0	0
G2	0	0
G2/M	0	0
M/G1	0	0
Tcells	1.80612112492789	0
ActivatedCD4	0	0
ActivatedCD8	0	0
Central_mCD4	0	0
Central_mCD8	0	0
CytotoxicCells	0	0
Effector_mCD4	0	0
Effector_mCD8	1.07000831222909	1.26307773681095
TFH	0	0
TGD	1.63646612286745	0
Th1	0.855766688104999	0
Th17	0	-1.07134214931407
Th2	0	-0.545099733020135
Treg	0.67462075782892	0
ImmatureB	0	0
ActivatedB	0	0
MemoryB	0	0
DC	0.84575772099266	-1.31417970315859
iDC	1.04593706323944	0
pDC	0	0
mDC	0	0
MDSC	1.52747563412414	1.20391276559479
Monocytes	1.18606260281219	0
Neutrophils	1.41048710156019	0
Eosinophil	0	0
Macrophages	0	0
MastCells	0	0.613667596470496
NK	0	0
NK56_bright	0	0
NK56_dim	0	0
NKT	0	0

===== END =====

===== GTEx_Brain_random_gsea_GO =====
APOBEC3A	APOBEC3B	APOBEC3D	APOBEC3F	APOBEC3G	APOBEC3H
GO_CELL_CYCLE	-1.00708839691562	1.24097006526672	0.925435928571244	1.18352468583545	1.95105123559844	1.14259081152851
GO_IMMUNE_RESPONSE	3.49588541018269	1.42730587724063	2.37025298659851	1.72816055560838	0.566813289655142	-0.781255498858662

===== END =====

===== GTEx_Breast_gsea =====
APOBEC3A	APOBEC3B	APOBEC3C	APOBEC3D	APOBEC3F	APOBEC3G	APOBEC3H
BER	0	0.601149664536042	0	0	0	0	0
CR	0	0	0	0	0	0	0
CS	0	0.832820790576235	0	0	0	0	0
DR	0	0	0	0	0	0	0
FA	0	1.23267869807768	0	0	0	0	0
HR	0	1.16711068222249	0	0	0	0	0
MMR	0	1.14067283378535	0	0	0	0	0
NER	0	1.12122954684583	-1.30240113738079	0	0	-0.904896284824243	0.840852640346727
NHEJ	0	0	0	0.9712492974206	0	0	0
P53	0	0	0	0	0	0	0
TLS	0	-0.805566499925015	0	0	0	0	0
TM	0	0	0	0	0	0	0
UR	0	0	0	0	0	0	0
CPF	0	1.62341778704257	0	0	0	0	0
G1/S	0	1.69311889218465	0	0	0	0	0
S	0	0	0	0	0	0	0
G2	0	2.57815831309935	0	0	0	0	0
G2/M	0	3.56743399789598	0	0	0	0	0
M/G1	0	1.25733255542249	0	0	0	0	0
Tcells	1.73997153651221	-0.651099138432903	0	0	0	0	3.13429045973709
ActivatedCD4	0	3.3882238090109	0	0	0	0	-1.66980451703412
ActivatedCD8	0	1.5386627720686	0	0	0	0	-1.96727445068742
Central_mCD4	0	0	0	0	0	0	0
Central_mCD8	0	0	0	0	0	0	1.19204252828657
CytotoxicCells	0	0	0	0	0	0	1.17752341758766
Effector_mCD4	0	0	0	0	0	0	0
Effector_mCD8	0	0.734265014226136	0	0.995230761554442	0	0	1.36015228230841
TFH	0	0	0	0	0	0	0
TGD	0	0.810136955813458	0	0	0	0	0
Th1	0	0	0	0	0	0	1.51733086521358
Th17	0	0	0	0	0	0	0
Th2	1.10648004623896	-1.71324571274516	0	0	0	0	0
Treg	0	0	0	0	0	0	0
ImmatureB	0	0	0	0	0	0	1.9638819846741
ActivatedB	0	0	0	0	0	0	1.95265980190454
MemoryB	0	0	0	0	0	0	0
DC	0	0	0	0	0	0	0
iDC	0	0	0	0	0	0	1.00988987550053
pDC	0	0	0	0	0	0	1.29609348394197
mDC	0	0	0	0.85134197675139	0.89288490461511	0.586170941741	0
MDSC	0	0	0	0	0	0	0
Monocytes	0	0	0	0	0	0	0
Neutrophils	1.08809322261184	0	0	0	0	0	0
Eosinophil	0	0	0	0	0	0	0
Macrophages	1.42102381730086	0	0	0	0	0.769795379960297	0
MastCells	0	-1.25287258456028	0	0	0	0	0
NK	0	0	0	0	0	0	0
NK56_bright	0	0	0	0	0	0	0
NK56_dim	0	0	0	0	0	0	0
NKT	0	0	0	0	0	0	0

===== END =====

===== GTEx_Breast_gsea_GO =====
APOBEC3A	APOBEC3B	APOBEC3C	APOBEC3D	APOBEC3F	APOBEC3G	APOBEC3H
GO_CELL_CYCLE	-0.840597597987842	5.68092580411877	0.763068103566646	-1.39638712754561	0.521763115116017	1.04046730962233	-2.14049302463644
GO_IMMUNE_RESPONSE	2.38696948559447	0.986406806495993	1.35954053781598	1.88409207320322	0.738914409380715	1.90539518153953	3.91100895335203

===== END =====

===== GTEx_Breast_random_gsea =====
APOBEC3A	APOBEC3B	APOBEC3C	APOBEC3D	APOBEC3F	APOBEC3G	APOBEC3H
BER	0	-0.74096094130666	0	0	0	0	0
CR	0	0	0	0	0	0	0
CS	0	1.47134954509904	0	0	0	0	0
DR	0	0	0	0	0	0	0
FA	0	1.03474142304699	0	0	0	0	0
HR	0	0.889303418175256	0	0	0	0	0
MMR	0	0.844640755245526	0	0	0	0	0
NER	0	-0.644597184719032	-1.02687339062918	0	0	-0.87566169547091	0.68970237269398
NHEJ	0	0	0	1.02734945047715	0	0	0
P53	0	0	0	0	0	0	0
TLS	0	-0.721843935927738	0	0	0	0	-0.873795495164177
TM	0	0	0	0	0	0	0
UR	0	0	0	0	0	0	-1.58870753934398
CPF	0	1.52879021641051	0	0	0	0	0.837479035659587
G1/S	0	1.64001183222367	0	0	0	0	0
S	0	0	0	0	0	0	0
G2	0	2.66613460655095	0	0	0	0	0
G2/M	0	3.48570587020631	0	0	0	0	0
M/G1	0	0.994760235925657	0	0	0	0	0
Tcells	2.12851628959857	-0.829106931735807	0	0	0	0	3.0935823030933
ActivatedCD4	0	3.40232838183861	0	0	0	0	-1.63845829736101
ActivatedCD8	0	1.57460553387121	0	0	0	0	-1.79092807546035
Central_mCD4	0	0	0	0	0	0	0
Central_mCD8	0	0	0	0	0	0	1.42557068131295
CytotoxicCells	0	0	0	0	0	0	1.2527742350932
Effector_mCD4	0	0	0	0	0	0	0
Effector_mCD8	0	0	0	1.01774805374372	0	0	1.60432910683815
TFH	0	0	0	0	0	0	0
TGD	0	0.933148628784198	0	0	0	0	0
Th1	0	0	0	0	0	0	1.70217277275546
Th17	0	0	0	0	0	0	0
Th2	1.19998868041644	-1.14161646754392	0	0	0	0	0
Treg	0	0	0	0	0	0	1.19497996787791
ImmatureB	0	0	0	0	0	0	2.11054457201812
ActivatedB	0	0	0	0	0	0	1.77849148980756
MemoryB	0	0	0	0	0	0	0
DC	0	0	0	0	0	0	0
iDC	0	0	0	0	0	0	1.17511880497689
pDC	0	0	0	0	0	0	0.877201361461623
mDC	0	0	0.593345022896411	0.890577078692753	0.908388573166117	-0.561326272715116	0
MDSC	0	0	0	0	0	0	0
Monocytes	0	0	0	0	0	0	0
Neutrophils	1.31124590906432	0	0	0	0	0	0
Eosinophil	0	0	0	0	0	0	0
Macrophages	1.42463827857956	0	0.794505098134234	-0.618339785607298	0	0.898421285352112	0
MastCells	0	0	0	0	0	0	0
NK	0	0	0	0	0	0	0
NK56_bright	0	0	0	0	0	0	0
NK56_dim	0	0	0	0	0	0	0
NKT	0	0	0	0	0	0	0

===== END =====

===== GTEx_Breast_random_gsea_GO =====
APOBEC3A	APOBEC3B	APOBEC3C	APOBEC3D	APOBEC3F	APOBEC3G	APOBEC3H
GO_CELL_CYCLE	-0.547846418078346	5.47570688097666	-0.801257135906448	-0.670274632668882	0.781552740873363	0.875793723921013	-2.37127009437608
GO_IMMUNE_RESPONSE	2.55559746173324	1.06052400512039	1.85233514566526	2.35994547227085	0.707363028346136	1.60260741472773	4.17735974923434

===== END =====

===== GTEx_Cervix_Uteri_gsea =====
APOBEC3A	APOBEC3B	APOBEC3C	APOBEC3D	APOBEC3F	APOBEC3G	APOBEC3H
BER	0	0	0	0	0	0	1.46973852647595
CR	0	0	0	0	1.18547983132102	-1.21708487206711	0
CS	0	0	1.06669129593152	0	0	0	0
DR	0	0	0	0	0	0	0
FA	0	1.19374195703036	0	0	-1.08510545046383	1.7776721049071	0
HR	-0.869198624198957	0	0	-0.846862541225371	1.39594713270483	1.05183518792845	1.10230389485696
MMR	0	0	0	1.43428384057984	0	1.37106370155317	0
NER	0	0	0.946626556136901	0.602092414361054	-1.10922258721556	0.685553699944629	1.3272638733992
NHEJ	0	0	0	0	1.39594713270483	0	0
P53	0	0	0	0	0	0	0
TLS	0	0	0	0	0	1.0859419552989	0
TM	0	0	0	0	0.898866813158586	0	0
UR	0	0	0	0	0	0	0
CPF	0	0	0	-1.0044583579193	0	1.02588964957712	1.56347185086854
G1/S	0.855218311712275	0	0	-0.639489767885413	-1.03343376234651	0.483467308865947	0
S	0	0	0	0	0	0	0
G2	0	1.50430427690969	-0.813756187868436	0	0	0	0
G2/M	1.04079601975551	0.718878019077594	0	0	0	1.32643594996555	1.59782164415018
M/G1	0	0	0	0	0	0	0
Tcells	0	1.04561339301929	0.688570741767348	-1.61767474426241	0	-0.908731437822455	-0.792815087178294
ActivatedCD4	0	1.28643951956415	1.25576091716805	0.809181525033009	0	0	1.09855456188126
ActivatedCD8	0	0	0	0	0	1.4751951219243	0
Central_mCD4	0	0	-0.666536339980458	0.876696173368218	0	-0.678827752222684	0.640736601605358
Central_mCD8	0	0	0	0	0	0	0
CytotoxicCells	0	0	0	-1.38362331597026	0.961424373259946	0	0
Effector_mCD4	1.26938206147752	1.32444363115777	0	0	0	0	0
Effector_mCD8	0	0.717719757208369	0	-0.674371027951891	0	0	0
TFH	0	0	0	0	0	0	0
TGD	0	0	0	0	0	0	0
Th1	0.97470043001572	0	0	-0.768576268101798	0	-1.56814621273662	-1.29340240444249
Th17	0	0	0	0	0	0	0
Th2	0	0	0	0	0	0	0
Treg	0	0	0	0	0	0	0
ImmatureB	0	0	0	0	1.41989720606006	0	0
ActivatedB	0	0	0	0	0	0	0
MemoryB	0	0	0	0	0	0	0
DC	0	0	0	0	0	0	0
iDC	0	0	0	0	0	0	0
pDC	0	0	0	0	0	0	-0.976574726120846
mDC	0	0	0	0	0	0	0
MDSC	0	0	-0.881278173363284	-1.65717892341789	1.05546414465764	-1.30590008889398	-0.925534463752879
Monocytes	0	0	0	0	0	0	0
Neutrophils	0	0	0	0	0	0	0
Eosinophil	0	0	0	0	0	0	0
Macrophages	0	0	0	0	0	0	0
MastCells	0	0	0	0	0	0.78935796932616	0
NK	0	0	0	0	0	-0.93449071027852	-1.43131562912368
NK56_bright	0	0	0	0	0	0	0
NK56_dim	0	0	0	0	0	0	0
NKT	0	0	0	0	0	0	0

===== END =====

===== GTEx_Cervix_Uteri_gsea_GO =====
APOBEC3A	APOBEC3B	APOBEC3C	APOBEC3D	APOBEC3F	APOBEC3G	APOBEC3H
GO_CELL_CYCLE	0.988227752478492	1.95033019059381	0.917966309492842	1.65278687083109	1.4498410708332	1.41614826201175	1.20757696453975
GO_IMMUNE_RESPONSE	-0.629375329610114	0.779515080892086	2.10667002678804	0.733109377956398	2.08485618614019	-0.808680367476448	-1.93578764579922

===== END =====

===== GTEx_Cervix_Uteri_random_gsea =====
APOBEC3A	APOBEC3B	APOBEC3C	APOBEC3D	APOBEC3F	APOBEC3G	APOBEC3H
BER	0	0	-0.896823499361563	0	0	0	1.01394362455963
CR	0	0	0	0	1.31782637996788	-1.22429845655604	0
CS	0	0	1.14946196636772	0	0	0	0
DR	0	0	0	0	0	0	0
FA	0	1.07673564405154	0	0	-0.992837845557262	1.77878560754908	0
HR	0	0	0	0.715037924859631	1.41166167262482	1.23868404499266	1.12128750139113
MMR	0	0	1.09994154017701	1.47323061379	0	1.37604169640589	0
NER	0	0	-0.815066859720927	-0.538325258209218	-1.03034734702156	0.91112582830289	1.41395059137686
NHEJ	0	0	0	0	1.41166167262482	0	0.919381111791555
P53	0	0	0	0	0	0	0
TLS	0	0	0	0	0	1.11953218157065	0
TM	0	0	0	0	0.942904114720533	0	0
UR	0	0	0	0	0	0	0.870937147306945
CPF	0	0	0	0	0	1.13136801793647	1.48094575655432
G1/S	0	0	0	-0.615509792947891	-1.03501723115283	0.515416314855865	0
S	0	0	0	0	0	0	0
G2	0	1.20405752150951	0.745395786970379	0	0	0	0
G2/M	0.876382778654745	1.0101823822003	0	0	0	1.25138286676633	1.59822480545279
M/G1	0	0	0	0	0	0	0
Tcells	0	-0.717426757539098	0.59052664793105	-1.55704481263278	0	-1.10766157102486	0.870870867958728
ActivatedCD4	0	0.873729997656113	1.12832243595176	0.972332205101402	0	0	1.01550566163725
ActivatedCD8	0	0	0	0	0	1.45994667789406	0
Central_mCD4	0	0	-0.65713193346613	0.923961133281963	0	-0.668500408998229	0
Central_mCD8	0	0	0	0	0	0	0
CytotoxicCells	0	0	0	-1.45642792460713	1.13511747252064	0	0
Effector_mCD4	1.12341685049031	1.05498340881817	0	0	0	0	0
Effector_mCD8	0	0.487287573081213	0	-0.984471533848364	0	-1.11773476111112	0
TFH	0	0	0	0	0	0	0
TGD	0	0	0	0	0	0	0
Th1	-0.850512216909874	0	0	-0.776029599075782	0	-1.49480134372565	-1.30076849418476
Th17	0	0	0	0	-0.850076848156871	0	0
Th2	0	0	0	0	0	0	0
Treg	0	0	0	0	0	0	0
ImmatureB	0	0	0	0	1.31519276561173	0	0
ActivatedB	0	0	0	0	0	0	0
MemoryB	0	0	0	0	0	0	0
DC	0	0	0	0	0	0	0
iDC	0	0	0	0	0	0	0
pDC	0	0	0	0	0	0	-1.00646053879659
mDC	0	0	0	0	0	0	0
MDSC	0	0	-0.861812371758859	-1.74089479896475	0.956019949180406	-1.58370766207415	-0.776547060137863
Monocytes	0	0	0	0	0	0	0
Neutrophils	0	0	0	0	0	0	0
Eosinophil	0	0	0	0	0	0	0
Macrophages	0	0	0	0	0	0	0
MastCells	0	0	0	0	0	0.868979375196699	0
NK	0	0	0	0	0	-0.929823232806148	-1.55874213409291
NK56_bright	0	0	0	0	0	0	0
NK56_dim	0	0	0	0	0	0	0
NKT	0	0	0	0	0	0	0

===== END =====

===== GTEx_Cervix_Uteri_random_gsea_GO =====
APOBEC3A	APOBEC3B	APOBEC3C	APOBEC3D	APOBEC3F	APOBEC3G	APOBEC3H
GO_CELL_CYCLE	1.29782594856439	1.77580839086496	1.10514804119075	1.91884009072946	1.32664271782868	1.38498601255673	1.32025819135079
GO_IMMUNE_RESPONSE	0.65360174267586	-0.745819963788842	1.99470712109763	1.09967568726288	2.36787235193189	-0.575417520399172	-1.70583466480569

===== END =====

===== GTEx_Colon_gsea =====
APOBEC3H
BER	0
CR	0
CS	0
DR	0
FA	0
HR	0
MMR	-0.955398014013614
NER	0
NHEJ	1.0605953394927
P53	0
TLS	0
TM	0
UR	0
CPF	0
G1/S	0
S	0
G2	0
G2/M	0
M/G1	0
Tcells	1.39991911744423
ActivatedCD4	0
ActivatedCD8	0
Central_mCD4	0
Central_mCD8	1.44397680385433
CytotoxicCells	-0.685322817912353
Effector_mCD4	0
Effector_mCD8	0.96968716753618
TFH	-0.888935543473536
TGD	0
Th1	1.544734304199
Th17	0
Th2	1.12120078746371
Treg	0.595953571714944
ImmatureB	0
ActivatedB	0.906305892138356
MemoryB	0
DC	0
iDC	0
pDC	0
mDC	0
MDSC	0.889606001890124
Monocytes	0
Neutrophils	0
Eosinophil	0
Macrophages	0
MastCells	0
NK	0
NK56_bright	0
NK56_dim	0
NKT	0

===== END =====

===== GTEx_Colon_gsea_GO =====
APOBEC3A	APOBEC3F	APOBEC3G	APOBEC3H
GO_CELL_CYCLE	0	-0.982381781483725	-1.37336170774353	-1.35424250001213
GO_IMMUNE_RESPONSE	-1.48149721992709	0.609334657408205	1.96079192017025	2.34018887569352

===== END =====

===== GTEx_Colon_random_gsea =====
APOBEC3G	APOBEC3H
BER	0	0
CR	0	0
CS	0	0
DR	0	0
FA	0	0
HR	0	0
MMR	0	0
NER	0	0
NHEJ	0	-1.27852833560794
P53	0	0
TLS	0	0
TM	0	0
UR	0	0
CPF	0	0
G1/S	0	0
S	0	0
G2	0	0
G2/M	0	0
M/G1	0	0
Tcells	0	1.51055515004182
ActivatedCD4	0	0
ActivatedCD8	0	0
Central_mCD4	0	0
Central_mCD8	0	1.56753722837178
CytotoxicCells	0	-0.587123734351436
Effector_mCD4	0	0
Effector_mCD8	0	1.13252049376424
TFH	0	0
TGD	0	0
Th1	0	1.06817268918743
Th17	0	0
Th2	0	1.32736272925056
Treg	0	1.11966944883698
ImmatureB	0	0
ActivatedB	0	0.62082989595148
MemoryB	0	0
DC	1.13166788733768	0
iDC	0	0
pDC	0	0
mDC	0	0
MDSC	0	0
Monocytes	0	0
Neutrophils	0	0
Eosinophil	0	0
Macrophages	0	0
MastCells	0	0
NK	0	0
NK56_bright	0	0
NK56_dim	0	0
NKT	0	0

===== END =====

===== GTEx_Colon_random_gsea_GO =====
APOBEC3F	APOBEC3G	APOBEC3H
GO_CELL_CYCLE	-1.5682327952621	-0.9103237567064	-1.83469929528758
GO_IMMUNE_RESPONSE	1.40699208725916	2.40710873026541	2.55127472694838

===== END =====

===== GTEx_Esophagus_gsea =====
APOBEC3C	APOBEC3D	APOBEC3F	APOBEC3G	APOBEC3H
BER	-0.917727563229505	-0.966831348718778	0.680758838915263	0.776009296462332	-1.25403308070327
CR	0.742657820914856	0	0.711456644809535	-1.71777771903123	0
CS	0	0	0	-1.11324646912204	0
DR	0	0	0	0	0
FA	-0.62528791960409	1.42628633090522	0	0	0
HR	0	-1.06883048084833	0	0	0
MMR	-0.559224524714348	0	0	0	0
NER	0.631081912352306	-0.849956442496554	0.584397787169268	-1.24683604541668	0.757591757490835
NHEJ	0	0	1.00390503336792	0	0
P53	0	0	0	0	0
TLS	0	0	0	0	0
TM	0	0	0	0	0
UR	0	0	0.962455792567677	0	0
CPF	-0.926521515909709	0.601862469785211	-1.59795497784505	-0.90544046155259	0
G1/S	0.78631850208415	0	0	0	0
S	0	0	0	0	0
G2	0	0	0	0	0
G2/M	0	0	0	0	0
M/G1	0	0	0	0	0
Tcells	-1.15929293123678	0	0	1.30804597320355	2.38588113551468
ActivatedCD4	0	0	0	0	0
ActivatedCD8	-0.926521515909709	0	0	-0.979656892827392	0
Central_mCD4	0	0	0	0	0
Central_mCD8	0	0	0	0	1.42073576238414
CytotoxicCells	0	0	1.51548403667322	1.24337853183169	1.13078968842819
Effector_mCD4	0	0	0	0	0
Effector_mCD8	0	0	0.75361638121318	1.89912712462656	0.820638801613961
TFH	0	0	0	0	0
TGD	1.45418627209077	0	0	0	0
Th1	0.836045930131694	0	0	0	1.38099282434567
Th17	0	0	0	0	0
Th2	0	0	0	0	0
Treg	-0.921957370511139	0	0	0	1.12979846025219
ImmatureB	0	0	0.617969062321076	0	0
ActivatedB	-1.04518929627253	0	0	0	1.52242106754996
MemoryB	0.929434039348532	0	0	0	0
DC	0	0	0	0	0
iDC	0	1.03782695110399	0	1.58472611534992	0
pDC	0	0	0	0	0
mDC	-0.68918595518407	0	0	0	0
MDSC	0	0	0.717860859476788	1.32534269288233	0
Monocytes	0	0	-1.20877934586542	0	0
Neutrophils	0	0	0	0	0
Eosinophil	0	0	0	0	0
Macrophages	0	0	0	0	0
MastCells	0	0	0	1.07877049924877	0
NK	0	0	0	0	0
NK56_bright	-0.885444207322579	0	0	0	0
NK56_dim	0	0	0	0	0
NKT	0	0	0	0	0

===== END =====

===== GTEx_Esophagus_gsea_GO =====
APOBEC3C	APOBEC3D	APOBEC3F	APOBEC3G	APOBEC3H
GO_CELL_CYCLE	-0.974040140680306	-0.703490816221596	1.03918710210037	-1.91345808517995	-1.16064935246771
GO_IMMUNE_RESPONSE	0.752781741547588	2.30516285801675	2.14606782278654	4.64045856920648	2.40238033160211

===== END =====

===== GTEx_Esophagus_random_gsea =====
APOBEC3C	APOBEC3D	APOBEC3F	APOBEC3G	APOBEC3H
BER	0.61369645515716	0	0.501887471823094	-0.657657855073907	0
CR	0.730180278680658	0	0.821520260504653	-1.62123903638234	0
CS	0	0	0	-1.17854615621651	0
DR	0	0	0	0	0
FA	-0.70922291572844	1.45209410217092	0	0	0
HR	0	-1.16281946547975	0	0	0
MMR	-0.529284238919147	0	0	0	-1.11547410930359
NER	0.885243559209001	-0.830346859133677	0.74662863598934	-1.20535597922339	0.701071779894588
NHEJ	0	0	-0.94342874221575	0	0
P53	0	0	0	0	0
TLS	0	0	0	0	0
TM	0	0	0	0	0
UR	0	0	0	0	0
CPF	-1.05846147271593	0.538456807204503	-1.50794470722926	-0.678027788638143	0
G1/S	1.00244429658694	0	0.929156017786985	0	0
S	0	0	0	0	0
G2	0	0	0	0	0
G2/M	0	0	0	0	0
M/G1	0	0	0	0	0
Tcells	-1.10157182073015	0	0	1.14051718578481	2.24737593954272
ActivatedCD4	0	0	0	0	0
ActivatedCD8	-0.882153043430242	0	0	-0.939926934464035	0
Central_mCD4	0	0	0	0	0
Central_mCD8	0	0	0	0	1.18642916597546
CytotoxicCells	0	0	1.59927460031214	1.29399047463712	0.83050041618282
Effector_mCD4	0	0	0	0	0
Effector_mCD8	0	0	0.820053919104004	1.97035713623631	0.721436660063207
TFH	0	0	0	0	0
TGD	1.46481287613376	0	0	0	0
Th1	0.703466366046	0	0	0	1.14106048144137
Th17	0	0	0	0	0
Th2	0	0	0	0	0
Treg	-0.765726753434372	0	0	0	0.95602022553529
ImmatureB	0	0	0.602543599413378	0	0
ActivatedB	0	0	0	0	1.15111524729499
MemoryB	1.055199549069	0	0	0	0
DC	0	0	0	0.981025336585355	0
iDC	0	0.96287245903713	0	1.61928888940211	0
pDC	0	-1.11040854001245	0	0	0
mDC	0.823678972901962	0	0	0	0
MDSC	0	0	0	1.31119410071056	0
Monocytes	0	0	-1.16178910391554	0	0
Neutrophils	0	0	0	0	0
Eosinophil	0	0	0	0	0
Macrophages	0	0	0	0	0
MastCells	0	0	0	0.971997496064631	0
NK	0	0	0	0	0
NK56_bright	-1.02096900457916	0	0	0	0
NK56_dim	0	0	0	0	0
NKT	0	0	0	0	0

===== END =====

===== GTEx_Esophagus_random_gsea_GO =====
APOBEC3C	APOBEC3D	APOBEC3F	APOBEC3G	APOBEC3H
GO_CELL_CYCLE	-0.829419688296837	0.935396119535207	-1.25677958225726	-1.75015564850858	-0.630776822757946
GO_IMMUNE_RESPONSE	0.92224338350323	2.4282005383987	2.17611112213784	4.58974299104858	1.8948154291281

===== END =====

===== GTEx_Kidney_gsea =====
APOBEC3A	APOBEC3B	APOBEC3C	APOBEC3D	APOBEC3F	APOBEC3G	APOBEC3H
BER	0	0	0	0	0	0	0
CR	0	0	0	0	0	0	0
CS	0	1.14248414594759	0	0	0	0	0
DR	0	0	0	0	0	0	0
FA	0	0.944110692953473	-1.13651694983887	0	0	0	0
HR	-0.620667895583977	-1.0580611547368	0	0	0	0	0
MMR	0	0	0	0	0	0	0
NER	0	0	0	0	0	0	0
NHEJ	0	0.637076480879303	0	0	0	0	0
P53	0	0	0	0	0	0	0
TLS	0	0	0	0	0	0	0
TM	0	0.933089945564911	0	0	0	0	0
UR	0	0	0	0	0	0	0
CPF	0	-0.975061485819755	0	0	0	-1.1442913713334	0
G1/S	-1.30566332467152	-1.15268451003846	0	0	0	0	0
S	0	0	0	0	0	0	0
G2	-0.675756900237548	1.47516252481802	0	0	0	0	0
G2/M	-1.04297801010503	1.79604187158046	0	0	0	0	0
M/G1	0	0.86696546123354	0	0	0	0	0
Tcells	1.95029829686051	0	0.947692867378014	3.24246422156856	2.52692031254127	1.7315557177036	2.45459838236677
ActivatedCD4	0	1.85910172146547	0	0	0	0	0
ActivatedCD8	0	0.895639527397846	0	0	0	0	0
Central_mCD4	0	0	0	0	0	0	0
Central_mCD8	0	0	1.02596063654326	1.43074222727752	0	1.80036971303129	1.85114038371244
CytotoxicCells	0	0	0	1.44907947607655	1.66860749872705	-1.26303139756438	1.13654575029404
Effector_mCD4	0	0.936763528027765	0	0	0	0	0
Effector_mCD8	1.22808193573833	0	0.726538648195868	1.31262010340383	1.21650426911514	1.03948409605193	-1.38145227062951
TFH	0	0	0	0	0	0	0
TGD	1.09255676303532	0	0	0	1.46364529807782	0	0
Th1	0	0	1.52295075779692	1.52359915155134	2.26440829185251	1.09513130564566	0.943173679369709
Th17	0.990545286639108	0	0	0	0	0	0
Th2	0	0	-0.686046389122961	1.2284577128046	1.05815821469753	1.07555699976017	1.22394899403016
Treg	1.04578852340218	0	0	0.974316918567647	-0.999154984553042	0.912181252961154	0
ImmatureB	0	0	0	1.66304772403432	1.21193597275965	1.03471306306041	0.78423398506377
ActivatedB	0	0	0.9886380472681	1.54983531934963	1.74702631419861	2.20156240886586	1.56931542990174
MemoryB	0	0	0	0	0	0	0
DC	0.869891371147987	0	1.1587775960058	0	2.05193491176048	1.66378669191405	0.619315348962618
iDC	0	0	0.832216997024358	1.07860848576391	0	0.9303341137166	1.15015707664486
pDC	0	0	0	0	0	0	0
mDC	0	0	0	0	0	0	0
MDSC	1.63742933584347	0	-0.971678613602699	1.53051342027877	2.62542631581709	1.37459227314569	1.22935030858018
Monocytes	0	1.67088464455508	0.598843976694776	0	0	-1.18405439195888	0
Neutrophils	0.751560559631532	0	0	1.71486630039993	0	0	0
Eosinophil	0	0	0	0	0	0	0
Macrophages	1.68856761258684	0	0	0.727151788155447	1.27121020423395	0.737650378716244	-0.967717569357103
MastCells	0	0	0.942335744419403	0	0	0.963244926897608	1.24839978598565
NK	0	0	0.825087112608647	0	0	0	0
NK56_bright	0	0	0	0	0	0	0
NK56_dim	0	1.08003324407907	0	0	0	0	0
NKT	0	0	0	-0.829009270912821	0	0	0

===== END =====

===== GTEx_Kidney_gsea_GO =====
APOBEC3A	APOBEC3B	APOBEC3C	APOBEC3D	APOBEC3F	APOBEC3G	APOBEC3H
GO_CELL_CYCLE	-1.08727409412715	2.45402650709755	-1.19315785348599	-1.30185483336584	-0.597105731682512	-1.02921311494559	-0.97473868452537
GO_IMMUNE_RESPONSE	3.44408361435625	-0.8915958452184	1.47119181524191	2.55037306380981	3.77478942962055	1.56776973761279	1.72504282312772

===== END =====

===== GTEx_Kidney_random_gsea =====
APOBEC3A	APOBEC3B	APOBEC3C	APOBEC3D	APOBEC3F	APOBEC3G	APOBEC3H
BER	-0.794781942370344	0	0	0	0	0	0
CR	0	0	0	0	0	0	0
CS	0	1.19016584546535	0	0	0	0	0
DR	0	0	0	0	0	0	0
FA	0	1.15075638038372	0	0	0	0	0
HR	-1.27889269766893	0	0	0	0	0	0
MMR	-1.17585394951551	0	0	0	0	0	0
NER	-0.92302828702994	0	0	0	0	0	0
NHEJ	0	0.527159640550181	0	0	0	0	0
P53	0	-0.811834332834947	0	0	0	0	0
TLS	0	0	0	0	0	0	0
TM	0	0	0	0	0	0	0
UR	0	0	0	0	0	0	0
CPF	0.77199549686444	-1.1175056939405	0	0	0	0	0
G1/S	-1.36071758590841	0	0	0	0	0	0
S	-0.939470939045898	0	0	0	0	0	0
G2	-0.77634367143181	1.0307853685758	0	0	0	0	0
G2/M	-0.974717871103616	1.68296956539082	0	0	1.05808467426295	0	0
M/G1	0	0	0	0	0	0	0
Tcells	1.99018084302351	0	-0.632882344471813	2.44498017801369	2.22550923690507	1.54443202264056	1.64377410682112
ActivatedCD4	0	1.76758831318605	0	0	0	0	0
ActivatedCD8	0	0.950770065992291	0	0	0	0	0
Central_mCD4	0.950733370522709	0	0	0	0	0	0
Central_mCD8	0	0	1.02623823359976	1.70235680244887	1.06455743663096	1.67834446071025	1.78111502790257
CytotoxicCells	0	0	0	1.39729318267393	1.31314316974839	1.01048678288744	1.11876762997262
Effector_mCD4	0	0.839421606238807	0	0	0	0	0
Effector_mCD8	1.21674470664238	0	0.637511629963486	0.880153515948438	1.48803578865457	1.05331919984006	0
TFH	0	0	0	0	0	0	0
TGD	1.11097017645774	0	0	0	1.48471230190329	0	0
Th1	0	0	1.31324145819885	1.16487286935126	2.30970998151049	1.2025394198174	0
Th17	1.08604578674729	0	0	0	0	0	0
Th2	0	0	0.746974634754499	1.64527695570821	1.08183821828306	1.22620868035779	1.21773553570097
Treg	0	0	0	1.14769456541614	0	0.985295927242035	0
ImmatureB	0	0	0	1.9081074958637	0.782541790340304	0.94703200773749	0.925082911353415
ActivatedB	0	0	0.796361387465541	1.10720996742673	1.86712098698826	1.83878728734266	1.75617941751194
MemoryB	0	0	0	0	0.91958567524857	0	0
DC	1.05341257453916	0	1.42228756389994	0	1.51669072071352	0.711827028083338	0
iDC	0	0	0.984774062545223	1.12089336786757	0	1.27227532352612	0
pDC	0	0	0	0	0	0	0
mDC	0	0	0	0	0	0	0
MDSC	1.64865768338852	0	-0.78753298473765	1.05735519438409	2.0118146098991	0.803952867041431	1.43288315684955
Monocytes	0	1.29224029020286	0	0	0	0	0
Neutrophils	0	0	0	1.63580375873173	0	0	0
Eosinophil	0	0	0	0	0	0	0
Macrophages	1.96231367675887	0	0.982110278647795	0.917731444941572	0.964400093729248	0.808325299533515	0
MastCells	0	0	0.70456644492654	0	0	0	1.27171612992244
NK	0	0	0.927760827345236	0	0	0	0
NK56_bright	0	0	0	0	0	0	0
NK56_dim	0	0	0	0	0	0	0
NKT	1.14828336764971	0	0	-0.95427128425922	0	0	0

===== END =====

===== GTEx_Kidney_random_gsea_GO =====
APOBEC3A	APOBEC3B	APOBEC3C	APOBEC3D	APOBEC3F	APOBEC3G	APOBEC3H
GO_CELL_CYCLE	-1.12531565900386	2.18673479228041	0.541835157632211	-1.89718950099768	0.880756963734541	0.751182307717103	0.891389491113261
GO_IMMUNE_RESPONSE	3.88225184788308	-1.17526540195387	1.36369909549915	2.69813293531579	3.9490435499504	1.93762997310216	2.12794899659052

===== END =====

===== GTEx_Liver_gsea =====
APOBEC3A	APOBEC3B	APOBEC3C	APOBEC3D	APOBEC3F	APOBEC3G	APOBEC3H
BER	0	0	0	0	-0.83414495623407	0	-0.791237745963015
CR	0	0	0	0	0	0	0
CS	0	1.32154208302009	0	0	0	0	-1.13255598931961
DR	0	0	0	0	0	0	0
FA	0	1.0376833324299	0	0	0.720238392705051	0	0
HR	0	0	0	0	-0.522715984299787	0	0
MMR	0	0	0	0	1.23367421861207	0	0
NER	0	0	0	0	0	0	0
NHEJ	0	0	0	0	0	0	1.01416771253678
P53	0	0	0	0	0	0	0
TLS	0	0	0	0	0	0	0
TM	0	0	0	0	0	0	0
UR	0	0	-1.02847894631032	0	0	0	0.575960967024935
CPF	0.677185524960794	1.54186845440149	0	-0.956994738803478	0	-0.822418348950933	0.710697492418802
G1/S	0	1.19213681343981	0	0	0	-0.693256282464695	0
S	0	0	0	0	0	0	0
G2	0	1.75556668836675	0	0	0	0	0
G2/M	0	3.06126325193777	0	0	-1.26689685082167	0	0
M/G1	0	1.66498342604572	0	0	0.795815752420741	0	0
Tcells	1.99667102028162	-0.793840519140534	1.22609318575083	1.83813688269295	-0.72340509813476	2.1459344411555	1.96459913696712
ActivatedCD4	0	2.58692756754414	0	0	0	0	0
ActivatedCD8	0	0	0	0	0	0	0
Central_mCD4	0	0	-1.18332858541772	0	0.725839499808057	0	0
Central_mCD8	0	0	1.36710134238803	1.49809969194258	0	0.860875683324905	1.61344863358125
CytotoxicCells	0	0	0	1.43673945723507	0	1.67253417090706	1.1574828168217
Effector_mCD4	0	0	0	0	0	0	0
Effector_mCD8	1.57831247010299	0	0.990388356422038	1.40269638089812	0	1.70865739659569	1.47938573219333
TFH	0	0	0	0	0	0	0
TGD	1.21661586237106	1.00032373133018	0.899029477289459	0	1.28931020037078	0.834370788207602	0
Th1	1.44678643092774	1.37861607530453	1.11393055412257	1.26472302101503	0	2.29285561133072	1.63518365593908
Th17	0	0	0	-1.60313158096821	0	-1.38080675190499	0
Th2	0	0	-0.832783261547838	0	0	1.14192173126705	0.621099120984293
Treg	1.66218265217649	0	1.26309049673075	0	0	1.53120800694045	1.20240338645459
ImmatureB	0	0	0.913833817993722	0	0	1.27439102828401	0
ActivatedB	0	-1.23384156841698	0.900821067623651	1.66646194761913	0	1.73873895822336	1.43667273256252
MemoryB	0	0.852102406174705	0	0	0	0	0
DC	1.47749569082355	-1.3730940508755	0.894370715257619	0	0	0.729748798679532	0
iDC	0	0	1.76266842764903	0	0	0	0
pDC	0	0	0	-0.851997679546633	0	0	-0.624457240686497
mDC	0	0	0	0	0	0	0
MDSC	1.64873181415832	0.852109734289477	1.17589323270341	0	0	1.41980006597682	1.7789926002558
Monocytes	1.68535964201084	1.34496497547662	0	0	0	0	0
Neutrophils	1.71724181358919	0	0	0	0	0	-0.539127679847348
Eosinophil	0	0	0	0	0	0	0
Macrophages	1.92356832293802	0	0.734918584966408	0	0	0	0
MastCells	0	0	-0.9813687873895	0	0	0	0
NK	0	0	-0.576939373135804	0	0	1.15050900151508	0
NK56_bright	0	0	0	0	0	0	0
NK56_dim	0	0	0	0	0	0	0
NKT	0	0	0	0	0	0	0

===== END =====

===== GTEx_Liver_gsea_GO =====
APOBEC3A	APOBEC3B	APOBEC3C	APOBEC3D	APOBEC3F	APOBEC3G	APOBEC3H
GO_CELL_CYCLE	-1.17870176342578	3.90824974507307	-0.664805375485236	-1.24276854169837	-1.98569266824454	-1.88974228634992	-1.99240068755484
GO_IMMUNE_RESPONSE	3.46422209786659	1.26010236987148	1.59949960604387	3.00943819572406	2.61157051040373	3.33528003251638	3.29543379245453

===== END =====

===== GTEx_Liver_random_gsea =====
APOBEC3A	APOBEC3B	APOBEC3C	APOBEC3D	APOBEC3F	APOBEC3G	APOBEC3H
BER	0	1.16595900487349	0	0	0	0	0
CR	0	0	0	0	0	0	0
CS	0	1.26998231026266	0	0	0	0	-1.31145235518125
DR	0	0	0	0	0	0	0
FA	0	0.875817184522666	0	0	0	0	0
HR	0	0.875817184522666	0	0	1.18331947195477	0	0.611734203905051
MMR	0	0	0	0	1.18331947195477	0	0
NER	0	0	0	0	0	0	0
NHEJ	0	0	0	0	0	0	-0.930399173321817
P53	0	0	0	0	0	0	0
TLS	0	0	0	0	0	0	0
TM	0	0	0	0	0	0	0
UR	0	0	0	0	0	0	-1.16274240015012
CPF	0	0.690673350918558	0	-0.984081575292011	0	-0.720951768567418	-0.892457992503537
G1/S	0	1.70325101049009	0	0	0	-1.01016920568668	0
S	0	0	0	0	0	0	0
G2	0	1.80848261879142	0	0	0	0	0
G2/M	0	2.85137016899977	0	0	-1.11287606251843	0	0
M/G1	0	1.63565813005949	0	0	0	0	0
Tcells	2.17414371951492	0.757044472358616	1.26762196717649	2.08915888461586	0.682248786461961	2.31241958502969	2.17196112920668
ActivatedCD4	0	2.74775938566187	0	0	0	0	0
ActivatedCD8	0	0	0	0	0	0	0
Central_mCD4	0	0	-1.04054749574315	0	0.848864365275437	0	0
Central_mCD8	0	0	1.29795514295956	1.23066016936118	0	1.45395646491913	1.2380917310056
CytotoxicCells	0.899252501415037	0	0	1.1063532016801	0	1.69074569682377	1.35456725970648
Effector_mCD4	0	0.902426588381064	0	0	0	0	0
Effector_mCD8	1.54378075397222	0	0.751526064560213	1.6058889690679	0	1.67645676833429	1.71475516716646
TFH	0	0	0	0	0	0	0
TGD	1.18093511082326	-0.972314299556441	0.886733720348282	0	1.39563755902799	1.1170918232709	0
Th1	1.43150579004697	1.00851675793519	1.16919995165869	1.59082880598188	0	2.46065504716646	1.42418024593504
Th17	0	0	0	0	0	-1.38733420937648	0
Th2	0	0	0.986502882485401	0	0	1.05076449626419	0.455244058720038
Treg	1.43217057601758	0	1.25621338920136	0	0	1.68806496919312	1.1523365236351
ImmatureB	0	0	0.939973668372015	0	0	1.08339532238151	0
ActivatedB	0.705296079541206	0	1.08601023280485	1.59796256744368	0	1.90473004043752	1.67420106060335
MemoryB	0	-0.826028886152827	0	0	0	0	0
DC	1.53989644033163	0	-0.84481408536526	0	0	1.26720103702292	0
iDC	0	0	1.27140947051475	0	0	0	0
pDC	0	0	0	-0.933894573239566	0	0	-0.894476425317114
mDC	0	0	0	0	0	0	0
MDSC	1.78393570083896	0.934236319047124	1.00302186507559	0.544758465272914	1.23427581285234	1.65371161932232	1.84208641848741
Monocytes	0.9328244840574	1.094129608445	0	0	0	0	0
Neutrophils	1.86900825908891	0	0	0	0	0	0
Eosinophil	0	0	0	0	0	0	0
Macrophages	1.73785660899344	0	0.721409863610469	0	0	0	0
MastCells	0	0	-0.588294667508672	0	0	0	0
NK	0	0	-0.760932833699223	0	0	0.956509873675705	0
NK56_bright	0	0	0	0	0	0	0
NK56_dim	0	0	0	0	0	0	0
NKT	0	0	0	0	0	0	0

===== END =====

===== GTEx_Liver_random_gsea_GO =====
APOBEC3A	APOBEC3B	APOBEC3C	APOBEC3D	APOBEC3F	APOBEC3G	APOBEC3H
GO_CELL_CYCLE	-1.18386033231731	4.10988550705923	-1.2551487238499	-1.07800124197608	-1.62638645779448	-1.78017762009423	-2.68768955516419
GO_IMMUNE_RESPONSE	3.50396385995166	1.22843912946561	1.57582944837973	3.03992679448756	2.53446609443229	3.39854813975479	3.41814322722205

===== END =====

===== GTEx_Lung_gsea =====
APOBEC3A	APOBEC3B	APOBEC3C	APOBEC3D	APOBEC3F	APOBEC3G	APOBEC3H
BER	0	1.2072005802616	1.84420091848977	0	0.960243708609373	0	0
CR	-0.767907601133951	0	0	0	0	0	0
CS	0	1.45062785776291	1.24493917590841	0	0	0	0
DR	0	0	0	0	0	0	0
FA	0	1.88570292353948	1.15272145917445	1.34486524906561	0	0	0
HR	0	1.55580096104022	1.31775010850621	1.35424920877936	-0.919659023153828	0	0
MMR	0	0.988612820872666	1.40297153986044	0	0	0	0
NER	0	0.988612820872666	1.20171212118937	0	0	0	0.98498103246924
NHEJ	0	0	0	0	0	0	0
P53	0	0	0	0	0	0	0
TLS	0	0.910207112800014	0	0	0	0	0
TM	0	0	0	0	0	0	0
UR	0	0	0	0	0.897751000796742	0.992683613514181	0
CPF	0	1.54847704851913	1.6649514834216	1.09941736841765	0	0	0
G1/S	0	1.71637332794678	1.36370537216476	0	0	0	0
S	0	0	0	0	0	0	0
G2	0	2.51074087761092	0	0	0	0	0
G2/M	0	3.59173840720895	0	0	0	0	0
M/G1	0	1.90509456545729	0	0	0	0	0
Tcells	2.08579725040753	-0.960776420028976	0	2.20038679680813	1.69690305718506	2.7978284882888	2.09268084380681
ActivatedCD4	0	3.42681182575406	0	0	0	0	0
ActivatedCD8	0	1.46245290932324	0	0	0	0	0
Central_mCD4	0	0	0	0	0	0	0
Central_mCD8	0	0	0	1.13582191704075	0	1.12755332594134	1.71668122801782
CytotoxicCells	1.75923138986163	0	0	1.73041352588578	1.59372788629327	1.65120132247235	1.28097892499467
Effector_mCD4	0	0	0	0	0	0	0
Effector_mCD8	1.57818182861059	0	0.590769638793802	1.94511930500464	1.35989908444329	2.16378271095426	1.1376511455151
TFH	0	0	0	0	0	0	0
TGD	1.86777340141828	-0.806341950045706	1.21035753213318	0	0	1.0255902526362	0
Th1	1.19701226765746	-1.0003204380284	0	1.22985523424724	1.33115524223807	2.11754803764327	1.85430572764362
Th17	0.826923529976979	0	-0.941404862268194	0	0	0	0
Th2	0	0	0	0.870268376775577	0	1.58226089778365	1.35606767602681
Treg	0.817372259046577	0	0	0	-0.601886238116048	0.785298239043101	1.55553063122383
ImmatureB	-0.725978203649249	0	0	0	0	1.22484157393517	0
ActivatedB	0	0	0	1.14674328162768	1.11991689307094	1.71425910341626	1.76897089642121
MemoryB	0	0	0	0	0	0	0
DC	1.38525533677011	0	0	0	0	0	0
iDC	0	-0.871001446039937	0	-0.820083462254635	0	0	0
pDC	0	0	0	0	0	0	0
mDC	0	0	1.2045939248373	0	0	0	0
MDSC	1.86225892463364	-0.897625944390503	-1.60068490762369	0	0	1.11121561126033	0.975600260731437
Monocytes	1.41617109384027	0	0	0	0	0	0
Neutrophils	2.28626990882424	0	0	0	0	0	0
Eosinophil	1.3306760780865	-0.851983947218104	0	0	0	0	0
Macrophages	2.03187120184729	0	0	0	0	0	0
MastCells	1.00630940683338	0	0	-0.801654620406217	0	0.73217272046488	0
NK	0.962178900953202	0	0	1.39746435728802	0.980406306165475	1.59577848436729	1.21011955417649
NK56_bright	0	0	0	0	1.12658513844722	0	0
NK56_dim	0	0	0	0	0	0	0
NKT	0	0	0	0	0	1.49176764019811	0.938077173780228

===== END =====

===== GTEx_Lung_gsea_GO =====
APOBEC3A	APOBEC3B	APOBEC3C	APOBEC3D	APOBEC3F	APOBEC3G	APOBEC3H
GO_CELL_CYCLE	-1.54925229599514	5.50978724207246	0.786621102918086	1.07523166471967	-1.11078540633429	0.87116050613786	-0.50465516692581
GO_IMMUNE_RESPONSE	2.74459986057028	-1.58833182312084	1.26275564946111	3.36147083604281	3.69908399689591	4.83878980599156	3.32651618484723

===== END =====

===== GTEx_Lung_random_gsea =====
APOBEC3A	APOBEC3B	APOBEC3C	APOBEC3D	APOBEC3F	APOBEC3G	APOBEC3H
BER	0	0.979328255437499	1.48173699194237	0	0	0	0
CR	-0.82482969132661	0	0	0	0	0	0
CS	0	1.49220370249565	0	0	0	0	0
DR	0	0	0	0	0	0	0
FA	0	1.46112624585069	1.00265049804662	1.31999634214308	0	0	0
HR	-1.13809332812535	1.56708447793004	1.0189511896713	1.12640695809694	0	0	0
MMR	0	0.945516462514273	1.12215244694172	0	0	0	0
NER	0	0.793428768261003	1.16155662190745	0	0	0	0.967131157962623
NHEJ	0	0	1.20596908098038	0.875797095741708	0	0	0
P53	0	0	0	0	0	0	0
TLS	0	0.687697732379198	0	0	0	0	0
TM	0	0	0	0	0	0	0
UR	0	0	0	0	0.826647260280622	1.0029389551691	0
CPF	0	1.808771993662	1.20255273797477	1.19807528085052	0	0	0
G1/S	0	1.81132765969956	1.39225766680567	0	0	0	0
S	0	0	0	0	0	0	0
G2	0	2.60555171827659	0	0	0	0	0
G2/M	0	3.71913094882187	0	0	0	0	0
M/G1	0	1.69986173207512	0	0	0	0	0
Tcells	2.14599492802783	-1.0940814956122	0	2.05752078567781	2.14843897686246	2.78177942235691	2.27318198778623
ActivatedCD4	0	3.43641970067536	0	0	0	0	0
ActivatedCD8	0	1.47068437796216	0	0	0	0	0
Central_mCD4	-1.08276934689703	0	0	0	0	0	0
Central_mCD8	0	0	0	1.25469184697436	0	1.17580873351941	1.70276815577462
CytotoxicCells	1.69568205156111	0	0	1.53384474592797	1.54418718403772	1.62805935365871	0.771195956968434
Effector_mCD4	0	0	0	0	0	0	0
Effector_mCD8	1.56762981507832	0	-0.582602384511999	2.09853775983791	1.43032248346829	2.12457550218788	1.03520898728195
TFH	0	0	0	0	0	0	0
TGD	1.74621888009312	-0.718332219316275	1.18547102294672	0	1.00903458262172	0.857666460269951	0
Th1	0.893000610598571	0	0	1.89678467015743	1.64235521342967	2.23505774116034	1.80362444193337
Th17	0.995725778307075	0	-0.794775513197981	0	0	0	0
Th2	0	-1.03546825231229	0	1.04370524765515	0	1.30498078757966	1.52641207372415
Treg	0.70686739411838	0	0	1.10262224284028	0.652610073922799	1.06855252919386	1.43587786995398
ImmatureB	-0.724480706561276	0	0	0	0	0.97025320278939	0.777746316729106
ActivatedB	0	0	0	1.61532183891909	1.4489709404197	1.8091540487224	1.30126398424891
MemoryB	0	0	0	0	0	0	0
DC	1.33797915607151	0	0	0	0	0	0
iDC	0	-0.745078631737626	0	0	0	0	0
pDC	-1.26191366706491	0	0	0	0	0	0
mDC	0	0	1.21250757903313	0	0	0	0
MDSC	1.87137868182056	-1.15867658250435	-1.70478078041299	0	0	1.30139764060147	0.694482480451883
Monocytes	1.47176955496464	0	0	0	0	0	0
Neutrophils	2.35383321290672	0	0	0	0	0	0
Eosinophil	1.3123155129483	-0.794750540520134	1.04557337601311	0	0	0	0
Macrophages	2.08597535709935	0	0	0	0	0	0
MastCells	0.938153417803008	0	0	-0.718293378046279	-1.01600076786802	0.726362474495724	0
NK	0.835641874330477	0	0	1.44163130255967	0.910718392520112	1.63213794821141	1.09059471004296
NK56_bright	0	0	0	0	0	0	0
NK56_dim	0	0	0	0	0	0	0
NKT	0	0	0	0.737181728070358	0	1.50301158184115	0.761358571162065

===== END =====

===== GTEx_Lung_random_gsea_GO =====
APOBEC3A	APOBEC3B	APOBEC3C	APOBEC3D	APOBEC3F	APOBEC3G	APOBEC3H
GO_CELL_CYCLE	-1.60910529706198	5.47251578005229	-0.622671042436567	0.882272400655881	-1.28974232469463	0.765629146286845	-0.622098189585168
GO_IMMUNE_RESPONSE	2.92880287750783	-1.67401278662336	0.935845197828488	3.33490659648194	3.52379649708821	4.64921303717878	3.07665301938636

===== END =====

===== GTEx_Muscle_gsea =====
APOBEC3A	APOBEC3B	APOBEC3C	APOBEC3D	APOBEC3F	APOBEC3G	APOBEC3H
BER	0	0	0	0	0	0	0.844822719247675
CR	0	0	0	0	0	0	0
CS	0	0	0	0	0	0	0
DR	0	0	0	0	0	0	0
FA	0	1.01444495752249	0	0	0	0	0
HR	0	1.22900531873973	0	0	0	0	0
MMR	0	0	0	0	0	0	0
NER	0	0	0	-1.14585580929153	0	0	-0.724378651113473
NHEJ	0	1.34605344433399	0	0	0	0	0
P53	0	0	0	0	0	0	0
TLS	0	0	0	0	-1.20026953923342	0	0
TM	0	0	0	0	0	0	0
UR	0	0	0	0	-0.646545191800402	0	0
CPF	0	0	0	0.669286894335432	0	0	0
G1/S	0	0	0	0	0	-1.04219750516084	0
S	0	0	0	0	0	0	0
G2	0.925070192443207	1.1573700429174	0	0	-1.00822641295607	0	0
G2/M	0	2.33072925463631	0	0.757057171649893	0	-0.81421680090691	-1.68147043434947
M/G1	0	0	0	0	0.659933909182338	0	0
Tcells	2.70092122000682	0	0	0.93503388228673	1.31067294512767	1.37686174801692	2.14954586335332
ActivatedCD4	0	1.59855759200044	0	0	0	0	0
ActivatedCD8	1.10437895221193	1.525693011512	-1.35135144317736	0	0	0	0
Central_mCD4	0	0	0	0	0	0	0
Central_mCD8	0	0	0	0	0	0	0
CytotoxicCells	0	0	0	1.74214361186903	1.63992411974911	1.71371026912704	1.72140569109865
Effector_mCD4	0	0	0	0	0	0	0
Effector_mCD8	0	0	0	1.2421483433625	1.56825947697438	1.3265386533563	0
TFH	0	0	0	0	0	0	0
TGD	1.75936468363025	1.47336053354457	0.996126299773873	0	1.10805683766832	0	1.31586981996045
Th1	1.58525244431898	0	0	0	0	0	1.8028268321355
Th17	0	0	0	0	0	0	0
Th2	0	-0.656628148615011	-1.17147872548481	0	0	0	0
Treg	1.0538849997736	0	1.06323200657232	0	0	0	0
ImmatureB	0	0	0	0	0	0	0
ActivatedB	0	0	0	0	0.857952580023182	1.25563019718855	1.92904451139757
MemoryB	0	0	0	0	0	0	0
DC	0.96288199516845	0	1.08981615536441	0	0	0	0
iDC	0	0	0	0	0	0	0
pDC	0	0	0	0	0	0	1.25135395256986
mDC	0	0	0	0	0	0	0
MDSC	2.00898656024458	0.946010178642004	1.15850204750923	1.24876116164333	1.63675824307006	1.07582745902397	1.71207961611855
Monocytes	0	0	0	0	0	0	0
Neutrophils	1.77678680134466	0	0	0	0	0	0
Eosinophil	-1.0057961066046	0	1.00739308479063	0	0	0	0
Macrophages	2.00208141687012	0	0	0	0	0	0.739177815844077
MastCells	0	0	1.18597640436715	1.34081209918716	-0.758736262575046	0.847727402668873	1.20009443503621
NK	0	0.921210808466298	0	0	0	0	0
NK56_bright	0	0	0	0	0.943431250357595	0	0
NK56_dim	0	0	0	0	0	0	0
NKT	0	0	0	0	0	0	0

===== END =====

===== GTEx_Muscle_gsea_GO =====
APOBEC3A	APOBEC3B	APOBEC3C	APOBEC3D	APOBEC3F	APOBEC3G	APOBEC3H
GO_CELL_CYCLE	-0.813011489082767	3.18072267778352	-1.39274917212347	0.591829424135917	-1.28978059794148	-1.52847254628505	-0.528959952728261
GO_IMMUNE_RESPONSE	3.11331134189573	1.92114289293536	-0.751339236260857	2.24817998369981	3.10520408755667	2.84594624402357	2.49562058426638

===== END =====

===== GTEx_Muscle_random_gsea =====
APOBEC3A	APOBEC3B	APOBEC3C	APOBEC3D	APOBEC3F	APOBEC3G	APOBEC3H
BER	0	0	0	0	0	0	0.710805248464717
CR	0	0	0	0	0	0	-0.80089623309092
CS	0	0	0	0	0	0	0
DR	0	0	0	0	0	0	0
FA	0	1.03738965300181	0	0	0	0	-0.669601768649785
HR	0	1.49587882999814	0	0	0	0	0
MMR	0	0	0	0	0	0	0
NER	0	-0.800971418510469	0	0	0	-0.647219839955426	-0.73765203527141
NHEJ	0	0	0	0	0	0	0
P53	0	0	0	0	0	0	0
TLS	0	0	0	0	0	0	0
TM	0	0	0	0	0	0	0
UR	0	0	0	1.10103533139811	0	0	0
CPF	0	0	0	0.900884181670001	0	0	-0.810743317924005
G1/S	0	1.13001372916268	0	0	0	0	0
S	0	0	0	0	0	0	0
G2	1.01682353941764	1.64791803880137	0	0	0.68037255203171	0	0
G2/M	0	2.13997266922205	0	0	0	0	-1.4827855949191
M/G1	0	0	0	0	0.661387513488364	0	0
Tcells	2.47917144110169	0	0	0.730621935376549	1.21764207149127	1.08687132513787	1.88253089841801
ActivatedCD4	0	1.68572464674538	0	0	0	0	0
ActivatedCD8	0.624361771152788	1.50143150535275	0	0	0	0	0
Central_mCD4	0	0	0	0	0	0	0
Central_mCD8	0	0	0	0	0	0	0
CytotoxicCells	0	0	0	1.72375203522164	1.65372849967516	1.73573677271505	1.0278610585358
Effector_mCD4	0	0	0	0	0	0	0
Effector_mCD8	0	0	-1.00112452990826	1.1131631644474	1.43320280344062	1.52004697369896	0
TFH	0	0	0	0	0	0	0
TGD	1.86264109283987	1.34753885724165	1.08669385353634	0	0.878950186835224	0	1.31672127369652
Th1	1.07547379122937	0	0	0	0	0	1.64541585240975
Th17	0	0	0	0	0	0	0
Th2	0	0	0	0	0	0	0
Treg	0.931073792903434	0	1.02222365848294	1.04520680029475	0	1.06971117047036	0
ImmatureB	0	0	0	0	0	0	0
ActivatedB	0	0	0	0	0	1.28974885194799	1.78428032692039
MemoryB	0	0	0	0	0	0	0
DC	0	0	1.05478235098563	0	0	0	0
iDC	0	0	0	0	0	0	0
pDC	0	0	0	0	0	0	1.48272045041735
mDC	0	0	0	0	0	0	0
MDSC	2.11576155993833	0	1.12012285060421	1.23864701207602	1.37998521100408	1.1579991881487	1.28545157556626
Monocytes	0.832303437670038	0	0	0	0	0	0
Neutrophils	1.73134818873815	0	0	0	0	0	0
Eosinophil	-1.49280519112249	0	1.25547102838555	0	0	0	0
Macrophages	1.94439338599077	0	0	0	0	0	0
MastCells	0	0	0.980107494278685	0.974687014680298	-0.496868156947573	0	0
NK	0	1.40788595764531	0	0	0	0	0
NK56_bright	0	0	0	0	0	0	0
NK56_dim	0	0	0	0	0	0	0
NKT	0	0	0	0	0	0	0

===== END =====

===== GTEx_Muscle_random_gsea_GO =====
APOBEC3A	APOBEC3B	APOBEC3C	APOBEC3D	APOBEC3F	APOBEC3G	APOBEC3H
GO_CELL_CYCLE	-1.02974503730249	3.50146851963632	-1.63338470090817	0.691263891074873	-1.87769611661035	-1.10189139948801	-0.686236948333151
GO_IMMUNE_RESPONSE	3.11198338076831	2.56132285521193	0.710673084976202	1.95587094963437	3.29435536074941	2.82506036487307	2.38427714027794

===== END =====

===== GTEx_Ovary_gsea =====
APOBEC3A	APOBEC3B	APOBEC3C	APOBEC3D	APOBEC3F	APOBEC3G	APOBEC3H
BER	0	1.05768149779541	0.896931141944907	1.06381751133133	1.39556703331029	0	-0.753002924827182
CR	0	0.913918964114485	0	1.001761489837	0	0	0.838546407937108
CS	0	1.12505357746547	0	0	0	0	0
DR	0	0	0	0	0	0	0
FA	0	-0.913638152518201	0	0	0	0	-1.15686616254277
HR	-0.893439543140201	-1.1184451457349	0	0	0	0	0
MMR	0	0	0	0	0	0	-0.794171954912547
NER	-0.95078870300393	1.03652960922677	1.42349849968848	0	0	0	1.26335126231071
NHEJ	0	-0.675297764904757	0	0	0	0	1.57020306118043
P53	0	0	0	0	0	0	0
TLS	0	0	-0.913904105443616	0	0.897129156276731	0	-0.80871487398642
TM	-1.12887293626498	-0.811243325202775	-0.641969249564955	0	0	0	0
UR	0	0	0	0.892211960411441	-0.771703738516129	0	-1.34967718963323
CPF	-1.00292819306106	0	-1.58080835540104	1.71983830998565	-1.38105719785202	0	0
G1/S	-0.526412826464402	0	0	0	1.31710449769347	0	-1.60728607430977
S	0	0	0	0	0	0	0
G2	0	0	0	0	0	0	0
G2/M	0	2.12168525181814	0	0.929967281716553	1.00122504642651	1.09996847244129	-1.74513178126041
M/G1	0	0	0	0	0	0	0
Tcells	0	0	-1.74471693600841	0	-1.4119986514371	-1.34284338628584	2.08042595836227
ActivatedCD4	0	1.34788260971694	0	-1.40893711700845	0	0	-1.246437673977
ActivatedCD8	0	1.12216882470274	0	0	0	0	-1.94163447301658
Central_mCD4	0	0	0.592282034955411	0	0	0	0
Central_mCD8	0	0	0	0	0	0	0
CytotoxicCells	0	0	0	0	0	0	0
Effector_mCD4	0	0	0	0	0	0	0
Effector_mCD8	0	-1.60596023082392	-1.44649827965213	0	-0.899083020587537	1.06229831927549	1.13000938249053
TFH	0	0	-1.53566111758068	0	-0.839545825418646	0	0
TGD	0.854994314894318	0	-0.786170037546052	0	0	0	0
Th1	0	0	0	0	-0.808451535588325	-1.10367540558934	1.37426319200749
Th17	0	0	0	0	0	0	0.71047181178667
Th2	0.590794359513226	0	0	0	0	0	0
Treg	0	0	-1.2040399460101	-1.31774377610176	-1.66807397491173	-1.3382913748069	0
ImmatureB	0	-1.25412442053741	0.657258044831562	0	0	0	0
ActivatedB	0	0	0	0	-0.84802608628146	0	1.37963140760126
MemoryB	0	0	0	1.55583311032207	0	0	-0.880677394007781
DC	0	0	0	-1.29950510792042	-1.18723652079404	-1.27146389630394	0
iDC	0	0	0	0	0	0	0
pDC	0	0	1.03066641535235	0	0.871488843227583	-1.17079080187518	-1.253271676088
mDC	0	0	0	0	0	0	0
MDSC	0	-1.37613199991095	0	-1.52292879314182	-1.59372298661405	-1.48925655836443	0
Monocytes	0	0	-1.23929717472899	-1.64376527561555	-1.44208499615385	-1.15218339041673	0
Neutrophils	0	0	0	-1.25846810451241	0	0.870180538129925	0
Eosinophil	0	0	0	0	0	0	0
Macrophages	1.2027470934108	0	0	0	0	0	0
MastCells	0	0	-0.961698272405845	0	-1.57014789433294	-0.898600583604837	0
NK	0	0	0	0	-0.966749738360865	0	0
NK56_bright	0	0	0	0	0	0	0
NK56_dim	0	0	0	0	0	0	0
NKT	0	0	0	0	0	0	0

===== END =====

===== GTEx_Ovary_gsea_GO =====
APOBEC3A	APOBEC3B	APOBEC3C	APOBEC3D	APOBEC3F	APOBEC3G	APOBEC3H
GO_CELL_CYCLE	-0.913042132449044	2.11067254659489	-1.47615459529525	0.930096745024294	-0.935187735573053	-1.29664269396594	-2.75296949322333
GO_IMMUNE_RESPONSE	-0.753395561995728	-0.607202454592016	-2.35454269751755	-0.921498319683117	-1.77910583441167	-2.08681629302378	1.62924691200251

===== END =====

===== GTEx_Ovary_random_gsea =====
APOBEC3A	APOBEC3B	APOBEC3C	APOBEC3D	APOBEC3F	APOBEC3G	APOBEC3H
BER	0	1.0926817882553	0.587442364004638	0.920290719243268	1.32151891062607	0	-0.795263804717287
CR	0	0.677604615444035	0	0.938696533628133	0	0	1.11890627666567
CS	0	0	0	0	0	0	-1.1871502929602
DR	0	0	0	0	0	0	0
FA	0	-0.664204958051073	0	0	0	0	-1.4657968164912
HR	0.772687267235326	-1.41344243609734	0	0	0	0	0
MMR	0	0	0	-0.929438313391778	0	0	-1.01397061258243
NER	-1.57780374851077	1.37982703382059	1.03874899976295	-0.929438313391778	-0.653238489487864	0	1.04855555889032
NHEJ	0	0	0	0	0	0	1.34878914730999
P53	0	0	-0.668675330523309	0	0	0	0
TLS	0	0.919455616390824	-0.813759916969328	0	0.743727770355434	0	0.75004013942699
TM	0	0	0.614000483653371	0	0	0	0
UR	0	0	-0.840202010300915	0	-0.763778949646027	0.879332603230282	-1.05024949801304
CPF	0	0	-1.74782303509784	1.4665089455453	-1.28636454677226	-0.67117982939093	-1.33636397919931
G1/S	0	0.919455616390824	0.733266644830813	0	1.62446656626048	0	-1.99432772586932
S	0	0	0	0	0	0	0
G2	0	0	0	0	0	0	0
G2/M	0	2.04994916019007	1.06398416660955	0.933110689461583	0	0	-2.24151295315889
M/G1	0	0	0	0	0	0	0
Tcells	0	0	-1.79006628514968	0	-1.27196988373814	-1.16277664133566	1.88374486344711
ActivatedCD4	0	1.34456622645701	-0.89994649747122	-1.46350535737908	0	0	-1.62422130004287
ActivatedCD8	0	1.0926817882553	1.07489938677971	0	1.34288171925346	0	-1.67721103660627
Central_mCD4	0	0	0.612515105102776	0	0	0	0
Central_mCD8	0	0	0	0	0	0	0
CytotoxicCells	0	0	0	0	0	0	0
Effector_mCD4	0	0	0	0	0	0	0
Effector_mCD8	0	-1.28152081710833	-1.62966800804966	0	-0.883549550113407	0.727479985001759	0.778043716746498
TFH	0	0	-1.58370473018678	0	-0.894772048626234	-1.08278919281117	0
TGD	0	0	-0.89290148998408	0	0	0	0
Th1	0	0	0	0	0	-1.31074481235036	0
Th17	0	0	0	0	-0.960644837482153	0	0.888370970110083
Th2	0	0	0	0	0	0	0
Treg	0	0	-1.17143873693181	-1.35840984264952	-1.66825402159527	0	0
ImmatureB	0	0	-1.17898018802794	0	0	0.798109109759211	0
ActivatedB	0	0	0	0	-0.688919583451487	0	1.17105323655818
MemoryB	0	0	0	1.31601572851787	0	0	-0.793914355950772
DC	0	0	0	-1.47458963182349	-0.90026144769756	-0.94744054370977	0
iDC	0	0	0	0	0	0	0
pDC	0	0.755925926265604	1.06266715695095	0	1.11536870070226	-1.45677888111765	0
mDC	0	0	0	0	0	0	0
MDSC	0	-1.56270683128865	-0.922570850759603	0	-1.32181649922305	-1.35979609886162	0
Monocytes	0	0	-1.09908874168466	-1.66948018545466	-1.83207287974139	-1.1493901816935	0
Neutrophils	0	0	0	0	0	0	0
Eosinophil	0	0	0	0	0	0	0
Macrophages	0	0	0	0	0	0	0
MastCells	0.774607716102768	0	-0.814834004024829	0	-1.63527095595752	0	0
NK	0	0	-1.45298624452057	0	-0.911174887297015	0	0
NK56_bright	0	0	0	0	0	0	0
NK56_dim	1.43769603338919	0	0	0	0.547493725644935	0	0
NKT	0	0	0	0	0	0	0

===== END =====

===== GTEx_Ovary_random_gsea_GO =====
APOBEC3A	APOBEC3B	APOBEC3C	APOBEC3D	APOBEC3F	APOBEC3G	APOBEC3H
GO_CELL_CYCLE	1.33803297422191	1.87516564557281	-0.800875527799491	0.733981357643766	-1.35154208859534	-1.33754008539002	-3.07996617585244
GO_IMMUNE_RESPONSE	-0.566606234313587	0.818607090513426	-2.34056559390694	-1.08129311586598	-1.79728463525847	-2.23935563584278	1.6064367844357

===== END =====

===== GTEx_Pancreas_gsea =====
APOBEC3A	APOBEC3B	APOBEC3C	APOBEC3D	APOBEC3F	APOBEC3G	APOBEC3H
BER	0	0	0	0	0	-1.00006213559876	-0.73736722647148
CR	0	0.720024299272103	0	0	0	0	-1.6878351483946
CS	0	0.801361736300734	0	0	0	0	0
DR	0	0	0	0	0	0	0
FA	0	0	0	0	0	0	1.33348721698258
HR	0	0	0	0	0	0	0
MMR	-1.44383782299882	0	0	0	0	0	0
NER	-1.44383782299882	0	0	-0.552932721325219	0	0	1.39112013378062
NHEJ	0	0	0	0	0	0	0
P53	0	-1.24189195532216	0	0	0	0	1.59639743183364
TLS	0	0	0	0	0	0	0
TM	0	-1.29129738731135	0	0	0	0	0.846457138167428
UR	0	-0.954406170177861	0	0	0	0	0
CPF	1.05124133870261	-1.24189195532216	0	1.19195872979383	0	0	1.59002014801735
G1/S	0	0	0	0	0	0	-1.20604261367363
S	0	0	0	0	1.01397061831638	0	0
G2	0	1.38621521402197	0	0	-0.721764473237013	0	1.18343965354716
G2/M	0	1.11778961094772	-0.610716884198481	1.07884832826576	1.34594916492602	-1.19097876336727	0
M/G1	0	0	0	0	0	0	0
Tcells	1.68472385709845	1.00785202333542	1.68565484981582	1.24755503188202	0.819080906287216	1.57888562367139	2.13847542454732
ActivatedCD4	0	1.07191018661777	0	0	-0.944967388341491	0	0
ActivatedCD8	0	0	0	0	0	0	-1.41414408426829
Central_mCD4	0	0.940275862360694	0	0	0	0	0
Central_mCD8	0	0	0.505111532271407	0	0	1.01033966616968	1.34316770494616
CytotoxicCells	1.17309254046736	0	0.660181687886364	1.56285220156307	0	1.22104583040665	0
Effector_mCD4	0	0	0	0	0	0	-1.16347640377926
Effector_mCD8	0.751304207398133	0.731526284883478	2.04468894162063	0	0.882721214182283	1.36981437033689	1.99615809842897
TFH	0	0	0	0	0	0	0
TGD	2.30095307902429	1.28503616531111	1.40753302450677	0	0.976929132416539	1.37588900535866	0
Th1	1.51477646558413	1.65274154526777	1.01818867812549	0	0.870065834226951	1.46576419989154	1.25387306125553
Th17	0	0	-1.53264362772213	-1.16604859599196	0	-1.75931610823465	0
Th2	0	0.804743225416278	1.08368274247485	0	0	0	0
Treg	1.5223935449087	0.874150906464534	-1.07396925738193	0	1.32589812006804	1.03285241648482	1.43271221860924
ImmatureB	1.47337192807801	-0.807705871047695	-1.28354057017986	0	-1.0863974984873	-1.22917341758605	1.39563168645279
ActivatedB	0	0	0	1.34117103822079	0	0.964350851153393	1.53435734222679
MemoryB	0	0	0	1.46679036411475	0	0	0
DC	1.52526143640073	1.23196939424499	0.920210290505522	0	1.27506915928409	1.1290069981586	0
iDC	1.59864939331199	0.977473826026404	1.13240308975345	0	1.08321768367834	0.91639815886311	-0.995945921127077
pDC	1.19830618919468	0	0.994264151304269	0	1.01652979058133	1.04667425027771	-1.46838969278974
mDC	0	0	0	0	0	0	0
MDSC	1.81204869151708	1.08442275688958	1.07451876797106	1.1896889099369	0.997823923744925	1.35935482231295	0.882417949809452
Monocytes	1.08540384940108	1.1294797432911	0.795104138651082	0	1.21079955814492	-1.392368758339	0
Neutrophils	1.2936259996988	0	0	0	0	0	0
Eosinophil	0	1.10189022156977	0	0	0	0	0
Macrophages	1.71416952747047	0	1.43429633974908	0	0	0.766590894678233	0
MastCells	-0.963076313215266	-0.620662106162813	0.847448138663318	0	0	-1.11804181995311	0
NK	-0.799122247250756	0	0.692431051035878	0	0	1.33263453952989	0
NK56_bright	1.1765188039366	1.26291802012902	0	0	-0.877249855626466	0	0
NK56_dim	1.13022061026317	-1.00622080890169	0	0	1.19868252762191	0	0
NKT	0	0	0	0	0	0	0

===== END =====

===== GTEx_Pancreas_gsea_GO =====
APOBEC3A	APOBEC3B	APOBEC3C	APOBEC3D	APOBEC3F	APOBEC3G	APOBEC3H
GO_CELL_CYCLE	0.910008946044677	-0.918796157669508	-1.40915069836701	0.800954795718674	-0.774374426067879	-0.661105800677866	-0.784565119509212
GO_IMMUNE_RESPONSE	3.50949246109648	2.39737595087766	2.17994222693397	2.3575428643525	2.06927892316754	3.57858928893997	2.77443060741454

===== END =====

===== GTEx_Pancreas_random_gsea =====
APOBEC3A	APOBEC3B	APOBEC3C	APOBEC3D	APOBEC3F	APOBEC3G	APOBEC3H
BER	0	0	-0.812495227061443	0	0	0	-0.903417237222294
CR	0	-0.973232177881231	0	0	0	0	-1.792053098104
CS	0	1.05034498813331	0	0	0	-1.19545552179961	0
DR	0	0	0	0	0	0	0
FA	0	0	0	0	0	0	1.02964927778148
HR	0	0	0	0	0	0	0
MMR	0	0	0	0	0	0	0
NER	0	-1.35144736898983	0	0	0	0	1.51234761174682
NHEJ	0	0	0	0.99790567888555	0	0	0
P53	0	-1.37341767194918	0	0	0	0	1.801259928771
TLS	0	0	0	0	0	0	0
TM	-0.979805604032137	-1.2990637942553	0	0	0	0	1.41294937388991
UR	0	-0.720154164041173	0	0	0	0	0
CPF	0.804025709820823	-0.657230194182422	0	1.66549414699017	0	0	1.72359781779478
G1/S	0	0	0	0	0	0	-0.995422303678707
S	0	0	0	0	1.01358730297009	0	0
G2	-0.902525162023968	1.10299636132668	0	0	0.854293641245672	-1.17234853554472	0
G2/M	0	1.17511415990021	0.731135438870888	0	0.943423696553013	0.973497799371166	0
M/G1	0	0	0	0	0	0	0
Tcells	1.19310696220034	1.25406818634686	1.71081855365051	1.3013086380408	0.702561693920671	1.68909327427969	1.98830671787165
ActivatedCD4	0	1.60725291547642	0	0	0	0	0
ActivatedCD8	0	-1.12004579108959	0	-1.28835604852389	0	0	-1.00037465344825
Central_mCD4	0	0.780074715449124	-0.947298015761624	0	0	0	0
Central_mCD8	0	0	0.644521014079512	0	-1.42664365740311	0.964958344990717	0
CytotoxicCells	1.27344233777126	0	0.6278814586225	1.34908502929475	0	0.670183550546056	0
Effector_mCD4	0	0	0	0	0	0	0
Effector_mCD8	1.31171001317483	1.06678688481848	1.59813158377717	0	-0.975126158134801	1.4110712076533	2.28110855533798
TFH	0	0	0	0	0	0	0
TGD	1.90904595336934	1.15888891487313	1.85416607081329	0	-1.34824882711271	1.11000282140296	0
Th1	1.94241745264692	1.71366680977059	0.761752985988915	0	1.15015431926694	0.804188432039767	1.61057645485593
Th17	0	0	-1.57515832853386	0	-1.49235144972332	-1.72583367583746	0
Th2	0	0.507166134203226	1.08089655390295	0	0	0	0
Treg	1.01648040818003	1.05494168392383	0	0	0.663042598637633	0.621160390607072	1.124847994462
ImmatureB	1.25949926377496	-0.677079884046638	-1.21166025271836	0	1.10235833695518	0	1.66623352457017
ActivatedB	0	0	0.668190596958186	0	0	0.734134446342162	1.43977840720238
MemoryB	0	0	0	1.5333672626778	0	0	0
DC	1.52378233629615	1.68468900722477	1.068460149514	0	0.831394046854442	1.20016725724989	0
iDC	1.25785699439541	0	1.19516619029503	0	1.42192498250868	0.759551573205256	-1.1283208382698
pDC	0.890474001777204	0	1.12581693016904	0.941899585629533	-0.901938053113102	1.05178829565688	-1.48556552441955
mDC	0	0	0	0	0	0	0
MDSC	1.98424195108118	1.49657368541227	1.17539687782726	1.03615293487071	-0.64120896558002	0.962417351375799	0.94589418394144
Monocytes	0.893628628179285	0.893783403528974	-0.695417226451946	0	1.16222027881363	-1.06200984984639	0
Neutrophils	0.574367694207802	0	0	0	0	0	0
Eosinophil	0	1.1124003813053	0	0	0	0	0
Macrophages	1.77396379579244	0	1.40623212294471	0	0	1.39045740758815	0
MastCells	0.764791485009851	-0.78099268463166	0.584833881941191	0	-0.792162697964468	0.910056064820468	0
NK	0.866407136864307	0	0.569188451898038	0	0	1.50886618925624	0
NK56_bright	1.09905349768898	1.31465499608808	0	0	0	0	0
NK56_dim	0.79640043082855	0.878131810885215	0	0	1.41899317842104	0	1.24760423439216
NKT	0	0	0	0	0	0	0

===== END =====

===== GTEx_Pancreas_random_gsea_GO =====
APOBEC3A	APOBEC3B	APOBEC3C	APOBEC3D	APOBEC3F	APOBEC3G	APOBEC3H
GO_CELL_CYCLE	-0.588006425554925	1.31647763117146	-1.37398730969903	0.768279582809685	-0.749501413922588	-0.936035726788658	-0.670960582195257
GO_IMMUNE_RESPONSE	3.41447516710592	2.03892400007672	2.3472085390445	2.15614204619011	2.22354887303787	3.62648069538006	3.00295187787768

===== END =====

===== GTEx_Prostate_gsea =====
APOBEC3A	APOBEC3B	APOBEC3C	APOBEC3D	APOBEC3F	APOBEC3G	APOBEC3H
BER	1.29558622565851	0.64173387507173	1.71928797298809	1.32532084197974	1.27974002963167	1.81450413976339	0.996655110473355
CR	0	0	0	0	0	0	0
CS	0	2.16810112827029	0	0	0	0	0
DR	0	0	0	0	0	0	0
FA	0	1.85813432856701	0	1.42566756625835	0	0.772483752174225	0
HR	0	1.4153147736602	0	0.797588786335566	0	0	0
MMR	0	0.907611238440784	0	0	0	0	0
NER	1.11736965226693	0.922001322552036	-1.1101631176982	1.00175012454689	0	-0.67169181008279	0.996655110473355
NHEJ	0	0	0	0	0	0	0
P53	1.34487532888829	0	1.03845271235112	0	0	0	0
TLS	0	1.14032328115817	-0.611508289417683	0	0	0	0
TM	0	0	0	0	0	0	0
UR	0	0	-0.814291025574635	-0.569570039334453	0	0	0
CPF	1.17086726378064	1.32033358269544	1.03845271235112	1.34159871714237	0	0	0
G1/S	0	2.48053386874737	1.22357944105873	0	1.11364497883581	0	0
S	0	0	0	0	0	0	0
G2	0	2.11048790994341	0	0	0	0	0
G2/M	0	3.75890653199941	0	0	0	0	0
M/G1	0	1.60826367058793	1.31227249750051	0	0	1.49688760276084	0
Tcells	1.757399637799	1.48386249796813	-1.45344632495596	0	0	0	1.5212285074387
ActivatedCD4	0	3.68174040970996	0	0	0	0	0
ActivatedCD8	0	1.95600936016423	0.805139301255294	0	0	0	0
Central_mCD4	1.16632657002089	0	0	0	0	0	0
Central_mCD8	0	0	0	0	0	0	1.01163947878788
CytotoxicCells	0	0	0	0	0	0	1.54514089546209
Effector_mCD4	0	1.32013825729042	0	-1.78870277143692	0	0	-1.23580731544643
Effector_mCD8	1.4633042117693	0	-0.524899819242646	0	0	0.990670324042884	1.39414992847882
TFH	1.48167313611894	0	0	0	0	0	0
TGD	1.06921530872101	1.60815127737296	0	0	-1.53370189510154	0	0
Th1	1.53933853260796	1.30152346220086	0	0	0	0	1.42007047009067
Th17	0	0	0.630510379096994	0	1.24051592579179	0	0
Th2	1.02809527283323	0	-1.0533578742154	0	-0.771311806852447	-0.931417945338295	1.52032135495936
Treg	0.993537448536313	0	0	0	0	0	-0.999802446177146
ImmatureB	0	0	0	0	0	0	0
ActivatedB	0	0	0	0	0	0	1.24915727819168
MemoryB	0	0	0	0	0	0	0
DC	1.36965274221607	0	0	0	0	0	0
iDC	0	0	0.959370531041211	0	0	0.939287354461722	1.05577871872177
pDC	0.906809719033292	0	0	0	0	0	0
mDC	0	0	0	0	0	0	0
MDSC	1.78869434557698	1.15512097512911	-0.828118661402198	0	0	0	1.26250833028969
Monocytes	1.21816330646626	0	0	0	0	0	0
Neutrophils	0	0	0	0	0	0	0
Eosinophil	-0.87636819163486	0	-0.611888518103661	0	0	0	0
Macrophages	1.28065158384898	1.06344470726172	-1.3883600218968	0	0	0	0
MastCells	0.902345962044001	0.770080650086076	0	0	0	0	0
NK	0	0	0	0	0	0	0.700960133217938
NK56_bright	0	0	0	0	0	0	0
NK56_dim	1.05848807374329	0	0	0	0	0	0
NKT	0.835147420508785	0	0	0	0	0	0

===== END =====

===== GTEx_Prostate_gsea_GO =====
APOBEC3A	APOBEC3B	APOBEC3C	APOBEC3D	APOBEC3F	APOBEC3G	APOBEC3H
GO_CELL_CYCLE	1.17790634708864	6.08137519327333	-1.41829607494343	-1.71594123575079	-1.20387976993686	-0.841969993215043	-1.18788308319811
GO_IMMUNE_RESPONSE	3.81602288631996	1.13042781360116	-1.02025866850643	2.60389753135257	1.21957252570665	1.35569081358678	3.55537420372435

===== END =====

===== GTEx_Prostate_random_gsea =====
APOBEC3A	APOBEC3B	APOBEC3C	APOBEC3D	APOBEC3F	APOBEC3G	APOBEC3H
BER	1.28306887638948	0.729832478107982	1.45803183275351	0.918638656146674	1.14113916690932	1.56733791845159	0.96393447113855
CR	0	1.13001373186047	0	0	0	0	0
CS	0	2.14268174772961	0	0	0	0	0
DR	0	0	0	0	0	0	0
FA	-1.16615153329804	1.64086855687024	0	1.20386599983151	0	1.21999629837245	0
HR	0	1.40412143449366	0.466555121655808	1.01381733130588	0	0	0
MMR	0	0.70465406081873	-0.863103220945003	0	0	0	0
NER	1.28306887638948	0.941912471710614	-1.19302576297307	0.985568276499503	0.915196363635566	0.763797195602921	0
NHEJ	0	0.870058649078084	0	0	0	0	0
P53	1.50879395649504	0	0	0	0	0	0
TLS	0	1.27216384015054	0.632636123925246	0	0	0	0
TM	0	0	0	0	0	0	0
UR	0	0	-0.820345452741022	-0.687248674930675	0	0	0
CPF	1.41145886912037	1.05664722453402	1.07385742741598	1.19010753126201	-1.07338934894274	0	0
G1/S	0	2.1796028771869	0.858144286890373	0	-0.662112077076807	0	0
S	0	0	0	0	0	0	0
G2	0	2.18299054029652	0	0	0	0	0
G2/M	0	3.53397979947775	0	0	0	0	0
M/G1	0	0	1.35155634631321	0	0	1.40535485199257	0
Tcells	1.88571094281812	0.966173787795412	-1.39565627216639	0	0	0	1.79160821002173
ActivatedCD4	0	3.71325083704667	0	0	0	0	0
ActivatedCD8	0	1.87925638066007	0.773622714311515	0	0	0	-1.16606816819324
Central_mCD4	1.3781110153813	0	0	0	0	0	0
Central_mCD8	0	0	0	0	0	0	1.07450776773487
CytotoxicCells	0	0	0	0	0	0	1.04659847506643
Effector_mCD4	0	1.58455372673953	0	-1.6945218878541	0	0	-1.30461092084987
Effector_mCD8	1.44397262360985	0	-0.616502300675002	0	0	1.02669173152112	1.4140708285342
TFH	1.44043347502257	0	0	0	0	0	0
TGD	0	1.61079118342292	0	0	0	0	0
Th1	1.814413278137	1.20187974979885	0	0	0	0	1.78237120925269
Th17	0	0	0.550967827156287	0	1.01932795351432	-0.934156528481285	0
Th2	0	0	0	0	0.73146818046796	-0.905900712437987	0.901684840057233
Treg	1.25336820795454	0	0	0	0	0	0
ImmatureB	0	-0.871377187120724	0	0	0	0	0
ActivatedB	0	0	0	0	0	0	1.33998248085829
MemoryB	0	0	0	0	0	0	0
DC	1.49184273843361	0.879434993878617	0	0	0	0	0
iDC	0	0	0	0	0	0.906571834978421	1.07146500975162
pDC	0.967989080395075	0	0	0	0	0	0
mDC	0	0	0	0	0	0	0
MDSC	1.82271402280235	0	-1.12449168585533	-0.743936438570095	0.86250826835827	0	1.38341021183276
Monocytes	1.01279279363151	0	0	0	0	0	0
Neutrophils	0	0	0	0	0	0	0
Eosinophil	0	0	-0.68206266691497	0	0	0	0
Macrophages	1.37672880045155	0	-1.14905535189639	0	0	0	-0.776305641636823
MastCells	1.4286021517207	-0.763229465816351	0	0	0	0	0
NK	0	0	0	0	0	0	0.841042427009332
NK56_bright	0	0	0	0	0	0	0
NK56_dim	1.49394362227757	0	0	0	0	0	0
NKT	0	0	0	0	0	0	0

===== END =====

===== GTEx_Prostate_random_gsea_GO =====
APOBEC3A	APOBEC3B	APOBEC3C	APOBEC3D	APOBEC3F	APOBEC3G	APOBEC3H
GO_CELL_CYCLE	1.65769375827418	6.07678552655745	-1.68477159768619	-1.50562651881934	-1.01085893977909	-0.84151012241386	0.666474002860631
GO_IMMUNE_RESPONSE	3.63692660632415	0.978662883079681	-0.907394668299925	2.37521095363267	1.00861629735527	1.14372168651577	3.53530320729912

===== END =====

===== GTEx_Skin_gsea =====
APOBEC3A	APOBEC3B
BER	0	0
CR	0	0
CS	0	0
DR	0	0
FA	0	0
HR	0	0
MMR	0	0
NER	0	0
NHEJ	0	0
P53	0	0
TLS	0	0
TM	-1.13692701366379	0
UR	-1.0225615744195	0
CPF	-0.605464090116811	0
G1/S	0	0
S	0	0
G2	0	0
G2/M	0	0
M/G1	0	0
Tcells	0.989976149686333	0
ActivatedCD4	0	0
ActivatedCD8	0	0
Central_mCD4	-0.61729703860029	0
Central_mCD8	0	0
CytotoxicCells	0.678182586731026	0
Effector_mCD4	0	0
Effector_mCD8	1.35699732068602	0
TFH	0	0
TGD	1.54918499296994	0
Th1	1.76773936751562	0
Th17	0	0
Th2	0.630230282618732	0
Treg	1.04646233454803	0
ImmatureB	0	0
ActivatedB	0	0
MemoryB	0	0
DC	0.994353394227537	0
iDC	0.650066225151088	0
pDC	0	0
mDC	0	0
MDSC	1.58960285370797	0
Monocytes	-0.867831862500763	0
Neutrophils	0	0
Eosinophil	0	0
Macrophages	0	0
MastCells	-0.682610327369833	0
NK	0	0
NK56_bright	0	0
NK56_dim	0	0
NKT	0	0

===== END =====

===== GTEx_Skin_gsea_GO =====
APOBEC3A	APOBEC3B
GO_CELL_CYCLE	0.888353780093379	-0.837305510638045
GO_IMMUNE_RESPONSE	1.24613877164046	0

===== END =====

===== GTEx_Skin_random_gsea =====
APOBEC3A
BER	0
CR	0
CS	0
DR	0
FA	0
HR	0
MMR	0
NER	0
NHEJ	0
P53	0
TLS	0
TM	-0.993984398559433
UR	0
CPF	0.809936604419167
G1/S	-1.33781547982213
S	0
G2	0
G2/M	0
M/G1	0
Tcells	1.01867619769778
ActivatedCD4	0
ActivatedCD8	0
Central_mCD4	1.09407600449004
Central_mCD8	0
CytotoxicCells	-0.800188698211367
Effector_mCD4	0
Effector_mCD8	1.80684789740086
TFH	0
TGD	1.6847032281772
Th1	2.03666456220454
Th17	0
Th2	0.902677436986248
Treg	1.0911413475877
ImmatureB	0
ActivatedB	0
MemoryB	0
DC	0.824764988000186
iDC	0.748109382707781
pDC	0
mDC	0
MDSC	1.682048476965
Monocytes	0
Neutrophils	0
Eosinophil	0
Macrophages	1.14127416756765
MastCells	0
NK	0
NK56_bright	0
NK56_dim	0
NKT	0

===== END =====

===== GTEx_Skin_random_gsea_GO =====
APOBEC3A	APOBEC3B
GO_CELL_CYCLE	0.752358148689101	0
GO_IMMUNE_RESPONSE	1.70401671660402	0

===== END =====

===== GTEx_Stomach_gsea =====
APOBEC3A	APOBEC3B	APOBEC3C	APOBEC3F	APOBEC3G	APOBEC3H
BER	0	0	0	0.790372356889958	0	0
CR	-0.906944298161695	0	0	0	0	0
CS	0	1.50213251608327	0	0	0	0
DR	0	0	0	0	0	0
FA	0	0.902843267459529	0	0	0	0
HR	0	-1.44886808582863	0	0	0	0
MMR	0	0	0	0	0	0
NER	0	0	0	-1.12138756770023	0	0
NHEJ	0	0	0	0	0	0
P53	0	0	0	0	0	0
TLS	0	0	0	0	0	0
TM	0	0	0	0	0	0
UR	-0.795833868034889	0	0	0	0	0
CPF	0	1.30388152411289	0	-0.90186432585071	0	0
G1/S	-1.45637864631444	0.610416601892173	0	0	0	0
S	0	0	0	0	0	0
G2	0	1.86502652142041	0	0	0	0
G2/M	0	2.78734148387272	0	1.41018822874693	0.936170635255164	0
M/G1	0	0.693469905133882	0	1.03551633783416	0	0
Tcells	1.54715032873481	0	0	1.48486406119147	1.78336491998089	1.21349101162806
ActivatedCD4	0	1.96786470357685	0	0	0	0
ActivatedCD8	0	0	0	-0.909709914471426	0	0
Central_mCD4	0	0	0	0	0	0
Central_mCD8	0	0	0	0	0	0
CytotoxicCells	1.23559551754351	0	0	0	0.958997569683021	0
Effector_mCD4	0	-0.891922616633612	0	0	0	0
Effector_mCD8	1.39613107006837	0	1.47215488810343	1.45157880331541	2.01002070883879	0
TFH	0	0	0	0	0	0
TGD	2.17192881827699	0	2.56740916023476	2.04710667876801	2.36545474961427	0
Th1	1.02760611700599	0	0.915039621250083	1.32599788673219	1.2064040219379	0
Th17	0	0	0	0	0	0
Th2	1.06001960191802	0	0	0	0	0
Treg	1.60871333676942	0	-0.988749170317514	-0.928961391357461	0.892784157749997	0
ImmatureB	0	0	1.55684084152097	1.48385477800983	2.15707262908711	0
ActivatedB	0	0	0	0	0.999376414722306	0
MemoryB	0	0	-0.818288821847053	0	0	0
DC	1.44154629241823	0	1.63813801340196	1.38618340676443	1.15410878070035	0
iDC	0	1.29625648596019	1.3893800131481	1.40172938889637	1.2009838428373	0
pDC	0	0	0	0	0	0
mDC	0	0	0	0	0	0
MDSC	1.13377867201556	0	1.44983073975392	1.54925081131873	1.39398749316235	0
Monocytes	1.46634909932328	0	0	0	0	0
Neutrophils	2.05207025419667	0	0	0	0	0
Eosinophil	0	0	1.41965705943947	0	0	0
Macrophages	1.36275508055084	0	0	0	1.01076590499661	0
MastCells	0.931654372392569	0	0	0	0	0
NK	0.692479504584584	0	0.995778411360385	1.19704062415919	1.4844458678548	0
NK56_bright	0	0	0	0	0	0
NK56_dim	0	0	0	0	0	0
NKT	0	0	0	0	0	0

===== END =====

===== GTEx_Stomach_gsea_GO =====
APOBEC3A	APOBEC3B	APOBEC3C	APOBEC3D	APOBEC3F	APOBEC3G	APOBEC3H
GO_CELL_CYCLE	-1.46660456857396	4.5945475448642	-1.24832858883951	0	0.882197459496426	-1.61334639271649	0
GO_IMMUNE_RESPONSE	3.20179877635941	-1.5043388181526	3.05246796292627	0.949565956861716	3.85923791060359	3.52025283866711	1.03821308643872

===== END =====

===== GTEx_Stomach_random_gsea =====
APOBEC3A	APOBEC3B	APOBEC3C	APOBEC3F	APOBEC3G	APOBEC3H
BER	0	0	0	0	0	0
CR	0	0	0	0	0	0
CS	0	1.47674726830453	0	0	0	0
DR	0	0	0	0	0	0
FA	0	1.05933665910961	0	0	0	0
HR	0	-1.13210675075058	0	0	0	0
MMR	0	0	0	0	0	0
NER	0	0	0	0	0	0
NHEJ	0	0	0	0	0	0
P53	0	0	0	0	0	0
TLS	0	0	0	0	0	0
TM	0	0	0	0	0	0
UR	-0.845847391638046	0	0	0	0	0
CPF	0	1.18917016868733	0	0.471639764969153	0	0
G1/S	-1.18716224406122	-0.77108483637443	0	0	0	0
S	0	0	0	0	0	0
G2	0	1.72953592560122	0	0	0	0
G2/M	0	2.69127898674096	0	1.80148439938854	1.15852791390388	0
M/G1	0	0.596461340510906	0	1.00162356020561	0	0
Tcells	1.78137258902363	0	0	1.07971057955412	1.73992801772051	1.21803381674102
ActivatedCD4	0	2.05269123985062	0	0	0	0
ActivatedCD8	0	0	0.781265680325647	-0.613654097523023	0	0
Central_mCD4	0	0	0	0	0	0
Central_mCD8	-1.1286255176522	0	0	0	0	0
CytotoxicCells	1.12823607786219	0	0	0	1.0413000030823	0
Effector_mCD4	0	0.815129260013543	0	0	0	0
Effector_mCD8	1.05301217326231	0	1.52814892378798	1.568519380613	1.83587929868191	0
TFH	0	0	0	0	0	0
TGD	2.04721217155471	0	2.14247896129538	2.08179559043087	2.45136843837935	0
Th1	1.21761831169336	0	0.911897953235158	1.30822081384168	1.3152391389602	0
Th17	0	0	0	0	0	0
Th2	1.1118990329193	0	0	0	0	0
Treg	1.56310371716317	0	-0.981358146953278	-1.00534038407935	0.541192098295616	0
ImmatureB	0	0	1.43838997906527	1.26960246881251	1.95725342648443	0
ActivatedB	0	0	0	0	1.10432739703219	0
MemoryB	0	0	-0.772237740221084	0	0	0
DC	1.41488065997511	0	1.5335593224946	1.28858945077317	1.4636720262252	0
iDC	0	1.32907254147408	1.03577842990107	1.21872616729751	1.30705713363515	0
pDC	0	0	0	0	0	0
mDC	0	0	0	0	0	0
MDSC	1.46828255654385	0	1.74316619119664	1.84518529149027	1.39883763449723	0
Monocytes	1.21543585234919	0	0	0	0	0
Neutrophils	2.08963893002737	0	0	0	0	0
Eosinophil	0	0	1.50721246610188	1.22648875435036	0	0
Macrophages	1.32280745135256	0	1.09083641953036	0.597719203069481	0.982636151023095	0
MastCells	0.807549810646172	0	0	0	0	0
NK	0.863487631591124	0	0	0	0.818173496760962	0
NK56_bright	0	0	0	0	0	0
NK56_dim	0	0	0	0	0	0
NKT	0	0	0	0	0	0

===== END =====

===== GTEx_Stomach_random_gsea_GO =====
APOBEC3A	APOBEC3B	APOBEC3C	APOBEC3F	APOBEC3G	APOBEC3H
GO_CELL_CYCLE	-1.15523891359839	4.45385034698661	0.904529148827429	1.38963831416551	-1.34508636272322	0
GO_IMMUNE_RESPONSE	3.07359761752846	-1.70772514162394	2.80997331791422	3.27938530243256	3.87341223762595	1.14408811966472

===== END =====

===== GTEx_Testis_gsea =====
APOBEC3A
BER	0.86394419929645
CR	0
CS	0
DR	0
FA	0
HR	0
MMR	0
NER	0.706948379057838
NHEJ	0
P53	0
TLS	0
TM	0
UR	0
CPF	1.05906989365543
G1/S	-1.46240256116931
S	0
G2	0
G2/M	-1.52160625373809
M/G1	0
Tcells	1.27275445473013
ActivatedCD4	0
ActivatedCD8	0
Central_mCD4	0
Central_mCD8	1.05700704887259
CytotoxicCells	1.43963403488982
Effector_mCD4	0
Effector_mCD8	0
TFH	0
TGD	0
Th1	0
Th17	0
Th2	0
Treg	1.05222421154737
ImmatureB	0
ActivatedB	0
MemoryB	0
DC	1.3703805678594
iDC	0
pDC	0
mDC	0
MDSC	0.820363622041064
Monocytes	1.25788621653163
Neutrophils	0
Eosinophil	0
Macrophages	0
MastCells	0
NK	0
NK56_bright	0
NK56_dim	0
NKT	0

===== END =====

===== GTEx_Testis_gsea_GO =====
APOBEC3A	APOBEC3D	APOBEC3F	APOBEC3G	APOBEC3H
GO_CELL_CYCLE	-1.77495842596735	1.25757591841955	-1.08894351203866	-0.92865096704532	0.81550013579525
GO_IMMUNE_RESPONSE	1.93506866579005	-1.3432921254977	2.00197738337234	1.63878197814385	1.19229174426656

===== END =====

===== GTEx_Testis_random_gsea =====
APOBEC3A	APOBEC3D
BER	-0.918304833315121	0
CR	0	0
CS	0	0
DR	0	0
FA	0	0
HR	0	0
MMR	0	0
NER	-0.792585486301425	0
NHEJ	0	0
P53	0	0
TLS	0	0
TM	0	0
UR	0	0
CPF	0.818957616916838	-1.11497045103916
G1/S	-1.69404479736829	0
S	0	0
G2	0	0
G2/M	-1.67533455181854	0
M/G1	0	0
Tcells	1.49293083547625	0
ActivatedCD4	-1.65371733179508	0
ActivatedCD8	0	0
Central_mCD4	0	0
Central_mCD8	1.58187218384751	0
CytotoxicCells	1.22586479381126	0
Effector_mCD4	0	0
Effector_mCD8	0	0
TFH	0	0
TGD	0	0
Th1	0.908047995415745	0
Th17	0	0
Th2	0	0
Treg	0.794541995988777	0
ImmatureB	0	0
ActivatedB	0	0
MemoryB	0	0
DC	1.57728704708273	0
iDC	0	0
pDC	0	0
mDC	0	0
MDSC	0.795789348978806	0
Monocytes	0.958293583838054	0
Neutrophils	0	0
Eosinophil	0	0
Macrophages	0	0
MastCells	0	0
NK	0	0
NK56_bright	0	0
NK56_dim	0	0
NKT	0	0

===== END =====

===== GTEx_Testis_random_gsea_GO =====
APOBEC3A	APOBEC3D	APOBEC3F	APOBEC3G	APOBEC3H
GO_CELL_CYCLE	-2.22383011022619	-1.05374586395614	0.783090996730683	-1.25029087233035	1.14336838231069
GO_IMMUNE_RESPONSE	2.51258158284605	0	1.98373193757706	1.6026023400325	-0.813060216234451

===== END =====

===== GTEx_Thyroid_gsea =====
APOBEC3A	APOBEC3B	APOBEC3C	APOBEC3D	APOBEC3F	APOBEC3G	APOBEC3H
BER	0	0	1.03149838435857	0	1.29580760245943	-0.985804175545779	-1.16833890702843
CR	-1.50360132612663	0	-1.46321046797385	0	0	0	0
CS	-0.992509554605422	1.02314453042347	0	0	0	0	0
DR	0	0	0	0	0	0	0
FA	0	0	0	0	0	0	0
HR	0	0	0.622446191821205	-1.20348882973664	-1.16924124889727	0	0
MMR	-1.5850525722803	0	0	0	0	0	0
NER	-1.75420154714773	0	0	0	1.31723480484406	0	0.765266078143654
NHEJ	-1.4458049631267	0	0	0	0	0	0
P53	0	0	0.818482963611381	0	0	0	0
TLS	0	0	0	0	0	0	0
TM	0	0	0	0	0	0	0
UR	0	0	-0.624165641557401	0	0	0	0
CPF	-0.819820723054756	0	0.818482963611381	-0.682781628331961	-1.17686385876059	0	0
G1/S	-1.01314089355675	0	0	0	-0.588574499110091	0	0
S	0	0	0	0	0	0	0
G2	0	1.08602977048397	0	0	0	0	0.923578920990034
G2/M	0	1.01974122081218	0	0	0	0	0
M/G1	0	0	0	0	0	0	0
Tcells	1.75016371685294	-1.29320919711145	0	2.51770315534942	0	1.65079927402868	2.67746698439139
ActivatedCD4	0	1.006010669691	0	0	0	0	0
ActivatedCD8	0	0.814636403370346	0	0	0	-1.29933210905269	0
Central_mCD4	0	0	0	-0.858649623508376	0	0	-1.21687524144504
Central_mCD8	0	0	0	1.06365389259876	0	0.64601855934773	1.43917545291298
CytotoxicCells	0	0	0	1.54968932718017	0	1.46715932200398	1.06049508658467
Effector_mCD4	-0.579708291921465	0	0	0	0	0	0
Effector_mCD8	1.24212005836898	0	0.926359245560286	1.54278339967175	0	2.25034256633328	1.63148235737134
TFH	0	0	0	0	0	0	0
TGD	0	0	1.3891580612923	1.10727376832047	0	0.979983443740921	0
Th1	1.67055724383935	0	1.64731108440124	1.87424616280041	1.10659070622614	1.67064434609576	2.34865640172596
Th17	0	-1.02410208094953	0	0	1.07892608964817	0	0
Th2	0	0	0	0	0	0	1.1069110663551
Treg	0.898550558291938	0	0.576783725332571	1.4361005237611	-0.821707210375829	-0.835450409982333	1.01294694521164
ImmatureB	1.02777354828041	0	0.615928332297414	0.923252374488195	0.889002646013134	1.20937123669362	1.08137020917119
ActivatedB	0	0	0	1.51909027892889	0	1.13252803639871	2.12430153796241
MemoryB	0	0	0	-1.20693722179892	0	-0.776514267817935	0
DC	1.5025929068427	1.23650168368713	0	0	-0.841614936471109	0	0
iDC	-0.770305922977342	1.73411495149397	0	0	0	0	1.40439341543803
pDC	0	0	0	0	0	0	0
mDC	0	0	1.31437474924106	0	0	0	0
MDSC	-0.745819693098593	0	-0.850276191423899	1.36582439415725	0	0.826983171928585	1.6401199886066
Monocytes	1.00568396309852	1.32686068258251	-1.07107006255686	0	0	0	0
Neutrophils	2.00184918671045	0	0	0	0	0	0
Eosinophil	0	0	1.45912967757157	0	0	0	0
Macrophages	2.0758612165008	0	0	0	0	0	0
MastCells	0	0.93828657173906	1.03355018827986	0.984664098113365	0	0.901053503215362	0
NK	0	0	-0.898411227335943	0.873492345100565	0	1.04900089116255	0.946296763295916
NK56_bright	0	0	0	0	0	0	0
NK56_dim	0	1.14194567258165	0	0	1.11701511450776	0	0
NKT	1.54767069404799	0	0	0	0	0	-0.90138906773707

===== END =====

===== GTEx_Thyroid_gsea_GO =====
APOBEC3A	APOBEC3B	APOBEC3C	APOBEC3D	APOBEC3F	APOBEC3G	APOBEC3H
GO_CELL_CYCLE	-1.54195720063518	0.859445605823087	-1.01494176055153	-0.741385275220097	-1.20833233593936	0.700310083601237	-1.4551932375793
GO_IMMUNE_RESPONSE	4.0357025304628	1.18414263375461	1.7996812443071	3.36374381414436	2.17853020944348	4.0825629425904	3.51303197435301

===== END =====

===== GTEx_Thyroid_random_gsea =====
APOBEC3A	APOBEC3B	APOBEC3C	APOBEC3D	APOBEC3F	APOBEC3G	APOBEC3H
BER	-0.730734696806612	0	0.860178508370274	0	1.29772243406687	-0.898827728286102	0
CR	-1.47221549209567	0	-1.30926675035746	0	0	0	0
CS	0	-0.95387307103804	0	0	0	0	0
DR	0	0	0	0	0	0	0
FA	0	0	0	0	0	0	0
HR	0	0	-0.966595443832137	-1.23059571062496	-1.20995462055975	0	0
MMR	-1.40411206640188	0	0	0	0.812574478352386	0	0
NER	-1.4419453656839	0	0	-1.21816545092168	1.09322177954863	0	0.984125637844416
NHEJ	-1.37339104569875	0	0	0	0	0	0
P53	0	0	-0.783547345459725	0	0	0	0
TLS	0	0	0	0	0	0	0
TM	0	0	0	0	0	0	0
UR	0	0	-0.767590499513756	0	-0.595224315404763	0	0
CPF	-0.691332335704295	0	-0.783547345459725	0.699930652264304	-0.960101943972568	0	0
G1/S	0	0	0	0	0.819273024006007	0	0
S	0	0	0	0	0	0	0
G2	0	0.865636680153894	0	0	0	0	0.986756301489152
G2/M	0	-0.78475623352829	0	0	0	0	0
M/G1	0	0	0	0	0	0	0
Tcells	1.95103258694986	0	0	2.40771255842348	0	1.48598567170154	2.67641307259618
ActivatedCD4	0	0.880781323863334	0	0	0	0	0
ActivatedCD8	-1.12962899862668	0	0	0	0	-1.21496713616604	0
Central_mCD4	0	0	0	0	0	0	0
Central_mCD8	0	0	0	0.975567059571928	0	0.799715314786555	1.67654237629552
CytotoxicCells	0	0	0	1.49911105462046	0	1.49886723898833	1.16977983412276
Effector_mCD4	-0.493789158920403	0	0	0	0	0	0
Effector_mCD8	1.20379800261634	0.988288198867797	0.797097437633523	1.86811925113165	0	2.36936406922464	1.7708915248416
TFH	0	0	0	0	0	0	-0.758009295968325
TGD	0	0	1.02796117181932	1.50825764448104	0	1.01527353156982	0
Th1	1.21752904962875	0	1.61295346870965	1.70568880060229	1.46376089232833	1.4041408273872	2.18282448103793
Th17	0	0	0	0	0	0	0
Th2	0	0	0	0.811424030501096	0	0.725895439575488	1.08475607115759
Treg	1.00417320821263	0	0.727762012544629	1.22952419888906	0.624054038590547	0.728383158475859	-0.635051997250429
ImmatureB	1.30965963601225	0	0	0.983691209682971	-0.510944766320903	1.18812646992978	1.13519304492291
ActivatedB	0	0	0	1.63249039388418	0	0.899320343393001	2.06649447494787
MemoryB	0	0	0	-1.09386285388885	0	-0.788225734808372	0
DC	1.43971821418437	1.25481938376532	0	0	0	0	0
iDC	-0.746149680671834	1.63941049332226	0	0	0	0	1.56461701229273
pDC	0.926658269148364	0	0	-1.40772691139673	0	0	0
mDC	0	0	1.39168187372421	0	0	0	0
MDSC	0.532519154838545	0	-0.817066957565971	0.713175982553832	0	1.06383016230635	1.27847464744962
Monocytes	0.969722982632651	1.12627178216338	-1.26722607488727	0	0	0	0
Neutrophils	1.82295197066472	0	0	0	0	0	-0.915784986531868
Eosinophil	0	0	1.37712453194886	0	0	0	0
Macrophages	1.6770294252425	0	0	0	0	0	0
MastCells	0	1.19821099051275	0.803565265999755	0.820297687330041	0	0	0
NK	0	0	0	0.880503022179952	0	0.90736929946936	0.67981082554783
NK56_bright	0	0	0	0	0	0	0
NK56_dim	0	1.35388407195732	0	0	1.36389928746571	0	0
NKT	1.56675217425946	0	0	0	0	0	-1.08385039604521

===== END =====

===== GTEx_Thyroid_random_gsea_GO =====
APOBEC3A	APOBEC3B	APOBEC3C	APOBEC3D	APOBEC3F	APOBEC3G	APOBEC3H
GO_CELL_CYCLE	-1.36952048760857	-0.899514004148086	-1.24580842459151	-1.11677989402764	-1.02590335977916	0.65884514064178	-1.20981117250821
GO_IMMUNE_RESPONSE	3.82857993051512	0.984438075489907	1.73832780420142	3.52578590636919	2.47671985023933	3.77640860167573	3.58016927969576

===== END =====

===== GTEx_Uterus_gsea =====
APOBEC3A	APOBEC3B	APOBEC3C	APOBEC3D	APOBEC3F	APOBEC3G	APOBEC3H
BER	0	-0.786113171998602	0	0.831292824722373	0	0	0
CR	0	-0.690978952151521	0	0	0	0	-0.824408303706757
CS	0	1.06561868007996	0	0	0	0	0
DR	0	0	0	0	0	0	0
FA	0	-0.939276767734808	0	1.5570690575448	0.832500766254743	0	0
HR	0	0	0	1.16566789699335	0	0	0
MMR	0	1.42224453078436	0	0	1.50164866166225	0	0
NER	0	1.96780242311458	1.68289604871063	0	1.66639449852998	0	0
NHEJ	0	0	0	0	0	1.52726630416386	1.34950066942748
P53	0	0	0	0	0	0	0
TLS	0	1.14445271508588	-0.713926841059248	0	0	1.31448926488406	0
TM	0	0	0	0	0	0	0
UR	0	1.07377392508058	-0.720454020010657	-0.516545066060314	0	0	-0.879406552105899
CPF	0.979350493476194	1.04658977507854	0	1.30110330053794	1.16850588231756	0	0
G1/S	0.886535003201099	0	0.916625228275656	0	1.82341183118376	1.11589736155625	0
S	0	0	0	0	0	0	0
G2	0	0	0	0	-1.4219496922392	0	0
G2/M	0.984995404366584	1.44347836510832	0	0	1.81598556703875	0	0
M/G1	0	0	0	0	0	0	0
Tcells	2.08297945680715	-1.9026482047395	-1.49079113904236	0	-1.28662512051778	-1.25444679720299	0
ActivatedCD4	0	1.05932696086008	0	0	1.33200122600759	0	0
ActivatedCD8	0	1.11163940337169	0	0	1.57246259827877	0	-1.32873836705052
Central_mCD4	0	0	0	0	0	0	0
Central_mCD8	0.853811316328789	0	0	0	0	0	0
CytotoxicCells	1.07853366822363	0	0	0	0	0	0
Effector_mCD4	0	1.26530720324954	0	0	0	0.741647119727898	0
Effector_mCD8	1.45366696102676	-1.67694651362605	-1.77620001557306	0	-1.11425097777689	0	0
TFH	0	0	0	0	0	0	0
TGD	2.07106221331571	0.631257555442713	0	0	0	0	0
Th1	1.33548721049731	-1.33246239143775	0	0	-1.435282518237	0	0
Th17	0	0	0	0	0	0	0
Th2	-1.04638596206518	0	0	0	-0.803068353572442	0	0
Treg	1.66145531997451	-1.25054871983297	0	0	-1.28465620754804	0	0
ImmatureB	0.759257080153548	0	-1.06484215840157	0	0	0	0
ActivatedB	0	0	0	0	0	-0.839441841737338	0
MemoryB	0	0	0	0	0	0	0
DC	1.63451827022617	0	-1.11671126067328	0	0	0	0
iDC	1.06677853287514	0	0	0	0	-1.57984841001128	0.970784136891175
pDC	0.595984561123072	0.756680655901562	-1.23075713283052	0	0	0	-0.969272915094823
mDC	0	0	0	0	0	0	0
MDSC	2.25114273015563	0.771608527046229	-1.57884445828717	0	-0.639314344869585	-0.924329218991676	0
Monocytes	1.67405712940361	-0.911026501810063	1.00192077148391	0	0	0	0
Neutrophils	1.49619555093658	0	0	0	0	0	0
Eosinophil	0	0	0	0	0	0	0
Macrophages	1.97192395470859	0	0	0	0	0	0
MastCells	1.70196121014585	0	0.945104665036765	0	-1.22220964955027	0	0
NK	0.987489063618145	0	0	0	0	0	0
NK56_bright	0	0	0	0	0	0	0
NK56_dim	0	-1.2287050740717	-1.27231856748841	0	-1.07216619974146	0	0
NKT	0	0	-0.991615190488568	0	0	0	0

===== END =====

===== GTEx_Uterus_gsea_GO =====
APOBEC3A	APOBEC3B	APOBEC3C	APOBEC3D	APOBEC3F	APOBEC3G	APOBEC3H
GO_CELL_CYCLE	-0.844729930148991	1.54724570394194	0.818617592789153	1.11407532912595	1.46258602308747	-1.38645993232463	-0.965564937680167
GO_IMMUNE_RESPONSE	3.30085532784833	-1.41820748827	-2.30578972383424	-0.861109294917567	-1.45698752672714	1.33561271464109	-0.644407528234958

===== END =====

===== GTEx_Uterus_random_gsea_GO =====
APOBEC3A	APOBEC3B	APOBEC3C	APOBEC3D	APOBEC3F	APOBEC3G	APOBEC3H
GO_CELL_CYCLE	-0.579289860572848	1.82836032376231	0.539802597782995	-0.703486783449091	0.905851911753539	-1.0940604035372	-1.13266292122197
GO_IMMUNE_RESPONSE	2.91975456910179	-1.89497457067435	-2.65136221870271	-0.599232964198265	-1.8520085829497	0.932903827402711	-0.673906303546649

===== END =====

===== GTEx_Vagina_random_gsea_GO =====
APOBEC3A	APOBEC3B	APOBEC3C	APOBEC3D	APOBEC3F	APOBEC3G	APOBEC3H
GO_CELL_CYCLE	0.533890114586874	1.33587215794641	1.46707971456238	-1.96453826658364	-1.27463635192746	-1.45839855981429	-1.97051058129696
GO_IMMUNE_RESPONSE	0.867100553832981	0	2.81400747458331	2.74305225730744	2.10935766993951	2.56456569525359	2.42100996022134

===== END =====

===== TCGA_ACC_gsea =====
APOBEC3A	APOBEC3B	APOBEC3C	APOBEC3D	APOBEC3F	APOBEC3G	APOBEC3H
BER	1.30674227500875	1.37792200102173	-0.93517513167833	-0.735188681328352	0	0	0
CR	0	-0.949779018778394	0	0	0	0	0
CS	1.78575656981987	1.38338994547022	0	0	0	0	0
DR	0	0	0	0	0	0	0
FA	2.1442298041358	1.59475893103086	0	0	0	0	0
HR	1.79373455782021	1.35867206542539	0	0.706123660660023	-1.54522891989936	0	0
MMR	1.13196997423477	1.26642174356071	0	0	0	0	0
NER	1.13196997423477	1.27063893785433	-0.852065666858551	0	0	0	-0.803654287381239
NHEJ	0.87280849080596	0.995794519472798	0	0	0	0	0
P53	0	-0.748730905314354	0	0	0	0	0
TLS	0.868159253559637	0	0	0	0	0	0
TM	-0.641380786816863	-0.610077033959844	0	0	0	0	0
UR	0	0	0	0	1.73984433450232	0	0
CPF	1.13657140995902	1.36409041135579	-1.02050445168376	0	-1.22591306421432	0	0
G1/S	2.04406397584433	1.60155735570989	0	0	0	0	0
S	-0.959134124864364	0	0	0	0	0	0
G2	1.80018992161017	1.66794862493765	0	-1.01673371707324	0	0	0
G2/M	3.71559484035583	3.71122674093213	0	0	0	0	0
M/G1	1.75512461995207	1.80766302555888	0	0	0	0	0
Tcells	0	0	0	1.58619814430903	0	3.31202680671245	2.08768254926414
ActivatedCD4	3.42150303204823	2.76546472339287	0	0	0	0	0
ActivatedCD8	1.39097473768962	1.40026829937529	0	0	0	0	0
Central_mCD4	0	0	0	0	0	0	0
Central_mCD8	0	0	0	0	0	0.737148599876503	1.39214022475344
CytotoxicCells	0	0	0	0	0	1.86240233238283	1.16030146782472
Effector_mCD4	1.40839551925507	1.33809888554157	0	0	0	0	0
Effector_mCD8	0	-1.28254831002922	0	1.44126900527766	0	1.45356052221542	1.41012124385495
TFH	0	0	0	0	0	0	0
TGD	0	-1.27561561646149	0	0	0	1.39491293986458	1.09242055250118
Th1	0	0	0	2.0033375355471	0	2.37331507204427	2.09433818231881
Th17	0	0	0	0	0	0	0
Th2	0	-1.74260443452837	0	0	0	0.603969414440039	0
Treg	0	0	0	0	0	0.888673589851117	0
ImmatureB	0	0	0	0	0	1.34622203222478	1.04306871772172
ActivatedB	0	0	0	0	0	1.57783926999112	1.76820144108361
MemoryB	1.4739058019792	1.22899982681242	0	0	0	0	0
DC	0	0	0	-1.0186292124454	0	0.696052108190885	0
iDC	0	0	0	1.39037670909092	0	1.55635826120854	0.994897127201689
pDC	0	0	0	0	0	0	0
mDC	0	0	0	0	0	0	0
MDSC	0	-1.62643080555982	0.988463612557089	1.32698335728207	0.616414903360004	1.95525836447823	1.63177653285059
Monocytes	0	0	0	0	0	0	0
Neutrophils	0	0	0	0	0	0	0
Eosinophil	0	-1.55638970595438	0	0	0	1.03968889538624	0.833852628194221
Macrophages	0	0	0	0	0	0.886212411730265	0
MastCells	0	0	0	0	0	0.877532031568762	0
NK	0	0	0	0	0	-0.745699270177685	-0.917857791377521
NK56_bright	0	0	0	0	0	0	0
NK56_dim	0	0	0	0	0	0	0
NKT	0	0	0	0	0	0	0

===== END =====

===== TCGA_ACC_gsea_GO =====
APOBEC3A	APOBEC3B	APOBEC3C	APOBEC3D	APOBEC3F	APOBEC3G	APOBEC3H
GO_CELL_CYCLE	5.13429026495728	5.14460628434561	-0.910554998471433	0.936345069725028	-1.01530223890949	-0.841440220787121	0.980041172654009
GO_IMMUNE_RESPONSE	-1.20768211764717	-2.67195887932678	0.814902743830004	3.405788969598	1.72971295603187	4.16299046380454	4.05471229308841

===== END =====

===== TCGA_ACC_random_gsea =====
APOBEC3A	APOBEC3B	APOBEC3C	APOBEC3D	APOBEC3F	APOBEC3G	APOBEC3H
BER	1.30760497051401	1.14146494386788	0	-0.780332981285318	0	0	0
CR	0	0.913477705873539	0	0	0	0	0
CS	1.65063542186305	1.05278788416657	0	0	0	0	0
DR	0	0	0	0	0	0	0
FA	1.98614109971597	2.04501487236133	0	0.761238367398044	0	0	0
HR	1.75013411593446	1.57334478102927	0	0	-1.5013853870537	0	0
MMR	0.834803379908095	1.26853951048324	0	0	0	0	0
NER	1.10396195417207	1.15606129646706	-1.08317669116764	0	0	0	-1.06440599446018
NHEJ	-0.662984828902725	1.00963325386023	0	0	0	0	0
P53	0	0.772678510607317	0	0	0	0	-0.84345564802565
TLS	0.751463811427779	0.717732483186352	0	0	0	0	0
TM	0.619522772786296	-0.646350382280884	0	0	0	0	0
UR	0	0	0	0	1.54651698300298	0	0
CPF	1.27115704710083	1.41656098046101	0	0	0	0	-0.84345564802565
G1/S	1.69052663721278	2.09319914083116	0	0	0	0	-1.38834292506877
S	0	0	0	0	0	0	0
G2	1.99372249170175	1.9116611467317	0	-0.929862839030724	0	0	0
G2/M	3.54729057914671	3.86589610980162	0	0	0	0	0
M/G1	1.84819477945751	1.90693174859558	0	0	0	0	0
Tcells	0	-1.81492218701117	0	2.32303344084388	1.04276437500198	2.83217805379164	1.804955831604
ActivatedCD4	3.37609341176479	3.02400435205835	0	0	0	0	0
ActivatedCD8	1.44199812463168	1.21975860344479	0	0	0	0	0
Central_mCD4	0	0	0	0	0	0	0
Central_mCD8	0	0	0	0	0	1.07848718600572	1.23148540954687
CytotoxicCells	0	-1.7907407987444	0	0	0	1.79366954860289	1.35972191000187
Effector_mCD4	1.3567542371248	1.42516258623127	0	0	0.81258896112194	0	0
Effector_mCD8	0	-1.58715309772705	0	1.66432408725597	0	1.62281340273061	1.76349019706058
TFH	0	0	0	0	0	0	0
TGD	0	-1.88563344105057	0	1.3362414927008	0	1.77902878648141	1.51211554921521
Th1	0	-1.51652063002716	0	2.13584717668014	0	2.02189130696701	1.5028084981248
Th17	0	0	0	0	0	0	0
Th2	0	-1.75750199041504	0	0	0	0.800376284078586	0
Treg	0	0	0	0	0	-0.949231667645661	0
ImmatureB	0	0	0	0.8186903196545	0	1.44064780259718	0.966118199211853
ActivatedB	0	0	0	0	0	1.28323156447419	1.76982135687301
MemoryB	1.59197042396302	1.12862774498416	0	0	0	0	0
DC	0	0	0	-0.807272557235195	0	0.886376444602674	0
iDC	0	-1.42678408854557	0	1.511704493748	0	1.036794971643	1.00637312417901
pDC	0	0	0	0	0	0	0
mDC	0	0	0	0	0	0	0
MDSC	0	-2.02719415579584	0	1.74131597968591	0.54753848453281	1.73924328634188	1.42239282539169
Monocytes	0	-1.35802340957952	0	0	0	0	0
Neutrophils	0	0	0	0	0	0	0
Eosinophil	0	-1.62962809149542	0	0	0	0.976016166669613	0
Macrophages	0	-1.72841803312684	0	0	0	0.762883954274069	-1.12400074924622
MastCells	0	0	1.09379654766193	0.937184971183441	0	0.941838138938987	0
NK	0	0	0	0	0	-0.911551591540762	0
NK56_bright	0	0	0	0	0	0	0
NK56_dim	0	0	0	0	0	0	0
NKT	0	0	0	0	0	0	0

===== END =====

===== TCGA_ACC_random_gsea_GO =====
APOBEC3A	APOBEC3B	APOBEC3C	APOBEC3D	APOBEC3F	APOBEC3G	APOBEC3H
GO_CELL_CYCLE	5.14196230804146	4.98569041616094	-0.743887408333176	-0.630742029884932	-1.0681651012287	-1.31035627818664	0.787621597268804
GO_IMMUNE_RESPONSE	0.940693644749538	-3.50269349875374	0.874426161130837	3.28290036429888	1.79426573960718	3.59739061630769	4.03749061536186

===== END =====

===== TCGA_BLCA_gsea =====
APOBEC3A	APOBEC3B	APOBEC3C	APOBEC3D	APOBEC3F	APOBEC3G	APOBEC3H
BER	0	-0.675082437169425	-0.937122553643541	0	0	0	0
CR	0	0	1.11941334712399	0	0	0	0
CS	0	1.28977987216635	0	0	0	0	-1.38692440496535
DR	0	0	0	0	0	0	0
FA	0	1.93246928874166	0	0	0	0	0
HR	0	1.94145944029496	-0.914758271017789	0	1.28555057664499	0	0
MMR	0	-0.572021397639704	0	0	0	0	0
NER	0	1.30854690441053	-1.46609239665508	0	0	0	1.3756945870331
NHEJ	0	-1.42086770373604	0	0	0	0	-0.61054055552933
P53	0	1.76759496714255	0	0	0	0	0
TLS	0	1.11174305306139	0	0	0	0	-1.32124831893635
TM	0	-0.798331720412093	-0.937122553643541	0	0	0	0
UR	0	0.979416677182932	0	0	0	0	1.25723199759414
CPF	0	1.68004181778207	-1.22556417005086	0	0	0	0
G1/S	0	1.93215506997087	-1.54210040472988	0	0	0	0
S	0	0	0	0	0	0	0
G2	0.783660465230888	1.2495988589467	0	0	0	0	0
G2/M	0	2.43964692618062	-0.907694500585219	0	0	-1.30161952822447	-1.00445778632588
M/G1	1.58241708243081	0	-1.24554263458952	0	0	0	0
Tcells	1.66746979170733	0	0	1.48464234737613	0	2.28363006006438	1.7449652508733
ActivatedCD4	0	2.09106630540722	0	0	0	0	0
ActivatedCD8	0	1.12779567963764	0	0	0	0	0
Central_mCD4	-1.1935804267177	0	0	0.818871313798512	-0.745292119692971	0.94808926193213	-0.86151571673335
Central_mCD8	1.18855784564864	0	0	1.3838831073838	0	0.805983383922188	0
CytotoxicCells	1.1335467188897	0	0	1.02851402780085	0	1.84887979354481	0
Effector_mCD4	0	1.09184335713092	0	0	0	0	0
Effector_mCD8	1.12789448670371	0	1.72973366687961	0.9077361562695	0	1.71686773028372	-0.920413914427207
TFH	0.97209565971317	0	0	1.05555607303775	0	1.5842186665795	1.36040909162163
TGD	1.03437394150105	0	0	-1.2476595355413	0	0	0
Th1	1.34268099042329	0	0	1.58697961561861	0	1.68078022168946	1.72343960764425
Th17	0	0	0	0	0	0	0
Th2	1.039892482783	-1.0613074853577	0	1.19670601303699	1.22893496690691	1.09841856407647	0
Treg	1.0240515694343	0	0	-0.946893482853881	0	1.14990276412065	-0.895708864931507
ImmatureB	1.37854961202147	0	0	0	0	-1.31250755017158	0
ActivatedB	-0.901672170183476	0	0	1.50135702463256	0	1.4661493989748	0
MemoryB	0	0	0.749476928688245	0	0	0	0
DC	1.19052396121053	0	0	0	0	1.07578059354796	0
iDC	0	0	0	-0.615022967380121	0	0	0
pDC	-1.20194681558777	0.903474860540425	0	0	0	0	0
mDC	0	0	0	0	0	0	0
MDSC	1.88236195551864	0.568269349617849	0	1.09126156147269	0	1.28619757333185	1.25341062374127
Monocytes	1.00523528447612	0	-0.919329087435119	0	-1.47778027866253	0	0
Neutrophils	0.748403192563264	0	0	0	0	0	0
Eosinophil	0	0	0	0	0	0	0
Macrophages	1.29244536575501	0	0	0	-1.2121884313453	0	0
MastCells	0.994188742888469	0	0	0	0	1.44405117138831	0
NK	0	0	0	0	0	0	0
NK56_bright	0	0	0	0	0	0	0
NK56_dim	0.628231065307119	0	0	0	0	0	0
NKT	0	0	0	0	0	0	0

===== END =====

===== TCGA_BLCA_gsea_GO =====
APOBEC3A	APOBEC3B	APOBEC3C	APOBEC3D	APOBEC3F	APOBEC3G	APOBEC3H
GO_CELL_CYCLE	-0.794204580545577	3.52164339799191	0.628493965375924	1.53678067615746	-1.18430443097044	-0.938482158832134	-1.33183918309166
GO_IMMUNE_RESPONSE	4.57606406837028	0.665911990508659	1.95309829845497	3.34547167919493	1.78633713311653	3.61435191359593	2.97874747344318

===== END =====

===== TCGA_BLCA_random_gsea =====
APOBEC3A	APOBEC3B	APOBEC3C	APOBEC3D	APOBEC3F	APOBEC3G	APOBEC3H
BER	0	-0.959484053036184	-1.31495082925996	0	0	-0.798763968106887	0
CR	0	0	1.21688859574551	0	0	0	0
CS	0	1.1620321324559	0	0	0	0	-1.2975503607733
DR	0	0	0	0	0	0	0
FA	0	1.60172355422568	0	0	0	-1.21775848973117	0
HR	0	1.92738301326948	-0.731366490568194	0	1.52536653822634	0	0
MMR	0	0.69447126113105	-1.34032854756849	0	0	0	0
NER	0	1.19294309238513	-1.4410229938271	0	0	0	1.17772439180661
NHEJ	-1.53190550996638	0	0	0	0	0	0
P53	0	1.64586286114494	0	0	0	0	0
TLS	0	1.16615174033395	0	0	0	-1.12074628300207	-1.31217064652849
TM	0	-0.916621222668382	0	0	0	0	0
UR	0	1.05559890978969	0	-0.89670103713924	0	0	1.37214238664453
CPF	0	1.27660428342064	-1.4535526486188	0	0	0	0
G1/S	0	1.76104103161063	-1.4535526486188	0	0	0	0
S	0	0	0	0	0	0	0
G2	0.85329431653533	1.40376434791723	0	0	0	0	0
G2/M	0	1.99829233382159	-0.761801718340233	-1.25141511145263	0	-1.45773605374528	-1.20617357480335
M/G1	1.56108906455959	0	0	0	0	0	0
Tcells	1.4155951767741	0	0	1.50834418903919	0	2.14352702073739	1.52854099261819
ActivatedCD4	0	1.52087946316066	0	0	0	0	0
ActivatedCD8	0	1.00626375008916	0	0	0	0	0
Central_mCD4	-1.05336740780546	0	0	0.850366334564516	-1.11236437642044	1.09805933586623	0
Central_mCD8	0.946280772079824	0	0	1.12735522961691	0	0.993350902459336	0
CytotoxicCells	0.922853756397104	0	0	1.36796864672647	0	1.70509975773546	0
Effector_mCD4	0	1.28784261435441	0	0	0	0	0
Effector_mCD8	1.558517488796	0	1.75738393834408	0.740711310859871	1.03382554044721	1.00273928515308	-1.04849991356331
TFH	-1.09713613666164	0	0	-0.884592705896117	0	1.07537295173634	0
TGD	1.34173135286973	0	0	-1.18043444844568	0	0	0
Th1	1.22975302760091	0	0	1.52533254291615	0	1.73018991149713	1.46126468242791
Th17	0	0	0	0	0	0	0
Th2	0	-0.698615772758958	0	1.11838423309476	1.1971333667494	1.07033534689766	0
Treg	1.15816479187411	0	0	-0.958650062980395	0	1.08026670773877	-0.913131351262493
ImmatureB	1.04069914594072	0	0	0	0	0.831169913954298	0
ActivatedB	-1.54732156259317	0	0	1.42196740909725	0	1.22359859293218	0
MemoryB	0	0	0.751861134839437	0	0	0	0
DC	0.980920917772766	0	0	0	0	0.950688872914179	0
iDC	0	0	0	-0.746160303252958	0	0	0
pDC	-0.722821642867683	0.98610725165106	0	0	0	0	0
mDC	0	0	0	0	0	0	0
MDSC	1.95890514131924	-0.721165707698853	0	0.895342701013369	0	1.25650345763493	0
Monocytes	1.000476969552	0	0	0	-1.53341213757201	0	0
Neutrophils	0.67540777238879	0	0	0	0	0	0
Eosinophil	0	0	0	0	0	0	0.736831396155392
Macrophages	0.816461915379039	0	0	0	-1.04799236236578	0	0
MastCells	0.761857462446207	0	0	0	0	1.20145905036375	0
NK	0	0	0	0	0	0	0
NK56_bright	0	0	0	0	0	0	0
NK56_dim	-0.620643035932734	0	0	0	0	0.674427438482594	0
NKT	0	0	0	0	0	0	0

===== END =====

===== TCGA_BLCA_random_gsea_GO =====
APOBEC3A	APOBEC3B	APOBEC3C	APOBEC3D	APOBEC3F	APOBEC3G	APOBEC3H
GO_CELL_CYCLE	-1.15210824547744	3.22885998425233	0.799550071129195	1.6696999325219	-1.2865261223062	-0.991405169909292	-1.89309590908801
GO_IMMUNE_RESPONSE	4.5173334620894	0.898759228516963	2.12669260147375	3.62616703776283	1.54676983865426	3.25217629132744	2.82385682274788

===== END =====

===== TCGA_BRCA_gsea =====
APOBEC3A	APOBEC3B	APOBEC3C	APOBEC3D	APOBEC3F	APOBEC3G	APOBEC3H
BER	-0.633027098650212	1.49319543411829	0	0	0	0	0
CR	0	0	0	0	0	0	0
CS	1.26627690659232	1.20005260075282	0	0	0	0	0
DR	0	0	0	0	0	0	0
FA	0.808762768759728	1.27663222715713	0	0	0	0	0
HR	0.689483096742454	1.11721560477397	0	0	-1.30971520737609	0	0
MMR	1.14551324861575	0.970900916761465	0	0	0	0	0
NER	-0.990825023974244	-0.990848793222585	0	0	0	0	0
NHEJ	0	-0.874703872190308	0	0	0.548972530759512	0	0
P53	0	0	0	0	0	0	0
TLS	0.986363064082441	1.33648852710112	0	0	0	0	0
TM	0	0.980899407354369	0	0	0	0	0
UR	0	0	0	0	0	0	0
CPF	1.20790490960244	1.7751476499868	0	0	-1.41319157816201	0	0
G1/S	1.42928759684746	2.24777810550311	0	0	0.652095567689386	0	0
S	0	0	0	0	0	0	0
G2	0.724688633737768	1.7803260900926	1.32803079482685	1.06844617077907	0	0.57845293066447	0
G2/M	1.44806593234303	4.02315270742581	0	0	0	0	0
M/G1	1.67390851995985	1.9437010396653	0	0	0	0	0
Tcells	1.0276144433335	0	2.00159045496011	1.86245279377473	0.891192041877459	2.29631173620161	1.85044577811914
ActivatedCD4	0.859873719470906	2.78750191446807	0	0	0	0	0
ActivatedCD8	1.16907896632116	1.6757258923964	0	0	0	0	0
Central_mCD4	0	0	-0.676904784588839	0.570452023740266	0.903177846389069	0.663589304469998	0.958097679338383
Central_mCD8	0	0	1.16091372463541	1.64237223123946	0.810261059515331	1.38075787728701	1.39564311410684
CytotoxicCells	0	0	1.36878114455588	1.57239299475945	0.896484099819204	1.59909710188685	1.44681291685994
Effector_mCD4	0.575435561395787	0.92670979974953	0	0	0	0	0
Effector_mCD8	0.947662495427004	0	1.41973488817827	1.24758711293399	0.873447741765301	1.5232238032699	1.54747314785444
TFH	0	0	-1.22238088903081	1.5426256058699	1.07892446432204	1.30190125524541	1.12542589034752
TGD	0.841790411867377	0	1.14452187978714	-1.55950411001126	-0.875769925872429	1.02020585974601	-1.12256501432525
Th1	1.20646015515238	0	1.79755071475771	1.80287342401187	1.16677645931209	1.86294770899932	1.84862514246054
Th17	0	0	0	-1.27621297759106	0.609485118403447	0	0
Th2	0	0	1.37710440330019	1.48014472340684	0.857534820194634	1.66977964791219	1.64552622469485
Treg	1.35368736648485	0	1.08370487469344	0.830452274307486	0.953097917602219	0.976917750172741	0.886615590740105
ImmatureB	0.884810233413542	0	1.07601895348948	1.62940066292331	1.17036849144409	1.4868507366136	0.853756521987644
ActivatedB	0	0	2.16004162351869	2.15356969072601	0.651468322295188	2.15223750085228	1.83605974135327
MemoryB	1.25961229129447	1.41528353605764	0	-1.46743007356009	0	0	0
DC	0.909685423504935	0	-0.80022335418158	-0.884815777527815	0.970225983457253	-1.02943192186525	0.681721136691767
iDC	0	0	1.07367871301397	1.08694204172173	-1.02293783691225	-0.913806950984569	0.982514164594281
pDC	0	0	-0.611490728655174	0	0	-1.28554318373024	0
mDC	0	0	0	0	0	0	0
MDSC	-1.02048114983988	0	1.51426974488931	1.51121124419743	1.25393786311432	1.86774048594892	1.31393938364145
Monocytes	-0.710245925451752	0	-1.02341550614133	-0.906581369857022	0	-0.735610762470102	-0.570135964931984
Neutrophils	0	0	-1.04793640139761	0	0	-0.980961873859511	0
Eosinophil	0	0	0	0	0	0	0
Macrophages	1.06743376049251	0	0.886158730366277	-1.22819172114064	0	-0.924737075219959	0.667705009031477
MastCells	0	0	1.47883358106812	-0.52935906759103	0	0.641834448295207	-0.757911632301949
NK	0.679060261649892	0	1.23311145759308	0.826140973501553	-0.904020568642507	0.748301947063443	1.04690528111876
NK56_bright	0	0	0	0	1.11134101321647	0	0
NK56_dim	-0.905726455392601	0	0	0	0	0	0
NKT	0	0	0	0.668718416762753	1.50214871842734	0.794423380472173	0.821924852880033

===== END =====

===== TCGA_BRCA_gsea_GO =====
APOBEC3A	APOBEC3B	APOBEC3C	APOBEC3D	APOBEC3F	APOBEC3G	APOBEC3H
GO_CELL_CYCLE	1.95383824525486	4.96189873774765	0.65514665203094	1.12703502818394	1.53685791620102	0.821546265677137	0.995730415922411
GO_IMMUNE_RESPONSE	2.9213123843411	-1.15064077754044	2.43313289801759	1.68810980475138	3.16353137424263	1.8611965039507	1.86778229358243

===== END =====

===== TCGA_BRCA_random_gsea =====
APOBEC3A	APOBEC3B	APOBEC3C	APOBEC3D	APOBEC3F	APOBEC3G	APOBEC3H
BER	0.773924067803312	1.53384000089381	0	0	0	0	0
CR	0	0	0	0	0	0	0
CS	1.13831331639404	1.29423831246862	0	0	0	0	0
DR	0	0	0	0	0	0	0
FA	0.931632164099743	1.26225177225589	0	0	0	0	0
HR	0.61230915699324	1.18552983523021	0	0	0	0	0
MMR	0.935800471998632	1.02641733940785	0	0	0	0	0
NER	-1.19528251867728	-0.98213243614007	0	0	0	0	0
NHEJ	0	-0.924264129615246	0	0	0	0	0
P53	0	0	0	0	0	0	0
TLS	0.773924067803312	1.34367897752516	0	0	0	0	0
TM	0	0.923247833016399	0	0	0	0	0
UR	0	0	0	0	0	0	0
CPF	0.873281368727096	1.8817957972228	0	0	0	0	0
G1/S	1.39016173045159	2.35170890539778	0	0	-0.653778658476936	0	0
S	0	0	0	0	0	0	0
G2	0.804790226264567	1.88282350313706	1.25320338302471	1.06390457546063	0	0.628150932048009	0
G2/M	1.39825775384297	3.89258523912248	0	0	0	0	0
M/G1	1.56146799335027	1.89028607708496	0	0	0	0	0
Tcells	1.41764748967785	0	2.07802800715334	1.85527694133814	1.13240643147132	2.11187502872395	1.6906072876829
ActivatedCD4	0.976929586554358	2.9013253685318	0	0	0	0	0
ActivatedCD8	-0.93342883795323	1.69126907199577	0	0	0	0	0
Central_mCD4	0	0	-0.601355053165642	0.652208068802261	0.945798151675273	0.663185718689609	0.71770786247085
Central_mCD8	0	0	1.30095994423822	1.65185892014058	1.02820974860531	1.40790521827252	1.40015012329269
CytotoxicCells	0	0	1.45193528339017	1.56484436561907	0.961641683460993	1.54027284767923	1.35292834337257
Effector_mCD4	0.633849717632767	0.949885509656765	0	0	0	0	0
Effector_mCD8	1.02785708245746	0	1.28014217149908	1.35029680386264	0.812680062416975	1.38445486691445	1.43703809564292
TFH	-0.785294542204947	0	-1.17301143024966	1.49622791217208	1.24186372234147	1.28058973757924	1.1188373323641
TGD	1.20688931654766	0	1.04247984295305	-1.48749612363605	-0.822347268285862	0.859647353296163	-1.05146936602589
Th1	0.9398724885937	0	1.86141438224671	1.82569696540602	0.821123916547359	1.85887642056099	1.83841349679069
Th17	0	0	0	-1.33556520131474	0.587766394517297	0	0
Th2	0	0	1.3756507163334	1.53750079023029	1.139950917603	1.6064265076035	1.67932480901524
Treg	1.40988118369558	0	1.21700548897655	0.804123787074294	0.975877402571152	1.11173236976076	0.982597748971072
ImmatureB	0.900707954298683	0	1.20461766120482	1.51886182390577	1.13690669303113	1.43486363350438	0.794612784476734
ActivatedB	0.810676371771408	0	2.2983907652627	2.15745258460282	0.979495915649963	2.14922652333591	1.77709563015091
MemoryB	1.15121205085743	1.3586300453897	0	-1.43328948433777	0	0	0
DC	1.32824453309745	0	0.801852189961202	-0.930739162708289	0.80784381924055	-1.07851776020769	-0.683780182991196
iDC	0	0	1.02849253151596	1.12791205905135	-1.24526872054716	-0.986357453916248	1.00134521177751
pDC	0	0	-0.651705117935326	0	0	-1.36100298549301	0
mDC	0	0	0	0	0	0	0
MDSC	-0.716122653456181	0	1.4756082079074	1.38542768366953	-1.15712767491709	1.81253946940566	1.25026219879208
Monocytes	0.770699384187465	0	-0.848665190805119	-0.952832147837791	0	-0.789607714010115	0.544158897341847
Neutrophils	0	0	-1.03186643673093	0	0	0	0
Eosinophil	0	0	-1.51356152390052	0	0	0	0
Macrophages	1.03656926801626	0	-0.626618279701289	-1.41604513756228	-1.1100327009885	-0.934659017541979	0.659618304192147
MastCells	0	0	1.39478210379845	-0.594356674658369	0	0.62530216170872	-0.839836818003071
NK	0.691069868205443	0	1.44557502395811	0.602263228660618	-0.808821433404023	0.756073222293003	1.03874771143751
NK56_bright	0	0	0	0	1.14022697188145	0	0
NK56_dim	-0.977611572949015	0	0	0	0	0	0
NKT	0	0	0	0.72562227564971	1.43072251106441	0.849475700841205	0.796211029146119

===== END =====

===== TCGA_BRCA_random_gsea_GO =====
APOBEC3A	APOBEC3B	APOBEC3C	APOBEC3D	APOBEC3F	APOBEC3G	APOBEC3H
GO_CELL_CYCLE	1.6858874565054	5.02249329868452	0.677650573960708	1.05114124833804	1.22634194484808	0.698001499087638	0.946557269700376
GO_IMMUNE_RESPONSE	3.01690669507171	-1.10563413744756	2.46665253593607	1.63265753610565	3.32069919209077	1.82913881967087	1.86112389092253

===== END =====

===== TCGA_CESC_gsea =====
APOBEC3A	APOBEC3B	APOBEC3C	APOBEC3D	APOBEC3F	APOBEC3G	APOBEC3H
BER	0	1.18284070574438	-1.21192027050046	0	-0.650672762189646	0	0
CR	0	1.09298085992747	0	0	0	0	0
CS	0	1.50919433430992	0	0	0	0	0
DR	0	0	0	0	0	0	0
FA	0	1.27238428390546	0	0	0	0	0
HR	0	1.16405275404408	0	0	-0.919700923479595	0	0
MMR	0	2.07006851234197	0	0	0	0	0
NER	0	1.83655161281979	0	0	0	0	0
NHEJ	0	0	0	0	0	0	0
P53	0	0	0	0	0	0	0
TLS	0	0	0	0	0	0	0
TM	0	0	0	0	0	0	0
UR	0	0	0	0	0	0	0
CPF	-0.965367034197085	1.61939533955441	0	0	0.779072746440527	0	0
G1/S	0	1.65609873251379	0	0	1.09441171523788	0	0
S	0	0	0	0	0	0	0
G2	0	1.18958270360793	0	0	0	0	0
G2/M	0	1.14815782125742	0	0	-1.31385846211371	0	0
M/G1	0	0	0	0	0	0	0
Tcells	1.02959100545002	0	0	1.97218489580407	1.59904400993027	2.19698019588863	2.17580763434977
ActivatedCD4	0	1.25079294494201	0	0	-1.31698669654731	0	0
ActivatedCD8	0	1.56823372147119	0	0	0	0	0
Central_mCD4	1.21178852763642	0	1.47261093590181	-0.581461613973801	1.27681366777753	-0.921490761775356	0.705427719961639
Central_mCD8	0	0	0	1.49102508988959	0	1.12308129722335	1.39374459704864
CytotoxicCells	0	0	0	1.37513841769333	1.53032146622246	1.90524102944997	1.17042157431398
Effector_mCD4	0	0.949458120745074	0	0	0	0	0
Effector_mCD8	1.15454839257236	1.08194064922113	1.41981748251112	1.56992474679217	1.09254510993469	1.84477169446922	1.5312426356997
TFH	0	0	0	-0.587733981195276	0	0.914994956753908	1.2222317178655
TGD	0.880971987417049	0	1.27191982808288	-1.5792620871621	0	1.16841577399785	-1.30408453626048
Th1	0	0	0	2.01563617191786	1.2582643166718	2.38856572222135	2.16772575816841
Th17	0	0	0	0	0	0	0
Th2	-0.822277785975681	-0.603747828456026	0.879480670463656	1.14862955022811	1.57051172695154	1.31807871166884	1.21172460950539
Treg	0	0	0.984575813765152	0.855274947736687	0	1.23512578135989	1.20575701239931
ImmatureB	0	0	0	-0.840521065232126	0	1.19299394516374	1.47528373358276
ActivatedB	0	0	0	1.63068406079554	1.25825464054892	2.22626646606403	1.75650851260791
MemoryB	0	0	0	0	0	0	0
DC	1.063123977848	0	-0.849737201155496	-0.835066490223617	0	-0.900213964790663	1.04050085155474
iDC	1.66071427441661	0.910305665301501	1.00628038018601	-0.83267055961224	0	1.36510093222848	1.49562786978991
pDC	0	0.717832531660519	0	0	0	0	0
mDC	0	0	0	0	0	0	0
MDSC	1.97781158112826	-1.41112639336795	1.09935438900837	1.13063292030667	1.43448315217621	1.27746059059847	1.33684564327553
Monocytes	0	0	0	0	0	0.823100019889114	-0.654307172250388
Neutrophils	0	0	0	0	0	0	0
Eosinophil	0	0	0	0	0	-0.857940440889657	-0.581044979218491
Macrophages	0	0	0	0	0	-0.755871254896281	-0.516151645774784
MastCells	0	0	0	0.950891952753279	0	-0.83226537403365	0.811778878483424
NK	0	0	0	-0.873988892861959	0	-0.913923784038728	0.654194657311887
NK56_bright	0	0	0	0	0	0	0
NK56_dim	0.72362352894215	0	-0.776604081383916	0	0	0	0
NKT	0	0	0	-0.953349319449192	0	-0.75069788577845	-0.570939849145126

===== END =====

===== TCGA_CESC_gsea_GO =====
APOBEC3A	APOBEC3B	APOBEC3C	APOBEC3D	APOBEC3F	APOBEC3G	APOBEC3H
GO_CELL_CYCLE	-1.22425334283398	3.34973080684931	1.35077462869781	1.58914636441753	1.01844434431245	1.48594088395625	1.04660700455442
GO_IMMUNE_RESPONSE	1.98335699586477	1.06111469699977	3.06753629566232	2.93819705572584	4.5627534538024	2.72051607216099	2.32145105563831

===== END =====

===== TCGA_CESC_random_gsea =====
APOBEC3A	APOBEC3B	APOBEC3C	APOBEC3D	APOBEC3F	APOBEC3G	APOBEC3H
BER	0	1.53372603957197	0	0	0	0	0
CR	-1.09646277855613	1.30650736704279	0	0	0	0	0
CS	0	1.35476758777908	0	0	0	0	0
DR	0	0	0	0	0	0	0
FA	0	1.38495190874929	0	0	0	0	0
HR	0	1.39249631032255	0	0	-1.27015097131628	0	0
MMR	0	2.22881119279785	0	0	0	0	0
NER	0	1.83165658058876	0	0	0.926956279567267	0	0
NHEJ	0	0	0	-0.6742571498089	0	0	0
P53	0	-0.91482782326268	0	0	0	0	0
TLS	0	0	0	0	0	0	0
TM	0	0	0	0	0	0	0
UR	0	0.865594942968308	0	0	-1.04094243982341	0	0
CPF	0	1.57575231459152	0	0	-0.888464189531845	0	0
G1/S	0	1.83269307658057	0	0	1.05137994125415	0	0
S	0	0	0	0	0	0	0
G2	0	1.31191733543634	0	0	0	0	0
G2/M	0	1.3074235591739	0	0	-1.31181965464735	0	0
M/G1	0	0	0	0	0	0	0
Tcells	0.963185772572466	0	0	2.28146692089068	1.87441671209246	2.19420370527353	2.14813637431683
ActivatedCD4	0	1.00625412120066	0	0	-1.52995457908552	0	0
ActivatedCD8	0	1.37508483771726	0	0	0	0	0
Central_mCD4	1.04745517884262	0	1.17028700030877	-0.640819637824886	1.23179425070013	-0.895587317847095	-0.862790616934489
Central_mCD8	0	0	0	1.38841909545532	0.867855040265999	1.23350955592745	1.28513584939969
CytotoxicCells	0	0	0	1.48512176462085	1.5241898556643	1.82400394616643	1.14798380171422
Effector_mCD4	0	0	0	0	0	0	0
Effector_mCD8	1.02936470170451	1.149052899427	1.38093866036434	1.50375585483344	1.04149936562822	1.73144009853766	1.52816125323386
TFH	0	0	0	0.372262617344865	-0.737713947986731	0.834855543699719	1.21259626234466
TGD	0.82019508214008	0	1.1297536547323	-1.38642274530705	0	1.01835142164287	-1.16085214628825
Th1	0	0	0	1.83499266073453	1.44924055761166	2.37991159358822	1.99899863464145
Th17	0	0	0	0	0	0	0
Th2	-0.817432424652157	0.57616163391328	1.45667870500282	1.33302863710992	1.65172410889335	1.2386906303388	1.14362614917164
Treg	0	0	1.04698781922078	0.857049019934948	0	1.15776105164625	1.10438111696347
ImmatureB	0	0	0	-1.05600646203108	0	1.14622669173733	1.19103751929075
ActivatedB	0	0	0	1.68046631237298	1.42053840393873	2.13796097055218	2.08398274080189
MemoryB	0	0	0	0	0	0	0
DC	0.853420335719454	0	1.09618224176032	0.715940190656809	0	0.890167351018685	1.16036993979642
iDC	1.65143656269282	0.888598470381598	0.802253249490201	0.893163095711781	0	1.4469620475828	1.61340538770178
pDC	0	1.02518901057809	0	0	0	0	0
mDC	0	0	0	0	0	0	0
MDSC	1.97732651971638	-1.52471303877113	1.24308503391507	1.3229167493297	1.31340139305223	1.37496449798985	1.36936837575218
Monocytes	0	0	0	-1.28542124163124	0	-0.872194014963277	-0.69300094601091
Neutrophils	0	0	0	0	0	0	0
Eosinophil	0	0	0	0	0	-0.851092546859327	-0.662200903965981
Macrophages	0	0	0	0	0	-0.692603091891516	0.529637821769275
MastCells	0	0	0	1.11813312667528	0	-0.946076825195474	0.804448987036074
NK	0	0	0	0.661992861511607	0	-0.795687016115667	0.813628564140542
NK56_bright	0	0	0	0	0	0	0
NK56_dim	0.844814965304582	0	-0.900315934991094	0	0	0	0
NKT	0	0	0	-1.21135421841457	0	-0.994113608452767	-0.683745281251008

===== END =====

===== TCGA_CESC_random_gsea_GO =====
APOBEC3A	APOBEC3B	APOBEC3C	APOBEC3D	APOBEC3F	APOBEC3G	APOBEC3H
GO_CELL_CYCLE	-0.754106587037887	2.99198631457614	0.906809595855902	1.29866755381883	-1.19141841426095	1.55283182858543	1.18083504166141
GO_IMMUNE_RESPONSE	2.12589835523771	1.04248059591604	2.81876471306039	2.87981324375132	4.47352113577348	2.53448228858301	2.40834095593168

===== END =====

===== TCGA_COADREAD_gsea =====
APOBEC3A	APOBEC3B	APOBEC3C	APOBEC3D	APOBEC3F	APOBEC3G	APOBEC3H
BER	0	1.10648959382289	0	-1.46557865882145	-1.48148844511932	0	0
CR	0	1.09442779751216	0	0	0	0	0
CS	0	1.08962471236937	0	0	0	0	0
DR	0	0	0	0	0	0	0
FA	0	1.09806914373759	0	0	0	0	0
HR	0	1.76326182681851	-0.995092635174958	0	0	0	0
MMR	-1.21862101101508	1.50413429160299	0	-1.51056079763538	-1.51638417253696	0	0
NER	0	1.45978010800713	0	-1.51056079763538	-1.1653430502828	0	0
NHEJ	0	0.874973356853752	0	0.770396147223363	0.722745764635416	0	0
P53	0	0.942111497235732	0	0	0	0	0
TLS	0	0	0	0	0	0	0
TM	0	0	0	-0.832349827268474	-1.06435883909865	0	0
UR	0	0	0	1.23769440872496	1.46954218088285	0	0
CPF	0.685105698232227	2.0331809023681	0.758654413634072	-1.51056079763538	-0.916838145912534	0	0
G1/S	0.951901667255355	1.16073982427226	0	0	0	0	0
S	0	0	0	0	0	0	0
G2	-0.928473151249582	1.1903706079938	0	0	0	-1.3847779781363	-0.93897986250282
G2/M	1.29774829376682	2.61688339829485	0	0	-1.11923593687252	0	0
M/G1	0	0	0	0	0	0	0
Tcells	2.98577028417653	0	1.62589061203742	2.80088110343178	2.32375217456827	1.84505412195185	2.42673471554472
ActivatedCD4	-0.760341000222079	1.66341547587741	0	0	0	0	0
ActivatedCD8	-1.09979855415873	1.77611400693677	0	0	0	0	0
Central_mCD4	0	-1.58297731247404	0	1.09811337715015	0	0.974344243911041	0.682776482353335
Central_mCD8	1.11059661333308	0	0	1.32398148640622	1.03098770805394	0.761042858238907	1.65083422349043
CytotoxicCells	0.98155009494786	0	-0.876922093561955	1.34198311738094	0	0.883351107155695	0.832407092827205
Effector_mCD4	0	0	0	0	0.483478994686072	0	0
Effector_mCD8	1.51764419862859	-1.74386401110645	1.61139423495087	2.02533975079973	1.81577294994396	1.75753423199916	1.7038348812628
TFH	-0.566479154780251	0	0	1.13771022493171	0	0.713071610299159	0.687967950568348
TGD	2.64506111418695	-1.40149402858092	1.22488122281315	1.08985777170739	0	1.51852932308397	-1.82084351148499
Th1	1.26673234021124	0	1.34592769358674	2.19696166824617	1.71688316159182	2.19438493390537	2.19284887157441
Th17	1.18042403649222	0	0	0	0	0	0
Th2	1.05400876651112	0	1.21580333606031	1.05786757395751	1.33062198733055	1.15449336650081	0.939429297221904
Treg	1.2703664813176	0	0	1.16557325663983	1.30642886028818	0.723676471757498	0.919708695269538
ImmatureB	1.41830616174796	0	1.13981562755654	1.70013295256621	0	1.41626717899333	0.814611268432861
ActivatedB	0	0	0	1.6146335415941	0	1.79651452632259	1.77432200845374
MemoryB	0	0	0	0	0	0	0
DC	1.65091880432614	0	-0.991063920052792	1.02763979464403	1.03868164617374	0.900176996214187	0.942517053363092
iDC	1.01614631933572	0	1.52558341814647	0.796007384434873	0	-0.423447762567462	-1.08690795660873
pDC	0	0	1.09275619674312	0	0	0	0
mDC	0	0	0	0	0	0	0
MDSC	1.45179111212151	-1.15688816135868	0	-1.02475467823716	-1.28230323530488	1.41307831649677	1.21773480467907
Monocytes	1.57131813674886	0	0	-0.794407954800396	0	-0.730336842358198	0.559955657612767
Neutrophils	1.91582717136635	0	0	-0.82523572618071	0	-0.850514523362092	-0.617928253933565
Eosinophil	0	0	0	0.751046809191765	1.4079906759244	-1.16268839336016	-0.710511500236091
Macrophages	1.74869060742614	0	0.912121302912971	0	0	0.688653749637813	-0.733016022253228
MastCells	1.72118151574227	0	0.682073009700408	0.84227020812826	0	0.817443289703592	-0.69640961546169
NK	1.92702469039758	0	0	1.13394715249062	1.32759784645026	0.662051236614074	1.06246209196418
NK56_bright	0	0	0	0	0	0	0
NK56_dim	0	0	0	0	0	0	0
NKT	0	0	0	0	0	0	0.834001431094132

===== END =====

===== TCGA_COADREAD_gsea_GO =====
APOBEC3A	APOBEC3B	APOBEC3C	APOBEC3D	APOBEC3F	APOBEC3G	APOBEC3H
GO_CELL_CYCLE	-1.61812456894033	3.27108559623126	-1.37337801959502	-1.92664580179703	-1.60669926787187	0.816814286078058	0.7145994372805
GO_IMMUNE_RESPONSE	3.76345375594534	-2.08123681569752	3.71507025306661	4.27405431644439	3.9305670403801	2.4359305556326	2.4446362226115

===== END =====

===== TCGA_COADREAD_random_gsea =====
APOBEC3A	APOBEC3B	APOBEC3C	APOBEC3D	APOBEC3F	APOBEC3G	APOBEC3H
BER	0	1.10693058554734	0	-1.29320279596302	-1.3823849656269	0	0
CR	0	-1.21355768669047	0	0	0	0	0
CS	0	1.02144822097097	0	0	0	0	0
DR	0	0	0	0	0	0	0
FA	0	0.772994079113353	0	0	0	0	0
HR	0	1.58755778812752	0	0	0	0	-1.61084636918775
MMR	0	1.38629727190314	0	-1.66454318972271	-1.49581207572614	0	0
NER	0	1.62871864017451	0	-1.66454318972271	-1.09534090572994	0	0
NHEJ	0	1.42687759930345	-1.16792658910948	0.674040411714226	0.731584698656838	0	0
P53	0	1.03073637901165	0	0	0	0	0
TLS	0	0	0	0	0	0	0
TM	0	0	-1.01944410189816	-0.807123820052597	-1.02592346874247	0	-1.59029330546606
UR	0	0	0	1.09029626419202	1.46684829545208	0	0
CPF	0.565803043394378	1.68716756259794	0.696577554430642	-1.54961033037388	-0.699571740073997	0	0
G1/S	0.933709279605482	1.40909226332207	0	0	0	0	0
S	0	1.14025000825868	0	0	0	0	0
G2	0.805924334981261	0.81151259690843	0	0	0	-1.21616584640106	-0.824691681832963
G2/M	0.904067715173562	1.70906479830248	0	0	-0.954352828479816	0	0
M/G1	0	0	0	0	0	0	0
Tcells	2.87268176800212	0	1.46776844984183	2.78891401796631	2.17664142503065	1.92378971205631	2.34815557661702
ActivatedCD4	0.869404676435264	1.45249218858046	0	0	0	0	0
ActivatedCD8	-1.18751344568402	1.40032194351596	0	0	0	0	0
Central_mCD4	0	-1.85162497750672	0	1.27592850766525	0	-1.06476975907072	0.554425298327313
Central_mCD8	1.24854492964065	0	0	1.54029318479743	0.994389569598204	0.774947008238588	1.4755916562158
CytotoxicCells	1.14921085170901	0	0	1.20238132522794	0	1.036910870405	0.779051101369329
Effector_mCD4	0	0	0	0	-0.604295337243538	0	0
Effector_mCD8	1.62719802792257	-1.95618253973987	1.58285612665737	1.89432836086834	1.6584690156597	1.78816317062732	1.68947380121015
TFH	0	-1.41125424559423	0	0.945192068579747	0	0.732649064972481	0.857587389213674
TGD	2.59023414639322	-1.5342534688341	1.19896459243391	1.06645749237635	0	1.46369022915666	-2.06707210518263
Th1	1.20442865791196	0	-1.22203717434629	2.23348020444763	1.60233375436655	2.17581384846709	2.18034228076278
Th17	0	0	0	0	0	0	0
Th2	0.8942448100477	0	0.828228350353996	1.2789317820452	1.19813451172558	1.22319564206507	0.980250217520937
Treg	1.43707384683483	0	0	1.1896244544513	1.11806986432435	0.725532630000077	0.872598567777037
ImmatureB	1.35610157276034	0	-0.994900427759928	1.42618222882876	0	1.424654873418	0.930727631474264
ActivatedB	0	0	0	1.83088254453175	0	1.80943224301632	1.89331144221281
MemoryB	0	0	0	0	0	0	0
DC	1.62017052967853	0	0	0.821649908490173	1.28132785336286	-0.869132415510757	-1.16829567519919
iDC	1.15071756430611	0	1.15849321378635	-0.989788348823539	0	0.554707956279797	-1.0138067666922
pDC	0	0	0	0	0	0	0
mDC	0	0	0	0	0	0	0
MDSC	1.49027058478767	-0.62809510855584	0	-0.850861550616973	-1.22214932910335	1.23725541750674	1.27267960145264
Monocytes	1.47228982096536	0	0	-0.902924866943113	0	-0.766489305075241	0.525835383422662
Neutrophils	1.81925101700909	0	0	0.69020900844774	0	-0.757405167487037	0.536835045432752
Eosinophil	0	0	0	0.781563259658799	1.35553603019855	-1.18974373948608	0
Macrophages	1.91303430266522	0	0	0	0	0.664012661953919	-0.733926395346403
MastCells	1.75055969889122	0	0	0.862717524876507	0	0.676079380438521	-0.567240053324958
NK	1.88593869879925	0	0	1.20409344129463	1.35649144220302	0.737799510197763	1.20418105739304
NK56_bright	0	0	0	0	0	0	0
NK56_dim	0	0	0	0	0	0	0
NKT	0	0	0	0.631716719596236	0	0	0.835245421547879

===== END =====

===== TCGA_COADREAD_random_gsea_GO =====
APOBEC3A	APOBEC3B	APOBEC3C	APOBEC3D	APOBEC3F	APOBEC3G	APOBEC3H
GO_CELL_CYCLE	1.32340828675921	3.38486826100163	0.782170927156843	-2.1393974125813	-1.67260812240106	-0.959616789707895	0.834679654147588
GO_IMMUNE_RESPONSE	4.21101167554484	-2.49135462588348	2.82003130862499	4.19892585546902	3.82203738762153	2.51602549109122	2.3677248286661

===== END =====

===== TCGA_DLBC_gsea =====
APOBEC3A	APOBEC3B	APOBEC3C	APOBEC3D	APOBEC3F	APOBEC3G	APOBEC3H
BER	0	0	0	-0.888435195078684	-1.08712671752434	0	0.681700570454679
CR	0	0	0	0	0	0	0
CS	0	0	0	0	-1.22848464379411	0	0
DR	0	0	0	0	0	0	0
FA	0	0	0	-1.29107577609957	-1.49270767225403	0	0
HR	0	0	-0.854312931751668	-1.1801409752369	-1.31623354692226	0	0
MMR	0	0	0	0	0	0	0
NER	0	0	0	-0.927823947569857	0	0	-1.46268254445912
NHEJ	0	0	0	0	0	0	0.819743591904501
P53	0.904718650058129	0	0	0	0	0	0
TLS	0	0	0	0	0	0	0
TM	0	1.04216743340953	0	-1.0934673873988	-1.55959627555447	0	0
UR	0	0	0	0	0	0	0
CPF	0.904718650058129	0.72851184723222	0	-1.24433612105395	-1.19923500941806	1.22673636881344	0
G1/S	0	0	0	0	0	0	0
S	0	0	0	0	0	0	0
G2	0	0	0	-1.06999448421479	-2.02797465007281	0	0
G2/M	0	0	0	-1.96451112615497	-1.87728144501044	0	0
M/G1	0	0	-0.855310584915395	0	0	1.12618420743529	0
Tcells	1.37402767571747	-1.21217758300905	1.36444090538941	0	0	1.32923875784581	0
ActivatedCD4	0	0	0	-1.60155558072672	-1.6363979985634	0	0
ActivatedCD8	0	0	0	0	0	0	0
Central_mCD4	0	0	0	0	0	1.24596000912742	0
Central_mCD8	0	0	0	0	0	0	0
CytotoxicCells	-0.753777001410881	0	0	0	0	0	0
Effector_mCD4	0	0	0	0	0	0	0
Effector_mCD8	1.8610482622642	2.09483909129225	0	0	1.79551708213412	1.53255848315369	0
TFH	0	0	0	0	0	0.890044884930967	0
TGD	1.79303385341687	0.762445081896271	0	0	0	-1.05032766403625	0
Th1	1.68062276304483	0.956571931993143	1.08625392467894	0	0	1.84421307535961	0
Th17	0	0	0	0	1.09726043908196	0	0
Th2	-0.988720482370117	0	0	0	0	1.39512423557226	0
Treg	1.10118314694454	0	0	1.7196551273072	1.28013717892896	1.09973969045033	0
ImmatureB	0	-1.49017326156098	0	0	0	0	0
ActivatedB	0	0	0	0	0	1.41538897225683	0
MemoryB	0	0	0	0	0	0	0
DC	1.09296312445159	0	0	0	0	1.00405998273812	0
iDC	1.11344672316531	0.807076850365107	0	0	0	0.594325951942797	0
pDC	0	0	0	0	0	0	0
mDC	0	0	0	0	0	0	0
MDSC	2.0242670946679	1.15357222171927	0.654319145186205	0.990900232228517	0	0.94780575826539	0
Monocytes	0.761582597829459	0	0	0	0	1.6059616631539	0
Neutrophils	1.46651974727164	1.00348935819732	0	0	0	0	0
Eosinophil	0	0	0	0	0	0	0
Macrophages	1.51536680348592	0	0	0	0	0	0
MastCells	1.18086900577477	0	0	0	0	0.864566086217345	0
NK	1.00034610225823	0	0	0	0	1.04862707962795	0
NK56_bright	0	0	0	0	0	0	0
NK56_dim	0	0	0	0	0	0.971204278516073	0
NKT	0	0	0	0	0	0	0

===== END =====

===== TCGA_DLBC_gsea_GO =====
APOBEC3A	APOBEC3B	APOBEC3C	APOBEC3D	APOBEC3F	APOBEC3G	APOBEC3H
GO_CELL_CYCLE	0.605858291808593	0.933433995357303	-0.800769847329283	-2.99363789958857	-3.36398160034972	0.977552474878498	-2.1583398195862
GO_IMMUNE_RESPONSE	3.93825141138302	3.54918830458051	2.57662030467557	2.53795441684194	2.3932044978931	3.12942199208809	1.9692473830809

===== END =====

===== TCGA_DLBC_random_gsea =====
APOBEC3A	APOBEC3B	APOBEC3C	APOBEC3D	APOBEC3F	APOBEC3G	APOBEC3H
BER	0	0	0	-1.36035009034245	-1.1438160862754	0	0
CR	0	0	0	0	0	0	-1.13037401648221
CS	0	0	0	0	-1.42445497733181	0	0
DR	0	0	0	0	0	0	0
FA	0	0	0	-1.27243630899379	-1.22391870702837	0	0
HR	0	-1.20317096867444	0	-1.42812341150117	-1.40582236962375	0	0
MMR	0	0	0	0	0	0	0
NER	0	0	0	0	0	0	-1.16482299622624
NHEJ	0	0	0	0	0	0	1.28013850605008
P53	0.957192170756955	0	0	0	0	0	0
TLS	0	0	0	0	0	0	0
TM	0	1.02382933101381	0	-1.09801511153353	-1.570689670189	0.553428073806224	0
UR	0	0	0	0	0	-0.835034798026111	0
CPF	0.957192170756955	0.806585809277917	0	-1.27243630899379	-1.16082450391518	0.848230218736438	0
G1/S	0	0	0	0	0	0	0
S	0	0	0	0	0	0	0
G2	0	0	0	0	-1.89502795612286	0	0
G2/M	0	0	0	-1.64605786569321	-2.03775584072814	0	0
M/G1	0	0	-0.687196361523973	0	0	1.05878381913201	0
Tcells	1.32431814311185	-1.2818397321256	1.36866662749501	0	0	1.85194818758412	0
ActivatedCD4	0	0	0	-1.71060915454392	-1.85009192930746	0	0
ActivatedCD8	0	0	0	0	0	0	0
Central_mCD4	0	0	0	0	0	1.53382417418889	0
Central_mCD8	0	1.21507132642296	0	0	0	0	0
CytotoxicCells	0.845649451671456	0	0	0	0	0	0
Effector_mCD4	0	0	0	0	0	0	0
Effector_mCD8	2.02942930578225	1.57000297065113	0	0	1.59485444046807	1.11130114066199	0
TFH	0	0	0	0	0	0.845222310159359	0
TGD	1.38941171546578	0.762328608592593	0	0	0	0.730921784230335	0
Th1	1.09775757003656	1.35237367079382	1.31211015528447	0	0	2.2175394730247	0
Th17	0	0	0	0	0	0	0
Th2	-1.32654652946917	0.990058117826113	0	0	0	1.33107730058921	0
Treg	1.23349916269984	0	0	1.53792145774814	0	1.36721089541325	0
ImmatureB	0	-1.416555372763	0	0	0	0	0
ActivatedB	0	0	0	0	0	1.68152424348368	0
MemoryB	0	0	0	0	0	0	0
DC	1.00023974237439	0	0	0	0	-1.31015812948192	0
iDC	1.02526912280117	0	0	0	0	0.59129813824978	0
pDC	0	0	1.01050280070923	0	0	0	0
mDC	0	0	0	0	0	0	0
MDSC	1.81894061610959	1.15649902237889	-1.12963785455996	0	1.09143884785348	1.2234546900489	0
Monocytes	0.976262575530792	0	0	0	0	1.28738487099006	0
Neutrophils	1.26847417750718	1.09022123614763	0	0	0	0	0
Eosinophil	0	0	0	0	0	0	0
Macrophages	1.32439615182921	0	0	0	0	0	0
MastCells	1.48757540219283	0	0	0	0	0.936871099988364	0
NK	1.17831334548045	0	0	0	0	1.47387520276899	0
NK56_bright	0	0	0	0	0	0	0
NK56_dim	0	0	0	0	0	0.818151132965643	0
NKT	0	0	0	0	0	0	0

===== END =====

===== TCGA_DLBC_random_gsea_GO =====
APOBEC3A	APOBEC3B	APOBEC3C	APOBEC3D	APOBEC3F	APOBEC3G	APOBEC3H
GO_CELL_CYCLE	0.804365502307633	0.842698306678592	0.714697114059074	-2.82440197783413	-2.95062220824039	0.588429504483435	-2.36285050079577
GO_IMMUNE_RESPONSE	4.12657437198705	3.63229953007793	2.53782547764175	2.41767618309494	2.01441893084543	3.0823364783791	2.35649869728833

===== END =====

===== TCGA_ESCA_gsea =====
APOBEC3A	APOBEC3B	APOBEC3C	APOBEC3D	APOBEC3F	APOBEC3G	APOBEC3H
BER	0	0	0	1.12407586532369	0	0	0
CR	0	1.02376503333267	0	0	0	0	0
CS	0	1.05011192757284	0	0	0	0	0
DR	0	0	0	0	0	0	0
FA	0	1.51362542720434	0	0	0	0	0
HR	0	1.00494582316111	0	0	0	0	0
MMR	0	1.28723397573446	0	0	1.56608313534356	0	0
NER	0	0.880083138400867	1.6175035671968	0	0	0	0
NHEJ	0	0	0	1.12407586532369	0	0	0
P53	0	0	0	0	0	0	0
TLS	0	0	0	0	0	0	0
TM	0	0	0	0	0	0	0
UR	0	0	0	0.580994718163288	0	0	0
CPF	0	1.1587880873964	0.898613092887111	0	0	0	0
G1/S	0	1.16489776440413	0.836629984628162	0	1.56608313534356	0	0
S	0	0	0	0	0	0	0
G2	0	1.15173566249925	0	0.902924253261803	0	0	0
G2/M	0	1.90944309168761	0	0	0	0	0
M/G1	0	0	0	-0.579189078707822	0	0	0
Tcells	0.779770158766155	-2.75763900688782	0	2.61373231351689	1.37930257791726	1.96205520390054	1.85995662513126
ActivatedCD4	0	2.18034089680513	0	0	0	0	0
ActivatedCD8	0	1.3138801362243	0	-0.712592038303235	0	0	0
Central_mCD4	-1.2615437796271	-1.44392091185271	0	-1.17612189098719	0	1.49033958060854	-0.800545449556385
Central_mCD8	0	0	0	1.60850081093086	0	1.07269796771987	1.6851875422924
CytotoxicCells	0	-1.7802939326788	0	0.82975971434538	0	-1.0595112426636	1.23713690454926
Effector_mCD4	0	0	0	0	0	0	0
Effector_mCD8	1.15326637568918	-1.80498208356713	1.01539565818227	1.34575140258831	-0.907528856374341	1.5313853243712	1.91940294993465
TFH	0	0	1.09601334607871	-0.80071165269308	0	1.48113995356775	1.05169200793025
TGD	0	0	1.41126449669812	0.870045057844175	0	1.31384290101976	1.16713905189808
Th1	0	-1.34884419277605	0	2.01015053650658	0	2.51951072846403	2.38505483945879
Th17	0	0	-1.14217622014225	0.890061314651049	-1.11700514123768	0	0.777904465555983
Th2	-1.00357223366844	-2.03606513437906	-1.0671491440427	1.25299550244327	1.01806368064956	1.20378879871268	0.664544227162639
Treg	0.980904086438997	-1.44618487263905	1.43778094861938	1.24477622086012	0	1.75961588676988	1.31419862918157
ImmatureB	0	-1.60563602526336	0	1.42991526411329	0	1.68896603317482	1.21664131837415
ActivatedB	0	-1.82145679817426	0	1.52904169331224	0	2.13005086961384	1.81942994513565
MemoryB	0	0	0	0.642807679940402	0	0	0
DC	1.15302875168193	0	1.31993005119156	0.952687079433584	0	1.30027254412628	0.961295343116098
iDC	1.784825327946	0	0	-1.05087254675219	0	1.53334314664923	0.892468017922789
pDC	0	1.39638539472948	0	0	0.992722783488775	0	0
mDC	0	0	0	0	0	0	0
MDSC	1.83331606029327	-1.82331605645441	-0.682686171801363	1.00110799090005	0.80171962341441	1.09158682716774	1.05594676795295
Monocytes	0	0	0	0	0	0.939397484253433	-0.945432736368298
Neutrophils	0	0	0	0	0	0	0
Eosinophil	0	0	0	0	0	0	0
Macrophages	0	0	0	0	0	0	1.05753357514422
MastCells	1.12775688863137	1.02352528969346	0	0	0	-0.684260832979258	0.713932300143908
NK	0	-1.50180736774055	0	1.43415259269572	0	1.27505375012746	1.21562902680564
NK56_bright	0	0	0	0	0	0	0
NK56_dim	0.893992155413662	0	0	0	0	0	0
NKT	0	0	0	0	0	0	1.20736336828488

===== END =====

===== TCGA_ESCA_gsea_GO =====
APOBEC3A	APOBEC3B	APOBEC3C	APOBEC3D	APOBEC3F	APOBEC3G	APOBEC3H
GO_CELL_CYCLE	1.09045293462894	2.78037739763443	0.730724242728223	0.963169801917954	0.646737131412152	-0.81880407700552	0.692168214368138
GO_IMMUNE_RESPONSE	1.93259446344936	-3.46257773706691	1.37575150968683	3.71290249571991	1.18518473036202	4.14989414327518	2.89872021191994

===== END =====

===== TCGA_ESCA_random_gsea =====
APOBEC3A	APOBEC3B	APOBEC3C	APOBEC3D	APOBEC3F	APOBEC3G	APOBEC3H
BER	0	0	0	0.933402280500567	0	0	0
CR	0	1.07053025808544	0	0	1.1547871080186	0	0
CS	0	0	0	0	0	0	0
DR	0	0	0	0	0	0	0
FA	0	1.10214610829131	0	0	0	0	0
HR	0	0	0	0	0	0	0
MMR	0	1.54128460610347	0	0	1.58387259204546	0	0
NER	0	1.12671336730395	1.49821038801985	0	0	0	0
NHEJ	0	0	0	1.09856437498267	0	0	0
P53	0	0	0	0	0	0	0
TLS	0	0.686952641181865	0	0	0	0	0
TM	0	0	0	0	0	0	0
UR	0	0	0	0	0	0	0
CPF	0	1.15100458321526	0.885824012688543	0	0	0	0
G1/S	0	1.35142782048181	0.920003717358197	0	1.50239652947061	0	0
S	0	0	0	0	0	0	0
G2	0	1.09842681204207	0	1.04224268863299	0	0	0
G2/M	0	1.78644176856787	0	0	0	0	0
M/G1	0	0	0	0	0	0	0
Tcells	0.677330452802817	-2.53489084923094	0	2.65317575863404	0.987760543766535	1.96905858365076	2.1010852696711
ActivatedCD4	0	1.52569124754694	0	0	0	0	0
ActivatedCD8	0	1.70614408196064	0	-0.683343771940967	0	0	0
Central_mCD4	0	-1.1219215885314	0	0	0	1.16243525015095	-0.854026454081102
Central_mCD8	0	0	0	1.76248007063071	0	1.56672869100312	1.69409733886775
CytotoxicCells	0	-1.78845065035263	0	0.715498756803153	0	-1.02054909209293	1.25474647904916
Effector_mCD4	0	0	0	0	0	0	0
Effector_mCD8	1.10039886627224	-1.86961399665957	0.997405792432642	1.70107509838538	-0.948228821773654	1.71732430355853	2.03704424067685
TFH	0	0	1.07950900581658	0	0	1.54888313916389	0.998310959127484
TGD	0	-1.08729770772552	1.45548575718278	0.708881566536492	0	1.43723370077507	1.40418054911348
Th1	0	-1.49451547402153	0	1.91585630839684	0	2.74229161405517	2.40070118493249
Th17	0	0	-1.26178324489787	0.957090779107798	-1.39410113725018	-0.915146973169646	0.809550694692896
Th2	-0.797195856667483	-1.88366908775567	-1.0522065350609	1.63595307487063	1.0357972073641	1.19204211526595	0.825459857789161
Treg	-0.847185035798448	-1.09431253164633	1.47542391824008	1.67617729059308	0	1.85916478048293	1.21526174006647
ImmatureB	0	-1.55027608649897	0	1.10993992295366	0	1.28876069743805	1.43387289966383
ActivatedB	0	-1.60215370760757	0	1.34735879334802	0	2.06271629358208	1.9012452359233
MemoryB	0	0	0	0	0	0	0
DC	1.3451210400732	0	1.13362687154354	1.1099079655003	0	1.38186415926171	1.16451388805906
iDC	1.78395485456516	1.24837078955892	0	0.980966493426231	0	1.50471545766085	0.674371223104538
pDC	0	1.35646993614084	0	0	0.844491831082828	0	0
mDC	0	0	0	0	0	0	0
MDSC	1.98945463515519	-1.68616589141492	0.626717596052626	1.22281516935573	0	0.866193570134375	1.69750979092992
Monocytes	0	0	0	0	0	1.11522468876136	0.809807909660952
Neutrophils	0	0	0	0	0	0	0
Eosinophil	0	0	0	0	0	0	0
Macrophages	0	0	0	0	0	0	0.990508848180339
MastCells	0.931726867001058	0.926050442032835	0	0	0	0	0.821392724425847
NK	0	-1.6449762094299	0	1.48914758924755	0	1.52715216613452	1.08002235852726
NK56_bright	0	0	0	0	0	0	0
NK56_dim	-0.497260781881697	0	0	0	-0.984433861800796	0	0
NKT	0	0	0	0	0	0	0.974481014585628

===== END =====

===== TCGA_ESCA_random_gsea_GO =====
APOBEC3A	APOBEC3B	APOBEC3C	APOBEC3D	APOBEC3F	APOBEC3G	APOBEC3H
GO_CELL_CYCLE	1.15358580304676	2.4753216038405	0.702494208243099	0.793693675325963	0.737109493646225	-1.48151264888902	-1.12118990066605
GO_IMMUNE_RESPONSE	1.98030621631947	-3.46892768271388	1.12200456439993	4.0224151320483	1.31080011980344	4.92448413378426	3.19540345154393

===== END =====

===== TCGA_GBMLGG_gsea =====
APOBEC3A	APOBEC3B	APOBEC3C	APOBEC3D	APOBEC3F	APOBEC3G	APOBEC3H
BER	0	1.63435026122499	0	0	0	0	0
CR	0	0	0	0	0	0	0
CS	0	1.32949736275815	0	0	0	0	0
DR	0	0	0	0	0	0	0
FA	0	0	0	0	0	0	0
HR	0	0.80193316868858	0	0	0	0	0
MMR	0	1.85462708722106	0	0	0	0	0
NER	0	1.56634308402608	0	0	0	0	0
NHEJ	0	0	0	0	0	0	0
P53	0	0	0	0	0	0	0
TLS	0	1.0224775211757	0	0	0	0	0
TM	0	0	0	0	0	0	0
UR	0	0	0	0	0	0	0
CPF	0	1.83049735684114	0	0	0	0	0
G1/S	0	1.90090110133503	0	0	0	0	0
S	0	0	0	0	0	0	0
G2	0	1.75288020086781	0	0	0	0	0
G2/M	0	3.39095356837441	0	0	0	0	0
M/G1	0	1.456519403786	0	0	0	0	0
Tcells	1.53350068072129	0	-0.816490781025776	0.705093520642394	0	-0.542031027091138	1.90470333671802
ActivatedCD4	0	2.90864018896097	0	0	0	0	0
ActivatedCD8	0	1.54548168033656	0	0	0	0	0
Central_mCD4	0	0	0	0	0	0	0
Central_mCD8	0	0	0	0	0	0	0
CytotoxicCells	0	0	0	0	0	1.42225999045571	0.968362866973645
Effector_mCD4	0	0	0	0	0	0	0
Effector_mCD8	0	0	1.34717060500066	-0.969445586187938	-0.845775374599836	0.988202372752084	1.60302671609831
TFH	0	0	0	0	0	0	0
TGD	1.679109708074	0	1.03816081178731	0	-1.05465434565169	0.946935286633956	1.91067521888692
Th1	1.51263672588155	0	1.24782991034764	-0.599267757616217	0.752756485699301	1.67241568646409	1.71276531482756
Th17	0	0	0	0	0	0	0
Th2	0	0	0	0	0	0	0
Treg	0	0	-0.781552902072135	0	0	0	0.982948018365873
ImmatureB	0	0	1.30574191306261	0	1.20441037711888	1.58438289092216	1.67457225062293
ActivatedB	0	0	0	0	0	-0.787230451050649	1.35957281025322
MemoryB	0	1.22983310239315	0	0	0	0	0
DC	0	0	-0.873011220399725	0	0	-0.91830320554621	0.877411658473358
iDC	0	0	1.22255558735162	0	0	-0.606673008149124	1.17333885075206
pDC	0	0	0	0	0	0	0
mDC	0	0	0	0	0	0	0
MDSC	1.77481026138392	0	-1.18774143944598	0	0	-0.864328198129625	1.60542629060969
Monocytes	0	0	0	0	0	-1.25064150850579	0
Neutrophils	1.72260995957851	0	0	0	0	0	0
Eosinophil	0	0	-0.714657984751394	0	0	-0.902787214507625	0.704003310451233
Macrophages	0	0	0	0	0	0	-0.99622580025925
MastCells	0	0	0.724441797350204	0.817267489835502	0	1.44436765870113	1.16448346319921
NK	0	0	0	0	0	0	1.55661707010184
NK56_bright	0	0	0	0	0	0	0
NK56_dim	0	0	0	0	0	0	0
NKT	0	0	0	0	0	0	0

===== END =====

===== TCGA_GBMLGG_gsea_GO =====
APOBEC3A	APOBEC3B	APOBEC3C	APOBEC3D	APOBEC3F	APOBEC3G	APOBEC3H
GO_CELL_CYCLE	0.954163490853375	6.14341156574351	-0.761916000498031	-1.94401096954055	-1.61416230002262	-1.92944346522444	-1.29479716378598
GO_IMMUNE_RESPONSE	4.2885468679186	-1.03344316260032	1.79202197616106	1.12547691929047	1.93192362724823	2.17048681825884	4.07892298392172

===== END =====

===== TCGA_GBMLGG_random_gsea =====
APOBEC3A	APOBEC3B	APOBEC3C	APOBEC3D	APOBEC3F	APOBEC3G	APOBEC3H
BER	0	1.37609593283554	0	0	0	0	0
CR	0	0	0	0	0	0	0
CS	0	1.17692415308303	0	0	0	0	0
DR	0	0	0	0	0	0	0
FA	0	0	0	0	0	0	0
HR	0	0.586631832477786	0	0	0	0	0
MMR	0	1.57928761188293	0	0	0	0	0
NER	0	1.47538711110116	0	0	0	0	0
NHEJ	0	0	0	0	0	0	0
P53	0	0	0	0	0	0	0
TLS	0	0.944032713727768	0	0	0	0	0
TM	0	0	0	0	0	0	0
UR	0	0	0	0	0	0	0
CPF	0	1.7201593610353	0	0	0	0	0
G1/S	0	1.99026702929704	0	0	0	0	0
S	0	0	0	0	0	0	0
G2	0	1.80610907955268	0	0	0	0	0
G2/M	0	3.27197123171552	0	0	0	0	0
M/G1	0	1.33082961925542	0	0	0	0	0
Tcells	1.6936036848761	0	0.808350595895813	0.651941825344599	0	-0.529780027200016	1.90264626860444
ActivatedCD4	0	2.77773630752465	0	0	0	0	0
ActivatedCD8	0	1.96455800937706	0	0	0	0	0
Central_mCD4	0	0	0	0	0	0	0
Central_mCD8	0	0	0	0	0	0	0
CytotoxicCells	0	0	0	0	0	1.41879105263109	1.10037916411489
Effector_mCD4	0	0	0	0	0	0	0
Effector_mCD8	0	0	1.5738177129552	-0.869124910020574	-0.712534808614744	1.08595746470404	1.58317215556776
TFH	0	0	0	0	0	0	0
TGD	1.75578866747468	0	1.03972921996734	0	-1.05832456388057	0.933084940175094	1.89097820016128
Th1	0	0	1.11898117625559	-0.659579875093231	0.726315299755413	1.46128342446151	1.7061691787517
Th17	0	0	0	0	0	0	0
Th2	0	0	0	0	0	0	0
Treg	0	0	-0.76531049439256	0	0	0	0.829288499086166
ImmatureB	0	0	1.37019562580589	0	1.12248728144018	1.54708598824135	1.59715228189491
ActivatedB	0	0	0	0	0	-0.95594715344538	1.51308004559454
MemoryB	0	1.12823421884538	0	0	0	0	0
DC	0	0	-0.854300086763788	0	0	-0.821477439191499	1.33559095115983
iDC	0	0	-1.17012258026584	0	0	-0.542977983156976	1.19592130920847
pDC	0	0	0	0	0	0	0
mDC	0	0	0	0	0	0	0
MDSC	1.85727934189519	0	-1.42878125590355	0	0	-0.873047166998019	1.41801487183165
Monocytes	0	0	0	0	0	-1.02477534849345	0.858587152281371
Neutrophils	1.79638493724288	0	0	0	0	0	0
Eosinophil	0	0	-0.727376326996765	0	0	-0.925356844535128	0.924104831999394
Macrophages	0	0	0	0	0	0	0
MastCells	0	0	0.525290317804247	0.856837827595758	0	1.39615076987634	0.947134759482621
NK	0	0	0	0	0	0	1.36126976299787
NK56_bright	0	0	0	0	0	0	0
NK56_dim	0	0	0	0	0	0	0
NKT	0	0	0	0	0	0	0

===== END =====

===== TCGA_GBMLGG_random_gsea_GO =====
APOBEC3A	APOBEC3B	APOBEC3C	APOBEC3D	APOBEC3F	APOBEC3G	APOBEC3H
GO_CELL_CYCLE	1.00230552220082	5.88706950031533	-0.757715997276047	-1.79696273792074	-1.7912521180238	-2.22635724854489	-1.01013121059042
GO_IMMUNE_RESPONSE	4.00900378681286	-0.806624892036041	2.0623183607688	1.34177264292878	2.30153145034014	1.87155521285445	4.20508887387054

===== END =====

===== TCGA_HNSC_gsea =====
APOBEC3A	APOBEC3B	APOBEC3C	APOBEC3D	APOBEC3F	APOBEC3G	APOBEC3H
BER	0	1.80857852505534	0	0	0	-1.62328889068852	0
CR	0	1.46202759456785	0.885902482120212	0	0	0	0
CS	0	2.12015454787231	0.968130654190875	0	0	0	0
DR	0	0	0	0	0	0	0
FA	0	1.62097105939755	0.758987583495602	0	0	0	0
HR	0	1.49510799637215	0	0	0	0	0
MMR	0	1.77780997961933	0	0	0	0	0
NER	0	1.81942001255107	-1.09217813578626	0	0	0	0
NHEJ	0	0.718310452403233	0	0	0	0	0
P53	0	0.922817764060313	0.87037550085503	0	0	0	0
TLS	0	1.79890065336526	-1.09482275705895	0	0	0	0
TM	0	0	0	0	0	0	0
UR	0	0	0.897597374927183	0	1.06467718702471	0	0
CPF	0	2.75764202613299	0	0	0	-1.3689104460423	0
G1/S	0	3.19820549233149	0.67984285938737	-1.29894386030313	0	0	0
S	0	1.52835776899059	0	0	0	0	0
G2	0	1.90656045890299	0	-1.55132332692174	0	0	0
G2/M	0	2.43947938546594	-0.887848097047209	0	0	0	0
M/G1	0	0	0	0	0	0	0
Tcells	0.849527807961071	0	2.03407522660512	2.57495539815062	2.82221332869928	2.74188383296584	2.07341524994068
ActivatedCD4	0	2.47667347127487	0.804624143705305	0	0	0	0
ActivatedCD8	0	1.40806895831008	0	0	0	0	0
Central_mCD4	-0.923281746421654	0	1.12425462588934	0.698869797395677	1.04900613390626	-0.659207474737693	0.623912754577425
Central_mCD8	0	0	1.6006967632868	1.19610980496531	1.50076267250823	1.23886581084156	1.46421664257895
CytotoxicCells	0	0	0.941717755023475	1.13080489711643	1.06425331608513	1.08715815205354	0.625378013267241
Effector_mCD4	0	1.21881695501781	0	0	0	0	0
Effector_mCD8	0.97635753368098	0	1.17516662403004	1.78317813575826	2.12015989413409	1.93587773577754	1.7926442031627
TFH	0	0	0.929130065422574	1.04851188337249	-0.575025333021981	0.624504969581955	1.14434397095235
TGD	0.520027466452935	0	1.17224403484339	-1.49812877756788	1.4391331636831	1.0623177842985	-1.23526877571725
Th1	0.804137847144437	0	1.9540362224294	1.88378783055176	2.30537193087276	2.05912709011059	1.87784979314019
Th17	0.805023942297991	0	0	0	0	0	0
Th2	0	0	1.0137066731699	1.56120559033839	1.71059878920217	1.51407531184999	1.36342018003588
Treg	-0.619292907737751	0	1.15055690725917	1.15390045637623	1.24706942598855	1.48801521312537	0.703805868854428
ImmatureB	-0.740190726379782	0	1.46568714039096	1.1608146946553	1.02858643492218	0.827955847030308	1.22935392308838
ActivatedB	0	0	1.33745592481055	1.80864903255355	1.45926383487965	2.02875195516478	1.71569251822218
MemoryB	0	0.748978219523416	0	-0.72703809649765	0	0	0.593200188444967
DC	0	1.29343840124339	1.26701677335693	1.18280424477136	1.29703046136664	0.657717638885442	0.823468534176774
iDC	0.984410716004469	0	0	0.99278312216853	-0.803089775595636	1.24512746336731	0.914688712987241
pDC	-1.33508961416911	0	0	0	0	0	0
mDC	0	0	0	0	0	0	0
MDSC	1.81340363667329	0	1.24731384988262	1.18560428129882	1.99461879207957	1.56745253534159	1.39947460555748
Monocytes	0	0	1.18757360247414	-0.871483221094207	0.956535562676307	1.25407063043274	0.848053349915076
Neutrophils	0	0	0	0	0	0	0
Eosinophil	0	0	0	0	0	-0.757269608448932	-0.767947969684711
Macrophages	0	0	0	-0.657575857978766	0	0.485437384550944	0
MastCells	0.992494350062167	-2.06669994288977	0	0.928709717305718	0.751833803067206	0.899135571500444	1.39675417801032
NK	0	0	0.979526501295921	0.696245029323872	0.805051219044337	0.914306716627476	1.05666597065832
NK56_bright	0	0	0	-1.40776803398271	0	-1.41820018387034	0
NK56_dim	-0.727299457335091	0	0	0	0	0	0
NKT	0	0	0	0.614006348675167	0	0.703511734621245	0.765282566177319

===== END =====

===== TCGA_HNSC_gsea_GO =====
APOBEC3A	APOBEC3B	APOBEC3C	APOBEC3D	APOBEC3F	APOBEC3G	APOBEC3H
GO_CELL_CYCLE	-1.04760919780858	4.28132063396916	1.39882339640809	0.468633237444664	-0.532695951287361	0.586038794381559	-0.68564409900466
GO_IMMUNE_RESPONSE	1.85580574016553	-0.811841078231062	3.87782113881705	2.49121522461206	4.39525274808662	2.81171143502041	2.39341168844307

===== END =====

===== TCGA_HNSC_random_gsea =====
APOBEC3A	APOBEC3B	APOBEC3C	APOBEC3D	APOBEC3F	APOBEC3G	APOBEC3H
BER	0	1.50116354148529	0	0	0	-1.81806340037109	0
CR	0	1.36078263167114	-0.909398620036936	0	0	0	0
CS	0	2.16856670678419	0.730429877202662	0	0	0	0
DR	0	0	0	0	0	0	0
FA	0	1.6367653051069	1.0580166100087	0	0	0	0
HR	0	1.620665974237	0	0	0	0	0
MMR	0	1.69984284640525	0	0	0	0	0
NER	0	1.77261982673788	-0.952930061511957	0	0	0	0
NHEJ	0	0.900149822867637	0	0	0	0	0
P53	0	1.48414188504448	-0.773554991109706	0	0	0	0
TLS	0	1.66774791391466	-1.03140665481294	0	0	0	0
TM	0	0	0	0	0	0	0
UR	0	0	0.570242680209917	0	1.30877071570027	0	0
CPF	0	2.55282940239742	0	0	0	-1.35892583117728	0
G1/S	0	2.90633630859897	0.934269805947107	-1.19494224180695	0	0	0
S	0	1.53531186699569	0	0	0	0	0
G2	0	1.77642365671626	0.937196784555731	0	0	0	0
G2/M	0	2.11204121929352	-1.06179500133977	0	0	0	0
M/G1	0	0	0	0	0	0	0
Tcells	-0.960469011673248	0	2.01395432057235	2.70687204901355	3.01864591279447	2.50095805376866	2.14412218973467
ActivatedCD4	0	3.03848089641924	0.832247375236972	0	0	0	0
ActivatedCD8	0	1.76992850623466	0	0	0	0	0
Central_mCD4	0.885420324824696	0	1.63793366403021	0.929320377386257	1.16172370131274	0.591916056587449	-0.647836057401805
Central_mCD8	0	0	1.33183142549907	1.29434363489585	1.43609767905851	1.08933223205007	1.34515013953213
CytotoxicCells	0	0	0.940901119672552	0.90409965149977	1.15285558145539	1.03348009461191	1.01338279122627
Effector_mCD4	0	1.01172416102203	0	0	0	0	0
Effector_mCD8	0.855230181578563	0	1.37753208075081	1.71119675399729	1.84283029848478	2.04837038167849	1.79771292509113
TFH	0	0	0.985098183645565	1.06835788529529	-0.640014445751278	0.763611269604766	1.17556355017594
TGD	-0.605397024174124	0	0.940281690673088	-1.20866162264147	1.45174882689407	-1.35965100193824	-1.46967299165855
Th1	0.699165399425173	0	1.92280150798206	1.8466945605853	2.46686994807689	2.20314526809352	1.97655910315343
Th17	0.888639669156071	0.730841172921572	0	0	0	0	0
Th2	0	0	-0.938855539468373	1.43079109137188	1.07363819629178	1.43104747012344	1.31525276329276
Treg	0	0	1.04415001696837	1.30015580908646	1.61999947584914	1.74278975590756	1.08136828550076
ImmatureB	0	0	1.47097799234225	1.15374431482868	1.09228232663706	1.01499080082467	1.38363545990272
ActivatedB	0	0	0.907481166579841	1.95883650417356	1.62065506870789	1.90792676587537	1.62877908617197
MemoryB	0	0	0	-0.643430437896048	0	0	0.647413213596232
DC	0	1.30078820702832	0.876027687620174	1.18039419124235	1.27889255734757	0.76514753393001	0.71839627822906
iDC	1.1108009579848	0	0	1.01749912714791	0.698613435871326	1.3270789447451	0.802616744864205
pDC	-1.23990761068845	0.803848617067257	0	0	0	0	0
mDC	0	0	0	0	0	0	0
MDSC	1.73444533066639	0	1.29562070168327	1.24794070203389	1.78351744678323	1.55149147935587	1.39907291346906
Monocytes	0	0	0.942918568752527	-0.837821543942508	0.970858804502457	1.20862974919625	0.813541427258034
Neutrophils	0	0	0	0	0	0	0
Eosinophil	0	0	0	0	0	-0.764811438427669	-0.793314449225814
Macrophages	0	0	0	-0.645728403745677	0	0.722825131587977	0
MastCells	0.996311722593262	-2.20389874438119	0	0.940759721199394	0.752086796681536	0.849257351401532	1.16061670945469
NK	-1.07381262322414	0	0.993259764230636	0.673006915466197	1.0627611826739	0.712043299671401	1.13124987137315
NK56_bright	0	0	0	0	0	-1.49858705036842	0
NK56_dim	-0.753949584597298	0	0	0	0	0	0
NKT	0	0	0	-0.601541133411916	0	0.785289834275771	-0.797903685236297

===== END =====

===== TCGA_HNSC_random_gsea_GO =====
APOBEC3A	APOBEC3B	APOBEC3C	APOBEC3D	APOBEC3F	APOBEC3G	APOBEC3H
GO_CELL_CYCLE	-1.15311706031151	4.22814511087564	1.58162407955771	-0.789741304834064	-0.895884854412513	0.480115855293503	-0.988021724251611
GO_IMMUNE_RESPONSE	2.1090904559124	0.951695919211041	4.19852850344578	2.31055139733399	4.65042030578609	2.53987789409511	2.26261957866737

===== END =====

===== TCGA_KIPAN_gsea =====
APOBEC3A	APOBEC3B	APOBEC3C	APOBEC3D	APOBEC3F	APOBEC3G	APOBEC3H
BER	0	1.15245958406296	-1.49100638413282	0	0	0	0
CR	0	0	0	0	0	0	0
CS	0	1.3002207781108	0	0	0	0	0
DR	0	0	0	0	0	0	0
FA	0	1.50553830639344	0	-1.14175979221345	0	0	0
HR	0	1.23251710621785	0	0	-1.39083789778776	0	0
MMR	0	0.93471039628985	0	0	0	0	0
NER	0	0.908670056665028	0	-1.63108541744778	0	0	0
NHEJ	0	-1.10137017733242	0	0	0	0	0
P53	0	0	0	0	0	0	0
TLS	0	1.12794379552285	0	0	0	0	0
TM	0	0.892071446374209	0	0	0	0	0
UR	0	0	0	0	0	0	0
CPF	0	1.40004508780788	0	0	0	0	0
G1/S	0	2.0470273699044	0	0	0	0	0
S	0	0	0	0	0	0	0
G2	0	1.51276918406809	1.33165166157304	-0.807520977162673	0	0.611929212277248	-0.876179267872869
G2/M	0	3.64469405787633	0	-0.585586403968958	0	0	0
M/G1	0	1.82897659274023	0	0	0	0	0
Tcells	1.85084702254057	0	1.96289250667413	2.10793091541922	2.35242296816308	2.25425418082483	2.40672647439858
ActivatedCD4	0	2.5765388821968	0	0	0	0	0
ActivatedCD8	0	1.39070844038367	0	0	0	0	0
Central_mCD4	0	0	0	0	0	0.726518327423607	0
Central_mCD8	0	0	1.30691539095249	1.28782803839706	0.82042061122413	1.04535629363001	1.13387231440465
CytotoxicCells	1.32172188419694	0	1.1358661586997	1.62420829850319	0.979266389880181	1.13004500493106	1.17875616274945
Effector_mCD4	0	0	0	0	0	0	0
Effector_mCD8	1.59343864288139	0	1.6774050585386	1.3560927464059	1.23984025350627	2.21976916369528	1.79958200938231
TFH	0	-0.939062993304488	0.799512127630839	1.19357589170452	0	0.846557295407465	1.05429300854095
TGD	2.2078577806026	0	1.04885288474581	1.00863392639018	0	-1.18352331184026	-1.15954859246144
Th1	-0.901788540415147	0	2.05683515113897	2.08420799051602	2.15006680890946	1.99867677674502	2.20558761139465
Th17	0	0	0	0	0	0	0
Th2	0.925205318937859	0	1.51661346017218	0.97506572671097	1.27962969497107	1.18175943590542	1.31439887588077
Treg	1.50877050341176	0	0.958162718198741	1.60687237480617	2.07603903857231	1.22859617089299	1.45967513021006
ImmatureB	0.886832748106335	0	0.997556675394646	1.00336520172305	1.00917153480015	1.31294836951598	0.753423424295261
ActivatedB	0.929468937919139	0	0.6363147052886	1.73612550022999	1.8186608869255	1.31659152910584	1.34014028979153
MemoryB	0	0.977269038831949	0	0	0	0	0
DC	1.52327960458666	0	0.966519764448713	-1.36925603226274	0	0.837672941636891	-0.937294936298327
iDC	0	0	1.04490081750487	1.0880506000406	0	0	-0.856434233840986
pDC	0	0	0	0	-1.63379439132536	0	0
mDC	0	0	0	0	0	0	0
MDSC	1.66468578911869	-0.807671463377111	1.22429380785781	1.89633529977126	1.3564658744323	-0.635290959454607	1.24832999670766
Monocytes	1.83850180548188	0	0.868839575488471	-1.11915607060587	0	0	0
Neutrophils	1.70361172736228	0	0	-0.887738292774859	0	0	0
Eosinophil	0	0	0	0	0	0	0
Macrophages	1.86152967513972	0	1.15159801721549	1.09813589729897	0	0	0
MastCells	1.00418169266809	-1.67629815259786	0	0	0	0	0
NK	0.950787032825542	0	1.47162424117998	1.11727413091935	1.33526576866547	1.67305399139769	1.56096165197678
NK56_bright	0	0	0	0	0	0	0
NK56_dim	0	0	0	0	0	0	0
NKT	0	0	0	-0.729977572070893	0	0	0

===== END =====

===== TCGA_KIPAN_gsea_GO =====
APOBEC3A	APOBEC3B	APOBEC3C	APOBEC3D	APOBEC3F	APOBEC3G	APOBEC3H
GO_CELL_CYCLE	-0.662888848334429	4.82906523866818	0.890037686156161	1.04800755179604	-0.778913099216269	0.634347209372989	0.656448547270124
GO_IMMUNE_RESPONSE	4.81162592427845	-1.69669892148419	3.12403925112778	3.25653300043666	5.32619430840379	3.3326750439319	3.33635209294155

===== END =====

===== TCGA_KIPAN_random_gsea =====
APOBEC3A	APOBEC3B	APOBEC3C	APOBEC3D	APOBEC3F	APOBEC3G	APOBEC3H
BER	0	1.10547265523256	0	0	0	0	0
CR	0	0	0	0	0	0	0
CS	0	1.58740923436548	0	0	0	0	0
DR	0	0	0	0	0	0	0
FA	0	1.40145185095475	0	-1.26004974820543	0	0	0
HR	0	1.15739145102296	0	0	-1.51449174622552	0	0
MMR	0	0.83033713797579	0	0	0	0	0
NER	-1.34409406797108	0.976393360416807	0	-1.61143617036293	0	0	0
NHEJ	0	0	0	0	0	0	0
P53	0	0	0	0	0	0	0
TLS	0	0.976393360416807	0	0	0	0	0
TM	0	0.854758818504489	0	0	0	0	0
UR	0	0	0	0	0	0	0
CPF	0	1.44597569479388	0	0	0	0	0
G1/S	0	1.84027478986476	0	0	0.982669835788513	0	0
S	0	0	0	0	0	0	0
G2	0	1.45934204444332	1.21397306625866	-0.782383830585068	0	0.761263178832194	-0.786257719443444
G2/M	0	3.4043911241942	0	-0.705518050738114	0	0	0
M/G1	0	1.775695768209	0	0	0	0	0
Tcells	1.77361947932364	0	1.70803876572259	2.08213379739023	2.32213408533993	2.07196382449055	2.28100163626951
ActivatedCD4	0	2.41449369859207	0	0	0	0	0
ActivatedCD8	0	1.23217172513539	0	0	0	0	0
Central_mCD4	0	0	0	0	0	0.630583741485781	0
Central_mCD8	0	0	1.09885484109202	1.20762915670473	0.854924117356774	0.977654900397961	1.21513215500507
CytotoxicCells	1.27956840723989	0	1.34422937090714	1.62359595880996	0.903155443260168	1.00564998207767	1.07095930893518
Effector_mCD4	0	0	0	0	0	0	0
Effector_mCD8	1.90819792179811	0	1.66911650529777	1.33757431783065	1.32863531237663	2.23004010552355	2.20723681759192
TFH	0	-0.915959437232864	0.748204653659035	1.20686050483618	0	0.739287716980477	1.2800927896104
TGD	2.15232923435476	0	0.838986415595703	0.913234815184091	0	-1.15494229856168	-1.0945087209933
Th1	-0.985996013365647	0	1.48621096277345	1.84181159590613	2.34899163410125	1.96812002588182	2.09556213201252
Th17	0	0	0	0	0	0	0
Th2	0	0	1.40292934343584	0.987964147629254	1.40128844138652	1.08827550670554	1.20156064036369
Treg	1.08396192808044	0	-0.737575329885531	1.82761300308391	1.9284251234586	1.01605257238865	1.41433654038354
ImmatureB	0	0	1.19116461764168	1.25477909903091	0	1.2021371272539	0.713787451755287
ActivatedB	1.16737828284366	0	0.946033969152074	1.73963949452157	1.60251544530877	1.41390239126359	1.26970238586447
MemoryB	0	0.946650158932381	0	0	0	0	0
DC	1.88131210871498	0	0.671912558002086	-1.26450772983243	0	0.827435799520039	0.837883104029655
iDC	0	0	0.896077090290011	1.20050413041074	0	0	-0.770764956498746
pDC	0.884935160147211	0	0	0	-1.33451851180858	0	0
mDC	0	0	0	0	0	0	0
MDSC	1.77021562542735	-0.763984104597815	1.08905367077693	1.75920378328089	1.2568523335803	0.628184929019826	1.36053444207423
Monocytes	1.67870926623798	0	1.03898951375792	-1.39342322482232	0	0	0
Neutrophils	1.53399295018299	0	0	-0.878466055393761	0	0	0
Eosinophil	0	0	0	0	0	0	0
Macrophages	2.11423669016208	0	0.827669612654614	1.09957260404554	0	0	0
MastCells	0	-1.92344998649512	0	0	0	0	0
NK	0	0	1.70816920058505	1.11099814206713	1.1928040635217	1.63668899192788	1.62771163856124
NK56_bright	0	0	0	0	0	0	0
NK56_dim	0	0	0	0	0	0	0
NKT	0	0	0	-0.727479702122958	0	0	0

===== END =====

===== TCGA_KIPAN_random_gsea_GO =====
APOBEC3A	APOBEC3B	APOBEC3C	APOBEC3D	APOBEC3F	APOBEC3G	APOBEC3H
GO_CELL_CYCLE	-0.857762246653148	5.05096703534574	0.726098229890149	0.651824902462132	-0.988060273778075	0.641059215237513	0.832961856780048
GO_IMMUNE_RESPONSE	5.09039052589169	-1.49438552733312	3.10346946366639	3.24696921456181	4.95395403024539	3.33231486301628	3.61020885486769

===== END =====

===== TCGA_LAML_gsea =====
APOBEC3A	APOBEC3B	APOBEC3C	APOBEC3D	APOBEC3F	APOBEC3G	APOBEC3H
BER	0	1.34996092515388	1.57769520370496	0	0	0	0
CR	0	-1.07180473031826	0	0	0	0	0
CS	0	1.52120832168563	0	0	0	0	0
DR	0	0	0	0	0	0	0
FA	0	1.35812770175469	0	0	0	0	0
HR	0	1.14793665021168	0.614422822561028	0	0	0	0
MMR	0	1.79413179904475	0	0	0	0	0
NER	0	1.66379808487634	1.74448757399778	-1.10992772711055	0	0	1.56813549856558
NHEJ	0	-0.766950091455283	0.462844256188955	0	0	0	0
P53	0	0.874919965214054	0	0	0	0	1.62190014423068
TLS	0	1.46741895672284	-1.35178488080936	0	0	0	0
TM	0	1.27688847714834	-0.506438474230577	0	0	-0.874811316079287	0
UR	0	0	1.12692514550354	0	0	0	0
CPF	-0.839192165662814	1.90417887091515	0	0	0	0	0.660314332790055
G1/S	0	2.38578338603184	0	-0.844717723556008	-1.01631225741959	0	0
S	0	0.810297156661229	0	0	0	0	0
G2	0	2.07895650857192	0	0	0	0	0
G2/M	0	3.03218187593804	0	0	0	0	0
M/G1	0	1.81918391983304	0	0	0	1.209676306254	0
Tcells	1.19695022783944	0	1.72189414114362	1.30150662236572	0	1.75970738489722	0.928967572255774
ActivatedCD4	0	2.82076854783634	0	-1.41233318569456	0	0	0
ActivatedCD8	0	1.83774118644614	0	-1.12322027474062	0	0	0
Central_mCD4	-1.36576878841738	0	0	0	0	1.12680880324971	0
Central_mCD8	0	0	0	0.780937772601213	0	1.01035091017641	0
CytotoxicCells	-0.664719384791312	0	0	0	0	1.36386276336516	0.766402357365943
Effector_mCD4	0	1.0537783866947	0	0	0	0	0
Effector_mCD8	1.44320648515975	0	0	1.04896675309749	0.995330317514581	1.59467739028493	0
TFH	0	0	0	0	0	1.18975901572176	0
TGD	2.4341514870492	0	0	0	-1.01131162597964	0	0
Th1	1.40938002511029	0	0	1.02722311464926	0	1.20333147888929	0
Th17	0	0	0	0	0	0	0
Th2	0	0	0	0	0.541265415155498	0.75390425215914	0
Treg	1.25062528245692	0	0	1.13473133039477	0	1.67915606354282	0
ImmatureB	1.67247732348128	0	0	0	0	1.18063726570593	0
ActivatedB	0	0	0	0	0	1.57298318632161	0
MemoryB	0	1.65126415631226	0	0	0	0	0
DC	-1.37373395052483	0	0	0	0	0.657662445976522	0
iDC	0	0	0	0	0	-1.4481327795382	0
pDC	0	0	-1.29529237832777	-1.3990406380645	-1.16613783582017	0	0
mDC	0	0	0	0	0	0	0
MDSC	1.67037447052764	0	0	0	0	1.13847094831215	-1.09978565993895
Monocytes	0.886429813216247	0	0	0	-1.24519802807917	0	0
Neutrophils	2.02620940143461	0	0	0	0	0	0
Eosinophil	0	0	0	-1.40568691187953	-1.50779644338714	-1.92867908306209	0
Macrophages	1.45113535820367	0	0	0	0.779543081417657	0	0
MastCells	0.740555195491168	0	0	0	0	-2.27482175686264	-1.36236424310776
NK	1.40678744044074	0	-0.887739324710624	0	0	0.681433377758806	0
NK56_bright	0	0	0	0	0	0	0
NK56_dim	0	0	0	0	0	0	0
NKT	0	0	0	0	0	0	0

===== END =====

===== TCGA_LAML_gsea_GO =====
APOBEC3A	APOBEC3B	APOBEC3C	APOBEC3D	APOBEC3F	APOBEC3G	APOBEC3H
GO_CELL_CYCLE	-1.28908255114994	5.01671948877221	1.15189815891467	-1.68444993364844	-2.06856278335959	-0.959471775021061	1.70626520800623
GO_IMMUNE_RESPONSE	2.77084629964991	-1.0922070343653	2.19952980189436	2.11422371693022	0.901602052044397	3.74458237810415	1.08229591076919

===== END =====

===== TCGA_LAML_random_gsea =====
APOBEC3A	APOBEC3B	APOBEC3C	APOBEC3D	APOBEC3F	APOBEC3G	APOBEC3H
BER	0	1.04433606338111	1.62083742657347	-1.14765665176085	0	0	0
CR	0	-0.820725274432258	0	0	0	0	0
CS	0	1.80134752476145	0	0	0	0	0
DR	0	0	0	0	0	0	0
FA	0	1.25657775251534	0	0	0	0	0
HR	0	1.39916502455979	0.599891447527939	0	0	-1.27215473615311	0.53227727842246
MMR	0	1.64991890502514	0	0	0	0	0
NER	0	1.63471269440685	1.46451414913031	-1.33330837276497	-1.0654536956885	0	1.55275799969107
NHEJ	0	0.916972694046096	0	0	0	0	0
P53	0	0.910469341606053	0	0	0	0	1.46376251566176
TLS	0	1.14037926839184	-1.34399216584165	0	0	0	0
TM	0	1.24214031604826	-0.798003947172414	0	0	0	0
UR	0	0	0.758704463090625	-1.16391241170081	0	0	0
CPF	-0.868011437182461	1.83989099180341	0	0	0	0	0.864505368316219
G1/S	0	2.32649789398081	0	-0.763462092441965	-1.0273327981064	0	0
S	0	0.854382033214938	0	0	0	0	0
G2	0	1.97774060582118	0	0	0	0	0
G2/M	0	3.17391806842018	0	-1.20488773629469	-1.00813498421159	0	0
M/G1	0	1.88018751628389	0	0	0	1.07684462745318	0
Tcells	1.15373081512179	0	1.46471478086519	1.58672981770512	0	2.20529974547569	0.97180927348343
ActivatedCD4	0	3.00732067596263	0	-1.24265851172713	-1.00813498421159	0	0
ActivatedCD8	0	1.56026640854343	0	0	0	0	0
Central_mCD4	-1.61659859798336	0	0	0	0	0.989632519469464	0
Central_mCD8	0	0	0	0.978871754801373	0	1.12964483733653	0
CytotoxicCells	-0.630401778325258	0	0	0	0	1.54326514213969	0
Effector_mCD4	0	1.16660978595512	0	-1.03711748416916	0	0	0
Effector_mCD8	1.36586446242022	0	0.994779368442012	1.46958293726459	1.00656613891047	1.55620774200181	0
TFH	0	0	0	1.06893240191198	0	0.941901047469329	0
TGD	2.03250388709661	0	0	0	0	0	0
Th1	1.05061871648757	0	0.929484969741185	1.12152382054403	0	1.38786672308165	0
Th17	0	0	0	0	0	0	0
Th2	0	0	0	0	0.740525868990207	-0.66584745823879	0
Treg	1.26533614313738	0	0	1.4741694617413	0	1.38408722859756	0
ImmatureB	1.60760652630329	0	0	0	0	-0.965735483889798	0
ActivatedB	0	0	0	0	0	1.08134745090314	0
MemoryB	0	1.71688504417141	0	0	0	0	0
DC	-1.41648070906062	0	0	0	0	0.94773315426364	0
iDC	0	0	0	0	0	-1.07876296127814	0
pDC	0	0	0	-1.27665220961632	0	0	0
mDC	-1.441842016067	0	0	0	0	0	0
MDSC	1.90395039831649	0	1.35965983177016	0	-1.24078151902965	1.33985466523935	-1.0311611898357
Monocytes	1.15781426990767	0	0	0	-1.50714494295177	0	0
Neutrophils	1.96965315522401	0	0	0	0	0	0
Eosinophil	0	0	0	-1.29395849122045	-1.81396863379878	-1.60320927276586	0
Macrophages	1.56393934680067	0	0	0	0	0	0
MastCells	0.805569988486176	0	0	-1.10214052392898	0	-2.21530380759949	0
NK	1.35039772800835	0	0.891076499917169	0	0	0.741704207684588	0
NK56_bright	0	0	0	0	0	0	0
NK56_dim	0	0	0	0	0	0	0
NKT	0	0	0	0	0	0	0

===== END =====

===== TCGA_LAML_random_gsea_GO =====
APOBEC3A	APOBEC3B	APOBEC3C	APOBEC3D	APOBEC3F	APOBEC3G	APOBEC3H
GO_CELL_CYCLE	-1.18261824461378	4.99183327317794	1.03226966292602	-1.80789830481627	-1.91012376189055	-0.896817037924912	1.50779544822908
GO_IMMUNE_RESPONSE	2.75720468411322	-0.796863821404912	2.23852768202383	1.80451848095362	0.766987135559296	3.54475891399446	1.26045060434384

===== END =====

===== TCGA_LGG_random_gsea =====
APOBEC3A	APOBEC3B	APOBEC3C	APOBEC3D	APOBEC3F	APOBEC3G	APOBEC3H
BER	0	1.72945771644224	0	0	0	0	0
CR	0	0	0	0	0	0	0
CS	0	2.1863737850591	0	0	0	0	0
DR	0	0	0	0	0	0	0
FA	0	2.39377738959805	0	0	0	0	0
HR	0	1.97146163818227	0	0	0	0	0
MMR	0	2.02157341518872	0	0	0	0	0
NER	0	1.9485444905021	0	0	0	0	0
NHEJ	0	0	0	0	0	0	0
P53	0	0	0	0	0	0	0
TLS	0	1.67069797087624	0	0	0	0	0
TM	0	0	0	0	0	0	0
UR	0	0	0	0	0	0	0
CPF	-0.714164862622927	2.7391849497145	0	0	0	0	0
G1/S	0	2.9361851330079	0	0	0	0	0
S	0	0	0	0	0	0	0
G2	0	2.60646204945974	0	0	0	0	0
G2/M	0	4.40272582824587	0	0	0	0	0
M/G1	0	1.79070198678873	0	0	0	0	0
Tcells	2.94427803629759	0	1.57264351101256	1.12335351419291	1.28662308898854	1.28015576816623	2.78335478372885
ActivatedCD4	0	4.05418148720739	0	0	0	0	0
ActivatedCD8	0	1.86887657266215	0	0	0	0	0
Central_mCD4	0.791070108806231	0	0	-0.804562187980633	0	0	0
Central_mCD8	0	-1.00722016223612	0.640138269050528	0	0	-0.510746753691158	0
CytotoxicCells	1.40102034357438	0	0.856576886239367	1.20210538778173	1.50839698934991	1.46968468228867	1.29411602631892
Effector_mCD4	0	0	0	0	0	0	0
Effector_mCD8	1.73822881919138	-0.724877959398967	1.87891408409981	2.04759454429122	1.19691321767674	1.23856071911178	1.80642456322653
TFH	0	0	-0.558401652623252	0	0	0	0
TGD	1.76070779264285	0	2.36025109750484	1.11779783639894	1.53015717485033	2.07647777407586	2.6870353569519
Th1	2.24735661805685	0	2.37324077191623	1.66689664559416	1.72893877283747	1.51344004526213	1.99597196728047
Th17	0	0	0	0	0	0	0
Th2	1.09163883143857	0	0	0	0	0	0
Treg	0	0	1.44741166394868	0	-1.05306811891479	1.40364560397902	0
ImmatureB	0	0	1.49810368376699	1.10420277208948	1.11774911822699	1.30671995523361	1.97611237712198
ActivatedB	1.26016372016295	0	0.954820241618735	0.965000154189866	1.52596621610388	1.3615099635208	1.76767229328232
MemoryB	0	1.48974700370418	0.907737053653618	0	0.793924540094431	0.828858399049115	0
DC	1.19728129899714	0	0.990348436655712	0.935978307322928	0.969596072347357	0.70714552897959	1.52051645424944
iDC	1.21625099106472	0.637046555660523	1.07778370973163	0.839692852548403	-1.22787519807467	0.715076910941621	1.34686488817873
pDC	0	1.62682742892953	0	0	0	0	0
mDC	0	0	0	0	0	0	0
MDSC	1.91982185853133	0	1.68742380141123	1.18086360811848	1.04366883954191	1.6839833545339	2.26007924366201
Monocytes	0	0	-0.977913535103974	-0.762954969879501	-0.806264001791263	1.35559953292815	0.728957438369644
Neutrophils	0	0	-0.703172451451502	0	0	0	0
Eosinophil	0	0	0.724533474237292	1.12622463687801	-0.929335266432909	-0.756529540029534	1.19908374792833
Macrophages	1.54942285752571	0	1.21455611381807	0	1.00308399791769	0.811963453759463	1.39112805351793
MastCells	1.28783198547591	0	1.00128198129106	1.22379565008624	1.57222064436023	1.11117143133616	0
NK	0	0	1.24841973647249	0	-0.902847710339175	0.792896309846173	1.72831645580314
NK56_bright	0	0	0	0.709586620923138	0	0	0
NK56_dim	-1.15455499500204	-1.48381058803144	-0.883678309359877	-0.82204569992675	0	0	-1.49548285605779
NKT	0	0	0	0	0	0	0

===== END =====

===== TCGA_LGG_random_gsea_GO =====
APOBEC3A	APOBEC3B	APOBEC3C	APOBEC3D	APOBEC3F	APOBEC3G	APOBEC3H
GO_CELL_CYCLE	-1.10922471143281	8.23440051215804	-0.503669702549142	-1.36731387063199	-1.28007519785119	-1.21261405660198	1.09906420364566
GO_IMMUNE_RESPONSE	5.16562712597874	-0.843626090861575	3.93870014019757	3.45436167842634	3.27643777280737	3.48465153993314	6.10466063593821

===== END =====

===== TCGA_LIHC_gsea =====
APOBEC3A	APOBEC3B	APOBEC3C	APOBEC3D	APOBEC3F	APOBEC3G	APOBEC3H
BER	1.22694392938219	1.03088316786382	0	0	0	0	0
CR	0	0	0	0	0	0	0
CS	1.69413675960374	1.13932841147473	0	0	0	0	0
DR	0	0	0	0	0	0	0
FA	2.24908315858263	1.94027144671653	0	0	0	0	0
HR	1.97075943016309	1.59102465481786	0	0	0	0	0
MMR	1.65032622365253	1.30560915950383	0	0	0	0	0
NER	1.6329709156178	1.50883975604457	0	0	0.639492592834028	0	0
NHEJ	0	0.604054438241327	0	0	0	0	0
P53	0	0.789453049398733	0	0	0	0	0
TLS	1.38090581146607	1.02455020637665	0	0	0	0	0
TM	-0.726500298662412	-1.48083058160404	0	0	0	0	0
UR	0	-0.774839101539852	0	0	0	0	0
CPF	1.83987329724427	1.89090186419282	0	0	0	0	-1.00625688476623
G1/S	2.3025807042404	2.71581396367602	0	0	0	0	0
S	0	0	0	0	0	0	0
G2	1.35402026492535	1.56293532277659	0	0.846018316681505	0	-0.708391763683168	0
G2/M	2.40907844095329	3.17113174921394	0	0	0	0	0
M/G1	1.37433684011442	1.37258642549059	0	0	0	0	0
Tcells	1.03413845476499	0	2.2568402639387	1.94482665056451	1.72983772447409	1.95544864511826	2.17962119261892
ActivatedCD4	1.69637038147011	2.67563113140819	0	0	0	0	0
ActivatedCD8	2.26635866820946	2.39761967548417	0	0	0	0	0
Central_mCD4	0	0	0.634937009683393	1.14391015333687	0	1.15282890396206	1.15023526220801
Central_mCD8	0.611461666275659	0	1.29910710581923	0.842765425696642	0	0.835560154581474	1.22576095172641
CytotoxicCells	0	0	1.04756785502988	0.986191421748634	0	1.01348809767861	1.31192947850035
Effector_mCD4	1.19808166177901	1.32427319152906	0	0	0	0	0
Effector_mCD8	1.00358788551618	0	2.09440158243415	1.05756476167121	0	1.20004549982295	1.92197398190604
TFH	0	0	-0.9938586050233	-0.497990333330887	1.02688649125198	0.851041232767807	1.02662789074686
TGD	1.37214912565063	0	2.57852258405661	0.748899182739158	0.789226344105345	1.33589120735075	0.912932260959259
Th1	0.90203083192642	0	1.56724664599252	2.01447679694186	1.36314780868824	1.7679074306387	1.968981850557
Th17	0	0	0	0	0	0	0
Th2	0	-1.61011352962741	1.13606521292667	1.43351891974054	1.20528796667146	1.30604424275889	0.764742583794792
Treg	0	0	1.11204980924637	1.04870111223012	1.11079550415584	1.0392948098623	1.02606649663087
ImmatureB	0	0	1.50944368684514	1.28339311703999	0	1.46722738542413	1.25526872813253
ActivatedB	0	0	1.03881827499013	1.53115641094782	1.34653987374287	1.71779364114463	1.5971897358227
MemoryB	0.947294027793695	1.45495804595627	0	-1.01065379436247	0	-0.966686233473782	0
DC	-0.986866622480038	0	-0.804427252585371	1.25342113210382	0	-0.738104391055468	0.935627075732678
iDC	0	0	1.22613425057855	0.73157802683321	0	1.13773952040235	1.61376290518736
pDC	0	0	0	0	0	0	0
mDC	0	0	0	0	0	0	0
MDSC	-0.831686230095148	0	2.26596885183178	2.23042311346697	0	2.28870582404784	2.31768708868458
Monocytes	-0.683026857170524	0	-0.768249922141486	0.697053646487409	0	-1.09795724533008	-0.798027523852951
Neutrophils	0	0	0.993210222313104	0	0	0	0
Eosinophil	0	0	-1.34937471520913	-0.721244218507923	0	-0.750444956862477	-0.45336779550413
Macrophages	0	0	1.05706852081301	-0.632893947050676	0	0.696109109454806	0.691759638928022
MastCells	-1.68842821776643	-1.56862686114578	0.688226237025078	0.697183186155906	0	-0.940363937967112	-0.72270787313773
NK	0.614174424900291	0	1.26259484761788	-0.979400918038554	0	1.28494636293055	1.47124386676929
NK56_bright	0	0	0	0	0	0	0
NK56_dim	0	0	0	0	0	0	0
NKT	0	0	0	0	0	-1.55488156071973	-1.27075869447621

===== END =====

===== TCGA_LIHC_gsea_GO =====
APOBEC3A	APOBEC3B	APOBEC3C	APOBEC3D	APOBEC3F	APOBEC3G	APOBEC3H
GO_CELL_CYCLE	5.17155306156335	5.14256445409811	1.16142184408826	0.803666624652923	0.720469419363277	-0.708843568079502	-2.38522729954308
GO_IMMUNE_RESPONSE	1.96373866831516	-0.813308152986233	1.98580906707122	2.90606495487558	3.85265183469818	2.46655387157013	2.6509531538144

===== END =====

===== TCGA_LIHC_random_gsea =====
APOBEC3A	APOBEC3B	APOBEC3C	APOBEC3D	APOBEC3F	APOBEC3G	APOBEC3H
BER	0.861547496009198	1.18976988856712	0	0	0	0	0
CR	0	0	0	0	0	0	0
CS	1.26659097156531	1.08544751727168	0	0	0	0	0
DR	0	0	0	0	0	0	0
FA	1.49145502343388	2.0487277122722	0	0	0	0	0
HR	1.42925086309874	1.79652474043201	0	0	0	0	0
MMR	1.68022773701375	1.65525083309513	0	0	0	0	0
NER	1.5550617572123	1.65525083309513	0	0	-0.840692912647621	0	0
NHEJ	0	0	0	0	0	0	0
P53	0	0.708935442042484	0	0	0	0	0
TLS	1.13533414475064	1.20374802161184	0	0	0	0	0
TM	-0.723589200828205	-1.29128742706386	0	0	0	0	0
UR	0	-0.827275137895052	0	0	0	0	0
CPF	1.7191831521706	1.85023069840889	0	0	0	0	-1.00160554656385
G1/S	1.87347219039975	2.9639075969157	0	0	0	0	0
S	0	0	0	0	0	0	0
G2	0	1.30495526914047	0	0.630770410627071	0	-0.563965680837698	0
G2/M	1.8540561712401	2.4894461720728	0	0	0	0	0
M/G1	1.09716270524265	1.50345107384029	0	0	0	0	0
Tcells	1.12625238268319	0	1.91163191591182	1.63111706744871	1.66346282975475	1.79180233318541	2.11357699400348
ActivatedCD4	1.41653277195026	2.47937496547611	0	0	0	0	0
ActivatedCD8	1.89456205803723	2.41940228125889	0	0	0	0	0
Central_mCD4	0	0	0.645276452249784	1.08706040249563	0	1.10130990150708	1.16790550336374
Central_mCD8	1.15886545078784	0	1.26836158003047	0.817860602700894	0	0.886114473031378	1.23277863302553
CytotoxicCells	0	0	1.21740735266153	0.971178713812348	0	0.94545141669603	1.26812402374215
Effector_mCD4	1.27125442968557	1.30497582757935	0	0	0	0	0
Effector_mCD8	1.2048184602232	-1.12731442045258	2.07822993567538	1.28025221003683	1.41055758092059	1.24127798915814	1.91875662516609
TFH	0	0	-1.36221949735235	-0.749015997691441	0	0.794776615054951	0.981317050163614
TGD	1.66485472956045	0	2.45632905267206	1.01747784037452	0.824523600476025	1.24195068485243	1.11855469160641
Th1	1.01984633147524	0	1.60235506882226	2.18668297501447	1.77197069134916	1.69525460161856	1.86534398034084
Th17	0	0	0	0	0	0	0
Th2	0	-0.906555031325896	0.984572647190038	0.779095639035771	1.64568280569463	1.28883147663844	0.874621864027559
Treg	0	0	1.12395430913308	0.974993203096692	1.12071698210129	1.02461745660611	1.05985213782281
ImmatureB	0	0	1.50294308758678	1.28223481072946	0	1.35695238332062	-1.08629965410899
ActivatedB	0	0	0.968282475014334	1.43147605595582	1.2405177629466	1.50558980964785	1.63850395445533
MemoryB	0	1.32848890555375	0	-1.54709417863778	0	-1.11980142518921	0
DC	0.498510719694423	-0.673460562867773	-0.786028712087739	-1.32151125427994	0	-0.993086510131032	0.873933578757112
iDC	0	0	1.17144438703804	0.820988265092657	0	1.01315621732752	1.57218048529734
pDC	0	0	0	0	0	0	0
mDC	0	0	0	0	0	0	0
MDSC	-1.05427928808453	0	2.18920283486807	2.20412658374426	1.29418801802727	2.43340352961473	2.34292420825362
Monocytes	0.761330635904385	0	-0.739768489880586	0.979015401262646	0	-1.09327277151044	-0.731366904564552
Neutrophils	0	0	1.17491738756446	0	0	0	0
Eosinophil	0	0	-1.450737328206	0.696809693723158	-0.907974867827265	-0.871206173608779	0.666880953104146
Macrophages	1.38737413122488	0	0.876745693707329	-0.509531679579599	0	0.838530470398681	0.898272780523464
MastCells	-1.04924506194325	-1.50796604294306	-0.749176447901114	0	0	-0.798574119428001	0.55012521106762
NK	0.960549026489673	0	1.29505689752004	-0.886928600223966	0	1.10397066292895	1.48458850442531
NK56_bright	0	0	0	0	0	0	0
NK56_dim	0	0	0	0	0	0	0
NKT	0	0	0	0	0	0	0

===== END =====

===== TCGA_LIHC_random_gsea_GO =====
APOBEC3A	APOBEC3B	APOBEC3C	APOBEC3D	APOBEC3F	APOBEC3G	APOBEC3H
GO_CELL_CYCLE	4.5309635707702	4.80567678192968	1.30779892282858	-0.76808294575458	0.878562186090594	0.600552245945229	-2.08991538039874
GO_IMMUNE_RESPONSE	2.54467874314859	-0.765985018412047	1.83574228012028	2.82971728344299	3.84568875114724	2.44542016863515	2.81040474546148

===== END =====

===== TCGA_LUAD_gsea =====
APOBEC3A	APOBEC3B	APOBEC3C	APOBEC3D	APOBEC3F	APOBEC3G	APOBEC3H
BER	0	1.04482712673165	0	0	0	0	0
CR	0	0	0	0	0	0	0
CS	0	1.40515451841369	0	0	0	0	0
DR	0	0	0	0	0	0	0
FA	0	1.94343395784982	0	0	0	0	0
HR	0.925608767702655	1.88309349146764	0	0	0	0	0
MMR	0	1.87791270843019	0	0	0	0	0
NER	0	1.15569483937908	0	0	0	0	0
NHEJ	0	0	0	0	0	0	0
P53	0	0.961632182186405	0	0	0	0	0
TLS	-1.18209254189961	0.985251218240106	0	0	0	0	0
TM	0.643438789789307	0	0	0	0	0	0
UR	-1.09028759621515	0	0	0	0	0	0
CPF	1.1316518153077	1.69200899462741	0	0	0	0	0
G1/S	0.951658103268756	3.11706830900164	0	0	0	0	0
S	0	1.42572616172294	0	0	0	0	0
G2	0	1.73374457940262	0	0	0	0	0
G2/M	1.2812538761448	3.39767853840262	0	0	0	0	0
M/G1	1.07516787215966	1.40575185919537	0	0	-0.63170138525285	0	0
Tcells	2.12127622149612	0	1.43096927934944	2.23469191291528	1.8219807235416	1.88803862864438	2.01148194555397
ActivatedCD4	-1.05555906421809	3.15514451675929	0	0	0	0	0
ActivatedCD8	0	1.45056316609481	0	0	0	0	0
Central_mCD4	0	0	0	-0.892944839408707	0	-0.702980988043643	-1.14422120521551
Central_mCD8	0.649828073215905	0	-1.00493785002402	1.67484548229364	1.10472940940186	1.03141272253441	1.71244727755621
CytotoxicCells	0	0	1.01333473972685	1.61051266344586	1.02387891325051	2.10790497941233	1.44321839476476
Effector_mCD4	0	0.801638268721501	0	0	0	0	0
Effector_mCD8	1.65224633045282	0	1.85359441491376	1.48497526496613	1.51565527177269	1.68452074147986	1.41909988060406
TFH	0	0	1.07214231412508	1.17524417066434	1.10644312533199	0.998939612996066	0.802570992503969
TGD	1.3821224502308	0	2.48845972935426	-1.20588826043378	0.901943219230562	0.931737254208884	0.997207448864093
Th1	1.57310260689541	0	1.83308525709901	1.81083848004148	1.56454589253016	2.26224840818231	2.09806594554963
Th17	0	0	0	0	-1.68150330780489	0	0
Th2	0	0	0.890234160738497	1.73168889288074	-0.865311578560125	1.17843339720291	0.915986149242127
Treg	1.31238585400627	0	1.40219235283486	1.75898917037572	1.27573919425874	1.82845719780573	1.15469356138614
ImmatureB	-0.734814282802462	0	1.27794659769505	0.704664960215255	1.11907717164702	1.23499516172678	1.44975503874696
ActivatedB	0	0	0.726572821058902	1.59438782197993	1.31009009470626	1.5596994092318	1.47042392261697
MemoryB	-0.925662869057702	1.66051836692732	0	0	0	0	0
DC	1.683823042061	0	0.906363522139984	-1.16561227932465	1.07422753518139	0.782226697960442	0.893029137080123
iDC	1.40426261675437	0	0.791589665828823	0.681779758745251	0.699890632537922	1.00606902524458	1.18849774248484
pDC	0	0	1.44193829840148	0	0	0	0
mDC	0	0	0	0	0	0	0
MDSC	1.12393270277602	-1.12858358624867	1.27926966750259	1.49831638125299	1.05237204502486	1.25132717772653	1.28081584495237
Monocytes	0.892573664396198	0	0.83717259737757	-1.49941863691054	0	-0.971234221410626	0.724785012888919
Neutrophils	1.12531202922754	0	0	0	0	0	0
Eosinophil	0	0	0	0	0	-1.15103757057493	0
Macrophages	1.05645997061669	0	-0.60191746506217	-1.06031882444446	0	-1.35630022988613	0.773857521024682
MastCells	1.16335074570847	0.592516780537075	-0.989963211969469	-0.818426168655157	-1.25347174608241	-1.76065902306185	-1.34279465837353
NK	1.73046225074891	0	1.00425502616872	0.893387441316382	0.718616803308168	-0.75643988045357	1.20112081318802
NK56_bright	0	0	0	0	0	0	0
NK56_dim	0	-1.05202138316145	0.949371635767184	0.847336290484583	0.902446693971118	0	0
NKT	0.814121966972423	0	0	-1.00629813050868	0	-1.1457859624249	0.75584501297395

===== END =====

===== TCGA_LUAD_gsea_GO =====
APOBEC3A	APOBEC3B	APOBEC3C	APOBEC3D	APOBEC3F	APOBEC3G	APOBEC3H
GO_CELL_CYCLE	-1.4997798943172	5.57261097846894	1.03537548907748	1.07749629895205	0.930941225786144	0.838568442080636	0.832965929910815
GO_IMMUNE_RESPONSE	4.96285774660425	-0.818386211919377	3.43773708440933	2.56315013541703	4.27188293062846	2.92346137653947	2.46441865185192

===== END =====

===== TCGA_LUAD_random_gsea =====
APOBEC3A	APOBEC3B	APOBEC3C	APOBEC3D	APOBEC3F	APOBEC3G	APOBEC3H
BER	0	0.920030770297221	0	0	0	0	0
CR	0	0	0	0	0	0	0
CS	0	1.24902222229551	0	0	0	0	0
DR	0	0	0	0	0	0	0
FA	0	1.55198357414867	0	0	0	0	0
HR	0.868745136701874	1.80247505957401	0	0	0	0	0
MMR	0	1.86849748822141	0	0	0	0	0
NER	0	1.22693266062421	0	0	0	0	0
NHEJ	0	0	0	0	0	0	0
P53	0	0.994310377738075	0	0	0	0	0
TLS	0	-0.968314178078782	0	0	0	0	0
TM	0.692685171442002	0	0	0	0	0	0
UR	-1.1192599392202	0	0	0	0	0	0
CPF	-0.939579413860432	1.56564471023982	0	0	0	0	0
G1/S	0.943145439812203	3.12317795605759	0	0	0.69491084935389	0	0
S	0	1.43483651367116	0	0	0	0	0
G2	0	1.59737645549403	0	0	0	0	0
G2/M	-1.35415576130646	3.43442729906641	0	0	0	0	0
M/G1	1.10717554822181	1.3724431249338	0	0	0.587154485635368	0	0
Tcells	2.03740532794232	0	1.65126328624055	2.45916094948817	1.71125639483049	1.93949747454116	1.99251898522135
ActivatedCD4	-1.24951088110843	2.99069792004987	0	0	0	0	0
ActivatedCD8	0.833612061320548	1.7326432439995	0	0	0	0	0
Central_mCD4	0	0	-1.01328806140692	-0.966292486353359	0	0.860423699940185	-1.07006074900551
Central_mCD8	0	0	-0.939795710045925	1.72441258735508	1.13495939425183	1.17792650005651	1.74095803011604
CytotoxicCells	0	0	1.14566477706458	1.63894676092242	0.861521840350094	1.9456487262479	1.50506687350642
Effector_mCD4	0	0	0	0	0	0	0
Effector_mCD8	1.88526556533566	0	2.43053885967278	1.59882599396418	1.52313072319258	1.61100256475175	1.49642455981016
TFH	0	0	0.992091295334915	1.16008695892899	1.34723579972443	1.01735618030657	0.854399861959629
TGD	1.66061556159445	0	2.4902230956627	-1.07956106910861	0.904066128762444	0.945529809944005	-1.22326419057782
Th1	1.23058038582048	0	1.79065825742265	1.8974009458705	1.78063848867107	2.10638293504811	2.1462901475892
Th17	0	0	0	0	-1.75955486633269	0	0
Th2	0	0	0.81841161136405	1.44498361066254	1.10126227888261	1.19883345722651	0.936416738550857
Treg	1.35481580813751	0	1.48786493624353	1.81517812743268	1.205724445973	1.63980089263418	1.061431821308
ImmatureB	0.680304096020217	0	1.5632881256398	1.0893441365376	1.06325943513299	1.32354675224467	1.46635925079687
ActivatedB	0	0	0.9504482658675	1.65603005237768	1.50800245677687	1.63133495459274	1.62258849076236
MemoryB	-0.907723254365785	1.63127246494757	0	0	0	0	0
DC	1.81010230261613	0	0.934170822539378	-1.19107059848437	0.882936229424832	0.791743622949948	-1.107256656432
iDC	1.50433440950949	0	0.876338932533128	0.46960285078872	0.713306532909386	1.00985493336982	1.22756979169143
pDC	0	0	1.4508001738231	0	0	0	0
mDC	0	0	0	0	0	0	0
MDSC	1.13092100248975	-1.06311541270603	1.09084853733468	1.35650990841746	1.3775257944828	1.25808659202095	1.47267587538637
Monocytes	0.795383437923428	0	0.646786718789458	-1.43558026377382	0	-0.895896124434036	0.582908527913785
Neutrophils	0.801672901882979	0	0	0	0	0	0
Eosinophil	0	0	0	0	0	-1.15179969802056	0
Macrophages	1.05502142491661	0	0.920084669060607	-1.03059232271191	0	-0.858757966212054	0
MastCells	1.22326980645889	0	0.932311399429288	-0.680175344650064	-1.31438446887481	-1.74781743978847	-1.29270302387628
NK	1.38265035586001	0	0.939853747810683	0.93943298271311	0	-0.729079713745222	1.11967689417799
NK56_bright	0	0	0	0	0	0	0
NK56_dim	0	-1.07994573586233	0.944301064565506	0	0.942866503102167	0	0
NKT	0.779615862925552	0	0	-0.864592543146758	0	-1.11269339542072	-0.738691356101898

===== END =====

===== TCGA_LUAD_random_gsea_GO =====
APOBEC3A	APOBEC3B	APOBEC3C	APOBEC3D	APOBEC3F	APOBEC3G	APOBEC3H
GO_CELL_CYCLE	-1.288867348405	5.70635442857205	1.20503862509602	1.11556138944332	0.902121595498063	0.84162135734371	0.932524412447241
GO_IMMUNE_RESPONSE	5.21832180768258	-0.66308414607441	3.69086035172875	2.76151318782243	3.9240896594824	2.75843301655417	2.38196029701926

===== END =====

===== TCGA_LUSC_gsea =====
APOBEC3A	APOBEC3B	APOBEC3C	APOBEC3D	APOBEC3F	APOBEC3G	APOBEC3H
BER	0	0	0	0	0	0	0
CR	0	1.40382022800571	-1.76269398376891	0	1.08445233063896	0	0
CS	0	0	0	0	0	0	0
DR	0	0	0	0	0	0	0
FA	0	0	0	0	0	0	0
HR	0	0	0	0	-0.703193467034682	0	0
MMR	0	1.22876350892586	0	0	0	0	0
NER	0	1.40182880458487	0	0	-1.20587017207878	0	0
NHEJ	0	0.781022285125481	0	0	0.980881001074215	0	0
P53	0	0	0	0	0	0	0
TLS	-1.27670633181412	0	0	0	0	0	0
TM	0	0	0	0	0	0	0
UR	0	0	0	0	0	0	0
CPF	-1.29392034977117	1.48924106677944	0.932646875046515	0	0	0	0
G1/S	0	1.22876350892586	0.891157707385394	0	0.888511487931607	0	0
S	0	0	0	0	0	0	0
G2	0	0	0.880111785241647	0.844765750578577	0	1.30214455063335	0
G2/M	0	0	0	0	0	0	0
M/G1	0	0	0	0	0	0	0
Tcells	1.00253539820266	0	1.63929599629579	1.93097677746698	1.19029931824361	1.86065629110657	2.06171398960967
ActivatedCD4	0	0.740624580722439	0	0	0	0	0
ActivatedCD8	0	0.804894728560476	0	0	0.754038682050826	0	0
Central_mCD4	0	0	0	0.972869610964988	0	-1.10184579680742	-0.98196092767295
Central_mCD8	0	0	0	1.16390945817511	0	2.02406970671499	1.28755101836478
CytotoxicCells	0	0	0	1.35001951662091	0	1.84244577289339	1.1084270986054
Effector_mCD4	0	0	1.33167240708132	0	1.6646343275308	-1.14510621772378	0
Effector_mCD8	1.37566754595316	0	1.49237795889193	1.53805468910163	0.967951306121394	1.6837696875457	2.49001642420296
TFH	0	0	0	0.976339709594888	0	0.763612732949823	0.998929220998665
TGD	0.777864371533724	0	1.3145298083504	-1.36893953535571	0	1.2672337075929	-1.58408824807897
Th1	0	0	1.13896819266566	1.76415389032397	-0.98226510705755	1.96776790371392	1.79109203124105
Th17	0.993139022194146	0	-0.685862823895042	0	0	0	0
Th2	0	0	0	0.570663615734663	1.13596381634431	0.862955764761744	0.931771529765168
Treg	0.740828027366444	0	0	1.22760315085414	0	1.36601321851958	1.65726767471462
ImmatureB	0	0	0	0.87323906384503	0	0.930825612711197	1.38682516229301
ActivatedB	0	0	0	1.21546006799713	0	0.473759255364263	1.19944506987493
MemoryB	0	0	0	0	0	0	0
DC	0.805385660370172	0	1.45371531746986	-1.38702840899609	1.28236488098057	1.00574636910139	0.949622914152914
iDC	1.4526948287203	0	0	-0.899077926183128	0	0.492367984661833	-0.897295299491619
pDC	0	0.919047775169209	0.836811352500961	0	0	0	0
mDC	0	0	0	0	0	0	0
MDSC	1.94161285586201	0.535677671721017	0	1.28029894928809	-1.44912168466026	1.4189236536838	1.77782018325223
Monocytes	0	0	0	-1.2359044999656	0	-0.485599890321127	0.851630430652055
Neutrophils	0	0	0	-0.8464435447152	-1.60516493104526	0.607360709129335	0
Eosinophil	0	0	0	0	0	-1.50997974200852	0
Macrophages	-1.15001906973967	-0.57238727803959	0	0	0	-0.703461819195517	0
MastCells	0	0.806941851927616	1.05268272352432	0.810373707442953	-0.862476679367605	0.64013289426884	0.92779158726775
NK	0	0	0	0.523705377243861	0	0.797110620798951	1.41177003781684
NK56_bright	0	0	0	1.00861181669931	0.826295364592039	1.10242327866505	0.785130321457562
NK56_dim	1.04145389354413	0	0	0	0	0	0
NKT	0	0	0	1.81659086094301	0	1.05965589566166	1.52970924929046

===== END =====

===== TCGA_LUSC_gsea_GO =====
APOBEC3A	APOBEC3B	APOBEC3C	APOBEC3D	APOBEC3F	APOBEC3G	APOBEC3H
GO_CELL_CYCLE	-1.06178088227113	0.607515834845236	-0.779607782963873	1.47179732184288	0.821358274431095	1.36180274109389	1.55577680477369
GO_IMMUNE_RESPONSE	2.3699699144175	1.03347914095088	4.29347823519692	2.55703312106218	1.72743984403733	2.97210404771119	3.8253692846585

===== END =====

===== TCGA_LUSC_random_gsea =====
APOBEC3A	APOBEC3B	APOBEC3C	APOBEC3D	APOBEC3F	APOBEC3G	APOBEC3H
BER	0	0	0	0	0	0	0
CR	0	1.49304126298505	-1.79203455362926	0	0.841523570490903	0	0
CS	0	0	0	0	0	0	0
DR	0	0	0	0	0	0	0
FA	0	0.886604075406801	0	0	0	0	0
HR	0	0	0	0	-0.661511914865141	0	0
MMR	0	1.11712113501257	0	0	0	0	0
NER	0	1.67701531918624	0	0	0	0	0
NHEJ	0	0	0	0	0.919842612802399	0	0
P53	0	0	0	0	0	0	0
TLS	0	0	0	0	0	0	0
TM	0	0	0	0	0	0	0
UR	0	0	0	0	0	0	0
CPF	0	1.39690272345377	0.711998305824092	0	0.817413774791676	0	0
G1/S	0	1.11712113501257	0.936916731200408	0	0.888100673674343	0	0
S	0	0	0	0	0	0	0
G2	0	0	0	0.836468293822258	0	1.19083746000428	0
G2/M	0	0	0	0	0	0	0
M/G1	0	0	0	0	0	0	0
Tcells	0.97621930384973	0	1.63778941401249	1.78238370986647	0.996327995914227	2.06695541297213	2.14263616195874
ActivatedCD4	0	1.35356265154669	0	0	0	0	0
ActivatedCD8	0	0	0	0	1.03470350962875	0	0
Central_mCD4	0	0	0	0.65969459365191	0	-1.07596374268644	-0.949481373068646
Central_mCD8	0	0	0	1.31945402423549	0	1.96356604789226	1.2907532046294
CytotoxicCells	0	0	0	1.26954531525532	0	1.46637504940917	1.0403825494523
Effector_mCD4	0	0	1.29049692930617	0	1.62747482972297	-1.00492645208221	0
Effector_mCD8	1.36858548470865	0	1.59661984036152	1.45896191206616	1.06723359173856	1.65931987555315	2.22889266591855
TFH	0	0	0	0.943906891239238	0	0.798339845953579	0.861622565904367
TGD	0.713033412584144	0	1.37341292686747	-1.2984707967718	0	1.29427332007212	1.0742439092561
Th1	0	0	0	1.6107348912946	-0.756197517039968	2.02799575932168	1.87635339676856
Th17	0.894364244214498	0	-0.958914088336101	0	0	0	0
Th2	0	0	0	1.00500457190704	1.02676460802035	1.11316704000467	0.937374376239205
Treg	-0.72630885189781	0	0	1.2590418024829	0	1.49026681888529	1.72284052143715
ImmatureB	0	0	0	0.818348442154644	0	1.08510274258035	1.49263822871624
ActivatedB	0	0	0	1.35939950581358	0	0.736966548078506	1.1514951119466
MemoryB	0	0	0	0	0	0	0.582387617848042
DC	0.860656851208534	0	1.23327899045825	-1.47129556701509	1.28610206056157	1.0646659929355	0.9768669527916
iDC	1.45162049239747	0	0.965091453597499	-0.835545627993848	0	0.897099559530725	0.840991684950286
pDC	0	0.858232744993783	0.849262159556587	0	0	0	0
mDC	0	0	0	0	0	0	0
MDSC	1.94689123088192	-0.73022552381061	0	1.22875618940795	-1.8522333616224	1.22352939084336	1.66193042503273
Monocytes	0	0	0	-1.10349308700068	0	-0.78673734752721	0.8895917069449
Neutrophils	0	0	0	-0.732234209540299	-1.55802576326037	0.572429589847617	0
Eosinophil	0	0	0	0	0	-1.45533267722716	0
Macrophages	-1.09348343754357	-0.800861210008902	0	0	-1.22187636913228	-0.71899661483345	0
MastCells	0	-0.771031993329507	0	1.07959081576604	-0.877723418001134	-1.34359890158627	0.868580991407445
NK	0	0	0	0.464392280477641	0	0.660870311902179	1.44752635922779
NK56_bright	0	0	0	1.00938161135837	0.49534760303754	1.07036860802817	0.775310560645797
NK56_dim	1.08197513452386	0	0	0	0	0	0
NKT	0	0	0	1.85176753841894	0	0.823579166874638	1.44518686846356

===== END =====

===== TCGA_LUSC_random_gsea_GO =====
APOBEC3A	APOBEC3B	APOBEC3C	APOBEC3D	APOBEC3F	APOBEC3G	APOBEC3H
GO_CELL_CYCLE	-1.45693349131621	0.956965128789699	0.70653450865965	1.3928322693679	1.0325599850875	1.20980123751598	1.44920005212727
GO_IMMUNE_RESPONSE	2.45541798388739	1.07585931767473	3.75407627642138	2.56230467805853	1.78469272577218	3.0530689363724	4.24221671472879

===== END =====

===== TCGA_OV_gsea =====
APOBEC3A	APOBEC3B	APOBEC3C	APOBEC3D	APOBEC3F	APOBEC3G	APOBEC3H
BER	0	1.01457706378649	-0.551614296630399	0	-0.955362936956819	0	0
CR	0	0	0	0	0	0	0
CS	0	1.49932797761562	0	0	0	0	0
DR	0	0	0	0	0	0	0
FA	0	1.86142476775324	-1.87586546478705	0	0	0	0
HR	-1.2933633893159	1.52222923296265	-1.90867943793201	0	0	0	0
MMR	0	1.30109388918843	0	0	0	0	0
NER	0	0.66737105631959	0	0	0	0	0
NHEJ	0	-0.689335842614372	-0.583512122361653	0	0	0	0
P53	-1.02414397136817	0.740577975894112	0	0	0	0	0
TLS	0	0.899061181807301	0	0	0	0	0
TM	0	0	0	0	0	0	0
UR	0	0	0	0	0	0	0
CPF	-0.98528756053035	1.3724422453867	0	0	0	0	0
G1/S	-1.07642470178143	1.94213391209637	0	0	0	0	0
S	0	1.32706246585673	0	0	0	0	0
G2	0	2.00753778780855	-1.45475280942669	0	0	0	0
G2/M	-1.37953346257186	3.21629723059433	-2.77037721039938	0	0	0	0
M/G1	0.892131321331564	1.67001119298825	0	0.911038083060773	1.4673549213103	-0.669223779748922	0
Tcells	2.04833997797775	0	1.78537808116879	1.50279516463891	1.1463290602639	1.95380192943986	2.23812891373608
ActivatedCD4	-0.580070704650262	2.89333178264441	-2.10282877903971	0	0	0	0
ActivatedCD8	0.781348639104227	1.57924744581491	0	0	0	0	0
Central_mCD4	0.923910496063594	0	-0.730110902475424	0.773642697098038	0	-0.614332929887542	-0.816996375036626
Central_mCD8	0.812894258333696	0	1.18901456406094	1.09985672095811	0	1.25712699420837	1.3904093740879
CytotoxicCells	1.60345428885809	0	1.10600847812487	1.21278461037218	1.37643447868178	1.06879540752934	1.23639744138844
Effector_mCD4	0	1.3983326301734	0	0	0	0	0
Effector_mCD8	-1.22029010558221	0	1.76806983301483	1.50426329704916	0.935708359432279	1.86768689932496	2.50667009485091
TFH	-0.857163058503709	0	1.14458099538637	0.672470552169878	0	1.15272707274483	1.35862662457187
TGD	0.989288306805794	0	2.05212304617985	0.893513685754889	0.929592734835509	1.98463958431522	1.73831088895024
Th1	1.74257124828164	0	2.38071728909382	1.98031745354493	0.853542083080867	2.01300961188347	1.80180383216391
Th17	0	0	0	0	1.28046290035167	0	0
Th2	1.05865511978974	0	0.99852077555748	1.22139195036357	0.907848375557749	1.32626118941446	0.836440937109191
Treg	0.739408705742874	0	1.51930490571762	0.760862428776161	0	1.40119254355061	1.65937671032594
ImmatureB	1.01241470599539	0	1.25597204131633	2.03893623062121	1.19964472912632	1.32848663889093	1.13519909297612
ActivatedB	1.06104092666714	0	2.00680073895464	1.0735705669438	0	1.4885242934534	1.47598231578974
MemoryB	0	0.790643702662525	0	0	0	0	0
DC	1.66125604430204	0	0.730855195017644	0.897718135599534	-1.09588246184796	1.11997384034043	0.767340227935965
iDC	0.966888614624892	0	1.11836502454313	1.41905047074045	0	0.572797584366839	0.677582207552289
pDC	0	0	0	0	0	0	0
mDC	0	0	0	0	0	0	0
MDSC	0.881369336606106	0.897498930561261	2.15987440991547	1.43032890432268	0.898940140199375	1.82154979346958	1.12171334256679
Monocytes	0.492359367906735	0	0.942661301835562	-0.716121907653686	0	0.750790170557996	1.14464933587976
Neutrophils	1.03336272852308	0	0.828243207641771	1.04179884321773	0	-1.18891480411424	0.855649822353888
Eosinophil	0	0	0.665273519884765	-0.896713379370537	0	-0.758598942516693	-0.843640537584477
Macrophages	0.703826801500677	0	1.07270119564938	-1.18540789170179	0	1.13299698042562	1.26747515938708
MastCells	1.31321402852956	0	1.66814862453469	0.871346780279226	0	0.881795058884148	0.864187608673009
NK	1.28357325648489	0	2.12413825157543	0.921300646838957	0	1.75139957734394	1.56579361189214
NK56_bright	0	0	0	0	0	0	0
NK56_dim	0.654853502407355	-0.831525808724178	0	0	0	0	0
NKT	0.909962557242686	0	0	0.725467144531494	0	0.793668517789996	-0.49476663106458

===== END =====

===== TCGA_OV_gsea_GO =====
APOBEC3A	APOBEC3B	APOBEC3C	APOBEC3D	APOBEC3F	APOBEC3G	APOBEC3H
GO_CELL_CYCLE	-1.62558377522577	4.6909097256492	-4.40741578155529	0.570987209430723	-0.915332442898142	1.14758138281645	0.631232947472217
GO_IMMUNE_RESPONSE	3.54726134506125	0.554324927632749	3.49095125013288	3.14672324835333	3.90142667511936	2.88544310285187	2.237093825657

===== END =====

===== TCGA_OV_random_gsea =====
APOBEC3A	APOBEC3B	APOBEC3C	APOBEC3D	APOBEC3F	APOBEC3G	APOBEC3H
BER	0	1.3722469430368	-0.606226827413384	0	-0.935799945216517	0	0
CR	0	0.842218800059881	0	0	0	0	0
CS	0	1.62313963059715	0	0	0	0	0
DR	0	0	0	0	0	0	0
FA	0	2.02639604901108	-2.19904530547992	0	0	0	0
HR	0	1.63264121270316	-1.94056566038855	0	0	0	0
MMR	0	1.37245468380921	0	0	0	0	0
NER	0	1.05643204998503	0	0	-1.32760986649547	0	0
NHEJ	0	-0.805598679111486	-0.606226827413384	0	0	0	0
P53	-0.655058499420984	-0.750682652784997	0	0	0	0	0
TLS	0	0.970650992444378	0	0	0	0	0
TM	0	0	0.625621061280351	0	0	0	0
UR	0	0	0	0	0	0	0
CPF	-1.11778067348006	1.57659632103214	0	0	0	0	0
G1/S	-1.19304271383907	2.07490012046791	0	0	0	0	0
S	0	1.27086788202824	0	0	0	0	0
G2	0	2.2176612693244	-1.2531641217961	0	0	0	0
G2/M	-1.11778067348006	3.70309488116704	-3.32953843094736	0	0	0	0
M/G1	1.07439438333683	1.79209940968037	0	0.980640020231472	1.46891465918495	0.816085884264432	0
Tcells	1.75985203050575	0	2.21894543229116	1.58320690796209	1.05896915851472	2.08454512128061	2.29544614257847
ActivatedCD4	-0.763770335495105	3.18312544915509	-2.15024992148258	0	0	0	0
ActivatedCD8	-0.931019314070675	1.49606131284972	0	0	0	0	0
Central_mCD4	0.998851028258461	-1.14874354486656	-0.772265926072994	1.05751256786646	0	-0.803557971995114	0.947871757335066
Central_mCD8	0.99021630982267	0	1.0879348484029	1.28553998229625	-0.875317928010043	1.09526771930545	1.29895105837842
CytotoxicCells	1.40051452601239	0	1.10764401962002	1.15088138845978	1.02932940796188	0.830604723297376	1.33449948957487
Effector_mCD4	0	1.2187645336028	0	0	0	0	0
Effector_mCD8	-1.17459175958393	0	1.74699497181349	1.66554290920349	1.35197768833445	1.95169992911659	2.3612638671257
TFH	-0.878411257528629	0	1.05506683393581	1.10109429494771	-1.17595904006212	1.27970295987127	1.31414960766191
TGD	1.24963247086935	0	2.31483283652531	0.923356823831914	1.14036337938572	2.2311374400658	1.76983963245881
Th1	1.13121883555254	0	2.82964402124101	2.09606294514546	1.03718595864584	2.05761586380389	1.7263168779232
Th17	0	0	0	-1.26995452169016	1.15869261022351	-1.48736587751292	0
Th2	0.848775600177999	0	0.941022608061031	1.29104048059907	0.917255824912457	1.38103993218429	0.907696276910298
Treg	-0.861030684361971	0	1.6018615851971	1.10658814367942	0	1.09733655021727	1.48045954860142
ImmatureB	1.17582845321575	0	1.25239058168009	1.82621093789904	1.0035085684479	1.28454256651427	1.65511101686104
ActivatedB	1.0753480287667	0	2.05125342548607	1.02890697458042	0	1.55764486268906	1.54079808533084
MemoryB	0	1.16774316550527	0	0	0	0	0
DC	1.60734292225634	0	1.19496126656615	0.696689132901592	-1.13815894514341	1.17901228721017	0.736663211066843
iDC	0.905876601925784	0	1.27138865759068	1.37517599865288	0	0.878566986055318	-0.671256490108562
pDC	0	0	0.764644815668803	0	0	0	0
mDC	0	0	0	0	0	0	0
MDSC	0.855654063557398	1.05853323530068	2.40763198660195	1.13569452050543	0.716807329624988	1.4990651130064	1.36482879913241
Monocytes	0.763939018044705	0	0.831402259836218	-0.921776502885777	0	0.695226829621274	0.968351186783908
Neutrophils	0.872122466001608	0	1.0111955965228	1.00890680573704	0	-1.09221670887572	0.856783662179591
Eosinophil	0	0	0.957358793930153	-0.919246669216546	0	-0.844650111463539	0.946184692915698
Macrophages	0.681053751552243	0	1.18521943549744	-1.34540156807338	0	0.831820511591858	1.10445957998999
MastCells	0.986183942487804	0	1.62569931275781	1.01541623108488	-1.09880335643814	0.923668929980403	1.14606593403071
NK	1.20845499449456	0	2.00284133002889	0.737409287589866	0	1.82082652683427	1.52907342465996
NK56_bright	0	0	0	0	0	0	0
NK56_dim	0.735573862740139	0.903965046398581	0	0	0	0	0
NKT	0.864819362485821	0	0	0.631207259072276	0	1.03723681781762	0.693525020148018

===== END =====

===== TCGA_OV_random_gsea_GO =====
APOBEC3A	APOBEC3B	APOBEC3C	APOBEC3D	APOBEC3F	APOBEC3G	APOBEC3H
GO_CELL_CYCLE	-1.20658379736486	5.05404418426826	-4.98198468663857	0.59285193190197	-1.17364694219104	1.1589128180256	0.811273081162188
GO_IMMUNE_RESPONSE	3.29614272111628	-0.694025400421818	3.57420907657033	3.33203441576289	4.16896033985795	2.81634349794326	2.63840992042704

===== END =====

===== TCGA_PAAD_gsea =====
APOBEC3A	APOBEC3B	APOBEC3C	APOBEC3D	APOBEC3F	APOBEC3G	APOBEC3H
BER	0	1.55777312487309	-1.31317436411405	0.936786750473596	1.32832641372663	0	0
CR	0	0	0	0	0	0	0
CS	0	1.50676026337784	0	0	0	0	0
DR	0	0	0	0	0	0	0
FA	1.74701195275489	1.93269382175218	0	1.00951864103832	0	0	0
HR	1.48669324852725	1.52538283376125	0	0	0	0	0
MMR	1.72317358302918	1.13551232831986	0	0	0	0	0
NER	1.99594728945923	1.13551232831986	-1.70070565742583	0	0	0	0
NHEJ	0	0	1.28068826210405	0	1.34188076488711	0	0
P53	0	0.959172096954078	0	0	0	0	0
TLS	0	0.895902650361936	0	0	0	0	0
TM	0.936910969565713	0.728772574503793	0	0.810755742548216	0	0	0
UR	0	0	0	0	0	0	0
CPF	1.67971695759018	1.62012265174848	-0.892554522107054	0	0	0	0
G1/S	2.46739567402352	2.4194820578155	0	1.03279284601903	1.07757091725783	0	0
S	0	0	0	0	0	0	0
G2	0	2.00714623781395	0	0	0	0	0
G2/M	1.90100000485041	3.36758215019034	0	0	0	0	0
M/G1	1.45094590692204	2.064764903047	0	0	0	0	0
Tcells	2.00343213184617	0	2.56149102695371	2.85375346301014	1.51122173975739	2.72294546328962	2.12279801544869
ActivatedCD4	1.99610715226759	2.87544774983016	0	0	0	0	0
ActivatedCD8	1.31420754920164	1.71006744000809	0	0	0	0	0
Central_mCD4	0	0	0	1.29962935447281	0	0.747414727666064	0.764863524695167
Central_mCD8	0	0	1.42278120477291	1.637240687	0	1.11358639104165	1.48106920386715
CytotoxicCells	0	0	1.31701918000875	1.61971242279913	0	1.228777849172	-0.906259542617237
Effector_mCD4	0	1.42848130153518	0	0	0	0	0
Effector_mCD8	-0.813958870530732	0	1.08932265707281	1.88111947974503	-0.959461307845601	1.65952119642575	1.66390012363724
TFH	0	0	0	1.62919434864973	0	1.17542200247573	0.891709336707234
TGD	1.16734042424269	0	1.15764349994646	0	0	1.39132968750244	1.32688381879296
Th1	0.876138366134424	0	2.21477175315227	2.88516652736165	2.05449470372968	1.90114530894213	1.93513600547055
Th17	0	0	0	0	1.16567419980092	0	0
Th2	-0.744343906184822	0	1.32960343878163	1.33535751076826	0.793530752683583	1.23960087133124	1.51470373108796
Treg	0	0	1.32707276153553	1.23776875737356	0	1.52884209802321	1.18697365168686
ImmatureB	0	0	2.12946263654192	1.46200511181392	0	1.31597244525242	1.10112624789995
ActivatedB	0	0	1.44268894909355	1.44468485002467	0	1.92414983484739	2.04246790393775
MemoryB	0	1.33052690899254	0	0.639826864397715	0	-0.600015904932407	0
DC	1.54716919568825	0	0	0	-0.979660493273929	1.09893204175546	0.721162945798785
iDC	0	0	0	0	0	0.995325356169478	1.56818613546073
pDC	0	0	0	0	0	0	0
mDC	0	0	0	0	0	0	0
MDSC	1.33610897255032	0	1.5049365499304	1.11085684112735	0	1.38958004929882	1.17023861446747
Monocytes	0	0	1.18751817091282	0	0	-0.845662584759452	-0.9063962994344
Neutrophils	0	0	0	0	0	0	-1.13750863823859
Eosinophil	0	0	0	0	0	0	0.770174255877164
Macrophages	0	0	0	0	0	0.653084145373033	1.00214694016475
MastCells	-1.05145083251283	0	0	0	0	0.861351761741526	0.73640927009537
NK	0	0	1.0530821515642	-0.625399567564559	0	1.56369248501236	1.35837785612979
NK56_bright	0	0	0	0	0	0	0
NK56_dim	0	0	0	0	0	-1.23395569785574	0
NKT	1.00528014842591	0	0	0.982961549261699	0	-0.763548556073827	0.843185701379999

===== END =====

===== TCGA_PAAD_gsea_GO =====
APOBEC3A	APOBEC3B	APOBEC3C	APOBEC3D	APOBEC3F	APOBEC3G	APOBEC3H
GO_CELL_CYCLE	4.26369759092782	5.46065870065416	1.55250741663169	1.53880217169075	-1.61694189346408	-1.14272134807658	0.995187817948249
GO_IMMUNE_RESPONSE	2.24194501537943	0.776116411425735	5.09463806536763	4.77007903371445	2.97007644211023	2.89624037529955	2.51407978690783

===== END =====

===== TCGA_PAAD_random_gsea =====
APOBEC3A	APOBEC3B	APOBEC3C	APOBEC3D	APOBEC3F	APOBEC3G	APOBEC3H
BER	0	1.57168873753966	-1.24707443450068	1.03462274797406	1.75523717818476	0	0
CR	0	0	0	0	0	0	0
CS	0	1.75478885627063	0	0	0	0	0
DR	0	0	0	0	0	0	0
FA	1.15339946701729	2.07714131565163	0	0	0	0	0
HR	1.10799003918197	1.35585403826653	0	0	0	0	0
MMR	1.10496274399295	1.30565080255277	0	0	0	0	0
NER	1.40289635293614	1.25547173462752	-1.73624414112867	0	0	0	0
NHEJ	0	0	1.61115357793736	0	1.56508315108972	0	0
P53	0	0.979339304547229	0	0	0	0	0
TLS	0	0.973740438821388	0	0	0	0	0
TM	0	0.844257120715563	0	0.841776453232743	0	0	0
UR	0	0	0	0	0	0	0
CPF	1.40289635293614	1.5123914444695	-0.745860765072126	0	0	0	0
G1/S	1.94305071914094	2.45476150200999	0	0	1.23019636330196	0	0
S	0	0	0	0	0	0	0
G2	1.0330265407856	2.21295513338461	0	0	0	0	0
G2/M	2.38234907696677	3.45408501562723	0	0	0	0	0
M/G1	1.45914998885966	1.96761032791225	0	0	0	0	0
Tcells	1.82657281371936	0	2.77879235598913	2.73335603387522	0	2.70887925870135	2.19411503668828
ActivatedCD4	2.19846101768698	3.17873330525102	0	0	0	0	0
ActivatedCD8	1.46431512156359	1.53931751810853	0	0	0	0	0
Central_mCD4	0	0	0	1.06707544512739	0	0.620751867899444	0.9021007393185
Central_mCD8	0	0	1.33857791132403	1.37260004172892	0	1.38727789696466	1.46810139193293
CytotoxicCells	0	0	1.44523532329882	1.80840745878324	0	1.2807897590132	-1.12492987953423
Effector_mCD4	0	1.51078964387491	0	0	0	0	0
Effector_mCD8	0.798357054598031	0	1.3949568846315	1.75387711433581	0.89417743039601	1.51177880661952	1.75328837404193
TFH	0	0	0	1.66013965290966	0	1.75191111022683	1.20703851278839
TGD	1.53146184671465	0	1.39006167714419	0	0	1.44680506068515	1.44961427632956
Th1	0	0	2.34870093862155	2.46942147395307	1.36610440754946	2.17526391867996	1.87097069402838
Th17	0	0	0	0	1.22677915118168	0	0
Th2	0.82642123262848	0	1.39373908898848	1.10280705514713	-1.21175367769228	1.09430878024659	1.34546401514105
Treg	0	0	1.26185198922465	1.46565090925922	0	1.3064605659088	1.11069562903236
ImmatureB	0	0	1.77440416332099	1.69952648006992	0	1.79458715195823	0.952315821612156
ActivatedB	0	0	1.55875833963045	1.56202669559184	0	1.93533203172343	2.08348204238018
MemoryB	0	1.37086298072965	0	0.509640585082787	0	-0.717118100398034	0
DC	1.60635627092161	0	0	0	-1.32535558497593	1.22390851434103	1.08767035463317
iDC	0	0	0	0	0	0.74474164642904	1.52069944025611
pDC	0	0	0	0	0	0	0
mDC	0	0	0	0	0	0	0
MDSC	0.864376586824366	-0.596206274697903	1.12528802435482	0.903540586751529	0	1.53297324209545	1.21883987513526
Monocytes	0	0	1.1510299072649	0	0	-0.600915991144133	-1.43153265028474
Neutrophils	0	0	0	0	0	0	-1.19355626301555
Eosinophil	0	0	0	0	0	0	-0.755683551140021
Macrophages	0	0	0	0	0	0.573849566434785	0.889438756672673
MastCells	-1.30281822872709	-1.08582818743864	0	0.549777169389866	0	1.0053123861807	0.568116700515236
NK	0	0	1.07748167037896	-0.871066945268278	0	1.118314297379	1.34298231722025
NK56_bright	0	0	0	0	0	0	0
NK56_dim	0	0	0	0	0	-1.41569522138546	0
NKT	0	0	0	0.819494135353053	0	-0.78262585310308	-0.598463574276258

===== END =====

===== TCGA_PAAD_random_gsea_GO =====
APOBEC3A	APOBEC3B	APOBEC3C	APOBEC3D	APOBEC3F	APOBEC3G	APOBEC3H
GO_CELL_CYCLE	4.2174073137263	5.77257019457491	1.78072621529655	0.696729194905947	-1.14892631965545	-1.2074587609943	0.528482118870158
GO_IMMUNE_RESPONSE	2.32703272188511	1.18249896857458	5.45353982419166	5.4463730766732	2.72101563731579	3.13444073834349	2.68758913748937

===== END =====

===== TCGA_PCPG_gsea =====
APOBEC3A	APOBEC3B	APOBEC3C	APOBEC3D	APOBEC3F	APOBEC3G	APOBEC3H
BER	0	1.553296564757	0	0	0	-1.23276571549688	0
CR	0	0	0	0	0	0.967739582175072	0
CS	0	1.42685112269904	0	-0.702113201989257	1.00366372585189	1.08998998335084	0
DR	0	0	0	0	0	0	0
FA	-1.00165267236127	1.66605430321056	0	0	0	0	0
HR	0	1.64113178716885	0.97946827160583	0	0.938174573746333	0.762679522011581	0
MMR	0	1.31636907724175	0	0	-1.43355467834439	0	0
NER	0	1.43772390368877	1.07076534739239	0.61403999005461	1.25244624671653	1.03396627782733	-1.08388480208595
NHEJ	0	0	0	-1.12524102570464	-1.25614430969762	-1.1777703787899	0
P53	0	0	0	0	0	0	0
TLS	0	0.965056247290361	0	0	0	0	0
TM	0	0	0	0	0	0	0
UR	0	0	0.829483631643425	0	0	0	0
CPF	-0.840882256467581	1.7600898943743	0	-1.13969193587303	-1.79167130922975	-1.91143116165893	0
G1/S	0	2.19368567185629	0	0	0	-0.852304783469806	0
S	0	0	0	0	0	0	0
G2	-1.00244935721678	2.29849486830209	0	0	0	0	0
G2/M	-1.45186550233219	3.5798051182473	0	0	0	0	0
M/G1	0	1.32728646974096	0	0	0	0	0
Tcells	2.1905968614028	-1.56089863479419	0	0	0	0	2.05777496935328
ActivatedCD4	0	2.96338433958633	0	0	0	-1.41569269118714	0
ActivatedCD8	0	1.6888465010272	0	0	0	0	0
Central_mCD4	0.720882172151683	0	0	0	0	0	0
Central_mCD8	0.80518915725014	0	0	-1.53441958050632	0	0	0.6313201046244
CytotoxicCells	1.25763579468996	0	0	0	0	0	1.27068673499396
Effector_mCD4	0	1.47591343518453	0	0	0	0	0
Effector_mCD8	2.14079377375926	0	0	0	0	0	1.30429613257947
TFH	0	0	0	0	0	0	0.618710882236459
TGD	1.33929914739926	0	0	0	0	0	0.796349335998717
Th1	1.79834667882881	0	0	0	0	0	1.58038543505525
Th17	0.670990964375117	0	0	0	0	0	0
Th2	0	0	0	0	0	0	0
Treg	1.25076804362154	0	0	0	0	0	0.862081455027662
ImmatureB	1.21097893094366	0	0	0	0	0	1.20412774422275
ActivatedB	0.823096808501549	0	0	0	0	0	1.37475939557776
MemoryB	0	1.07375984068932	0	0	0	0	0
DC	1.48398485027437	0	0	0	0	0	0.857606977229388
iDC	1.14082025697007	0	0	0	0	0	-0.78743767672911
pDC	0	0.645712127893232	1.62886122542722	0	0	0	0
mDC	0	0	0	0	0	0	0
MDSC	1.40749470176634	0	-0.719588404646335	-0.889897525808922	-1.50842389506013	-1.24135641734703	1.30176910627457
Monocytes	1.4633614725477	0	0	-0.942893896064464	0	-0.960648611876985	0.990974696332391
Neutrophils	1.62198488734129	0	0	0	0	0	0
Eosinophil	0	0	0	0	0	0	-1.30997392712638
Macrophages	2.0097776980569	0	0	0	0	0	0
MastCells	1.06980964710671	0	0	-1.08804297526812	0	0	-0.738959651199495
NK	0.867126539590248	0	0	0	0	0	-0.833897435954574
NK56_bright	0	0	0	0	0	0	0
NK56_dim	0.723572031002996	-1.15557532474314	-1.26816091126728	0	0	0	0
NKT	0	0	0	0	0	0	0

===== END =====

===== TCGA_PCPG_gsea_GO =====
APOBEC3A	APOBEC3B	APOBEC3C	APOBEC3D	APOBEC3F	APOBEC3G	APOBEC3H
GO_CELL_CYCLE	-0.931060771529861	4.58921987256002	1.51997368864453	-1.19283289671955	-0.834333864895473	0.784893252528592	-1.44163614064116
GO_IMMUNE_RESPONSE	3.41250705202281	-2.55948920068733	1.54417011528202	1.84719443171103	0.788462022491628	1.46370060832968	4.01597347038115

===== END =====

===== TCGA_PCPG_random_gsea =====
APOBEC3A	APOBEC3B	APOBEC3C	APOBEC3D	APOBEC3F	APOBEC3G	APOBEC3H
BER	0	1.27677904053315	0	0	0	0	0
CR	0	0.685050487926759	0	1.16891022433206	0	1.1202299831422	0
CS	0	1.40202102371794	0	0	0	1.06843868708923	0
DR	0	0	0	0	0	0	0
FA	-0.730703068037874	1.64706705435371	0	0	0	0	0
HR	0	1.80799352596194	0.791044544402537	1.02485438682635	0.907807100409201	0.855791646282154	0
MMR	0	1.14578303210085	-1.17295546963014	0	-1.23998440175564	0	0
NER	0	1.26782755894615	0.752534127233958	1.2433272739468	1.21035819275363	1.04695443334156	-0.963493529060986
NHEJ	0	0	0.888282186938856	-1.21776604045115	-1.05254370589614	-1.20117029389443	-1.52681208911082
P53	0	0	0	0	0	0	0
TLS	0	0	0	0	0	0	0
TM	0	0	0	0	-1.08351949301676	0	0
UR	0	0	0.763724211861716	0	0	0	0
CPF	-0.953338397493869	1.23638836013828	-0.829651429738393	-1.21776604045115	-1.37795568975949	-2.01724129208808	0
G1/S	0	2.17722979519529	0	0	0	0	0
S	0	0	0	0	0	0	0
G2	-1.14824767834523	2.29012792542128	0	0	0	0	0
G2/M	0	3.80773995049312	0	0	0	0	0
M/G1	0	1.43389521999313	0	0	0	0	0
Tcells	2.06928068502628	-1.74910127644464	0	1.0495496732559	0	0	1.88648521598216
ActivatedCD4	0	3.08084127955189	0	0	0	-1.32494610179505	0
ActivatedCD8	0	1.67833007518999	0	0	0	0	0
Central_mCD4	0.599216128034265	0	0	0	0	0	0
Central_mCD8	1.07358454745963	0	0	-1.69709948190533	0	0	0.868652312565991
CytotoxicCells	1.47244534199466	0	0	0	0	0	1.3125648221737
Effector_mCD4	0	1.4797090539218	0	0	0	0	0
Effector_mCD8	2.37628832973405	0	0	0	0	0	1.59647193929449
TFH	0	0	0	0	0	0	0.825037970512469
TGD	1.33217458234067	0	0	0	0	0	0.948486516704305
Th1	1.70612711378809	0	0	0	0	0	1.5216840057791
Th17	0.77783122860023	0	0	0	0	0	0
Th2	0	0	0	0	0	0	-0.974952297865945
Treg	1.35140407017848	0	0	0	0	0	1.4022718840331
ImmatureB	1.37320915280329	0	0	0	0	0	1.36294818917258
ActivatedB	-0.807083179679463	0	0	0	0	0	0.902050721411556
MemoryB	0	0.875945823571212	0	0	0	0	0
DC	1.22003585039244	0	0	0	0	0	0.756542785613009
iDC	1.1180989691948	-0.932824532262189	0	0	0	0	0.895531888556967
pDC	0	0	1.664375619515	0	0	0	0
mDC	0	0	0	0	0	0	0
MDSC	1.22300563338211	0	0.695234574398885	-0.703799793849555	-1.76339434461057	0	1.37850707461279
Monocytes	1.58525801769729	0	0	-0.855062601036309	0	-1.06944685351502	1.02493703825778
Neutrophils	1.5029925194909	0	0	0	0	0	0
Eosinophil	0	0	0	-1.21344772115877	0	0	-0.721096793893303
Macrophages	2.00520750186675	0	0	0	0	0	0.821761009446856
MastCells	1.62186273872775	0	0	-1.27822251054447	0	0	0.690560415847441
NK	0.998579742826579	0	0	0	0	0	0.843888850768308
NK56_bright	0	0	0	0	0	0	0
NK56_dim	1.06224677242438	-1.43849709015516	-1.22699406850199	0	0	0	0
NKT	0	0	0	0	0	0	0

===== END =====

===== TCGA_PCPG_random_gsea_GO =====
APOBEC3A	APOBEC3B	APOBEC3C	APOBEC3D	APOBEC3F	APOBEC3G	APOBEC3H
GO_CELL_CYCLE	-1.09661056757853	4.7278155925385	1.31431690774165	-1.71504122623198	-0.590595644553826	-0.809069952362726	-1.63644193261105
GO_IMMUNE_RESPONSE	3.67381488068003	-2.65531878455642	1.27986743926883	2.19256802522036	0.911875645474743	1.07930091484961	3.89486406488987

===== END =====

===== TCGA_PRAD_gsea =====
APOBEC3A	APOBEC3B	APOBEC3C	APOBEC3D	APOBEC3F	APOBEC3G	APOBEC3H
BER	0	1.79199718192113	0	0	-1.13317234542128	0	0
CR	0	0	0	0	0	0	0
CS	0	1.8174120565653	0	0	-1.49738869971548	0	0
DR	0	0	0	0	0	0	0
FA	0	2.13993322339408	0	0	0	0	0
HR	0	1.90815548574964	0	0	0	0	0
MMR	0.996347462665212	1.79199718192113	0	0	0	0	0
NER	-1.11219082991194	1.79199718192113	0	0	-1.3521092081877	0	0
NHEJ	0	0	0	0	0	0	0
P53	-0.860565062313583	0	0	0	0	0	0
TLS	0	1.3253001178505	0	0	0	0	0
TM	0	1.18060900072488	0	0	0	0	0
UR	0	0	0	0	-0.905456148404168	0	0
CPF	1.38822480764584	1.87552515634012	0	0	-1.21086054217576	0	0
G1/S	-0.826423170485329	2.71817069719698	0	0	0	0	0
S	0	-0.81741379214846	0	0	0	0	0
G2	0	2.50774381463498	0	0	0	0	0
G2/M	1.20567536810831	4.12688841626307	0	0	-2.61502713772617	0	0
M/G1	0.800715963223616	1.91858591671008	0	0	0	0	0
Tcells	2.21392791869904	0	0	1.73647200263355	0.864833865606176	1.39488349281876	2.0145468388696
ActivatedCD4	0	3.4520365244732	0	0	-2.87646289345423	0	0
ActivatedCD8	0.989512751692565	2.02796989997113	0	0	0	0	0
Central_mCD4	0	0	0	-0.575004571480841	0	1.00541472870137	0.678533385970094
Central_mCD8	1.53943411823957	0	0	1.02087076324914	0	0.903095464173534	1.49335126480602
CytotoxicCells	1.22571057755568	0	0	2.19564980858382	0	1.63387320680644	1.34628324467493
Effector_mCD4	0.837244857370506	1.5230620508037	0	0	0	0	0
Effector_mCD8	1.22962588458987	0	1.08664727891716	1.45573204953733	-0.712325612594969	1.54968304747413	1.19126251365315
TFH	0	0	0	0	0	0	1.54138259436469
TGD	2.12869442378812	0	0	-0.876022198743875	0	0.680061518583969	0.756119922807661
Th1	1.69045728418377	0	0	1.93631991217705	-0.695726717387048	1.40755917837872	2.01728092996398
Th17	0.790594580202347	0	0.669514936365088	0	0.777613991179861	0	0
Th2	0	0	1.09146729474778	1.33775624014346	0.92273225614889	0.988124910217157	0.817718823842005
Treg	1.90135479159671	0	-1.02998901486299	0.817892016528375	0	-0.71098109997485	1.03021520674782
ImmatureB	0.602503308575037	0	0	-0.942482174546017	-0.648843776019605	0.961595575213116	0.755871077216887
ActivatedB	0	0	0	1.15966294303196	0	1.18183356298227	1.70023925262437
MemoryB	-0.592476257854523	1.3636267449556	-0.775971453765025	0.8716144415857	0	0.937845081318565	0
DC	1.5675757381927	-0.824386321100695	0.634714792937792	0.523143011981313	1.19641048601645	1.05523686514275	1.08675389007479
iDC	1.4737710515848	0	-1.20643125036363	-1.08247546101126	0	-1.05819554328212	0.890126619436548
pDC	0	0	0	0	0	0	0
mDC	0	0	0	0	0	0	0
MDSC	1.30690751709737	0	1.67950587602662	1.27378028520527	0.957128388813159	1.40184246236771	1.70822325434202
Monocytes	1.69629588858152	0	0	0	0	-1.3633085088199	-0.779319949777925
Neutrophils	0	0	0	0	0	0	0
Eosinophil	0	0	0.708073388197633	0	0	0	-1.26780672989235
Macrophages	2.19483861025352	0	0	0	0	0	0.776006165956715
MastCells	1.56494365863646	-1.25881978774122	1.20655198888589	-0.753659108531791	-0.752456633022855	1.1354768705127	0.737010140395926
NK	1.95658086438168	0	0	-1.07500854668157	0	-1.27206656499195	1.3300352581633
NK56_bright	0	0	0	0	0	-0.575257418317093	0
NK56_dim	0	0	0	0	0	0	0
NKT	0	0	0	0	0	0	0.768943697869008

===== END =====

===== TCGA_PRAD_gsea_GO =====
APOBEC3A	APOBEC3B	APOBEC3C	APOBEC3D	APOBEC3F	APOBEC3G	APOBEC3H
GO_CELL_CYCLE	1.11348436297163	5.50769693845642	0.842825683955315	-1.33615492115286	-2.64703175744095	-0.974175521762421	-0.703412909338704
GO_IMMUNE_RESPONSE	3.95746377046787	0.669767103677083	1.02608617541287	2.07845393835262	2.26068109314471	2.24578193409395	2.50245942579634

===== END =====

===== TCGA_PRAD_random_gsea =====
APOBEC3A	APOBEC3B	APOBEC3C	APOBEC3D	APOBEC3F	APOBEC3G	APOBEC3H
BER	0	1.72896027441341	0	0	-1.17640040776996	0	0
CR	0	0	0	0	0	0	0
CS	0	1.75295375866357	0	0	-1.62171093014058	0	0
DR	0	0	0	0	0	0	0
FA	0	2.2663742222415	0	0	0	0	0
HR	0	2.00754758897791	0	0	0	0	0
MMR	0	1.69045336407013	0	0	0	0	0
NER	1.23066350295762	1.69045336407013	0	0	-1.12062659514951	0	0
NHEJ	0	0	0	0	0.912127933299105	0	0
P53	0	0	0	0	0	0	0
TLS	0	1.33917067954174	0	0	0	0	0
TM	0	1.18407899168072	0	0	0	0	0
UR	0	0	0	0	0	0	0
CPF	-1.03997880029652	1.8924298412615	0	0	-1.35940552568502	0	0
G1/S	0.964545364321934	2.83545532244957	0	0	0	0	0
S	0	-0.806497818307596	0	0	0	0	0
G2	0	2.42834752357892	0	0	-1.76070708610339	0	0
G2/M	1.04946151479208	4.27407925187579	0	0	-3.21188072057729	0	0
M/G1	1.20767297898515	1.89416718797038	0	0	0	0	0
Tcells	2.31624381044725	0	0	1.8145980888117	0.812785039400213	1.45127148871333	2.21610196379922
ActivatedCD4	0	3.68283324155801	0	0	-3.29879180752872	0	0
ActivatedCD8	0.874298107973609	1.9417263565524	0	0	0	0	0
Central_mCD4	0	0	0	-0.70742732392502	0	0.958572822027872	0.880442548563635
Central_mCD8	1.36096788532382	0	0	0.909412559301804	0	0.791239402682817	1.37916900187716
CytotoxicCells	1.24183272477646	0	0	1.69879186579223	0	1.5540533295392	1.38470870099854
Effector_mCD4	0.74101378116074	1.49379657243729	0	0	-1.0130601688226	0	0
Effector_mCD8	1.82996534856343	0	1.21936206669239	1.17177728758823	-0.771541260703246	1.39719730215452	1.32500755135584
TFH	0	0	0	0	0	0	1.48209030100949
TGD	2.30241646903618	0	0	-0.86427267296211	0	0.74125268601106	1.12475697730793
Th1	1.81169904364017	0	0	1.9124911208132	0	1.70556511012216	2.02556784300178
Th17	0.78393509789723	0	0.786121676234351	0	0.67360856191684	0	0
Th2	0	0	0.90163160944603	1.39714979671507	0.992483644825929	0.909202839083766	0.955232506688983
Treg	1.57922836619378	0	-1.1546459007302	0.903502954679803	0	0.854085004410125	1.0451478904259
ImmatureB	0.745193926329718	0	0	-0.696538331447923	-0.572513101095084	0.936019378492865	0.706323282249562
ActivatedB	0	0	0	1.15680168805843	0	0.883458069579287	1.53364993152344
MemoryB	0	1.32227043046404	-0.809298637369805	1.00384344345481	0	0.901466101379825	0
DC	1.48961781564332	-0.798684110228887	0.661171541712329	-0.768740384713073	1.37541250042776	0.755253716111073	1.04224293973975
iDC	0.939488247496024	0	-1.00464658432114	-1.06985498532462	0	-0.842779259743202	0.83930064696392
pDC	0	0	0	0	0	0	0
mDC	0	0	0	0	0	0	0
MDSC	1.79188721551717	0	1.74377912454163	1.54674947274554	0.96842191894597	1.33803290647346	1.51533947043372
Monocytes	1.8043361646454	0	0	0	0	-1.42504521588625	-1.34004365033004
Neutrophils	0	0	0	0	0	0	0
Eosinophil	0	0	0.849011410333099	0	0	0	-1.25066213588525
Macrophages	2.03797593786446	0	0	0	0	0	-0.822828180904517
MastCells	1.35478230665164	-1.09028524418847	1.19160429027489	-0.753796039118955	0	1.41350587079534	0.612105084621968
NK	2.09514798816404	0	0	-1.01807733623213	0	-1.31916622985696	1.31368089081034
NK56_bright	0	0	0	0	0	-0.564743759697268	0
NK56_dim	0	0	0	0	0	0	0
NKT	0	0	0	0	0	0	-0.570679314509007

===== END =====

===== TCGA_PRAD_random_gsea_GO =====
APOBEC3A	APOBEC3B	APOBEC3C	APOBEC3D	APOBEC3F	APOBEC3G	APOBEC3H
GO_CELL_CYCLE	1.25437623217621	5.50789932558015	-0.942479944179424	-1.62447550840158	-4.50912067012349	-1.24722877917089	-1.11160041533282
GO_IMMUNE_RESPONSE	4.09577380782473	0.771419501249274	1.04045637618761	1.96577087728343	1.90385443261369	2.1718475737328	2.54844014775535

===== END =====

===== TCGA_SARC_gsea =====
APOBEC3A	APOBEC3B	APOBEC3C	APOBEC3D	APOBEC3F	APOBEC3G	APOBEC3H
BER	0	1.0771201629929	0	-1.42277585994683	0	0	0
CR	0	0	0	0	0	0	0
CS	0	1.08216231057744	0	0	-1.61278801238043	0	0
DR	0	0	0	0	0	0	0
FA	0	1.43438895483075	0	0	0	0	0
HR	0	1.74956022179487	0	0	0	0	0
MMR	0	1.44049581575158	0	0	0	0	0
NER	0	1.24045428868126	0	0	0	0	0
NHEJ	0	-0.885014813246557	0	0	0	0	0
P53	0	0	0	0	0	0	0
TLS	0	1.05898499861788	0	0	0	0	0
TM	0	1.01860304992714	0	0	0	0	0
UR	0	0	0	0	0	0	0
CPF	0	1.52894895729468	0	0	-1.8645329346497	0	0
G1/S	0	1.51659576146133	0	0	0	0	0
S	0	1.18299784595968	0	0	0	0	0
G2	0	2.14043817294329	0.859043479547869	0	-1.53026346049725	0	0
G2/M	0	3.35061878083449	-1.4938249740106	0	-2.89223806546299	0	0
M/G1	-1.31457898290056	1.88044900412197	0	0	0	-0.754931217476391	0
Tcells	1.79179976642325	0	2.08340693351776	1.89516854763641	1.17710816019947	2.02330385959454	2.66792885574845
ActivatedCD4	0	2.58956996466486	0	0	-2.59040717135625	0	0
ActivatedCD8	0	1.23714950624801	0	0	-1.32702272917717	0	0
Central_mCD4	0	0	-0.899763627116408	-0.809411631695887	0	-1.00264397320059	-0.794979703437328
Central_mCD8	1.10896754125597	0	1.25603964930428	1.41854621373874	0	1.47073700263897	0.795371956202749
CytotoxicCells	-1.10800228558762	0	1.87726924864567	1.70904870505588	1.20860918635761	1.55606086205943	1.30386334548303
Effector_mCD4	0	0.757884948288162	0	0	-1.05621803163738	0	0
Effector_mCD8	0.98047156255768	0	2.48532672640201	1.06818817523267	1.47487678120751	1.36936089065955	1.74530306023425
TFH	0	0	0.983132404255101	1.37909189660944	0	1.21871383199357	0.756234997361451
TGD	2.30458783495157	0	0.870045682476244	0.751251102793588	-0.548153660341076	0.557044793872604	0.883280890256523
Th1	1.51445934787818	0	1.98065285279243	2.42348808072116	1.03595073116367	2.05074274158806	2.3042787906216
Th17	0	0	0	0	0	0	0
Th2	0	0	1.0553288927103	1.90340102780888	0.944734943514036	1.35588054574875	1.16822335566199
Treg	1.03519274530283	0	1.55972121653645	1.25966364403638	0	1.3489238239768	0.963540141295999
ImmatureB	-0.833734685472132	0	1.17440840026538	0.974555318255483	1.31866899693206	1.52302065078897	1.51807286011802
ActivatedB	-0.817716418749354	0	1.71663882136559	1.66516113641309	0.863292275969722	1.80113193589321	1.68635608426882
MemoryB	0	1.61493711396676	0	0	-0.686523319429808	-0.90542404187528	0
DC	1.45712330899983	0	-0.680016663476146	-1.04845392097821	0	-1.05718761426666	0.903327018332555
iDC	1.46080864872273	0	-1.23438553611114	-0.798142555579928	0	-0.926005615338798	0.797191912501189
pDC	0	0	0	0	0	0	0
mDC	0	0	0	0	0	0	0
MDSC	0.922357737588156	0	1.84687073569887	0.552633608371149	0.928200189688801	-1.21550000105267	1.03949612186145
Monocytes	1.43408653929487	0	-1.17690601015226	0.657569085994781	0	-1.15610988746599	-0.874133526723296
Neutrophils	1.39532708213511	0	0	0.98900511724215	0	0	-0.692565168835015
Eosinophil	0.986260788172826	0	-0.988600805469538	0	0	0	0
Macrophages	1.93244826360727	0	0	0	0	-0.927627901212821	-0.500721355203976
MastCells	1.07735710363247	0	1.03371156331646	0.813473561133678	0	-0.746867449424931	0.677423763933875
NK	1.27431680823888	0	1.56800808621446	1.0163590371078	0	0.933761223811445	0.864116056566352
NK56_bright	0	0	0	0	0	0	0
NK56_dim	0	0	0	0	0	0	0
NKT	0	0	0	0	0	-1.49259276657914	0

===== END =====

===== TCGA_SARC_gsea_GO =====
APOBEC3A	APOBEC3B	APOBEC3C	APOBEC3D	APOBEC3F	APOBEC3G	APOBEC3H
GO_CELL_CYCLE	0.932619496653901	4.51005802166784	-1.70398368040329	-0.955464666510467	-4.73801380001673	0.842346378247012	0.843712148573254
GO_IMMUNE_RESPONSE	4.15008287175618	-0.947511440836533	3.43902813936196	2.97376794073934	3.12078507532439	2.65756385985784	2.33048753608832

===== END =====

===== TCGA_SARC_random_gsea =====
APOBEC3A	APOBEC3B	APOBEC3C	APOBEC3D	APOBEC3F	APOBEC3G	APOBEC3H
BER	0	1.1724103069422	0	-1.50883429173543	0	0	0
CR	0	0	0	0	0	0	0
CS	0	1.0220628732699	0	0	-1.5530272222743	0	0
DR	0	0	0	0	0	0	0
FA	0	1.58214198465052	0	0	0	0	0
HR	-1.17406036920345	1.80163140236015	0	0	0	0	0
MMR	0	1.6561718413601	0	0	0	0	0
NER	0	1.24663885215084	0	0	0	0	0
NHEJ	0	-0.808992495394785	0	0	0	0	0
P53	0	0	0	0	0	0	0
TLS	0	1.269390915694	0	0	0	0	0
TM	0	1.06259507280136	0	0	0	0	0
UR	0	0	-0.523876875276005	0	0	0	0
CPF	0	1.64184951862158	0	0	-1.69833371386576	0	0
G1/S	0	1.42421052419869	0	0	0	0	0
S	0	1.14697762270029	0	0	0	0	0
G2	0	2.12608359231408	-0.906167397642856	0	-1.07415219793393	0	0
G2/M	0	3.3769635329899	-1.76072842957633	0	-2.48606917101443	0	0
M/G1	-1.16737056652993	1.7419874645232	0	0	0	-0.782375847197343	0
Tcells	1.5393288310761	0	2.07837597445309	1.47906547366571	1.25401264584021	1.91273890916109	2.38692374940601
ActivatedCD4	0	2.55699646533914	-1.49747694385901	0	-2.01118522574728	0	0
ActivatedCD8	0	1.50866974776229	-1.18918307547302	0	0	0	0
Central_mCD4	0	0	-1.09633600087132	-0.909743898787425	0	-1.0429363617618	-0.967761319452529
Central_mCD8	0.916656174186797	0	1.05349381199928	1.35960873502145	0	1.18872896239603	1.08815393721899
CytotoxicCells	-1.59879423721192	0	1.85672058744406	1.75530024961019	1.19529364495677	1.62921274288381	1.47382384621658
Effector_mCD4	0	0.753474440529867	0	0	-1.47798599094592	0	0
Effector_mCD8	0.831871392225446	0	2.1548144375501	1.33117035348478	1.45455261789984	1.57510192174051	1.96818485447455
TFH	0	0	1.35468470608534	1.46387982501562	0	1.4236663346275	0.937116797668086
TGD	1.88392792289323	0	1.34314643463261	0.884065553298332	0.879155735661378	0.674172274895276	0.825647580006322
Th1	1.41689998403506	0	1.90016873284263	1.93239243647915	1.06364712085645	1.82743264866457	2.35447121671912
Th17	0	0	0	0	0	0	0
Th2	0	0	1.26478876699387	1.8367839488617	1.02763888838832	1.33251398879628	1.04170738504242
Treg	1.24458278061636	0	1.26950823934911	1.71783156017834	0	1.31614152567587	0.8687715422544
ImmatureB	0.919668645194701	0	1.67218662695755	0.726882240144619	1.25255607905444	1.57164356931855	1.41057254097218
ActivatedB	0.726230461864438	0	1.40899236661747	1.29778655346935	1.28745702243367	1.87620488912029	1.72789022732684
MemoryB	0	1.5360492440398	0	0	0.912536008515384	-1.06179579262497	0
DC	1.22891610848068	0	-0.808629176232495	-0.820882451749813	0	-1.00222803549945	1.31979080090664
iDC	1.38082536180386	0	-0.924920169812346	0.542301404706098	0	-0.878317482894683	0.743966611969692
pDC	0	0	0	0	0	0	0
mDC	0	0	0	0	0	0	0
MDSC	0.801325626547874	-1.04730036225526	1.59163560658524	0.769992431553649	1.16125807187553	-1.40715482192722	1.21114839518085
Monocytes	0.770205971023917	0	-0.963337863060698	-0.865150310146675	0	-1.23578388283389	-0.610670718218682
Neutrophils	1.44663298214826	0	0	0.8301580745027	0	0	-0.766156973552634
Eosinophil	1.22059657868759	0	-0.915701696359066	0	0	0	0
Macrophages	1.82595087554487	0	0	0	0	-1.03080315700834	0.600174774981718
MastCells	0.977172759576107	0	0.959888646523837	0.8351819633247	0	-0.61078973519376	0.666085415739066
NK	1.67967018858108	0	1.38170224497694	1.10917128182711	0	0.9276020882061	1.03258036908547
NK56_bright	0	0	0	0	0	0	0
NK56_dim	0	0	0	0	0	0	0
NKT	0	0	0	0	0	-1.52587587590041	0

===== END =====

===== TCGA_SARC_random_gsea_GO =====
APOBEC3A	APOBEC3B	APOBEC3C	APOBEC3D	APOBEC3F	APOBEC3G	APOBEC3H
GO_CELL_CYCLE	0.912839453957046	4.55510780730016	-2.63454708747233	-1.12861836174368	-3.85752471353077	0.759529189829301	1.02959522242385
GO_IMMUNE_RESPONSE	4.02278650693077	-0.758694343504915	3.5149566513436	3.04396883925787	3.3069340696579	2.76452982929147	2.48263269709836

===== END =====

===== TCGA_SKCM_gsea =====
APOBEC3A	APOBEC3B	APOBEC3C	APOBEC3D	APOBEC3F	APOBEC3G	APOBEC3H
BER	0	1.32843733142933	-1.34151286666357	0	0	0	0
CR	0	-1.08881742444155	0	0	0	0	0
CS	0	1.32192240992795	0	0	0	0	0
DR	0	0	0	0	0	0	0
FA	0	1.57422886167859	0	0	0	0	0
HR	0	1.38244945367926	0	0	0	-1.65105178734673	0
MMR	0	1.91840584523843	0	0	0	0	-1.27882357937662
NER	0	1.7213104892332	0	-1.21325934405355	-0.670177005101805	0	-1.27882357937662
NHEJ	0	0	0	0	0	0	0
P53	0	0	0	0	0	0	0
TLS	-1.37031472185628	0	-0.958223476188263	0	0	0	0
TM	0.695794971084864	0	0.854241242456137	0	0	0	0
UR	0	0	-0.672498657833944	0	0	0	-1.17603397725179
CPF	0	1.68948139387899	0	0	0	0	0
G1/S	0	1.9109271635952	1.00663279037766	0	-1.51795091655559	0	0
S	0	0.796219628960754	0	0	0	0	0
G2	0	1.46821994022248	0	0	0	0	0
G2/M	0	2.83398543801185	0	0	0	0	0
M/G1	0	1.92279623262247	0	0	0	-1.11899319113528	0
Tcells	1.22245699469663	0	1.54784439286047	1.38592208484107	1.47029841831896	2.23691806844302	2.40846614126523
ActivatedCD4	0	2.33327957011781	-1.13593037540863	-1.97223528224433	-1.56821419193822	0	0
ActivatedCD8	0	1.67118031936914	0	0	0	0	0
Central_mCD4	0	0	0	0.675697247561946	0	-0.628334714589479	0.707113859894744
Central_mCD8	0	0	0	1.05746619243445	0	0.921084722664369	-0.717285016640092
CytotoxicCells	0	0	0	0.841138361434682	1.09575365719563	1.52106103629876	0.89128792452407
Effector_mCD4	0	-0.795060230750578	0	0	0	0	0
Effector_mCD8	1.14311643270529	0	1.15745233736804	1.63232206985058	1.15444212884462	1.45148521341352	1.5204190830619
TFH	0	0	0	-0.45513121897946	0	0.923869114732809	0.903333882215694
TGD	0	0	1.56713217345686	1.86582841681269	1.59332469593143	1.53748569148397	1.50814383815036
Th1	0.97978648651351	0	1.20304894459769	2.14861056384098	1.83388547608874	1.81255655904002	1.47017711048504
Th17	0	0	0	0	0	0	0
Th2	0	0	0	-0.72489738294214	-1.03498057760507	1.23403313184482	0.879641351524202
Treg	0	0	0	1.01466454540905	1.18590653726197	1.32320047877513	0.822750704616962
ImmatureB	0	0	0	1.00114844810447	1.02802379046752	1.37051894546538	0.770922780960614
ActivatedB	0	0	0	1.79782578426154	1.01363858452401	1.92018834322494	1.27947286841972
MemoryB	0	0	0	0	0	0	0
DC	0	0	0	1.2506235048221	1.59944747988669	1.25852021990341	1.57929751270059
iDC	0	0	0	0.899918389332468	1.52030765721608	0.646979835226345	0.666607457715428
pDC	0	0	0.690757352050275	0	0	0	0
mDC	0	0	0	0	0	0	0
MDSC	-0.73914236265464	0	1.52059522431274	1.70352255353788	2.34147317371716	2.00360931075796	2.01466345266679
Monocytes	0	0	0	-0.981060627577947	0	-0.723014515633686	0.739690611926727
Neutrophils	0	0	0	0	0	0	0
Eosinophil	0	1.11488239398915	1.5502846458081	-0.900148410870487	-0.92291052759396	0	0.931554016028222
Macrophages	1.18093470559906	0	0	-0.969768034388333	0.618635828601224	0.992794800833164	0.564016543635908
MastCells	0	0	1.46035631211197	0.638825689104183	0.958279028617582	-1.08564341219011	-0.885520933032797
NK	0	0	1.14693004339196	1.32122353746203	1.00002158159979	1.07313097057014	2.02663571611547
NK56_bright	0	0	0	0	0	0	0
NK56_dim	0	0	0	0	0	0	0
NKT	0	0	0	-1.07845275026982	0	0	0

===== END =====

===== TCGA_SKCM_gsea_GO =====
APOBEC3A	APOBEC3B	APOBEC3C	APOBEC3D	APOBEC3F	APOBEC3G	APOBEC3H
GO_CELL_CYCLE	1.37000426158842	4.32586330733938	-1.78320596267286	-1.60063106496621	-1.72542929639002	1.21208713503932	-1.3748791305212
GO_IMMUNE_RESPONSE	3.17291223783313	1.14641626912681	3.53825217199656	3.04369022859973	3.51347521933608	2.5356371219707	2.44338926000382

===== END =====

===== TCGA_SKCM_random_gsea =====
APOBEC3A	APOBEC3B	APOBEC3C	APOBEC3D	APOBEC3F	APOBEC3G	APOBEC3H
BER	0	1.39676780231188	-0.998168574169443	0	0	0	0
CR	0	0	0	0	0	0	0
CS	0	0	0	0	0	0	0
DR	0	0	0	0	0	0	0
FA	0	1.87383690309837	0	0	0	0	0
HR	0	1.35407281933669	0	0	0	-1.69669404237591	0
MMR	0	2.12916340952517	-0.88975326087014	0	0	0	-1.2430671398274
NER	0	2.20509451338863	0	0	0	0	-1.2430671398274
NHEJ	0	0	0	0	0	0	0
P53	0	0	0	0	0	0	0
TLS	0	0	0	0	0	0	0
TM	0.771198243380175	0	0.948571225516294	0	0	0	0
UR	0	0	-1.06172237851731	0	0	0	-1.30986747678074
CPF	0	1.79085528184333	-0.88975326087014	0	0	0	0
G1/S	0	1.52222676194287	0	0	0	0	0
S	0	0	0	0	0	0	0
G2	0	1.57557998127215	0	0	0	0	0
G2/M	0	3.27778527407492	0	0	0	0	0
M/G1	0	2.00478003529571	0	-1.23257990851388	0	0	0
Tcells	1.50951238616708	0.71229620842499	1.55284866898183	1.54098827135287	1.3957782581527	2.0217985599399	2.54614231011848
ActivatedCD4	0	2.19735374865876	0	-1.61971817077228	0	0	0
ActivatedCD8	0	1.3954472665942	0	0	0	0	0
Central_mCD4	0	0	0	1.090651108704	0.648421622491668	0.441304884103622	1.00934823882815
Central_mCD8	0	0	0	-0.67021685666887	0	1.42724726529903	-0.778995377988052
CytotoxicCells	0	0	1.21810365330538	1.02769085703017	-0.947410572176977	1.25490649046398	0.96669531540297
Effector_mCD4	0	-0.643669445429934	0	0	0	0	0
Effector_mCD8	1.31888375119974	0	1.67104472294601	1.83591662906478	1.21618051892097	1.49251287219433	1.85077251538903
TFH	0	0	0	1.00919198148879	0	1.13153679944253	1.45955749346328
TGD	0.857545813537281	0	1.70939285235661	2.03156227399469	1.81643450268009	1.86654686531994	2.08818102188952
Th1	0	0	1.23129611164443	1.72868045979469	1.45424739731341	1.64724185336866	1.85881969194656
Th17	0	0	0	0	0	0	0
Th2	0	0	0	-0.83101014119792	-0.925276685997517	1.09072465114506	-0.728387974557473
Treg	0	0	1.28846343111364	1.08608761295718	1.17680157509532	1.74165773454735	1.28389221576957
ImmatureB	0	0	0	0.746615943098955	0.619186363897125	1.38892845047295	0.956980287731528
ActivatedB	0	0	0	1.88947221206562	1.62417887095003	1.83781985701838	1.37412671732722
MemoryB	0	0	0	0	0	0	0
DC	0	0	0	1.65353171077552	2.12504760089493	0.907622093560243	1.74189313816248
iDC	0	0	0	0.913871277846354	1.06136594111684	-1.19070414702398	0.931990095886718
pDC	0	0	-0.885277479628932	0	0	0	0
mDC	0	0	0	0	0	0	0
MDSC	-0.698841209477441	0	1.57603596316567	2.1311672483592	2.73874574247369	2.04891616139545	1.84024441306612
Monocytes	0	0	0	0.836753015464099	0	0.901426578399671	0.688659051191345
Neutrophils	0	0	0	0	0	0	0
Eosinophil	0	0.890282180302392	1.70392865143918	0	1.1981172634422	0	-1.00908382816743
Macrophages	0.80327076204758	0	0	-0.686470177755565	0	0.917253035228019	0.993181364808573
MastCells	0	0	1.70622461185014	1.51802827467642	0.918265055922851	-1.28905023248402	-0.923499016163907
NK	0	0	1.38334361467584	1.43967879986965	1.4469977260928	1.01051921997185	1.46224382133786
NK56_bright	0	0	0	0	0	0	0
NK56_dim	0	0	0	0	0	0	0
NKT	0	0	0	0	0	0	0

===== END =====

===== TCGA_SKCM_random_gsea_GO =====
APOBEC3A	APOBEC3B	APOBEC3C	APOBEC3D	APOBEC3F	APOBEC3G	APOBEC3H
GO_CELL_CYCLE	0.40022496045398	3.90077899536526	-2.37678209094856	-1.15292537561374	-1.74185369487465	1.28427766379988	-1.39129963592596
GO_IMMUNE_RESPONSE	2.81426387091946	0.933133397083287	3.96826791762176	2.59513968087648	2.69667390058766	2.22589608036564	2.43313788448534

===== END =====

===== TCGA_STAD_gsea =====
APOBEC3A	APOBEC3B	APOBEC3C	APOBEC3D	APOBEC3F	APOBEC3G	APOBEC3H
BER	0	0	0	0	0	0	0
CR	0	-0.962533775000984	0	0	0	0	0
CS	0	0	0	0	0	0	0
DR	0	0	0	0	0	0	0
FA	0	0	0	0	0	0	0
HR	0	1.68310460871044	0	0	0	0	0
MMR	0	0	0	0	0	0	0
NER	0.880061760110232	0	0	0	-1.21010626181673	0	0
NHEJ	0	0	0	0	0	0	0
P53	0	1.35008098871181	0	0	0	0	0
TLS	0	0	0	0	0	0	0
TM	0	0	0	0	0	0	0
UR	0	0	0	0	0	0	0
CPF	0	1.73962604924814	0	0	0	0	0
G1/S	0	1.22684131116845	0	0	0	0	0
S	0	0	0	0	0	0	0
G2	0	2.06118660455025	0	-0.829719660654583	-0.860326893499868	-1.1877099036601	0
G2/M	0	3.05150678786503	0	0	0	0	0
M/G1	0	0	0	0	0	0	0
Tcells	2.67421055960353	0	1.3458148990466	2.37256447644111	2.69721605475642	2.39122813399417	2.22972654040623
ActivatedCD4	-1.00099018815056	2.0088450670771	0	0	0	0	0
ActivatedCD8	-0.955490634143713	1.85547074333741	0	0	0	0	0
Central_mCD4	0	0	-1.34456263030833	0.614681376985929	1.01383106765024	-1.00257830129844	0.945009916212518
Central_mCD8	1.5250334979526	0	0.972780134875881	1.456979530501	1.18073388324616	0.980451381662748	1.37189945780377
CytotoxicCells	0	0	1.01519661589349	1.65082947962473	1.23767489100232	1.37882449033154	1.0628512558682
Effector_mCD4	0	0	0	0	0	0	0
Effector_mCD8	1.68737200784925	0	1.20979383324979	1.58593434576993	1.77133884943085	2.06409772463132	2.01771732094141
TFH	0	0	-1.04689520195706	1.28997333606219	1.06270643521495	1.26052731685631	1.03057988932128
TGD	2.58015527646817	0	1.15511999265416	0.876152197332108	1.32743204360883	1.11674803178091	1.37924769760227
Th1	1.44328541447233	0	1.57635233458487	2.43260820218657	2.35982906301672	2.09783240672996	2.30319477357787
Th17	0	0	0	0	-1.24944546261892	0	-0.988220294654647
Th2	0	0	-1.12416785153215	1.56600649218665	1.25657247319825	1.06549822201997	1.09624100876937
Treg	1.54516740354188	0	1.4776375122608	1.56939709925922	1.32587912387594	1.41852444126322	1.45532129962414
ImmatureB	0	0	-0.837152492806332	1.68295176440183	1.46838593131217	1.2278328874742	0.762967520752365
ActivatedB	0	0	2.25070567955723	1.76282402016985	2.12741059537205	2.14973593367272	1.87532961283304
MemoryB	0	0	0	-1.0618692030139	0	-1.20110512813747	0
DC	1.90119737907905	0	0.907861148589944	-1.04895327198854	0.759082155652562	1.17829621656444	0.833118780848216
iDC	1.19094908055122	0	1.07222810722367	0.793127474688586	0.974693066283871	1.03634606697783	1.10214744209637
pDC	-0.89374123942014	0	0	0	0	0	0
mDC	0	0	0	0	0	0	0
MDSC	1.70375361662999	0	2.06335072097545	1.43713575014331	1.58390930425975	1.39075360254761	1.5399812709206
Monocytes	1.70623055654116	0	1.32652994645208	0.996896340128796	0	-0.556152098147178	0.795526796291523
Neutrophils	1.4553160014277	0	0	0	0	0	0
Eosinophil	0	0	0	0	0	0	0.647053689345071
Macrophages	1.92473925345289	-0.97263862340344	0.881506503740358	-0.826945448679809	0	0.89195951755196	0.421468688958389
MastCells	1.79721209254356	0	-1.3085306809603	-0.672334932942404	0.842389247426484	0.487724465922607	1.14547562022534
NK	1.83858014582462	0	0.734859754787752	0.516389575184715	1.09301181669798	0.482225841887818	1.44158915645305
NK56_bright	0	0	0	0	0	0	0
NK56_dim	0	0	0	0	0.531487898257915	0	0
NKT	0	0	0	-0.847934881764452	0	-0.873158794091069	0.997508843782278

===== END =====

===== TCGA_STAD_gsea_GO =====
APOBEC3A	APOBEC3B	APOBEC3C	APOBEC3D	APOBEC3F	APOBEC3G	APOBEC3H
GO_CELL_CYCLE	0.562927440303046	5.05787118740886	0.831442208490213	0.74513606208765	0.783694356831945	-1.31880081186099	-0.743090719399525
GO_IMMUNE_RESPONSE	4.1422234265401	-1.11064645899806	1.99773404504216	1.91115943360675	3.55757243069556	2.00424464064837	2.56984014121369

===== END =====

===== TCGA_STAD_random_gsea =====
APOBEC3A	APOBEC3B	APOBEC3C	APOBEC3D	APOBEC3F	APOBEC3G	APOBEC3H
BER	0	0	0	0	0	0	0
CR	0	-0.874882430953947	0	0	0	0	0
CS	0	0	0	0	0	0	0
DR	0	0	0	0	0	0	0
FA	0	1.01502090096366	0	0	0	0	0
HR	0	1.74386021200417	0	0	0	0	0
MMR	0	0	0	0	0	0	0
NER	0.944537940431188	0	0	0	-1.25581427384617	0	0
NHEJ	0	0	0	0	0	0	0
P53	0	1.36192677850821	0	0	0	0	0
TLS	0	0	0	0	0	0	0
TM	0	0	-1.3297031058257	0	0	0	0
UR	0	0	0	0	0	0	0
CPF	0	1.73402443051124	0	0	0	0	0
G1/S	0	1.14404096180417	0	0	0	0	0
S	0	0	0	0	0	0	0
G2	0	2.22752380004146	0	-0.917475228367911	-0.960870737970374	-1.28394145926883	0
G2/M	0	3.09833443723643	0	0	0	0	0
M/G1	-0.983262279866269	1.26780641849728	0	0	0	0	0
Tcells	2.77553883063535	0	1.84218447133549	2.34217574071778	2.39079587357125	2.44909395036636	2.19289741065455
ActivatedCD4	0	2.23724732805256	0	0	0	0	0
ActivatedCD8	-0.961412006980352	1.57283594701305	0	0	0	0	0
Central_mCD4	0	0	-1.16940334725008	0.816020219700351	-0.861916378399715	-1.04266636869008	0.939972840642273
Central_mCD8	1.5274340735687	0	0.991689416245519	1.47122714039082	1.44580329689793	1.07857387784189	1.22410318368116
CytotoxicCells	0	0	1.02428221627855	1.46468590713389	1.07395260630388	1.44983770817691	0.959310843243328
Effector_mCD4	0	0	0	0	0	0	0
Effector_mCD8	1.52885816048146	0	1.58124359772706	1.51711392578935	1.44522833918487	1.89282345469755	2.01447474553644
TFH	0	0	-1.11884539080332	1.04515738516239	1.1800581233985	1.17663941109844	0.875301821193292
TGD	2.63285664871162	0	1.32871113837693	1.15863253744625	1.09626736640565	1.03509642217477	1.46260831855872
Th1	1.43179437090109	0	2.00099107589426	2.43381606012617	2.56899431125318	2.11096601768361	2.36302576555222
Th17	0	0	0	0	-1.02582849931935	0	0
Th2	0	-1.41479082326767	-0.925730198947501	1.4137698170355	1.26587727743992	1.05939647651419	1.20759915280342
Treg	1.46336833474438	0	1.60840221483058	1.79824188264774	1.59340710018863	1.42425254991984	1.22010716642125
ImmatureB	0	0	0.666045297500739	1.52296273993463	1.56313497481336	1.30257040517956	0.789601458827719
ActivatedB	0	0	2.26815758284204	1.89070638692126	2.12772368839839	2.00428339217122	1.61522888167479
MemoryB	0	0	-1.31521832253784	-1.03451079280664	0	-1.22791492286437	0
DC	2.01942377689587	0	1.04096417327825	-1.03448677139774	0.930436684173262	1.17235361371876	0.774981809340557
iDC	1.07407216727042	0	0.917402557054492	0.691011404890947	0.888916835954257	0.972523643607582	1.0854955527778
pDC	0	0	0	0	0	0	0
mDC	0	0	0	0	0	0	0
MDSC	1.66820819584485	0	1.71179261827857	1.22265711737096	1.11099459415042	1.19690177917619	1.49212857155654
Monocytes	2.09857454066676	0	0.881150742903622	0.875653786146152	0	-0.69294561440652	1.03836942420607
Neutrophils	1.46811237365691	0	0	0	0	0	0
Eosinophil	0	0	0	0	0	0	0.631383832107247
Macrophages	1.93219208140457	0	1.1159676521153	-0.838280279870404	0	0.836815926621243	0.55097522142025
MastCells	1.85684199574816	-1.31403420677383	0.867054555251374	-0.659830099432898	-0.762705549803822	0.565624880112602	1.10987436587135
NK	1.90105251945645	0	1.09491165867916	0.583397646833593	0.75435743471958	0.562219569336233	1.13363705457634
NK56_bright	0	0	0	0	0	0	0
NK56_dim	0	0	0	0	0	0	0
NKT	0	0	0	-0.945037375959948	0	-1.05087855708891	1.20105135071913

===== END =====

===== TCGA_STAD_random_gsea_GO =====
APOBEC3A	APOBEC3B	APOBEC3C	APOBEC3D	APOBEC3F	APOBEC3G	APOBEC3H
GO_CELL_CYCLE	-0.897071230971684	5.20947939836649	0.959049013095903	-0.716163494537571	0.581299551254205	-0.979519806614254	-0.747191775694964
GO_IMMUNE_RESPONSE	4.49478494742585	-1.08222841305993	2.41282023324139	2.03965877840943	3.32398712409404	2.0313118473932	2.38773483919644

===== END =====

===== TCGA_TGCT_gsea =====
APOBEC3A	APOBEC3B	APOBEC3C	APOBEC3D	APOBEC3F	APOBEC3G	APOBEC3H
BER	0	0	0	0	0	0	0
CR	0	0	0	0	0	0	0
CS	0	0	0	0	0	0	0
DR	0	0	0	0	0	0	0
FA	0	0	0	0	0	0	0
HR	0	0	0	0	0	0	0
MMR	0	0	0	0	0	0	0
NER	0	1.13734174493882	1.41400311253382	0	1.40655729752401	0	0
NHEJ	0	0	0	0	0	0	0
P53	0	0	0	0	0	0	0
TLS	0	0	0	0	0	0	0
TM	0	0	0	0	0	0	0
UR	0	0	0	0	0	0	0
CPF	0	0	1.69496404281674	-0.743109122864045	1.67704908550939	0.657843775175837	0
G1/S	0	0	0	0	0	0	0
S	0	0	0	0	0	0	0
G2	0	0	0	0	0	0	0
G2/M	0	0	0	0	0	0	-1.19838489379955
M/G1	1.14772662436369	0	0	0	0	0	0
Tcells	2.03317157290327	0	1.49687508982517	1.78540766569049	0	1.8172616886746	1.95012127036888
ActivatedCD4	0	0	0	0	0	0	0
ActivatedCD8	0	0	0	0	0	0	0
Central_mCD4	0	0	0	0	0	0	0
Central_mCD8	1.23951733258894	0	0	0	0	0	0
CytotoxicCells	0.979061351224805	0	0	0	0	0	0
Effector_mCD4	0	0	0	0	0	0	0
Effector_mCD8	1.16818972937029	0	0	1.37761486636202	0	1.95389419791032	1.19382301227843
TFH	0	0	0	0	0	0	0
TGD	1.35857914315446	0	0	0	0	0	1.15816983228386
Th1	1.09558449763598	0	0	0	0	1.24695760369151	1.70556325820889
Th17	0	0	0	0	0	0	0
Th2	0	0	0	0	0	0	0
Treg	0.684290191716262	0	0	0	0	0	1.18947171964288
ImmatureB	-1.03217198533249	0	0	0	0	0	0
ActivatedB	0	0	0	0	0	0	1.06283208888605
MemoryB	0	0	0	0	0	0	0
DC	1.987748050629	0	0	0	0	0	0.905710737559762
iDC	0	0	0.99964322607702	0	0	0	0
pDC	0	0	0	0	0	0	0
mDC	0	0	0	0	0	1.17520081820212	0
MDSC	1.11985491720494	0	0	0	0	0	1.62010080576144
Monocytes	1.45437114232345	0	1.66053733494337	0	0	0	0
Neutrophils	1.34047460708125	0	0	0	0	0	0
Eosinophil	0	0	0	0	0	0	0
Macrophages	0.887943448454452	0	0	1.40939538702953	0	1.40041351855444	0
MastCells	1.23533934378076	0	-0.816539950933302	0	0	0	0
NK	1.14071567100718	0	0	0	0	0	0.731241249793741
NK56_bright	0	0	0	0	0	0	0
NK56_dim	0	0	0	1.17490276890935	0	0	0
NKT	0	0	0	0	0	0	0

===== END =====

===== TCGA_TGCT_gsea_GO =====
APOBEC3A	APOBEC3B	APOBEC3C	APOBEC3D	APOBEC3F	APOBEC3G	APOBEC3H
GO_CELL_CYCLE	-1.75067919731543	-0.951495700823979	2.02115008808065	1.22131610453119	0.845034645804339	0.62257496110856	-0.918386866849908
GO_IMMUNE_RESPONSE	4.31256589585363	1.29713827184755	2.65916339313139	2.77834430716441	2.02716386424125	3.81319172517091	3.40875660257195

===== END =====

===== TCGA_TGCT_random_gsea =====
APOBEC3A	APOBEC3B	APOBEC3C	APOBEC3D	APOBEC3F	APOBEC3G	APOBEC3H
BER	0	0	0	0	0	0	0
CR	0	0	0	0	0	0	0
CS	0	0	0	0	0	0	0
DR	0	0	0	0	0	0	0
FA	0	0	0	0	0	0	0
HR	0	0	0	0	0	0	0
MMR	0	0	0	0	0	0	0
NER	0	1.45509047940441	1.09864334043598	0	1.43915707787896	0	0
NHEJ	0	0	0	0	0	0	0
P53	0	0	0	0	0	0	0
TLS	0	0	0	0	0	0	0
TM	-0.635147185024776	0	0	0	0	0	0
UR	0	0	0	0	0	0	0
CPF	0	0	1.36738585320189	-0.81722283716258	1.67102127375946	0.786340814557112	0
G1/S	0	0	0	0	0	0	0
S	0	0	0	0	0	0	0
G2	0	0	0	0	0	0	0
G2/M	0	0	0	0	0	0	0
M/G1	1.39785070048747	0	0	0	0	0	0
Tcells	1.61097852057242	0	1.30685397350247	1.80788583205017	0	1.81333073326278	1.92008009706698
ActivatedCD4	0	0	0	0	0	0	0
ActivatedCD8	0	0	0	0	0	0	0
Central_mCD4	0	0	0	0	0	0	0
Central_mCD8	1.21027228144844	0	0	0	0	0	0
CytotoxicCells	0.685909332960482	0	0	0	0	0	0
Effector_mCD4	0	0	0	0	0	0	0
Effector_mCD8	1.2231659033334	0	0	1.52484144070221	0	1.85793434960173	1.6355369302487
TFH	0	0	0	0	0	0	0
TGD	1.54223776758564	0	0	0	0	0	1.11243264309401
Th1	1.13841196696839	0	0	0	0	1.09864681753636	1.5309318359718
Th17	0	0	0	0	0	0	0
Th2	0	0	0	0	0	0	0
Treg	0.89466434733976	0	0	0	0	0	1.05195086832385
ImmatureB	-0.70670046761866	0	0	0	0	0	0
ActivatedB	0	0	0	0	0	0	1.01671059687376
MemoryB	0	0	0	0	0	0	0
DC	1.9997094741328	0	0	0	0	0	1.10100717119881
iDC	0.968933349224875	0	0	0	0	0	0
pDC	0	0	0	0	0	0	0
mDC	0	0	0	0	0	0	0
MDSC	1.2968757490236	0	0	0	0	0	1.6221939978018
Monocytes	1.36864187988027	0	1.95325140711231	0	0	0	0
Neutrophils	1.17252551294621	0	0	0	0	0	0
Eosinophil	0	0	0	0	0	0	0
Macrophages	1.25615552882145	0	0	1.39325354955052	0	1.33843084517326	0
MastCells	0.984754523328486	0	0	0	0	0	0
NK	0.715389023140466	0	0	0	0	0	0
NK56_bright	0	0	0	0	0	0	0
NK56_dim	0	0	0	1.3949785707523	0	0.919898724207032	0
NKT	0.894593568416663	0	0	0	0	0	0

===== END =====

===== TCGA_TGCT_random_gsea_GO =====
APOBEC3A	APOBEC3B	APOBEC3C	APOBEC3D	APOBEC3F	APOBEC3G	APOBEC3H
GO_CELL_CYCLE	-1.50524769466943	1.13293785350717	1.53162870726024	1.37821968124258	1.04882795546141	-0.782428736306339	-0.800829668970345
GO_IMMUNE_RESPONSE	4.44102263525566	1.58045553509353	2.70889222831952	2.8728101330665	2.00656486281703	3.97341735520224	3.34768533062293

===== END =====

===== TCGA_THCA_gsea =====
APOBEC3A	APOBEC3B	APOBEC3C	APOBEC3D	APOBEC3F	APOBEC3G	APOBEC3H
BER	1.41306333785204	1.26977142033982	0	0	0	0	0
CR	0	0	0	0	0	0	-1.33732563740058
CS	0	1.12097200266158	0	0	0	0	0
DR	0	0	0	0	0	0	0
FA	1.21033057922042	2.28060906084564	0	0	0	0	0
HR	0	1.49162530032799	-1.06203252257142	0	0	0	0
MMR	0	1.35340881951083	0	0	0	0	0
NER	0	1.08055058123036	0	0	0	0	0
NHEJ	0	0	0	0	0	0	0
P53	0	0	0	0	0	0	0
TLS	0	0.830490068959907	0	0	0	0	0
TM	0	0	0	0	0	0	0
UR	0	0	0	0	0	0	0
CPF	-1.01646664911249	1.26457870695336	0	0	0	0	0
G1/S	0	1.49431052507331	0	0	0	0	0
S	0	0	0	0	0	0	0
G2	0.711590368226206	2.19693758411389	1.39573793504279	0.790702175863354	0	-0.711924767601002	0
G2/M	0	3.01516853779592	0.727738845508693	-1.7238768891957	0	0	0
M/G1	0	1.04544043974953	0	0	0	0	0
Tcells	2.00365616193285	0	1.86108405106336	2.55274079052245	1.47509562993521	2.50491714253723	0.876166021958769
ActivatedCD4	1.21746029824484	2.39122931962948	0	0	0	0	0
ActivatedCD8	0	1.23068823307712	0	0	0	0	0
Central_mCD4	0	0	0	0.778537834088123	0	0.671066062180579	0
Central_mCD8	0	0	0.75890036013858	1.28927551472782	-0.723329833653079	1.01743379517655	0
CytotoxicCells	0	0	1.0155758515681	1.78055434155244	0.877228961796465	1.51500736091708	0
Effector_mCD4	0	1.11211056390536	0	0	0	0	0
Effector_mCD8	1.7706425826919	0	1.50225221526914	1.21127698419432	1.76796474946822	1.20364384134431	1.03978711582919
TFH	0	0	0	1.20168267756829	-0.694130361577894	-0.963351610932885	0
TGD	1.25129515251142	0	1.1939097849203	-1.76422895568179	-1.97568119374196	1.55478279685893	1.48878992287381
Th1	0.976902394374763	0	1.63901048631806	2.06221849724346	1.73467253403899	1.91033490502298	1.30394924795877
Th17	0	0.662024698276819	0	0	0	0	0
Th2	0	0	1.28712019690717	1.19955186270484	1.6125581170056	1.20391629691629	0
Treg	1.47470064797594	0	1.00327558098522	1.23475268364707	0.940150086110154	1.20873529309372	0
ImmatureB	0	0	1.23648420746717	1.77903869994965	-0.650626567765205	1.54608794350143	0
ActivatedB	0	0	0	1.23179294408707	1.42856496425307	1.3785911278303	0
MemoryB	0	1.06172455874874	0	-0.971817283144317	0	0	0
DC	0.701997911194025	0	0	0.813782447770555	-0.952222348178509	0.924537178132664	0
iDC	1.44341553365316	0	1.12419358970373	0.948209878904785	-0.91263305612877	0.785523416378714	0
pDC	0	0	0	0	0	0	0
mDC	0	0	0	0	0	0	0
MDSC	1.32695849934137	-1.44451495796047	0.689722637161224	0.892871783809382	-1.15248069634947	1.19139981948707	0
Monocytes	1.29104796580013	0	0.954394054099112	-1.35885306197326	-0.844582262609556	-1.43572865567604	0
Neutrophils	-0.819292516508732	0	0	0	0	0	0
Eosinophil	0	0	0	0	0	0	0
Macrophages	0	0	0	0	0	0	0
MastCells	0	0	0	-0.691404027860265	-1.04632458444747	-1.30516762645222	0
NK	1.09724688271306	0	1.00989476456365	1.07830099196711	1.06125514660549	1.00101929090906	-0.981834012268779
NK56_bright	0	0	0	0	0	0	0
NK56_dim	0	0	0	0	0	0	0
NKT	0	0	0	-1.33696911464692	-1.09747660468032	-1.67094708864266	0

===== END =====

===== TCGA_THCA_gsea_GO =====
APOBEC3A	APOBEC3B	APOBEC3C	APOBEC3D	APOBEC3F	APOBEC3G	APOBEC3H
GO_CELL_CYCLE	1.43596754476509	4.89429169659251	1.29157459073622	1.13187903562056	2.09972941106189	1.86138532329722	1.32399967741734
GO_IMMUNE_RESPONSE	3.08394760156051	2.19585765164224	3.7487403640712	2.4419564386346	2.49119011293012	2.71084032625914	2.44625001288436

===== END =====

===== TCGA_THCA_random_gsea =====
APOBEC3A	APOBEC3B	APOBEC3C	APOBEC3D	APOBEC3F	APOBEC3G	APOBEC3H
BER	1.40907870459075	1.59295912662214	0	0	0	0	0
CR	0	0	0	0	0	0	0
CS	0	1.25724627037144	0	0	0	0	0
DR	0	0	0	0	0	0	0
FA	1.14822483067076	2.34607733834894	0	0	0	0	0
HR	0.664562698589691	1.4715440229015	-1.08345583361578	0	0	0	0
MMR	0	1.28180211907782	0	0	0	0	0
NER	0	1.30540490032645	0	0	0	0	0
NHEJ	0	0	0	0	0	0	0
P53	0	0	0	0	0	0	0
TLS	0	0.823920736538981	0	0	0	0	0
TM	0	0	0	0	0	0	0
UR	0	0	0	0	0	0	0
CPF	-0.775986890017133	1.77281095212144	0	0	0	0	0
G1/S	0	1.69395824532236	0	0	0	0	0
S	0	0	0	0	0	0	0
G2	0	2.14962555409726	1.35895428591523	0.742222949353955	0	-0.640651696063973	0
G2/M	0	3.53304271563491	0.833420431734905	0	0	0	0
M/G1	0	1.21854703395262	0	0	0	0	0
Tcells	1.47845888549924	0	2.05206096199124	2.64790870842786	1.42754923018001	2.42007551262473	0.640223052417943
ActivatedCD4	0.825416201953894	2.73749782204435	0	0	0	0	0
ActivatedCD8	0	1.35561278110824	0	0	0	0	0
Central_mCD4	0	0	0	1.03174218126076	0	-0.691751629871676	0
Central_mCD8	0	0	0	1.29896113102286	0.664404261549374	0.982420548808882	0
CytotoxicCells	0	0	-0.929159067758072	1.81508213023696	0.944608999646493	1.49749903465673	0
Effector_mCD4	0	1.09236151360141	0	0	0	0	0
Effector_mCD8	1.41053548540842	-0.850829555256692	1.41602025742664	1.40524866686649	1.7343800848249	1.16738426874314	1.09587729693161
TFH	0	0	0	1.12196212120497	-0.778794696841257	1.16827677501405	0
TGD	0.967577804646097	0	1.51888326533799	1.39879005355585	-2.0785268455369	1.57591566218945	1.30510715820928
Th1	1.01406417644818	0	1.54233872653816	2.21715510142091	1.90197413268766	2.00672871608683	0.766297703427568
Th17	0	1.01358628208302	0	0	0	0	0
Th2	0	0	1.2283997256963	1.2040556981934	1.53617750132594	1.04065660293405	0
Treg	1.07891118033076	0	0.932286629113189	1.44554600786851	0.703048374219511	1.30119611945253	0
ImmatureB	0	0	1.15125025739652	1.84033301492706	-1.09502858145101	1.33839609330678	0
ActivatedB	0	0	0	1.35069195184403	1.12796160809892	1.28268492175512	0
MemoryB	0	1.36280826971023	0	-0.840234900145243	0	0	0
DC	0.94533419149527	0	0	0.674293203979263	-1.11738590388558	0.947863890231319	0
iDC	1.43325407452245	0	1.01476499079259	0.894723278438986	-0.793023721381297	0.701868572432381	0
pDC	0	0	0	0	0	0	0
mDC	0	0	0	0	0	0	0
MDSC	1.53297491860008	-1.55196437895499	0	1.15937795711983	-1.37863051411976	1.1197757293864	0
Monocytes	0.776841641478633	0	0.915472746954587	-1.41915516772686	0	-1.5125099119778	0
Neutrophils	0	0	0	0	0	0	0
Eosinophil	0	0	0	0	0	0	0
Macrophages	0	0	0	-0.708423071274996	0	0	0
MastCells	0	0	0	-0.686236357366245	-1.18943190063028	-1.14730378914104	0
NK	1.20829658463384	0	0	0.933218397761316	0.79866045099369	0.974077629189276	-0.981490680398951
NK56_bright	0	0	0	0	0	0	0
NK56_dim	0	0	0	0	0	0	0
NKT	0	0	0	1.08608194437932	-1.02733200731199	-1.659112170914	0

===== END =====

===== TCGA_THCA_random_gsea_GO =====
APOBEC3A	APOBEC3B	APOBEC3C	APOBEC3D	APOBEC3F	APOBEC3G	APOBEC3H
GO_CELL_CYCLE	1.54542054920725	5.56003895056572	1.20311910503372	1.20659836972225	2.41320260570707	1.73320832037203	1.44145278753495
GO_IMMUNE_RESPONSE	2.80514596622779	2.25050175848428	3.70991864352842	2.46998121658881	2.81144860497234	2.62518147929795	2.27459147228496

===== END =====

===== TCGA_THYM_gsea_GO =====
APOBEC3A	APOBEC3B	APOBEC3C	APOBEC3D	APOBEC3F	APOBEC3G	APOBEC3H
GO_CELL_CYCLE	-1.10257906369454	1.4167333373906	0.985199911163812	-0.801599295725635	-1.96769047021181	-3.77253317299918	-1.05580096159205
GO_IMMUNE_RESPONSE	2.68174649387627	1.92323188844804	3.22042709206438	2.24942580926612	3.06861117717276	5.36968263934351	1.68127074222099

===== END =====

===== TCGA_UCEC_gsea =====
APOBEC3A	APOBEC3B	APOBEC3C	APOBEC3D	APOBEC3F	APOBEC3G	APOBEC3H
BER	0	0	0	0	0.80447820273185	0	-0.64914833049583
CR	0	0	0	0	0	0	-1.52924366318729
CS	0	1.07437622585052	0	-1.72153011305156	-1.33349750132897	0	0
DR	0	0	0	0	0	0	0
FA	0	1.56381000476158	0	0	0	0	0
HR	0	2.03975581739066	0	0	0	0	0
MMR	0	1.50649448748737	0	0	0	0	0
NER	0	1.50649448748737	0	-0.654412075802919	0.763257767162595	0	0
NHEJ	0	1.23124107425294	0	0	0	0	0
P53	0.805431886820587	-0.948050329109945	0	0	0	0	0
TLS	-1.29087561808504	1.06253736936732	0	0	0	0	0
TM	0	-0.814592796059354	0.843934494067266	0	0	0	0
UR	0	-0.944318208429257	0	0	0	0	0
CPF	1.19483490648178	1.79531199049622	0	0	0	0	0
G1/S	0.693354190007609	1.98703447007919	0	0	0	0	0
S	0	0.911591949206501	0	0	0	0	0
G2	0	1.19868421892413	1.58916077071674	-1.32496335486647	-1.50685382257423	0	0
G2/M	0	2.3016348924757	0	0	-1.41733775390645	0	0
M/G1	0	1.0087970789645	0	0	0	1.00244920966503	0
Tcells	1.5758918091382	0	1.65575631281126	2.86338479444347	0	2.54474181140744	2.50906714287698
ActivatedCD4	0	1.51232159467708	0	0	-1.41733775390645	0	0
ActivatedCD8	1.10830090211263	1.51833334397057	0	0	0	0	0
Central_mCD4	0.746402543738414	0	1.07485672720147	-1.36435325731105	0	-0.77867615786171	0
Central_mCD8	0	0	0.820745077423897	1.16726858792436	0	1.1140690131634	1.47357236391292
CytotoxicCells	0	0	0.943318316529958	1.524935227823	0	1.25335384087443	1.6966087973244
Effector_mCD4	0	0	0	0	0	0	0
Effector_mCD8	0	0	1.51947615430666	1.25332762634052	0	1.32712760265111	1.4227796004492
TFH	0	0	1.29602484681288	1.31476099003563	0	0.860208573498873	0.845078755949332
TGD	0	0	0.91573786634561	1.06010722722246	0	1.37377281500563	1.19835114792157
Th1	1.06506422371051	0	1.77950662288126	2.27469489217062	0	1.68651351694936	2.03656239636995
Th17	0	0.939655556512548	0	0	0	0	0
Th2	0	0	0.817112101411068	1.0411142861355	0	1.61123682805366	0.778230688328886
Treg	0	0	1.52352796809725	0.576485012652799	0	0.932565989391569	0.882561338657306
ImmatureB	0	0	-0.797253886825467	-1.74206321044934	0	1.16500438020962	0.795331851891696
ActivatedB	0	0	0.934646871131743	1.16909550386722	0	1.68728693173132	1.29100225871798
MemoryB	0	0	1.07412946374268	0	0	0	0
DC	0	0	0.843077387595111	1.06196110800512	0	1.09135893281902	0.768382477807689
iDC	0	0	1.52481400352955	0.952821908512699	0	0.825400030342267	1.0536621752896
pDC	0	0	0	0	0	0	0
mDC	0	0	0	0	0	0	0
MDSC	1.43215760325088	-0.853324276356419	1.5132925376271	1.60328165957965	0	1.74403017907462	1.34065724566595
Monocytes	0	0	0	1.10029643137734	0	-0.624728545235649	-0.65052446819685
Neutrophils	0	0	0	0	0	0	0
Eosinophil	0	0	0	-1.42641066509986	0	-1.16065157296817	-0.962109279466291
Macrophages	1.21833914889395	0	1.0029398216654	1.09261817308213	0	0.656668752453185	0.887100911725354
MastCells	-0.679634586091197	-1.02997737216354	1.75889086353176	0.583611934631515	0	-1.31400843280395	0.725677145996487
NK	0	0	1.23646106031218	0.966602077446373	0	0.772226669591733	1.33593145499668
NK56_bright	0	0	0	0	0	0	0
NK56_dim	0	1.15428850711213	0	0.651663189219787	1.09126925862515	0	0
NKT	0	0	0	0	0	0	0

===== END =====

===== TCGA_UCEC_gsea_GO =====
APOBEC3A	APOBEC3B	APOBEC3C	APOBEC3D	APOBEC3F	APOBEC3G	APOBEC3H
GO_CELL_CYCLE	-0.920749588704139	3.85693867338545	-1.13232199738566	0.584913044047461	-2.67844056593121	0.750903163467544	-1.52996342984772
GO_IMMUNE_RESPONSE	4.36954703728917	1.08895303601696	2.63811748488642	2.66203085990994	3.73122080609544	2.6867281647913	2.93136278950594

===== END =====

===== TCGA_UCEC_random_gsea =====
APOBEC3A	APOBEC3B	APOBEC3C	APOBEC3D	APOBEC3F	APOBEC3G	APOBEC3H
BER	0	1.19827647478168	0	0	0	0	0
CR	0	0	0	0	-1.04760456907366	0	0
CS	0	1.26312987517111	0	0	-0.982129283506556	0	0
DR	0	0	0	0	0	0	0
FA	0	1.7807362690511	0	0	0	0	0
HR	0	1.96084665399195	0	0	0	0	0
MMR	0	1.42346524632287	0	0	0	0	0
NER	0	1.40495352025895	0	-0.819664206827648	1.1604297438423	0	0
NHEJ	0	1.20693871435842	0	0	0	0	0
P53	0.77770288563342	-0.868682571894274	0	0	0	0	0
TLS	-1.07658584929209	1.34740120738087	0	0	0	0	0
TM	0	0.673879647979933	0.904210583310898	0	0	0	0
UR	0	-1.400395232644	0	0	0	0	0
CPF	1.0935939412621	1.45123286144562	0.96590907168085	0	0	0	0
G1/S	-0.802291663540473	2.1962599124701	0	0	0	0	0
S	0	1.12609114497556	0	0	0	0	0
G2	0	1.42526610127474	1.46590906172741	0	0	0	0
G2/M	0	2.81645586601101	0	0	0	0	0
M/G1	0	1.06641050332908	0	0	0	0.818529582154183	0
Tcells	1.61077417254191	-0.762100329821779	1.40919274954902	2.77611586635389	0	2.4284194270502	2.47675269142428
ActivatedCD4	0	2.03280173170886	0	0	0	0	0
ActivatedCD8	0.95296926003067	1.62290680556041	0	0	0	0	0
Central_mCD4	0.866731065814933	0	-0.906522927799159	0	0	-0.890905780445253	0.979671349048106
Central_mCD8	0	0	0	1.12091512748752	0	1.08459992962164	1.52952920730634
CytotoxicCells	0	0	1.18288517686657	1.64847879588875	0	1.02641337005975	1.7284543501607
Effector_mCD4	0	0	0	0	0	0	0
Effector_mCD8	0	0	1.35969094125944	0.72593842452148	0	1.56548551262751	1.49191072726946
TFH	0	0	0.929398780149682	1.2227044059458	0	1.19415487260872	1.20659506612962
TGD	0	0	1.31203019374999	0.80346387296685	0	1.31763369865099	0.879962907633666
Th1	1.16751444938541	0	1.1049211431811	1.72078986372906	0	1.73470679554293	1.71094364347737
Th17	0	0.830429932033723	0	0	0	0	0
Th2	0	0	0.996759405797767	0.799463237818361	0	1.28146134553309	0.727786207633805
Treg	0	0	1.39726095022434	0.735118437432874	0	0.940352123333957	1.05329740204747
ImmatureB	0	0	1.14779073457595	-0.801578826242074	0	1.18159893144819	0.676222752330851
ActivatedB	0	0	0.564558834413592	0.694918188094834	0	1.89263050198655	1.46073406597398
MemoryB	0	0	0.940340890371651	0	0	0	0
DC	0	1.38884574546985	-0.849563103925073	0.824002785514936	0	1.09708375774327	0.704692248054954
iDC	0	0	1.77885385550311	0.741267632953688	0	0.608559291902339	1.19469589564381
pDC	0	0	0	0	0	0	0
mDC	0	0	0	0	0	0	0
MDSC	1.73741980772948	-0.922083223486656	1.40009224830699	2.02474951295815	0	1.73275353769425	1.5862719081034
Monocytes	0	0	0	1.04015980449474	0	0.586158336372192	0.686900901867053
Neutrophils	0	0	0	0	0	0	0
Eosinophil	0	0	0	0	0	-0.967095265769257	-0.873238749099677
Macrophages	1.00628222562679	0	-0.723991356862233	0.895794097699229	0	0.910236468858178	-0.743746120171414
MastCells	0.835046945219108	-0.965714921758895	1.38929284068239	0	0	-1.23902871794681	0
NK	0	0	0.702165464836609	0.700239996916155	0	0.691964953361322	1.01568437389088
NK56_bright	0	0	0	0	0	0	0
NK56_dim	0	0	0	0.534626735949619	0	0	0
NKT	0	0	0	0	0	0	0

===== END =====

===== TCGA_UCEC_random_gsea_GO =====
APOBEC3A	APOBEC3B	APOBEC3C	APOBEC3D	APOBEC3F	APOBEC3G	APOBEC3H
GO_CELL_CYCLE	-0.799642703291091	4.01438248220294	-1.07420253197942	1.0054886991711	-2.14598147800286	0.963102821745104	-1.31306657751128
GO_IMMUNE_RESPONSE	4.49515034491854	1.16063151903021	2.6557544705028	2.63881630525639	2.30355546537358	2.51633422409726	3.18466263148109

===== END =====

===== TCGA_UCS_gsea =====
APOBEC3A	APOBEC3B	APOBEC3C	APOBEC3D	APOBEC3F	APOBEC3G	APOBEC3H
BER	0	0	-1.31195593175395	0	0	0	0
CR	0	0	0	0	0	0	0
CS	0	0	0	0	0	0	0
DR	0	0	0	0	0	0	0
FA	0	0	0	0	0	0	0
HR	0	0	-1.09593105945712	0	0	0	0
MMR	0	0	0	0	0	0	0
NER	0	0.870008791669677	0	-1.17542532605243	-1.11314200091424	-1.17583623179339	-1.55430281658067
NHEJ	0	0	0	0	0	0	0
P53	0	0	0	0	0	0	0
TLS	0	0	0	0	0	0	0
TM	-1.4407442508607	0	-0.864099489187342	0	0	0	0
UR	0.991744579970302	0.837769831253025	0	0	0	0	0
CPF	0	0	0	0	0	0	0
G1/S	-1.38556681146603	0	0	0	-1.04251969874144	0	0
S	0	0	0	0	0	0	0
G2	-0.58205211846478	0	0	0	0	0	0
G2/M	0	0	0	-1.73400937312691	0	0	0
M/G1	0	0	0	0	0	0	0
Tcells	2.07760999204381	0.958594310074249	2.43482093754169	2.17869723873727	0.942593235965994	1.96511532822585	1.51707026005297
ActivatedCD4	0	0	0	0	0	0	0
ActivatedCD8	0	0	0	0	0	0	0
Central_mCD4	0	0	-1.08012436148418	0	0	-0.599789509959958	-1.00784955070126
Central_mCD8	0	0	1.07595681152737	1.00281949603879	0	1.04000038337448	0
CytotoxicCells	0	0	1.07571482560776	0.869035062321239	0.995340696429179	1.42715763148776	1.21446343288593
Effector_mCD4	0	0	0	0	0	0	0
Effector_mCD8	1.41027701982955	0	1.90528466334936	0.952973043800111	1.06887366949254	1.20380219250166	1.47366127529053
TFH	0	0	1.25351618682868	0.846293467855063	0	1.59424968580513	0
TGD	1.62190537052141	1.1316738382821	2.42755089848857	1.44472660833623	1.03463046076191	1.12792921178319	0.9494277183614
Th1	1.30001824378863	1.09281600912438	1.99698587136726	1.39568081495576	0.598863402098186	1.79137886403936	1.70538872204917
Th17	0	0	0.802992398750721	-1.27480530988777	1.20715705023745	0	1.96726439642139
Th2	0	0	0	0	0	1.22946374074803	0.863443285863495
Treg	0	0	1.42589597340105	1.23306588128606	0	1.43035683560843	1.06225957843894
ImmatureB	1.0498780265033	0	1.25722268430889	1.12317939052617	1.10011340131646	1.18793157749327	1.31966787108148
ActivatedB	0	0	0.810942818540332	1.32042329112465	0	1.41156028032396	1.26161977505971
MemoryB	0	0	0	0	0	0	0
DC	1.54092380182539	1.0384771692471	2.06819567862419	0.769819582270745	0	0.91138265604658	-0.915341290874292
iDC	1.06497172093899	0	1.16648477798508	0	0	-1.13178542724526	0
pDC	0	0	0	0	0	0	0
mDC	0	1.5244312292153	1.18991282851179	0	0	0	0
MDSC	1.37755912994402	-0.942518597825311	1.32784217614228	0.933785667079303	1.64047558217924	-1.28864941792988	0.520316329206598
Monocytes	1.09542018578602	0	1.68845842992089	-1.04863017426252	0.906938726680534	0.861683783247038	0
Neutrophils	0	0	1.32506996493518	0.812797992882385	0	0.975033141949021	0
Eosinophil	0	0	0	-1.19074181070344	0	-0.823354432331299	0
Macrophages	1.03549693140876	0	1.33321273512998	0.584408474221219	0	0.565976802280342	0
MastCells	0	0	0.889579764567416	0	0	0	0
NK	1.55126975335569	0	1.83584106575386	1.72052573305319	0	1.02989949334401	0.894438884476828
NK56_bright	0	0	0	0	0	0	1.17440629446544
NK56_dim	0	0	0	0	0	0	0
NKT	0	0	0	0	0	0	0

===== END =====

===== TCGA_UCS_gsea_GO =====
APOBEC3A	APOBEC3B	APOBEC3C	APOBEC3D	APOBEC3F	APOBEC3G	APOBEC3H
GO_CELL_CYCLE	-2.13330820586214	-1.98385106241326	1.29039028487213	-1.96383434699456	-0.786122986311184	-1.1604187319177	-1.08222132109358
GO_IMMUNE_RESPONSE	4.80877651804583	3.01751377268066	4.58212093799249	3.78831012995173	3.36115647528168	4.11231003934777	3.84207496458908

===== END =====

===== TCGA_UCS_random_gsea =====
APOBEC3A	APOBEC3B	APOBEC3C	APOBEC3D	APOBEC3F	APOBEC3G	APOBEC3H
BER	0	0	0	0	0	-0.617183510901428	0
CR	0	-1.20810236961365	-0.828714952871822	0	0	0	0
CS	0	0	0	0	0	0	0
DR	0	0	0	0	0	0	0
FA	0	0	0	0	0	0	0
HR	0	0	0	0	0	0	0
MMR	0	0	0	0	0	-1.47423310245887	0
NER	0	0.818990042793165	0	-1.54288721876998	0.645154716959962	-1.03546599181989	0
NHEJ	0	0	0	0	0	0	0
P53	0	0	0	0	0	0	0
TLS	0	-1.29030800334936	0	-1.34000022334588	0	0	0
TM	-1.41580914994191	0	0	0	0	0	0
UR	0	0.77599154575483	0	0	1.01838981808659	0	0
CPF	0	0	0	0	0	0	0
G1/S	-1.42814735604162	0	0	0	0	-1.29365976084142	0
S	0	0	0	0	0	0	0
G2	0.681448587239469	0	-0.521636104088888	0	0	0	0
G2/M	0	0	0	-1.54286878305562	0	0	0
M/G1	0	0	0	0	0.683383589721166	0	0
Tcells	1.87875367303243	0	2.28907012889668	1.5979281200967	1.18777859012122	2.14950865331094	1.52098741188311
ActivatedCD4	0	0	0	0	0	0	0
ActivatedCD8	0	1.1939238985996	0	0	0	-0.878610587571466	0
Central_mCD4	0	0	0	0	0	-1.14121606984244	0
Central_mCD8	0	0	0	0	0	0.861034712358336	0
CytotoxicCells	1.0456992134058	0	0.960644491473843	-1.14016784248464	0.846466028321047	0.842616549086227	1.11138009963313
Effector_mCD4	0	0	0	0	0	0	0
Effector_mCD8	1.5098908571647	0	2.03569427676083	1.49339719147942	1.29462858088595	1.35723413138568	1.09688036807378
TFH	0	0	1.28755745955453	0.850762219124331	0	1.42172372916441	0
TGD	1.85622005831463	1.30858124674787	2.3076034382307	1.78067221345589	0.857260377330361	0.913815019544204	0.742079713960302
Th1	1.18197711463755	1.20365697385992	1.7267489859217	1.57887516294106	0.794636715747426	1.38454707525845	1.62150443576645
Th17	0	0	0.987781341515477	-1.07573723109241	1.1119509283683	0	1.55301416763834
Th2	0	0	0	0	0.904394968523782	0.843332115181175	0.849012991340579
Treg	0	0	1.32970565204006	1.00130746479965	0	1.34552782530942	1.13966287911593
ImmatureB	1.40059846627427	0	1.47924624057716	1.43838612006935	1.35217358486129	1.09739152505755	1.05581109465147
ActivatedB	0	0	0	1.20601015952023	0	1.49580755644788	1.55284160497979
MemoryB	0	0	0	0	0	0	0
DC	1.88297652894639	0	1.51479472503217	1.34835415646964	0	0.852750102274023	0
iDC	1.34622331217375	0	1.31037493352132	0	0	-0.845464299629748	0
pDC	0	0	0	0	0	0	0
mDC	0	1.4080515543267	1.01763187656127	0	0	0	0
MDSC	1.3201302838809	-0.904057816610611	1.51150356871607	1.12271411148198	1.61662167795476	-1.23840509424627	0.777129776193606
Monocytes	1.22815240886512	0	1.65870377170112	1.16784415290174	1.17363836881025	0.840390169764054	1.36662685966718
Neutrophils	0	0	0.871092886336451	-0.920916488156035	0	0	0
Eosinophil	0	0	0	0	0	0	0
Macrophages	0.967380322051296	0	1.17960838637503	0.832654259358185	0	0	0
MastCells	0	0	0.97600902455497	0	-0.764583400744477	0	0
NK	1.31087305294703	0	1.68646302904906	1.92314608318664	0	1.38142835285275	0
NK56_bright	0	0	0	0	0	0	1.09835137913205
NK56_dim	0	0	0	0	0	0	0
NKT	0	0	0	0	0	0	0

===== END =====

===== TCGA_UCS_random_gsea_GO =====
APOBEC3A	APOBEC3B	APOBEC3C	APOBEC3D	APOBEC3F	APOBEC3G	APOBEC3H
GO_CELL_CYCLE	-2.93865920636296	-2.12253309112361	1.33762960139838	-1.86442571402628	-1.29105789141038	-1.14249762575572	-0.642798807816477
GO_IMMUNE_RESPONSE	5.22792782755236	3.61087641910727	4.72018935485314	4.18417258987835	4.19718363106163	4.2381248080916	3.8240802886174

===== END =====

===== TCGA_UVM_gsea_GO =====
APOBEC3A	APOBEC3B	APOBEC3C	APOBEC3D	APOBEC3F	APOBEC3G	APOBEC3H
GO_CELL_CYCLE	-1.06032458085256	5.10723841482048	-1.42678747736552	1.10702212345082	0.956260580296823	1.19776939761016	-0.709969143212204
GO_IMMUNE_RESPONSE	2.92423214823664	-0.998483428776907	1.04513163275869	2.78898971777439	1.75138112209742	4.52478863692634	3.75495474966427

===== END =====
