# Supplementary material for: Pan-cancer transcriptomic analysis dissects immune and proliferative functions of APOBEC3 cytidine deaminases
Source: Nucleic Acids Res. 2019 Jan 9;47(3):1178–94. doi: 10.1093/nar/gky1316 (PMC6379723; doi:10.1093/nar/gky1316)
Supplement: Supplementary Data [file gky1316_supplemental_files.zip › TableS13_DistinguishingGenes.xlsx]

## Sheet: DESCRIPTION
Supplementary Table S13
Sheet name	Description
APOBEC3A_TCGA	APOBEC3A distinguishing genes from TCGA.
APOBEC3B_TCGA	APOBEC3B distinguishing genes from TCGA.
APOBEC3C_TCGA	APOBEC3C distinguishing genes from TCGA.
APOBEC3D_TCGA	APOBEC3D distinguishing genes from TCGA.
APOBEC3F_TCGA	APOBEC3F distinguishing genes from TCGA.
APOBEC3G_TCGA	APOBEC3G distinguishing genes from TCGA.
APOBEC3H_TCGA	APOBEC3H distinguishing genes from TCGA.
APOBEC3A_GTEx	APOBEC3A distinguishing genes from GTEx.
APOBEC3B_GTEx	APOBEC3B distinguishing genes from GTEx.
APOBEC3C_GTEx	APOBEC3C distinguishing genes from GTEx.
APOBEC3D_GTEx	APOBEC3D distinguishing genes from GTEx.
APOBEC3F_GTEx	APOBEC3F distinguishing genes from GTEx.
APOBEC3G_GTEx	APOBEC3G distinguishing genes from GTEx.
APOBEC3H_GTEx	APOBEC3H distinguishing genes from GTEx.
Column descriptions
Column name	Description
genes	gene names
affected	median of Spearman correlation between expression of this gene with that of the APOBEC3 gene in question, in cancer types where a widespread APOBEC3 mutational signature has been reported (i.e. BLCA/BRCA/CESC/HNSC/LUAD/LUSC) (Roberts et al. 2013). For GTEx it refers to the corresponding tissue types of these cancers.
unaffected	median of Spearman correlation between expression of this gene with that of the APOBEC3 gene in question, in cancer types where a widespread APOBEC3 mutational signature has NOT been reported (i.e. all other TCGA cohorts) (Roberts et al. 2013). For GTEx it refers to the corresponding tissue types of these cancers.
pval	P-value in testing for differences between the two medians (Wilcoxon test)

## Sheet: APOBEC3A_TCGA
gene	affected	unaffected	pval
AAAS	-0.1788	-0.0027	0.00256352
ABCA4	-0.01235	0.0947	0.00663423
ABCC3	-0.1474	-0.0216	0.0302089
ABI1	0.1984	0.0529	0.0170751
ABLIM1	0.0697	-0.1438	0.0139018
ACAA2	-0.0954	0.0609	0.0139018
ACADVL	-0.15125	-0.0252	0.0360813
ACAT1	-0.10245	0.0182	0.0427781
ACOT11	0.1356	-0.0462	0.0302089
ACOT2	-0.14675	0.0352	0.0427781
ACOXL	-0.10105	0.0787	0.0335664
ACSBG1	0.0499	-0.0847	0.0362566
ADK	0.1665	0.0489	0.0360813
AGAP1	-0.16475	-0.0843	0.0427781
AGAP2	0.1701	0.0373	0.0427781
AGPAT6	-0.0904	-0.0142	0.0360813
AIDA	-0.0438	0.0585	0.0170751
AIM1L	0.38085	0.1373	0.0414781
AIP	-0.0399	0.0245	0.0251609
AKR7A2	-0.1154	0.0589	0.00256352
ALDH1A3	0.1966	-0.0276	0.0302089
ALG8	-0.0711	0.0526	0.0251609
AMD1	0.2468	0.0149	0.0071598
AMIGO2	-0.18885	0.0098	0.0251609
AMOTL1	0.0533	-0.1056	0.0427781
ANGPTL2	-0.11225	0.0226	0.0427781
ANKRD40	-0.1636	-0.0844	0.0427781
ANKRD46	-5e-05	-0.129	0.0170751
AP2A2	-0.1694	0.0073	0.0170751
APOL6	0.33885	0.2308	0.0251609
AQP5	-0.1599	0.0054	0.0363636
ARAP2	0.1763	0.0804	0.0170751
ARHGEF4	0.18805	-0.12355	0.00185741
ARL3	-0.18245	-0.0383	0.0170751
ARL4A	-0.0749	0.0373	0.0251609
ARMCX2	-0.2498	-0.0861	0.0302089
ARMCX3	-0.2497	-0.0729	0.0251609
ARNTL2	0.3557	0.23755	0.0330025
ARPC5L	0.2809	0.1911	0.0360813
ARSE	-0.1657	-0.0061	0.0183547
ASB2	0.15795	0.04	0.0251609
ASB7	0.0498	-0.0637	0.0251609
ASPRV1	0.1478	-0.0465	0.0427781
ASS1	0.1714	0.0791	0.0224375
ATAD3C	-0.12285	0.029	0.0251609
ATF7IP	0.0411	-0.0356	0.0139018
ATHL1	-0.0472	0.0374	0.0139018
ATP11B	0.08455	0.0042	0.0427781
ATP6AP1	-0.10815	0.0073	0.00336533
ATP6V1B1	-0.16555	-0.02595	0.00798788
ATPAF1	-0.1319	-0.0437	0.0251609
AVEN	0.1217	0.0705	0.0302089
B3GAT3	-0.0979	0.0752	0.00900056
B9D1	-0.0722	0.03385	0.0224375
BAIAP2L2	0.14695	-0.0198	0.0427781
BCAM	-0.16115	-0.0863	0.0251609
BCKDK	-0.06005	0.0853	0.00438171
BCO2	0.04355	-0.1373	0.00190853
BEND5	-0.20995	-0.0692	0.0112479
BFAR	-0.10935	0.0209	0.0238681
BICD2	0.1453	-0.0643	0.0251609
BLVRA	0.0541	0.1985	0.0427781
BLZF1	0.1983	-0.0068	0.0207905
BRWD1	-0.09515	-0.2162	0.0112479
C11orf49	-0.25935	-0.1037	0.00900056
C12orf29	0.20165	0.0236	0.0302089
C12orf4	0.17715	0.0879	0.0251609
C12orf44	0.071	0.2135	0.0251609
C12orf57	-0.09095	-0.0077	0.0360813
C14orf182	0.2395	0.0053	0.00307046
C14orf73	0.18595	-0.0511	0.0182073
C15orf29	0.188	0.0117	0.0251609
C15orf41	0.155	-0.0644	0.0170751
C16orf13	-0.0527	0.0593	0.00438171
C16orf48	-0.1765	-0.0687	0.0302089
C16orf58	-0.28525	-0.1739	0.0170751
C16orf86	-0.11595	0.0079	0.0112479
C17orf107	-0.05155	0.0523	0.0427781
C17orf49	-0.02885	0.1165	0.0281202
C17orf61	-0.0289	0.0317	0.0427781
C17orf62	-0.01195	0.153	0.0485113
C17orf70	-0.22175	-0.0053	0.0139018
C17orf81	-0.0781	0.0333	0.0304809
C18orf45	-0.09355	0.0484	0.0302089
C19orf10	0.04565	0.1453	0.0207905
C19orf54	-0.1551	-0.0032	0.00256352
C19orf63	-0.1611	-0.0318	0.0207905
C1orf106	0.2824	-0.0365	0.012561
C1orf124	0.07615	-0.0442	0.0427781
C1orf175	0.00635	-0.1398	0.0112479
C1orf186	0.1417	-0.0461	0.0306016
C1orf190	-0.1462	0.0373	0.000950994
C1orf56	-0.1823	-0.0844	0.0112479
C1orf86	-0.08085	0.0395	0.00900056
C20orf3	-0.15785	-0.0491	0.0170751
C22orf23	0.1156	-0.0761	0.0071598
C2orf28	-0.1043	0.0124	0.0427781
C2orf54	0.2268	0.0703	0.029304
C2orf81	-0.2404	-0.0676	0.0139018
C3orf18	-0.2904	-0.1462	0.0139018
C3orf34	0.09555	-0.0355	0.0427781
C3orf47	-0.18095	-0.0617	0.0302089
C7orf25	0.08695	-0.0111	0.0302089
C7orf26	-0.144	-0.0016	0.0207905
C7orf27	-0.1502	-0.0053	0.0112479
C7orf64	0.0308	-0.0958	0.0427781
C8orf84	-0.2311	-0.0721	0.0360813
C9orf85	0.18115	-0.0253	0.0302089
CAB39	0.20675	-0.0029	0.0207905
CABIN1	-0.1849	-0.0484	0.0207905
CABLES1	-0.1804	-0.0501	0.0427781
CABP4	-0.21165	0.00825	0.00261438
CADPS2	-0.1981	0.0003	0.0330025
CALHM2	-0.12755	0.0184	0.0360813
CAMK2G	0.0396	-0.1508	0.00190853
CAPN14	0.3497	-0.0918	0.028971
CARHSP1	0.17675	0.0214	0.0207905
CATSPERG	-0.09875	0.0302	0.0362566
CBARA1	-0.16035	-0.007	0.0360813
CCDC120	0.133	-0.1124	0.0360813
CCDC127	-0.10495	0.0478	0.0427781
CCDC132	0.09155	-0.0736	0.0139018
CCDC151	-0.1754	0.0074	0.0157905
CCDC157	-0.12765	-0.0268	0.0302089
CCDC57	-0.1958	-0.099	0.0170751
CCDC74A	-0.18705	-0.0239	0.0330025
CCDC85C	0.1567	0.0269	0.0207905
CCND2	0.0624	-0.0832	0.00438171
CCNYL1	0.2117	0.1111	0.00438171
CCR10	-0.08475	0.0452	0.0251609
CCRL1	0.1372	0.0721	0.0360813
CD151	-0.06455	0.0078	0.0416999
CD177	0.2668	0.1035	0.030303
CD22	0.1198	0.0446	0.044997
CD24	0.0715	-0.0819	0.0112479
CD248	-0.07515	0.0767	0.0207905
CD300LB	0.16515	0.2797	0.00942079
CD320	-0.1612	0.0164	0.0427781
CD63	-0.0614	0.0467	0.00900056
CD81	-0.1073	0.0365	0.0207905
CD82	0.24255	0.062	0.0201853
CD99L2	-0.25025	-0.0722	0.0427781
CDC42EP1	0.2908	0.0585	0.0071598
CDH3	0.20905	0.03265	0.00608473
CDK2AP2	-0.0671	0.0705	0.0170751
CDK5R1	0.12525	-0.1363	0.00562394
CDK6	0.07625	-0.0869	0.0251609
CDK8	0.0713	-0.0392	0.0071598
CDKL1	0.0809	-0.0887	0.00247655
CEACAM19	0.275	-0.02835	0.000950994
CEBPG	0.1683	0.0139	0.0302089
CERCAM	-0.12205	0.0419	0.0112479
CHAD	-0.2234	-0.13455	0.0318443
CHD7	-0.05145	-0.097	0.0427781
CHD9	-0.06345	-0.2388	0.0427781
CHDH	-0.22385	-0.1534	0.0362566
CHID1	-0.10425	-0.0251	0.00562394
CHMP4A	-0.0025	0.131	0.0427781
CHPT1	-0.15845	0.0205	0.00190853
CHRD	-0.2438	-0.1064	0.0147998
CILP2	-0.1947	-0.0506	0.0330025
CITED1	-0.0879	0.0263	0.0104003
CKMT1B	0.1793	0.0317	0.0462185
CLCN5	0.0173	-0.0532	0.0251609
CLEC11A	-0.1031	-0.0179	0.0427781
CLEC18A	-0.1002	-0.0261	0.0302089
CLINT1	0.0849	-0.0461	0.0427781
CLIP4	0.10435	-0.0268	0.0427781
CLN3	-0.08425	0.0781	0.0071598
CLTB	0.23725	0.0942	0.0139018
CMAS	0.1633	0.0189	0.0207905
CMBL	-0.2293	-0.0364	0.0427781
CMTM8	-0.19345	-0.02085	0.0224375
CNNM1	-0.0146	-0.1103	0.0193744
CNNM3	-0.2416	-0.138	0.00900056
CNOT4	0.0578	-0.1456	0.00683598
CNPY2	-0.12105	0.0261	0.0427781
CNPY4	-0.18	-0.057	0.0112479
CNTNAP1	-0.1673	-0.0332	0.00900056
CNTROB	-0.1237	-0.041	0.0170751
COASY	-0.06945	0.042	0.0302089
COL18A1	-0.154	-0.0422	0.0360813
COL1A1	-0.12555	0.0103	0.00739992
COL1A2	-0.1466	0.00115	0.0224375
COL5A1	-0.1546	-0.0295	0.0360813
COL5A3	-0.034	0.11275	0.0272965
COL6A2	-0.1265	0.0098	0.0360813
COL8A1	-0.1609	0.0197	0.0298374
CORO1B	-0.0259	0.0548	0.0170751
CPT2	-0.0589	0.0783	0.0360813
CREB3	-0.03105	0.0862	0.0427781
CRIP1	0.0258	0.1273	0.0427781
CRIP2	-0.10725	-0.021	0.0170751
CRLF3	0.21465	0.1349	0.0427781
CRTC1	-0.3087	-0.1928	0.0139018
CSF3R	0.12915	0.2918	0.0139018
CSRNP2	-0.18125	-0.0524	0.0386096
CTNNBIP1	0.10805	-0.0341	0.0302089
CTSF	-0.24285	-0.1048	0.0207905
CUL2	0.16705	0.0559	0.0251609
CUX1	0.0126	-0.124	0.00336533
CWC22	0.0088	-0.0722	0.0360813
CXCR1	0.19115	0.5137	0.0242424
CYB5A	-0.08575	0.032	0.00336533
CYCS	0.15075	0.053	0.0302089
CYLD	0.1866	0.0677	0.0302089
DAK	-0.1387	-0.0144	0.0071598
DCAF10	0.0447	-0.07	0.0427781
DCXR	-0.0646	0.0528	0.0071598
DDAH1	-0.26775	-0.1206	0.00900056
DDX6	-0.0522	-0.1574	0.0170751
DDX60	0.33135	0.193	0.00190853
DENND5A	-0.11225	-0.0239	0.0427781
DGKD	-0.3118	-0.0444	0.0112479
DHRSX	-0.03565	0.0255	0.0302089
DIS3	0.12805	-0.019	0.0139018
DLD	0.0688	-0.0366	0.0427781
DLG4	-0.23535	-0.0977	0.0207905
DLL4	-0.14425	-0.00355	0.0272965
DMKN	0.15765	-0.055	0.0183547
DNAJB6	0.1767	-0.0182	0.00900056
DNAJC12	-0.23575	0.00205	0.00442807
DNAJC4	-0.15495	-0.0286	0.0427781
DNAL1	-0.30305	-0.0702	0.0427781
DNM1L	0.07325	-0.1057	0.0207905
DOK1	-0.1392	0.0818	0.0139018
DOPEY1	-0.0845	-0.2023	0.00336533
DPF3	0.08065	0.01335	0.0272965
DPP7	-0.10485	0.0016	0.00336533
DPP9	-0.01095	0.0763	0.0112479
DQX1	0.2014	-0.029	0.018981
DSC2	0.26095	0.0812	0.0224375
DSEL	-0.14925	-0.027	0.00562394
DSP	0.1816	-0.06775	0.0395703
DTX3	-0.3154	-0.1856	0.0139018
DUOX1	0.13725	-0.1366	0.00336533
DUOX2	0.20525	-0.0805	0.016733
DUSP11	0.22375	0.0607	0.0302089
DUSP23	-0.0174	0.1273	0.0427781
DUSP4	-0.0715	0.082	0.0360813
DUSP7	0.27355	0.0183	0.0139018
DYNLL1	0.19365	0.0719	0.0139018
DYRK1A	-0.04605	-0.1738	0.0112479
EDEM2	-0.00875	0.1983	0.0427781
EFCAB2	-0.2087	-0.0597	0.0360813
EFCAB4A	-0.1494	0.0226	0.00336533
EFEMP2	-0.1816	-0.0413	0.00900056
EGLN2	-0.01565	0.1013	0.0139018
EIF2B4	-0.03625	0.0488	0.0427781
EIF2C1	-0.07175	-0.007	0.0427781
EIF3J	0.10845	0.0312	0.0360813
EIF4A1	0.07685	0.184	0.0251609
EIF5B	0.04195	-0.0398	0.0207905
ELOVL5	-0.14715	0.046	0.0360813
ENO2	-0.16445	-0.0185	0.0207905
EPHA2	0.2939	0.0998	0.0272965
EPOR	-0.1897	-0.0607	0.0112479
EPS15	0.06725	-0.0716	0.0207905
EPS8	-0.21165	-0.0494	0.0207905
ERCC2	-0.1664	-0.0326	0.0427781
ERP29	-0.0848	0.0781	0.0360813
ESAM	-0.09655	0.0433	0.0304809
ESM1	-0.1168	0.03015	0.0147998
ETV1	-0.2002	-0.08945	0.00942079
ETV4	-0.10365	0.0161	0.0330098
ETV5	-0.16975	0.0103	0.00900056
EXOC6B	0.1246	-0.0445	0.0272965
FABP5	0.3516	0.2037	0.0427781
FAHD2B	-0.13045	-0.0021	0.0427781
FAM101B	-0.1097	0.0393	0.0302089
FAM126B	0.1183	-0.0454	0.0071598
FAM135A	0.1707	-0.0644	0.000338792
FAM174B	-0.2653	-0.0604	0.00336533
FAM175B	0.08465	-0.0241	0.0071598
FAM3D	0.1068	-0.0767	0.041958
FAM53B	0.03235	-0.09	0.0139018
FAM83G	0.1897	0.01565	0.0182769
FARP1	-0.2422	-0.1442	0.0302089
FASN	-0.11455	-0.0304	0.0207905
FBXO11	0.04155	-0.1319	0.0207905
FBXO45	0.1986	0.0756	0.00995326
FBXW8	-0.2346	-0.0795	0.0302089
FCGRT	-0.0989	0.0223	0.0207905
FCN1	0.17335	0.3844	0.0243296
FERMT1	0.12485	-0.0428	0.016733
FGFR1	-0.24995	-0.0928	0.0302089
FGFR1OP2	0.1326	-0.0225	0.0071598
FGFRL1	-0.1858	-0.0751	0.0207905
FIBP	-0.1245	0.0971	0.0360813
FIGNL2	-0.1624	-0.046	0.000722756
FKBP10	-0.1473	0.01205	0.0330025
FKBP1B	-0.09975	0.0291	0.0139018
FKBP9	-0.1564	-0.0384	0.0360813
FLJ10357	-0.2199	-0.1111	0.0302089
FLOT1	-0.1231	0.0774	0.0207905
FLYWCH2	-0.09695	0.0343	0.0302089
FMO4	0.0857	-0.1122	0.0302089
FN1	-0.12265	0.0413	0.0170751
FNBP1L	-0.2242	-0.161	0.0302089
FOXN2	0.22135	0.03	0.000214568
FOXO3	-0.01245	-0.1306	0.0112479
FOXO3B	-0.05585	-0.1928	0.0170751
FPR1	0.217	0.3543	0.0139018
FPR2	0.2485	0.5289	0.0263736
FRMD8	0.2174	0.0726	0.0251609
FRYL	0.0231	-0.1045	0.0302089
FTH1	-0.0203	0.2065	0.00190853
FTHL3	0.05385	0.2382	0.0251609
FTSJD1	-0.00025	-0.0932	0.0139018
FUT3	0.2421	0.0124	0.0130196
FUT6	0.2752	-0.03695	0.045066
FUZ	-0.2074	-0.07	0.00438171
FZD4	-0.2556	-0.1086	0.0207905
G6PC3	-0.207	0.0533	0.0139018
GAA	-0.12755	0.0515	0.0071598
GAB1	-0.01585	-0.1537	0.0139018
GABARAP	-0.12345	-0.038	0.00336533
GAN	0.1613	0.0688	0.0302089
GDE1	-0.1108	0.0028	0.0071598
GDF15	-0.09445	0.1164	0.00739992
GDPD3	0.158	0.0101	0.0112479
GFRA3	-0.1602	-0.03385	0.004662
GGCX	-0.04645	0.0751	0.0139018
GGT7	-0.31995	-0.0926	0.00336533
GIPC1	0.2693	0.0281	0.0360813
GJA9	0.1554	0.0471	0.00442807
GJB3	0.30555	0.0387	0.0219667
GJB5	0.4252	0.0416	0.041958
GLA	0.08235	0.2239	0.00900056
GLB1L	-0.1838	-0.0328	0.0485113
GLB1L2	-0.1668	-0.00805	0.0487315
GMPPA	0.0343	0.1473	0.0207905
GNAI1	0.13295	-0.1456	0.00141163
GNAI2	-0.07555	0.0998	0.0427781
GNS	-0.16305	0.0052	0.0112479
GOLT1A	-0.193	0.0016	0.00869963
GPC4	-0.2023	-0.1207	0.0395703
GPR158	0.0504	-0.0617	0.0175824
GPR160	-0.08435	0.0472	0.0360813
GPR3	-0.04225	0.1585	0.0207905
GPR37L1	0.2187	0.0379	0.0140056
GPR4	0.01355	0.18865	0.0272965
GPR85	-0.0048	0.0684	0.0471931
GPRIN2	0.06925	-0.0835	0.015984
GPSM2	0.19985	0.0321	0.0427781
GRIN1	-0.1351	0.0118	0.0479798
GSDMA	0.24025	0.10505	0.041958
GSTM4	-0.10295	0.0218	0.0360813
GSTT2	-0.0989	0.03485	0.00942079
GUSB	-0.0809	0.0449	0.00900056
H19	-0.10815	0.0576	0.00438171
H6PD	-0.20325	-0.0573	0.0302089
HAGH	-0.0291	0.023	0.0427781
HAUS4	-0.0244	0.0453	0.0360813
HCCS	0.27705	0.1713	0.0251609
HDAC9	0.11075	-0.0165	0.0427781
HDDC3	-0.06915	0.048	0.0112479
HEBP2	0.19125	0.0527	0.0207905
HERC6	0.4108	0.1662	0.0251609
HEY1	-0.2116	0.00695	0.00185741
HGF	-0.07665	0.0535	0.0427781
HIP1	-0.2038	-0.0944	0.0302089
HIVEP2	0.10445	-0.039	0.0302089
HLX	-0.0141	0.1385	0.0207905
HNMT	-0.1513	-0.0104	0.0360813
HNRNPA0	-0.19025	-0.0861	0.0360813
HOXB2	-0.0992	-0.0022	0.0251609
HOXB6	-0.1219	-0.0213	0.0437655
HOXC6	-0.1448	0.0255	0.00460711
HOXC8	-0.0919	0.05005	0.013986
HR	0.17895	-0.06695	0.0395703
HSCB	0.03825	0.1013	0.0207905
HSD17B11	-0.11575	-0.0221	0.0170751
HSPA12B	-0.1341	0.0171	0.0427781
HSPA1A	-0.05615	0.0939	0.0251609
HSPA4L	0.1125	-0.036	0.0071598
HSPB8	0.1354	-0.07345	0.0471931
HSPC157	-0.12345	0.0103	0.0207905
HSPC159	0.1105	-0.0681	0.0071598
HTRA3	-0.1189	0.032	0.0112479
HYAL1	0.0975	-0.015	0.0251609
HYI	-0.1538	-0.0364	0.00900056
ICA1	-0.2165	-0.0615	0.0251609
IER3	0.02265	0.1739	0.0427781
IFIH1	0.4072	0.2506	0.0112479
IFIT5	0.32825	0.1658	0.00900056
IFITM2	-0.0732	0.1087	0.0170751
IGFALS	-0.2343	-0.1062	0.0111455
IGFBP4	-0.13175	0.0086	0.0139018
IKBIP	0.01995	0.1119	0.0427781
IL20RB	0.31215	0.1662	0.00900056
IL22RA1	0.22725	0.0074	0.000884564
IL6	0.1516	0.33335	0.0401807
IL7	0.1978	0.05265	0.0224375
ILK	-0.0384	0.0422	0.00900056
INHBB	-0.1406	-0.0239	0.0149387
INHBE	-0.1359	0.0281	0.0293086
INPP5F	-0.00295	-0.1028	0.0360813
INSR	-0.28655	-0.1097	0.0139018
INTS4	-0.04735	0.0358	0.0360813
IRS2	-0.24925	-0.0606	0.00438171
ITFG3	-0.157	-0.069	0.0170751
ITGB3	-0.11415	0.015	0.0302089
ITSN2	0.02965	-0.0651	0.0427781
IVD	-0.3234	-0.1217	0.0302089
JARID2	0.16415	-0.0557	0.0170751
JMJD8	-0.142	-0.0207	0.0207905
JTB	-0.0493	0.0477	0.0427781
JUND	-0.04585	0.0534	0.0360813
KALRN	0.1115	-0.074	0.00442807
KBTBD8	0.2645	0.1209	0.0139018
KCNC4	0.06985	-0.1033	0.0427781
KCNE4	-0.23555	-0.0632	0.0224375
KCNMB4	-0.18575	-0.0351	0.0170751
KCTD15	0.05505	-0.1304	0.0139018
KCTD17	-0.0629	0.103	0.0427781
KCTD5	0.25395	0.0872	0.0071598
KIAA0319L	-0.20175	-0.0524	0.0251609
KIAA0495	-0.254	-0.1233	0.0251609
KIAA1045	0.1253	-0.03325	0.0142759
KIAA1244	-0.23515	-0.0455	0.0448548
KIAA1432	0.1279	0.0145	0.0427781
KIAA1609	0.20265	0.012	0.0139018
KIAA1984	-0.1693	-0.0913	0.0457072
KIAA2018	-0.03135	-0.1741	0.0427781
KIAA2026	0.03065	-0.1429	0.0427781
KLF8	0.09065	-0.1142	0.00562394
KLHDC8A	-0.16025	-0.03635	0.025645
KLHL29	-0.1502	-0.0925	0.0170751
KPNA3	0.1079	-0.0077	0.0170751
KRBA2	-0.2131	-0.1299	0.0427781
KRT18	-0.1522	0.0822	0.0139018
KRT8	-0.1319	0.051	0.0427781
KRT80	0.1816	0.087	0.0183547
KY	0.0069	-0.18295	0.0307692
KYNU	0.1938	0.302	0.0427781
LAMB2	-0.21785	-0.1251	0.0360813
LAMC1	-0.20795	-0.0838	0.000135517
LASS2	-0.16995	-0.1042	0.0427781
LASS5	-0.12045	0.0443	0.0207905
LEPRE1	-0.0744	0.0277	0.0302089
LEPREL2	-0.14465	-0.0289	0.0302089
LFNG	-0.1512	-0.0466	0.0251609
LGI4	0.027	-0.0669	0.0251609
LIF	-0.02975	0.1229	0.0251609
LILRA2	0.1571	0.301	0.0139018
LIMD1	-0.16575	-0.0365	0.0251609
LIMS3-LOC440895	-0.0622	0.0862	0.0139018
LIN54	0.1181	0.0076	0.0251609
LMAN2	0.01595	0.1507	0.0302089
LMCD1	-0.06485	0.02205	0.0182769
LMO7	0.05515	-0.1117	0.0207905
LOC100130691	0.0747	-0.0106	0.0427781
LOC100134229	0.2532	0.0604	0.0170751
LOC145837	-0.2434	-0.0213	0.027972
LOC151534	-0.1168	0.0578	0.0360813
LOC219347	0.0327	-0.1056	0.0427781
LOC348926	-0.10605	0.0553	0.044997
LOC388588	-0.1171	0.0264	0.0183547
LOC400043	-0.1629	-0.0335	0.0471931
LOC643008	0.31625	-0.0073	0.00341729
LOC646762	-0.2541	-0.146	0.0302089
LOC728643	0.1497	0.0004	0.0251609
LOC729176	0.1905	0.0244	0.0281202
LONP1	-0.101	0.0262	0.0251609
LOXL2	-0.075	0.0653	0.00900056
LPAR5	0.2556	0.0481	0.0170751
LPCAT1	-0.0822	0.0858	0.0302089
LRPAP1	-0.0607	0.029	0.00900056
LRRC1	0.1108	-0.084	0.0071598
LRRC29	-0.1352	-0.0035	0.00562394
LRRK1	0.05495	-0.0246	0.0170751
LSMD1	-0.0342	0.061	0.0360813
LTBP3	-0.3211	-0.1156	0.00256352
LUZP6	0.08585	-0.0707	0.0427781
LY6G5C	-0.14175	-0.0218	0.0112479
LZTS1	-0.1319	0.0267	0.0471931
MAGED2	-0.2707	-0.1156	0.0139018
MAL2	0.21875	0.0198	0.00921421
MAN2B2	-0.11375	-0.0302	0.0330098
MAP3K12	-0.2968	-0.0845	0.00101637
MAP3K13	0.07715	-0.04125	0.0057654
MAPK6	0.2373	0.034	0.0139018
MAPK8IP1	-0.21435	-0.1032	0.0281202
2009-03-01	-0.1566	-0.0272	0.0112479
MARK1	0.0314	-0.10105	0.0182769
MAST2	-0.196	0.0425	0.0360813
MBNL2	-0.024	-0.1633	0.0360813
MBOAT2	0.1792	0.0114	0.0170751
MBOAT7	-0.097	0.0452	0.0170751
MBP	0.0755	-0.0556	0.0427781
MBTPS1	-0.25305	-0.1613	0.0360813
MDP1	-0.0491	0.0786	0.0071598
ME3	-0.1712	-0.0043	0.0360813
MEGF8	-0.2798	-0.1564	0.0251609
METRNL	0.32835	0.1845	0.0427781
MFSD7	-0.0146	0.1525	0.0170751
MFSD8	0.01465	-0.0724	0.0302089
MGAT4A	-0.065	0.0637	0.0302089
MGC16121	-0.0382	0.0496	0.0362566
MGC23270	-0.13655	-0.0428	0.0170751
MGC2752	-0.19615	-0.0623	0.00438171
MGC3771	-0.1338	-0.0561	0.0302089
MGC70857	-0.05465	0.0326	0.0302089
MIA3	-0.2023	-0.1341	0.0207905
MICAL3	-0.0139	-0.1772	0.00190853
MICALL1	0.24545	0.1237	0.0427781
MIF	-0.01295	0.1224	0.0207905
MINA	0.12095	0.0321	0.0427781
MKRN2	-0.02635	-0.127	0.0139018
MLEC	-0.26185	-0.1041	0.00900056
MLLT4	-0.05925	-0.1455	0.0251609
MLPH	-0.17915	-0.0643	0.0401807
MMP16	-0.184	-0.02935	0.0328093
MOBKL2B	0.1322	-0.0158	0.0251609
MORC3	0.11755	-0.0493	0.0427781
MPDU1	-0.0316	0.0883	0.00562394
MPDZ	-0.3314	-0.17235	0.0302243
MPG	-0.0492	0.0682	0.0427781
MPHOSPH10	0.04945	-0.0657	0.0360813
MPI	-0.08285	-0.0103	0.0207905
MPP5	0.08165	-0.0938	0.00900056
MPV17	-0.01355	0.0793	0.0427781
MRPL53	0.0163	0.0752	0.0360813
MRPS14	-0.0218	0.0684	0.0251609
MSX1	-0.10195	0.0782	0.0330025
MTM1	0.17095	0.0196	0.0360813
MTO1	0.08145	-0.0064	0.0360813
MTP18	-0.005	0.171	0.044997
MYCBP2	0.13375	-0.0667	0.0427781
MYLK4	0.05135	-0.1391	0.0360813
MYO15A	-0.2114	-0.0826	0.00251122
MYO1E	0.16115	0.0588	0.0071598
N4BP1	0.2706	0.0289	0.0170751
NAT14	-0.1815	-0.0029	0.0139018
NBPF9	-0.1848	-0.0957	0.0170751
NCK1	0.2865	0.055	0.00900056
NCK2	0.0692	-0.128	0.000722756
NCKAP5L	-0.26715	-0.0544	0.00336533
NCOA4	0.1222	-0.0246	0.0360813
NCRNA00094	-0.28875	-0.1265	0.0139018
NCS1	0.15935	0.0203	0.0302089
NDFIP2	0.1638	-0.0444	0.0427781
NDRG2	0.1356	-0.1643	0.0071598
NDRG4	0.00775	-0.1136	0.0427781
NDUFAF3	-0.09845	0.0135	0.0207905
NEDD9	-0.17735	-0.0104	0.0427781
NET1	0.12365	-0.0036	0.044997
NFASC	0.1185	-0.19045	0.00739992
NFATC4	-0.22765	-0.04485	0.00739992
NID1	-0.20835	-0.0548	0.00900056
NINJ2	0.044	0.1188	0.0427781
NIPAL1	0.1588	0.03935	0.0224775
NKPD1	0.0866	-0.0337	0.0437655
NLRC3	0.16515	0.0304	0.0071598
NME3	-0.0899	-0.0052	0.0427781
NNMT	-0.07105	0.13535	0.0118428
NOMO1	-0.11165	-0.0227	0.0170084
NOMO3	-0.0993	0.0288	0.0427781
NOTCH4	-0.18655	-0.0589	0.0360813
NOX4	-0.10225	0.10845	0.0057654
NPHP1	-0.27595	-0.1303	0.0395703
NPHP4	-0.12235	-0.0634	0.0251609
NPRL2	-0.08355	-0.0238	0.0251609
NR6A1	0.0782	0.0022	0.0183547
NRIP1	0.143	-0.1064	0.0302089
NSMCE1	-0.05385	0.0426	0.0360813
NT5C2	0.1388	-0.109	0.000722756
NTHL1	-0.07875	-0.0019	0.0360813
NUAK1	-0.17195	-0.05945	0.0471931
NUDT14	-0.07625	0.0302	0.0302089
NUDT16L1	-0.12195	-0.0003	0.0170751
NXPH3	-0.15765	-0.0837	0.0427781
OAZ2	-0.18075	-0.0408	0.0071598
OGDH	0.09525	0.0072	0.00438171
OLFML2B	-0.06065	0.0774	0.0251609
OPA1	0.05575	-0.0821	0.0251609
OS9	-0.1304	-0.0178	0.0170751
OSCP1	-0.11685	0.0001	0.0360813
OTUD4	0.1084	-0.0378	0.0207905
P2RX4	-0.1	0.0417	0.0207905
P2RY1	0.14405	-0.03535	0.0147998
P4HA1	-0.12895	0.0402	0.0302089
P4HA3	-0.1551	-0.0035	0.0139018
P4HB	-0.1116	0.1006	0.0360813
P4HTM	-0.2302	-0.0857	0.0251609
PAAF1	-0.10305	-0.0023	0.0302089
PACSIN3	0.1343	0.0135	0.0427781
PAK6	0.14645	0.01335	0.0330025
PAN2	-0.27075	-0.1644	0.0170751
PARK7	-0.0845	0.0477	0.0302089
PARN	-0.1347	-0.036	0.0360813
PARP9	0.36465	0.2807	0.0427781
PATZ1	-0.3185	-0.1388	0.0112479
PCDHB9	0.0186	-0.0637	0.00986656
PCGF2	-0.23775	-0.0596	0.00337306
PCOLCE	-0.0973	0.0151	0.0071598
PCYT1A	0.23535	0.1626	0.0360813
PDE4A	-0.1349	-0.0739	0.0427781
PDGFRL	-0.18475	0.0474	0.00337306
PDP1	0.1596	0.0244	0.0302089
PEX13	0.1096	-0.0426	0.0251609
PFAS	-0.22365	-0.0647	0.0071598
PGBD5	0.1373	0.00385	0.0330025
PGPEP1	-0.23135	-0.0975	0.0251609
PGS1	-0.11715	-0.005	0.044997
PHACTR2	0.07935	-0.116	0.0251609
PHC2	-0.086	0.0236	0.0360813
PHF1	-0.16765	-0.0413	0.014279
PHPT1	-0.0591	0.0307	0.0112479
PI4KA	-0.10605	-0.0222	0.0427781
PIGT	-0.1428	-0.0234	0.0207905
PIK3C2B	-0.02735	-0.1331	0.0427781
PITPNM3	0.07215	-0.1716	0.0207905
PKIB	-0.0064	0.0787	0.0427781
PLAC2	0.18885	0.01275	0.00337306
PLEKHA2	0.10045	-0.0401	0.0207905
PLXND1	-0.1525	0.0345	0.0251609
PNKD	-0.0708	0.0381	0.0251609
PNKP	-0.0968	0.0235	0.0071598
PNMA2	-0.2522	-0.0693	0.0182769
PNMA3	0.00915	-0.11065	0.0182769
PNPLA2	-0.09525	0.0377	0.0112479
POLR2J3	0.0316	-0.0741	0.0360813
POLR2L	0.05705	0.1623	0.0207905
POMGNT1	-0.21285	0.0276	0.00900056
POMT2	-0.22685	-0.064	0.00438171
PPARD	0.2191	0.0291	0.0112479
PPARGC1B	0.2088	0.0468	0.0170751
PPP1R14C	0.16605	-0.00095	0.00227038
PPP2R2C	0.12835	-0.0862	0.00331712
PPP2R3A	0.0976	-0.1141	0.0386096
PPP4R4	0.1004	-0.0352	0.048951
PPT1	-0.06355	0.1312	0.0170751
PRAF2	-0.15805	0.0097	0.0302089
PRIMA1	0.0957	0.0222	0.0296703
PRKAA2	-0.27645	-0.0959	0.0169944
PRKAB1	-0.20245	-0.0802	0.0251609
PRKD1	-0.26615	-0.05515	0.000282326
PRNP	0.1502	-0.045	0.0071598
PROCA1	-0.13765	0.0076	0.0302089
PRRG1	0.12515	-0.021	0.0395703
PRRT3	-0.1839	-0.0797	0.0170751
PRRT4	0.162	-0.069	0.0192308
PRSS23	-0.0826	0.0462	0.0219596
PRSS27	0.3882	0.001	0.0112479
PTGDS	0.07775	0.01855	0.0454533
PTGS2	0.0131	0.1087	0.014279
PTOV1	-0.20375	-0.0944	0.0302089
PTP4A2	0.00555	0.1756	0.0119435
PTPN21	-0.04075	-0.1504	0.0360813
PUS10	0.1071	-0.0544	0.00900056
PYCR2	-0.1846	-0.0825	0.0360813
PYHIN1	0.29705	0.1176	0.0219667
QSOX1	-0.1216	0.0779	0.0302089
R3HCC1	-0.14225	-0.0448	0.0302089
RAB10	0.2608	0.0186	0.0112479
RAB11FIP3	-0.2535	-0.1991	0.0207905
RAB13	-0.06345	0.057	0.0139018
RAB17	-0.1812	-0.0108	0.0298374
RAB20	0.01415	0.2033	0.0302089
RAB22A	0.1559	-0.0353	0.00562394
RAB34	-0.1127	0.0043	0.0170751
RABAC1	-0.03405	0.0944	0.0251609
RAC1	0.1608	0.0371	0.0302089
RAET1G	0.26815	0.07895	0.0325593
RAI14	-0.092	0.0128	0.0224375
RANGRF	-0.1187	0.0279	0.0170751
RAP1GDS1	0.16105	-0.0113	0.0427781
RAPGEFL1	0.04905	-0.0544	0.0302089
RASAL2	0.07595	-0.0368	0.0139018
RASD1	-0.10355	0.0007	0.0112479
RASGEF1B	0.21355	0.0641	0.0427781
RBM26	-0.0201	-0.1285	0.0139018
RBM41	0.05855	-0.0583	0.0427781
RC3H1	0.0151	-0.1307	0.0427781
RCN3	-0.0311	0.0701	0.0170751
RDH12	0.3267	0.0212	0.0122807
RDH16	0.1829	0.0379	0.00438171
REEP1	-0.05635	-0.1696	0.0395703
RFNG	-0.1551	0.02	0.0302089
RGL3	-0.2358	-0.0936	0.0147998
RGMA	0.05435	-0.07235	0.0224375
RGS13	0.0774	-0.065	0.0357143
RGS20	0.2731	0.0333	0.035014
RHBDL2	0.31105	0.0664	0.0071598
RHOB	-0.1093	0.0513	0.0427781
RIMKLA	-0.22005	-0.0866	0.044997
RNASEH2C	-0.11415	0.0097	0.0302089
RNASEK	0.01545	0.1108	0.00562394
RND3	0.29155	0.0525	0.0147998
RNF146	-0.11215	-0.1939	0.0427781
RNF215	-0.1503	-0.0416	0.00900056
RNPEP	-0.04015	0.0478	0.0427781
RP1L1	0.11995	-0.019	0.0175824
RPGRIP1	-0.05955	0.0667	0.0196078
RPH3AL	-0.1091	0.0144	0.0360813
RPS10P7	-0.12865	-0.0297	0.0207905
RPS27L	-0.05715	0.0667	0.0302089
RPS6KB1	0.04325	-0.0126	0.00995326
RRAGC	0.2247	0.0855	0.0139018
RTN4RL2	-0.1269	0.0486	0.0170751
RUNX1	-0.1318	0.0035	0.0302089
S100A4	0.04735	0.172	0.0302089
SALL2	-0.3295	-0.1432	0.0302089
SAMD9	0.3984	0.1531	0.00562394
SAMD9L	0.32475	0.1876	0.0251609
SARM1	-0.28325	-0.1188	0.0302089
SBDS	0.1577	-0.0172	0.0109081
SCAND1	-0.0849	0.0799	0.0302089
SCARF2	-0.1645	-0.0942	0.0427781
SCD5	-0.01015	-0.1673	0.0207905
SCG2	-0.1493	-0.071	0.0157905
SCML4	0.2493	0.043	0.0362566
SCN1B	-0.12745	0.0185	0.0251609
SCRN3	0.02375	-0.0812	0.0427781
SCUBE2	-0.21655	-0.06085	0.0471931
SDCBP2	0.2797	-0.0006	0.000338792
SDF2	-0.01355	0.1015	0.0251609
SDF4	-0.08895	0.0687	0.0207905
SEPHS2	-0.0867	0.0174	0.0139018
SEPN1	-0.1856	-0.0456	0.0360813
SERPINF2	-0.04825	0.0644	0.0302089
SERPINH1	-0.09325	0.0678	0.0251609
SERTAD2	0.14375	0.0151	0.0251609
SFMBT1	-0.03895	0.0739	0.0360813
SFN	0.3332	0.1851	0.0266173
SFRS15	0.0115	-0.0541	0.0427781
SFXN2	-0.11455	0.0342	0.0119435
SH2D1B	0.3176	0.2258	0.0364883
SHISA4	-0.2004	-0.0558	0.0182769
SHOC2	0.1015	-0.034	0.0251609
SIAH1	-0.01195	-0.1279	0.0207905
SIGIRR	-0.09555	0.0185	0.00256352
SIX1	-0.12605	0.0253	0.0076872
SIX2	-0.12665	0.0296	0.0175398
SLC12A7	-0.1301	-0.0014	0.0302089
SLC15A2	0.025	-0.0974	0.00900056
SLC20A1	-0.0226	0.1556	0.00336533
SLC20A2	0.12845	-0.082	0.0071598
SLC25A35	-0.1139	0.0615	0.0360813
SLC25A4	-0.18245	-0.0582	0.0360813
SLC26A1	-0.17805	-0.1132	0.0360813
SLC29A1	-0.17985	0.0052	0.0302089
SLC2A11	-0.2733	-0.0932	0.0207905
SLC2A12	0.0379	-0.0954	0.0185373
SLC30A4	0.13115	-0.0111	0.0207905
SLC35B1	-0.04545	0.1559	0.0427781
SLC38A6	0.03925	0.1438	0.0302089
SLC39A13	-0.1391	-0.0287	0.0207905
SLC43A1	-0.2018	-0.0585	0.0302089
SLC43A2	-0.04975	0.1399	0.0170751
SLC45A1	-0.25785	-0.084	0.0330025
SLC6A6	-0.1405	-0.0269	0.0302089
SLC6A9	0.2384	0.0501	0.0302089
SLC7A1	0.09465	-0.0021	0.0360813
SLC9A3R2	-0.13225	-0.036	0.0427781
SLIT2	-0.2057	-0.0577	0.012561
SLMAP	0.0917	-0.077	0.0302089
SMAD6	-0.1847	-0.0863	0.0427781
SMC6	0.09005	0.005	0.0427781
SMNDC1	0.181	0.0609	0.0251609
SMPDL3B	-0.07885	0.0629	0.0437655
SMYD3	-0.21575	-0.0202	0.00141163
SNAPC2	-0.108	0.053	0.0207905
SNRPN	-0.18705	-0.0689	0.0207905
SNX16	0.1003	-0.0199	0.0139018
SNX25	-0.17835	-0.0294	0.00256352
SOS1	-0.0526	-0.0981	0.0427781
SOX15	0.1995	-0.0119	0.0170751
SPATA6	-0.23545	-0.08105	0.00442807
SPHK2	-0.16655	-0.0565	0.0427781
SPIN4	0.1055	-0.0649	0.0251609
SPNS1	-0.1072	0.105	0.0139018
SPNS2	0.152	0.0421	0.0360813
SPOCD1	0.1008	0.1893	0.0298374
SPPL3	0.03545	-0.1016	0.0360813
SPRED2	-0.21095	-0.1309	0.0427781
SRI	-0.1108	-0.0112	0.0360813
SSBP4	-0.10525	0.0071	0.00900056
ST3GAL2	-0.13885	-0.0234	0.0427781
ST6GALNAC4	-0.09225	0.0941	0.0360813
STAM	0.13815	-0.0442	0.0207905
STC1	-0.07655	0.10095	0.0163717
STIM1	0.196	-0.0459	0.0170751
STK24	0.1237	0.0079	0.0139018
STOML1	0.1211	-0.0582	0.0112479
SULT1A1	-0.146	-0.0034	0.0360813
SULT1A2	-0.13335	-0.0208	0.0437655
SYT15	0.0155	-0.1225	0.0201853
SYT17	-0.18155	-0.07985	0.0147998
TADA1	-0.03005	-0.1114	0.0427781
TADA3	-0.14685	-0.006	0.0139018
TAF7	0.00305	-0.1178	0.0427781
TAOK3	0.09915	-0.0613	0.0251609
TBX15	-0.15315	0.0638	0.0330025
TBX2	-0.1928	-0.01195	0.0224375
TCTN1	-0.2984	-0.0836	0.0207905
TCTN2	-0.2959	-0.1096	0.0360813
TDRD7	0.26425	0.1297	0.0139018
TENC1	-0.3337	-0.1486	0.0360813
TFDP1	0.10645	-0.0164	0.0139018
TGFA	0.24505	0.0117	0.00900056
TGFB1I1	-0.1954	-0.0303	0.0207905
TGM1	0.4183	0.0644	0.00256352
THAP2	0.00045	-0.153	0.00562394
THBS1	-0.1148	0.0808	0.0170751
THBS3	-0.1999	-0.0443	0.0119435
THPO	-0.2362	-0.0405	0.0175824
THY1	-0.09025	0.0338	0.0118428
TIMP1	-0.04855	0.0965	0.0170751
TJP1	0.1262	-0.11465	0.0471931
TK2	-0.2226	-0.0733	0.00900056
TLE4	0.23215	-0.0051	0.0302089
TLE6	-0.13325	0.0007	0.00942079
TM9SF1	-0.10535	0.0262	0.0427781
TMBIM6	-0.07575	-0.0183	0.0427781
TMCC3	0.3006	0.0093	0.0071598
TMEM117	0.1344	-0.05805	0.0182769
TMEM121	-0.116	-0.0316	0.00101637
TMEM136	-0.19875	-0.0635	0.0330025
TMEM159	0.1009	-0.0533	0.0302089
TMEM171	0.312	0.02255	0.0484809
TMEM184B	-0.0331	0.0593	0.0139018
TMEM2	-0.09995	0.04	0.0071598
TMEM205	-0.1299	0.0345	0.0251609
TMEM62	-0.03685	0.1185	0.0139018
TMEM65	0.0964	-0.0122	0.0170751
TMEM79	0.3317	0.0395	0.0112479
TMEM8A	-0.1141	0.0252	0.0139018
TMEM8B	-0.26665	-0.2053	0.0416999
TMEM9	-0.14975	-0.0546	0.0251609
TMEM99	-0.11145	0.0262	0.0071598
TMIE	0.0994	-0.03185	0.0104003
TNFAIP6	0.0624	0.2361	0.0104003
TNFRSF10C	-0.10985	0.0952	0.00438171
TNIP3	0.3144	0.3909	0.00952381
TOMM70A	0.0475	-0.0668	0.0251609
TPD52L1	0.0795	-0.02545	0.0112806
TRAF3IP2	0.2193	-0.0057	0.0071598
TRAM2	-0.118	0.0314	0.0071598
TRAPPC10	0.0581	-0.0448	0.0360813
TRAPPC4	0.0265	0.1049	0.0251609
TREM1	0.18175	0.3635	0.00331712
TRIM16	0.2965	0.0533	0.00336533
TRIM16L	0.104	-0.089	0.00438171
TRIM69	0.31875	0.1781	0.00256352
TSC22D4	0.09325	0.0011	0.0251609
TSEN34	-0.06215	0.0912	0.0360813
TSPAN4	-0.0334	0.0803	0.0427781
TTBK1	0.01365	-0.1057	0.0401807
TTC25	-0.22895	-0.0922	0.0251609
TTC28	-0.30845	-0.1505	0.0302089
TTC9	0.20375	-0.0658	0.00336533
TTYH1	0.14945	-0.14225	0.00171552
TUBD1	0.12695	-0.0024	0.0360813
TUBGCP3	-0.01065	-0.085	0.0207905
TUFM	-0.08685	0.032	0.0427781
TULP4	-0.07955	-0.1298	0.0357162
TXNRD2	-0.10835	0.0473	0.00308345
TYRO3	0.08985	-0.0824	0.00438171
UBA6	0.2609	0.0869	0.0139018
UBTD1	-0.0347	0.1277	0.00900056
UBXN11	-0.12645	0.0195	0.0485113
UCHL3	0.2601	0.1854	0.00900056
UCP2	-0.07595	0.1545	0.00190853
UGDH	-0.1102	0.056	0.0427781
ULBP2	0.24355	0.14955	0.0471931
UPF2	0.04905	-0.1121	0.00190853
USP15	0.24185	0.1959	0.0357162
USP16	0.04005	-0.0383	0.0302089
USP25	0.12295	-0.0459	0.0360813
USP6NL	0.16165	-0.062	0.000214568
VCPIP1	0.04895	-0.0369	0.0251609
VDAC2	0.2048	0.1017	0.0139018
VEGFB	-0.11745	0.023	0.00336533
VKORC1	-0.14005	0.0717	0.000722756
VLDLR	0.0947	-0.0797	0.00562394
VNN1	0.24255	0.10105	0.0272965
VPS26A	0.22395	0.0473	0.0071598
VPS37D	-0.20855	-0.0191	0.00337306
VSIG10L	0.27725	0.0742	0.0427781
VTA1	0.07815	0.0035	0.0112479
WBP1	-0.18395	-0.0766	0.0427781
WBSCR27	-0.049	0.0369	0.0471931
WDR45	-0.0518	0.0635	0.0170751
WDR54	-0.11435	0.0283	0.0251609
WDR6	-0.286	-0.1367	0.0112479
XPNPEP1	0.1525	-0.019	0.0302089
YIPF3	-0.15715	-0.0145	0.0427781
YOD1	0.1741	-0.1011	0.00562394
YWHAZ	0.17525	0.0174	0.0071598
ZBED1	-0.20715	-0.0461	0.0302089
ZC3H12C	0.1052	-0.0748	0.0112479
ZC4H2	-0.00895	-0.1843	0.00562394
ZCCHC8	0.02275	-0.0497	0.0302089
ZDHHC14	0.05745	-0.0328	0.0427781
ZDHHC16	-0.08695	0.0885	0.00256352
ZDHHC4	-0.13795	0.0091	0.0302089
ZHX1	0.10375	-0.0452	0.0302089
ZMYM3	-0.30025	-0.153	0.0207905
ZNF185	0.3391	0.034	0.0207905
ZNF358	-0.2197	-0.0717	0.0427781
ZNF362	-0.22795	-0.1141	0.0360813
ZNF428	-0.2043	0.0027	0.0251609
ZNF440	0.02275	-0.1223	0.0427781
ZNF518B	0.02825	-0.086	0.0112479
ZNF551	-0.0125	-0.1011	0.0427781
ZNF562	0.1472	-0.0274	0.0170751
ZNF620	-0.18795	-0.0085	0.00336533
ZNF629	-0.2933	-0.1746	0.0112479
ZNF775	-0.1734	-0.0784	0.0251609
ZNF853	-0.30275	-0.1267	0.0302089

## Sheet: APOBEC3B_TCGA
gene	affected	unaffected	pval
ABCB8	-0.05805	0.0781	0.0139018
ABCC6	-0.20055	-0.0121	0.0112479
ABCC6P2	-0.0925	0.1028	0.0392857
ABHD10	0.118	-0.0623	0.0360813
ABHD14A	-0.14085	-0.0306	0.0302089
ACAA1	-0.1856	0.024	0.00250337
ACAD10	-0.15425	0.0285	0.0281202
ACAP2	0.22045	-0.0856	0.00101637
ACP2	0.013	0.118	0.0427781
ACSL6	0.1383	-0.0807	0.00714286
ACTL6A	0.3343	0.2112	0.0427781
ACTR6	0.1695	0.0257	0.0207905
ACTR8	-0.1035	0.0149	0.00141163
ACY1	-0.07485	0.1231	0.00438171
ADAM11	0.1132	-0.0246	0.0259189
ADAMTS14	-0.099	0.0601	0.0207905
ADAMTS6	-0.219	-0.0071	0.00900056
ADD3	0.06945	-0.099	0.0170751
ADRA2B	0.1814	-0.031	0.0147998
AEBP2	0.09165	-0.0373	0.0360813
AGAP3	-0.14455	-0.0234	0.0427781
AGPAT2	0.02235	0.1135	0.0170751
AGR2	-0.15535	-0.0088	0.0495504
AGRN	-0.102	0.0079	0.0071598
AGTPBP1	0.0499	-0.0289	0.0360813
AGTRAP	-0.0225	0.0897	0.00562394
AKT1	-0.08685	0.0376	0.0139018
AKT1S1	-0.0856	0.03	0.0170751
ALG1	-0.1485	0.0744	0.00101637
ALG9	-0.17275	0.0019	0.0207905
ALOX15B	-0.09875	0.0429	0.00622881
AMZ2P1	0.0658	-0.0828	0.0302089
ANGPT2	-0.12305	0.0319	0.00900056
ANKRD20B	0.0874	-0.0689	0.0363636
ANKRD36B	0.01875	-0.03485	0.0147998
ANKRD9	-0.0969	0.0734	0.00900056
AP2A2	-0.1749	-0.0597	0.0360813
APBB2	-0.2333	-0.1181	0.0207905
APEH	-0.09675	0.1883	0.00438171
APLN	-0.11185	0.06215	0.0330025
APOA1BP	0.01695	0.1224	0.0427781
ARAP1	-0.1583	-0.0419	0.0251609
AREG	-0.0154	0.1268	0.016733
ARFIP2	-0.08315	0.1001	0.0427781
ARHGDIA	-0.04535	0.0972	0.0170751
ARHGEF18	-0.1226	0.014	0.0427781
ARHGEF33	0.0664	-0.0887	0.0157905
ARID3A	0.0512	0.1848	0.044997
ARMC5	-0.1789	-0.0412	0.0360813
ARSA	-0.07	0.0577	0.0170751
ARSE	-0.1803	0.0424	0.00460711
ASB2	0.0824	-0.0579	0.0170751
ASL	0.03	0.1998	0.00900056
ASNS	0.1924	0.0692	0.0207905
ATAD3C	-0.14725	-0.0123	0.0155912
ATF7IP	0.03235	-0.0481	0.0302089
ATG3	0.26905	0.1456	0.0427781
ATL2	0.15165	0.0395	0.0427781
ATP2C1	0.12055	-0.0221	0.00101637
ATP5SL	-0.01195	0.0761	0.0427781
ATP6V0C	-0.0582	0.0323	0.0207905
ATR	0.08655	-0.0199	0.0302089
ATRIP	0.0016	0.1578	0.0119435
AXIN1	-0.05475	0.0592	0.0302089
B4GALT6	0.0989	-0.0357	0.0170751
BCAM	-0.14115	-0.0535	0.0330098
BCAR1	-0.09885	-0.01415	0.0395703
BCKDK	-0.067	0.1246	0.0139018
BFAR	-0.1006	0.0856	0.0251609
BGLAP	-0.05825	0.0212	0.0112479
BHLHE22	-0.0124	-0.1335	0.0462185
BOK	-0.1252	0.0715	0.00900056
BOLA1	0.14645	0.0831	0.0302089
BPTF	-0.0339	-0.1617	0.0360813
BRF1	-0.1303	0.0218	0.0360813
BRWD1	-0.02345	-0.2028	0.0207905
BTD	-0.189	0.0275	0.0170751
BZW1	-0.0849	0.0739	0.0251609
C10orf119	0.16775	0.0566	0.044997
C10orf32	-0.1907	-0.1337	0.0427781
C11orf35	-0.07845	0.0755	0.0360813
C12orf35	0.01365	-0.129	0.0207905
C14orf79	-0.14215	0.0629	0.0112479
C15orf57	-0.06515	0.0542	0.0427781
C16orf13	-0.01935	0.0694	0.0071598
C16orf42	-0.03015	0.1055	0.00438171
C16orf48	-0.099	0.0124	0.0251609
C16orf58	-0.1489	-0.0326	0.0071598
C16orf86	-0.1472	-0.027	0.0302089
C17orf55	-0.16505	0.1564	0.0273109
C17orf59	-0.0613	0.0864	0.0251609
C17orf61	-0.00255	0.0673	0.0427781
C17orf67	0.14415	0.0086	0.00190853
C17orf70	-0.1323	0.0204	0.00900056
C17orf71	0.16945	0.0259	0.0251609
C19orf10	0.00545	0.1381	0.0427781
C19orf20	-0.04085	0.0834	0.0360813
C19orf21	-0.16385	0.0961	0.0103426
C19orf22	0.0024	0.115	0.0427781
C1orf51	0.12885	-0.0588	0.00942079
C1orf86	-0.04475	0.1171	0.0071598
C1orf93	-0.04575	0.0737	0.0170751
C20orf29	0.00635	0.1297	0.0302089
C21orf91	0.15045	-0.0653	0.00256352
C2orf3	0.10615	-0.0524	0.0207905
C2orf58	-0.1371	0.02075	0.048951
C3orf17	0.19405	-0.0419	0.0139018
C3orf37	0.2966	0.1233	0.0139018
C3orf58	0.18925	-0.0588	0.00190853
C3orf70	0.0807	-0.1129	0.0360813
C4orf42	-0.1163	0.0219	0.0170751
C4orf52	-0.0301	0.0789	0.0427781
C6orf162	0.14425	-0.0196	0.0360813
C7orf27	-0.02735	0.0356	0.0427781
C7orf64	0.10385	-0.0829	0.00438171
C8orf45	0.1383	0.0006	0.0139018
C8orf58	-0.15335	-0.0287	0.00900056
C9orf117	-0.08435	0.0816	0.0272965
C9orf167	-0.22595	0.079	0.00141163
C9orf72	0.1055	-0.0688	0.0251609
C9orf84	0.2233	-0.0263	0.015873
CALM2	0.1689	0.0782	0.0302089
CAMK1D	0.08245	-0.1105	0.0427781
CAMK2G	0.0203	-0.1303	0.00101637
CAND2	0.1154	-0.0729	0.0360813
CAPN10	-0.153	0.0104	0.0360813
CARS2	-0.09855	0.037	0.0170751
CASC3	-0.0166	-0.148	0.0112479
CAT	-0.05315	0.0403	0.0170751
CBX6	0.2645	0.0417	0.0139018
CCDC117	0.21725	0.1195	0.0251609
CCDC124	0.02455	0.1064	0.0251609
CCDC127	-0.0118	0.1047	0.0207905
CCDC134	0.1168	0.2708	0.0207905
CCDC136	0.0451	-0.05375	0.0182769
CCDC59	0.24	0.1265	0.0251609
CCDC75	0.11475	0.0371	0.0112479
CCDC96	-0.1167	0.1196	0.0139018
CCL19	0.03765	-0.0883	0.035964
CCND1	-0.1208	0.0169	0.0302089
CCRL2	-0.02975	0.1175	0.0139018
CD151	-0.15575	0.0805	0.000135517
CD248	-0.18195	-0.003	0.0427781
CD63	-0.0988	0.052	0.0360813
CD8A	0.0627	-0.056	0.0427781
CD9	0.23745	0.0722	0.0139018
CDA	-0.00145	0.1002	0.0302089
CDC42EP5	-0.143	0.0208	0.0272965
CDH6	-0.15155	0.02805	0.00337306
CDKN2BAS	0.2671	0.08605	0.0484809
CEBPB	-0.0503	0.075	0.0360813
CEBPG	0.223	0.1162	0.00562394
CENPB	-0.0493	0.1132	0.00562394
CENPJ	0.22065	0.0246	0.0112479
CEP192	0.0871	-0.0297	0.0207905
CFI	-0.22075	-0.08385	0.0182769
CHCHD5	0.01595	0.1763	0.0112479
CHID1	-0.1003	-0.0119	0.0207905
CHMP4A	-0.00055	0.1034	0.0251609
CHMP6	0.0202	0.0669	0.0360813
CHPF	-0.11235	0.044	0.00190853
CHPF2	-0.13335	0.0058	0.0041855
CHSY3	-0.06075	-0.00555	0.0395703
CIB1	-0.0369	0.0982	0.0360813
CLDND1	0.2169	-0.0359	0.0139018
CLN3	-0.0601	0.1728	0.00900056
CMTM2	-0.0594	0.06515	0.0197802
CNBP	0.1906	-0.0313	0.0207905
CNDP2	-0.0711	0.0338	0.0427781
CNNM1	0.0511	-0.0729	0.0459851
CNO	-0.03075	0.1353	0.00438171
COCH	0.22465	0.096	0.0179241
COIL	0.17045	0.0611	0.0302089
COL1A1	-0.1248	0.03435	0.0395703
COL5A1	-0.19675	-0.0628	0.0302089
COL5A2	-0.1713	-0.0126	0.0427781
COL5A3	-0.1157	0.06395	0.0118428
COMMD2	0.2533	0.0949	0.0360813
CORO1B	-0.0149	0.0906	0.0112479
COX4I2	-0.10855	0.0206	0.0224375
CPA3	-0.04075	-0.1942	0.0255744
CPS1	-0.2366	-0.0686	0.000445778
CPSF6	0.058	-0.0427	0.0170751
CRELD2	0.0068	0.1244	0.0302089
CRIPAK	-0.168	-0.0728	0.0251609
CRLF3	0.14645	0.0328	0.00900056
CST3	-0.2016	0.027	0.0071598
CTDSP1	-0.26235	-0.0924	0.0360813
CUTA	-0.05585	0.0423	0.0360813
CXCL1	-0.0534	0.0212	0.0233304
CXCL5	-0.0909	0.01875	0.023976
CXCR1	-0.18305	-0.0139	0.0121212
CYB561D2	-0.10895	0.1433	0.0112479
CYP2B7P1	-0.2072	0.0797	0.0384615
DALRD3	-0.2025	0.0234	0.000722756
DAPL1	0.2187	-0.0496	0.0357143
DBR1	0.24	0.1089	0.0071598
DCHS2	0.0978	-0.0926	0.010084
DCK	0.22685	0.126	0.00562394
DCUN1D1	0.1794	0.0078	0.0207905
DCUN1D4	0.0656	-0.1723	0.000722756
DDHD2	-0.07275	-0.1257	0.0139018
DDRGK1	-0.0276	0.0899	0.00256352
DDX41	-0.0579	0.0936	0.0251609
DDX54	-0.00905	0.1214	0.00438171
DDX6	-0.07285	-0.1828	0.00900056
DECR2	-0.06215	0.0218	0.0360813
DGAT1	-0.1952	-0.0047	0.0251609
DGKE	0.077	-0.1551	7.90514e-05
DGKQ	-0.10505	0.0106	0.0251609
DHRS1	-0.14195	-0.0131	0.0302089
DHX36	0.1788	-0.005	0.00336533
DHX40	0.10525	-0.0478	0.0360813
DIP2A	-0.0621	-0.1705	0.0360813
DIS3L2	-0.15045	-0.005	0.00562394
DLC1	-0.24935	-0.103	0.0427781
DLG1	0.11525	-0.0145	0.0112479
DLL4	-0.20415	-0.0072	0.00942079
DMD	-0.0374	-0.1644	0.0182769
DNAJC12	-0.19125	-0.02935	0.0118428
DNAJC13	0.07395	-0.0379	0.0427781
DNAJC17	-0.05315	0.105	0.000338792
DNAJC4	-0.13215	-0.0408	0.0207905
DNM1P35	0.11505	-0.0781	0.0360813
DNPEP	0.02085	0.1682	0.0302089
DOK7	-0.1643	0.0543	0.0076872
DPP3	0.00125	0.192	0.0071598
DPP9	-0.0693	0.0444	0.0112479
DSEL	-0.14025	0.0124	0.0302089
DULLARD	-0.08425	0.0269	0.0139018
DUSP2	0.13265	0.0468	0.0207905
DUSP4	-0.2371	0.0163	0.00256352
DUSP6	-0.16735	-0.0235	0.00438171
DVL3	0.14585	-0.0208	0.00900056
DYNC1I1	0.0261	-0.1341	0.0373265
DYRK1A	-0.04275	-0.1642	0.0251609
EDARADD	0.01935	0.1948	0.0251609
EFCAB4A	-0.19895	0.0648	0.00562394
EFS	0.12255	-0.0974	0.00565282
EHHADH	0.16315	0.0139	0.0207905
EIF4A2	0.0677	-0.1486	0.0360813
ELL2	-0.1895	-0.0564	0.044997
ELMOD2	-0.039	0.0904	0.0112479
EME2	-0.1308	-0.0429	0.0207905
ENC1	-0.17525	0.0065	0.0427781
ENHO	0.2288	0.0352	0.0327657
ENTPD7	-0.10005	0.0474	0.0251609
EPOR	-0.1352	0.0606	0.0170751
EPS8L1	-0.09215	0.0762	0.0207905
ERC2	0.1422	-0.02115	0.00722394
ERCC1	-0.03665	0.0784	0.0251609
ERCC2	-0.1015	0.0296	0.0207905
EREG	-0.1635	0.158	0.0479798
ESM1	-0.08005	0.05835	0.0272965
ESR2	0.0829	0.0034	0.00251122
EXOC3L	-0.19255	-0.001	0.0118428
F3	-0.21735	-0.04105	0.0224375
FAHD1	-0.00455	0.1179	0.0139018
FAM105A	-0.09765	0.0635	0.0360813
FAM123B	0.0859	-0.0335	0.0360813
FAM135A	0.13225	-0.0518	0.0207905
FAM173A	-0.0523	0.0447	0.000338792
FAM174A	-0.1938	-0.0125	0.00900056
FAM38A	-0.12735	0.0157	0.0427781
FAM66C	0.009	-0.11815	0.0471931
FANCL	0.20735	0.027	0.0170751
FARS2	-0.02655	0.1098	0.00190853
FBXL15	-0.08415	0.0037	0.0139018
FBXL3	0.0118	-0.1829	0.0360813
FBXO11	-0.01045	-0.1025	0.0360813
FBXO16	-0.1472	-0.008	0.0273478
FBXO41	0.0687	-0.0364	0.0207905
FCRL3	0.0131	-0.2324	0.015873
FCRL5	0.0079	-0.135	0.0479798
FGD6	0.03835	-0.0631	0.0427781
FGFR1OP2	0.0197	-0.0668	0.0207905
FKBP2	-0.0914	0.0273	0.0207905
FLII	-0.1549	-0.0136	0.0251609
FLJ10213	-0.13345	-0.0303	0.0448548
FLJ39653	-0.12195	-0.0431	0.0112479
FLNB	-0.09785	0.0124	0.0427781
FLRT3	-0.2239	-0.12245	0.0133489
FLYWCH2	-0.06035	0.0616	0.00141163
FMR1	0.17935	-0.0001	0.00562394
FNBP1	0.01055	-0.1136	0.0360813
FOXRED2	0.33785	0.1888	0.00562394
FSTL3	-0.2188	-0.0208	0.0170751
FURIN	-0.19155	0.0319	0.0071598
FXR1	0.15	-0.016	0.0207905
FYTTD1	0.155	-0.071	0.0139018
FZD9	0.1855	0.0173	0.00460711
GABRP	0.1494	-0.0309	0.0274725
GAK	-0.0996	0.0177	0.0170084
GAL3ST4	0.14185	-0.0166	0.0302089
GALE	-0.05435	0.1534	0.000722756
GALNT10	-0.28315	-0.0158	0.0109081
GALNT14	0.14805	0.0036	0.0427781
GALNT2	-0.1571	0.0043	0.0112479
GATAD2B	-0.0229	-0.1182	0.0207905
GATM	0.11665	-0.0733	0.0302089
GATS	0.13945	-0.0992	0.000338792
GCFC1	-0.00525	-0.1518	0.0427781
GEMIN7	0.02185	0.1421	0.0302089
GFER	-0.0137	0.0952	0.0207905
GGN	-0.1123	0.0492	0.00247655
GHDC	-0.0959	0.0633	0.0207905
GIT1	0.16175	0.0705	0.0427781
GIYD2	0.0111	0.1041	0.0427781
GK5	0.05115	-0.0492	0.0139018
GLB1	-0.04315	0.1271	0.0207905
GLYCTK	-0.06725	0.127	0.0071598
GMPPA	-0.02885	0.1374	0.0207905
GMPPB	-0.0084	0.1665	0.00900056
GNA13	0.17875	-0.0545	0.00101637
GNAZ	0.11905	0.0165	0.0427781
GNB2	0.0344	0.1015	0.0207905
GNG4	0.11045	-0.00495	0.0401807
GNPTG	-0.1758	-0.0184	0.00683598
GOLT1A	-0.0435	0.0944	0.0380037
GOSR1	0.04025	-0.0747	0.0360813
GPAA1	-0.0416	0.1266	0.0112479
GPC2	0.21585	0.0236	0.0395703
GPN2	0.0614	0.1975	0.0302089
GPR153	-0.1635	-0.0489	0.0207905
GPR180	0.0984	0.0514	0.0427781
GPR39	-0.1641	0.09435	0.025645
GPR63	0.1358	-0.0948	0.0395604
GPR75	0.0365	-0.09895	0.0182769
GPR77	-0.167	0.0258	0.00117942
GPR83	0.06995	-0.0832	0.0196078
GRWD1	-0.03595	0.0836	0.0360813
GSPT1	-0.07605	0.0551	0.0302089
GSTK1	-0.0487	0.074	0.0427781
GTF2IP1	-0.04595	-0.157	0.0251609
GUCY1A2	-0.1554	-0.0526	0.0362566
GUCY1B3	0.06235	-0.0812	0.0251609
GZMK	0.02975	-0.0439	0.0401807
GZMM	0.08325	-0.0262	0.0360813
H19	-0.14975	0.0079	0.00438171
HACE1	-0.0211	-0.1475	0.0360813
HAGHL	-0.0997	0.0135	0.0360813
HAL	-0.1265	0.0179	0.019314
HAS2	-0.08015	-0.0029	0.0364514
HBA2	-0.0688	-0.0211	0.0360813
HBB	-0.0675	-0.0187	0.0251609
HBS1L	0.06825	0.0023	0.0427781
HDAC7	-0.2245	-0.0919	0.0139018
HDAC9	0.08685	-0.0149	0.0302089
HDHD1A	-0.01515	0.1074	0.0360813
HEXA	-0.04325	0.0682	0.0207905
HEYL	-0.1808	-0.0859	0.0360813
HKDC1	-0.1781	0.0282	0.000840336
HLF	0.02835	-0.2188	0.0207905
HLTF	0.2187	0.0545	0.00438171
HLX	-0.136	0.0244	0.0071598
HMCN1	-0.2209	-0.0747	0.0224375
HNRNPA3	0.1001	0.0084	0.0302089
HNRNPH3	0.0756	-0.0664	0.0207905
HOXB5	-0.14315	-0.0349	0.0298374
HOXD9	-0.11595	0.0951	0.0487315
HPN	-0.1744	0.00555	0.0248366
HPS6	-0.09705	0.0055	0.0302089
HPX	-0.1	-0.0048	0.0192907
HSD17B2	-0.1812	-0.0346	0.045066
HSF2BP	-0.00125	0.15985	0.0471931
HSP90B3P	-0.01325	0.1093	0.0437655
HSPA4L	0.1295	-0.0673	0.0427781
HSPBAP1	0.1864	0.0549	0.00336533
HTATSF1	0.1322	0.0135	0.0427781
HTT	-0.1382	-0.0046	0.00900056
HUWE1	0.0244	-0.0494	0.0170751
HYI	-0.09885	0.0222	0.0360813
IBTK	-0.2088	-0.068	0.00256352
ICA1L	-0.0115	-0.146	0.0427781
IER3	-0.15485	0.0225	0.00826398
IFITM2	-0.2205	-0.0818	0.0360813
IFRD1	0.14495	-0.0091	0.0251609
IGFALS	-0.24395	-0.0312	0.00743034
IKZF3	0.1062	-0.09	0.0236528
IL13RA2	-0.1446	0.0423	0.0363636
IL34	0.08675	-0.0744	0.0182769
IMPDH2	-0.1035	-0.0125	0.00336533
INPP5F	-0.0105	-0.2034	0.00336533
INSIG1	0.2028	0.0863	0.0139018
IQCB1	0.16985	0.0386	0.00336533
IQCG	0.10395	0.0125	0.0251609
ITGA2B	0.1795	-0.0247	0.00474036
ITIH3	-0.1558	0.0044	0.0205882
ITPA	-0.0276	0.1398	0.00900056
ITPK1	-0.07985	0.0444	0.0302089
ITSN2	-0.0153	-0.1561	0.00438171
JMJD8	-0.13425	0.0078	0.0251609
KCNE1L	-0.1257	0.0481	0.023976
KCNG1	0.1951	0.0306	0.0254128
KCNQ4	-0.0309	-0.12735	0.0484848
KDELR1	-0.07985	0.0652	0.0386096
KDM2B	0.11935	0.0011	0.00562394
KIAA0146	0.0697	-0.0721	0.0251609
KIAA0226	0.13745	-0.0798	0.0302089
KIAA0284	-0.09515	0.0531	0.00256352
KIAA0319L	-0.16065	0.0226	0.00438171
KIAA1530	-0.1206	-0.027	0.00900056
KIAA1984	-0.1541	-0.05035	0.0457072
KIAA2018	0.02715	-0.1245	0.0302089
KIF13B	-0.20765	-0.1122	0.0207905
KLF11	0.193	-0.0125	0.00336533
KLF8	-0.02045	-0.1601	0.0302089
KLHL23	0.0976	-0.0497	0.0302089
KLHL24	0.12455	-0.1078	0.00190853
KLRAQ1	0.07555	-0.0371	0.0251609
KLRK1	0.04055	-0.0716	0.0360813
KPNA4	0.20805	0.0428	0.0207905
KPTN	-0.06455	0.083	0.0427781
KTELC1	0.1143	-0.0683	0.0302089
LAMB1	-0.24015	-0.0113	0.00900056
LAMC1	-0.1112	-0.0132	0.0427781
LAMC3	-0.09595	0.01925	0.0471931
LCN12	-0.0759	0.04505	0.0401003
LDOC1	0.02935	-0.122	0.0360813
LEMD3	-0.0006	-0.0837	0.0251609
LETM2	-0.09895	0.0919	0.000214568
LFNG	-0.1292	0.0321	0.0360813
LIN54	0.2366	0.0702	0.00101637
LMAN2	-0.0271	0.1331	0.00141163
LNP1	0.0933	0.002	0.0360813
LOC100129716	-0.01675	0.1305	0.0471931
LOC147727	0.0857	-0.0068	0.0360813
LOC150776	-0.0463	-0.143	0.0427781
LOC152217	0.20645	0.0447	0.0207905
LOC158376	-0.11645	0.0506	0.0471931
LOC219347	0.09855	-0.0761	0.0170751
LOC220729	0.07025	-0.0095	0.0251609
LOC220930	0.1781	-0.0363	0.00562394
LOC221442	0.00705	-0.0482	0.0302089
LOC348926	-0.03425	0.1087	0.00562394
LOC388692	-0.24755	-0.0818	0.00101637
LOC400931	-0.15535	-0.0228	0.00562394
LOC643008	0.1599	0.0282	0.00562394
LOC651250	-0.00395	-0.1239	0.0360813
LOC728855	-0.13435	0.0816	0.00438171
LOC728875	-0.07575	0.0537	0.0251609
LPAR2	0.11805	-0.025	0.0360813
LPIN1	0.081	-0.0089	0.0071598
LRFN3	-0.0338	0.0381	0.0112479
LRG1	-0.06305	0.1676	0.0170751
LRPAP1	-0.19175	0.0417	0.0112479
LRRC45	0.0182	0.2152	0.0302089
LRRC8B	0.14295	0.0611	0.0170751
LSG1	0.2492	0.1191	0.0071598
LSM14A	0.02255	-0.0784	0.0302089
LYPLA2	0.05685	0.1274	0.0427781
LYPLA2P1	0.0579	0.1967	0.0170751
MAEA	-0.06245	0.0704	0.0360813
MAN2A1	-0.13235	-0.0226	0.0427781
MAP2K3	-0.0806	0.1148	0.0302089
MAP7D2	0.16515	-0.031	0.00241245
MAPKAPK3	-0.0463	0.1432	0.0360813
MARK1	0.1504	-0.0792	0.0330025
MAT1A	0.14125	0.04095	0.0484848
MATN3	-0.1198	0.04735	0.0213368
MAVS	-0.18425	-0.0219	0.0207905
MBD4	0.193	-0.0183	0.00256352
MBOAT7	-0.10095	0.0223	0.0360813
MBTD1	0.00105	-0.1365	0.00438171
MDH1	0.23615	0.1154	0.0427781
MDM1	0.06155	-0.0223	0.0302089
MED11	-0.0153	0.0562	0.0304809
MED16	-0.10315	0.0482	0.0071598
MED18	0.04395	0.1123	0.0427781
MED7	-0.08985	0.0567	0.0251609
MESDC1	-0.07615	0.0607	0.0251609
METRN	-0.11885	0.0204	0.0251609
METTL4	0.23095	0.0856	0.0071598
MFSD10	-0.1853	-0.0148	0.00336533
MFSD3	-0.13705	0.0645	0.0251609
MFSD4	0.0444	-0.0731	0.0251609
MFSD7	-0.11155	0.0335	0.00190853
MGAT4B	0.0057	0.1719	0.0251609
MGC23270	-0.02745	0.0957	0.0170751
MGRN1	-0.1936	-0.0512	0.0170751
MICAL3	0.0657	-0.0907	0.0360813
MICALCL	-0.14645	0.0703	0.00307046
MICALL2	-0.0995	0.0907	0.0360813
MLF1	0.2153	0.0832	0.0330025
MLLT4	0.00535	-0.1299	0.0427781
MLPH	-0.19535	-0.07735	0.0328093
MMP10	-0.0616	0.0973	0.004662
MMP16	-0.17045	-0.01395	0.00608473
MORC3	0.0121	-0.0798	0.0201853
MORF4L1	0.0334	-0.0623	0.0238681
MPDU1	0.00075	0.1096	0.0360813
MPG	-0.09535	0.0636	0.00256352
MPHOSPH10	0.16805	0.0201	0.00900056
MRAP2	0.0677	-0.1183	0.0233304
MRPL28	-0.00715	0.1229	0.0251609
MRPS34	0.00045	0.1347	0.0112479
MS4A1	0.0184	-0.13485	0.012654
MS4A2	-0.0771	-0.1877	0.034965
MSH6	0.26685	0.1259	0.0360813
MSL2	0.0188	-0.0865	0.00190853
MSLN	-0.2191	-0.0733	0.0296703
MST1	-0.19695	-0.0792	0.0360813
MTHFR	-0.21335	-0.0688	0.0360813
MUC1	-0.1819	0.0957	0.0471931
MVP	-0.17895	0.0528	0.00336533
MYCN	0.1446	-0.06455	0.0133489
MYEOV2	-0.11885	0.0663	0.00900056
MYNN	0.21195	0.0285	0.0302089
MYO1C	-0.1944	0.0023	0.00900056
MYST3	-0.0397	-0.1433	0.00562394
NADK	-0.0516	0.1271	0.0251609
NAGPA	-0.04615	0.1062	0.0427781
NAGS	0.03425	0.1393	0.0302089
NCK1	0.1777	-0.0742	0.00562394
NCLN	-0.03455	0.0827	0.0427781
NDOR1	-0.05805	0.0882	0.044997
NDRG2	0.11405	-0.0709	0.0139018
NDRG4	0.2492	-0.0793	0.0139018
NDST1	-0.1814	0.028	0.0427781
NDUFA10	-0.0925	0.0018	0.0219596
NDUFB10	0.01955	0.0927	0.0207905
NDUFB5	0.2614	0.1331	0.0207905
NET1	0.11105	-0.0102	0.0112479
NFASC	-0.0036	-0.2328	0.0395703
NFIB	0.0099	-0.1388	0.0395703
NFKBIL1	-0.08675	0.0159	0.0112479
NFYB	0.07145	-0.042	0.0302089
NHLRC4	-0.138	-0.0361	0.0360813
NIPSNAP3B	0.02895	-0.1619	0.0170751
NLRC3	-0.02735	-0.1562	0.0360813
NME3	-0.1239	0.0063	0.00900056
NME6	0.0644	0.186	0.0251609
NNMT	-0.1587	-0.00095	0.0272965
NOD1	-0.18685	-0.0218	0.0112479
NOMO1	-0.03345	0.0692	0.0170751
NOMO2	-0.03955	0.0458	0.0427781
NOSTRIN	-0.26115	-0.0887	0.0302089
NOVA2	-0.2262	-0.0198	0.0330025
NOX4	-0.05795	0.06935	0.0471931
NPRL3	-0.0482	0.0109	0.0302089
NR1D1	0.10925	-0.0054	0.0360813
NR1D2	0.1318	-0.0622	0.00256352
NR2F6	-0.00025	0.1143	0.0207905
NR5A2	-0.109	-0.03225	0.0182769
NRTN	0.1648	0.0433	0.0232674
NT5C2	-0.00915	-0.1298	0.00562394
NT5DC3	0.0838	-0.0546	0.00438171
NTHL1	0.0153	0.1041	0.0360813
NUBP1	-0.03865	0.1367	0.0207905
NUBP2	-0.01975	0.106	0.00900056
NUDCD2	0.07065	0.1629	0.0427781
NUDT10	0.1339	-0.1878	0.0192907
NUDT16L1	-0.11995	0.0552	0.000214568
NUDT22	-0.0524	0.1093	0.00256352
NUP54	0.16475	0.0632	0.0360813
OAZ3	-0.02565	0.0449	0.0272965
OCEL1	-0.0998	0.0614	0.0139018
OGFR	-0.04655	0.071	0.0427781
OGFRL1	0.20365	0.0217	0.0169871
OLFML2B	-0.15405	0.0572	0.0251609
OPA1	0.2071	0.0071	0.00141163
OPA3	-0.0209	0.0793	0.0302089
ORC3L	0.1405	0.0463	0.0427781
OSBPL11	0.15355	0.0407	0.0360813
OSBPL5	-0.2087	-0.0581	0.0112479
OXCT1	0.08615	-0.0391	0.0360813
OXR1	0.07535	-0.0579	0.00438171
PAPOLG	0.09255	-0.0726	0.00190853
PAQR3	0.15275	-0.0666	0.0302089
PARN	-0.1267	0.0515	0.0330098
PCNXL3	-0.02515	0.068	0.0427781
PCOLCE	-0.12895	0.0228	0.0170751
PCSK4	-0.1179	0.0585	0.0330098
PCSK7	-0.1306	0.0084	0.0302089
PDCD10	0.27115	0.1631	0.0251609
PDGFA	-0.12495	0.0004	0.0386096
PDGFRB	-0.2013	-0.0908	0.0427781
PDZK1IP1	-0.0516	0.0425	0.0365223
PEAR1	-0.2723	-0.1852	0.0071598
PELI1	0.09115	-0.048	0.00438171
PEX6	-0.0885	0.0218	0.0071598
PFAS	-0.1002	0.0431	0.0360813
PGBD3	-0.0944	0.0195	0.0207905
PGGT1B	-0.11285	0.0161	0.0427781
PGLS	0.0193	0.1008	0.0170751
PHF23	-0.124	0.0451	0.00562394
PHPT1	-0.05175	0.0468	0.0302089
PIAS2	0.10965	0.0293	0.0360813
PIGG	-0.12105	0.0397	0.0360813
PIGQ	-0.1336	-0.0181	0.0207905
PIGT	-0.0779	0.1172	0.0112479
PIK3CA	0.1153	-0.0536	0.0170751
PIK3R4	0.103	-0.051	0.0427781
PIR	0.27785	0.14365	0.0471931
PLAC2	0.2304	-0.0308	0.00942079
PLCD3	-0.20535	-0.0242	0.0112479
PLEKHG1	0.0739	-0.1134	0.0427781
PLIN3	-0.0337	0.0908	0.0251609
PLK2	-0.22705	-0.027	0.00336533
PLXDC1	-0.20775	-0.0528	0.014279
PMEPA1	-0.16275	-0.0336	0.00336533
PNMA3	0.14215	-0.07165	0.0118428
PNPLA2	-0.1516	0.0189	0.0207905
PODNL1	-0.10555	0.0356	0.0112479
PODXL2	0.1525	0.0251	0.0112479
POLD4	-0.0437	0.0978	0.00462561
POLR2L	-0.09265	0.1099	0.000496894
POLR3E	-0.1593	-0.0087	0.0427781
POMC	0.1486	-0.02375	0.00442807
POMGNT1	-0.05815	0.0584	0.0360813
POMT2	-0.1352	-0.0086	0.00190853
PON2	-0.076	0.0235	0.0427781
PPARGC1B	0.12775	0.005	0.0360813
PPDPF	-0.08535	0.0532	0.0302089
PPIB	-0.10175	0.1035	0.0302089
PPM1B	0.0859	-0.0174	0.0207905
PPM1D	0.1321	0.0186	0.0207905
PPM1L	0.10215	-0.0024	0.0427781
PPP1CB	0.1468	0.016	0.0302089
PPP1R1C	-0.092	0.0674	0.0335664
PPP1R2	0.2004	-0.0375	0.0071598
PPP1R3B	-0.24585	-0.1046	0.0427781
PPP3R1	0.1511	-0.0238	0.00190853
PQLC2	0.04635	0.165	0.0139018
PRIMA1	0.1658	-0.1273	0.0131868
PRKAB1	-0.1417	0.0425	0.0302089
PRKCD	-0.04145	0.1179	0.0251609
PRKX	0.17395	-0.031	0.0302089
PRPSAP2	0.1307	0.014	0.0251609
PRRG2	-0.0555	0.0553	0.0139018
PRSS23	-0.2085	-0.0305	0.0427781
PRSS8	-0.03255	0.1527	0.0414781
PSAT1	0.2799	0.136	0.0281202
PSEN2	-0.19695	-0.0126	0.0207905
PSIP1	0.14795	-0.0703	0.00336533
PTGR2	-0.05555	0.0043	0.0251609
PTK6	-0.15305	0.06575	0.0147998
PTP4A1	-0.11315	0.0406	0.0170751
PTP4A2	-0.06975	0.1358	0.00900056
PTPRE	-0.20405	0.0067	0.00562394
PUM2	-0.022	-0.114	0.0112479
PVRIG	0.02075	-0.0769	0.0170751
PWWP2B	-0.1077	0.0384	0.0360813
PXN	-0.17845	0.0165	0.0302089
PYHIN1	0.0784	-0.0739	0.00921421
QKI	-0.0155	-0.1392	0.0281202
QRICH2	0.0682	0.008	0.0302089
QSOX1	-0.229	0.0154	0.00336533
RAB12	0.1144	-0.0258	0.0112479
RAB17	-0.1744	0.0563	0.00126799
RAB39B	0.1064	-0.0539	0.0251609
RAB6B	0.1711	-0.0526	0.0251609
RAB7A	0.17005	0.0661	0.0170751
RAB9B	0.0694	-0.0995	0.0470588
RABEP2	-0.0845	0.0364	0.0302089
RABEPK	0.00465	0.1251	0.0427781
RABGAP1L	0.04845	-0.0775	0.0207905
RAD21	0.22975	0.0951	0.00562394
RAET1E	-0.0312	0.0871	0.0175824
RARA	-0.20935	-0.0933	0.0251609
RASD1	-0.11365	-0.0451	0.0251609
RASGEF1B	0.13785	-0.0326	0.0360813
RASGRP2	-0.03655	-0.2081	0.0139018
RASSF7	-0.0515	0.0624	0.0360813
RAVER2	0.09845	-0.1002	0.0302089
RB1CC1	0.064	-0.0669	0.00336533
RBCK1	-0.1126	0.0912	0.0170751
RBM15B	-0.09	0.054	0.0170751
RBMXL1	0.1154	-0.0096	0.0251609
RBP7	0.13285	-0.0362	0.0147998
RC3H1	-0.04435	-0.1699	0.0170751
RDH5	-0.00015	0.0534	0.0330025
REEP3	-0.02545	0.0886	0.0139018
RER1	-0.03365	0.0722	0.0427781
RFFL	0.24405	0.0561	0.00438171
RFXAP	0.06	-0.0293	0.0112479
RGMA	0.1078	-0.0903	0.0057654
RGS10	0.15675	0.0001	0.0302089
RGS13	0.0165	-0.1718	0.0357143
RHBDF1	-0.1624	0.0363	0.000722756
RHOB	-0.25875	-0.0682	0.0170751
RHOBTB2	-0.2956	-0.0819	0.0360813
RHOT2	-0.1778	-0.0328	0.0071598
RIC8A	-0.07235	0.0582	0.0112479
RLF	0.0565	-0.0103	0.0427781
RMND5A	0.0686	-0.0294	0.0071598
RNF10	-0.13695	-0.0518	0.0251609
RNF123	-0.1656	-0.0862	0.0427781
RNF13	0.1632	0.0146	0.0112479
RNF168	0.14425	0.0168	0.00190853
RNF38	-0.0223	-0.1148	0.0360813
RNF40	-0.08225	0.0318	0.0170751
RNPEP	-0.0169	0.0839	0.0302089
RNPEPL1	-0.1199	0.073	0.00562394
RPA1	0.2155	0.0217	0.0251609
RPH3AL	-0.11625	0.0488	0.0238681
RPL35A	0.16205	-0.0366	0.0251609
RPS6KA1	0.0014	0.1356	0.0139018
RPUSD1	0.00655	0.0919	0.0071598
RSRC1	0.27185	0.1693	0.0170751
RYR1	0.20445	-0.0173	0.00190853
S100A3	-0.06375	0.1127	0.012561
S1PR5	0.18	0.065	0.0281202
SARDH	-0.133	-0.009	0.0360813
SCAI	0.01045	-0.1088	0.0251609
SCAND1	0.00365	0.0883	0.0207905
SCCPDH	0.00315	0.1024	0.0360813
SCD5	0.1321	-0.0897	0.00336533
SCUBE3	0.0619	-0.04505	0.0401807
SDSL	-0.01355	0.1388	0.00562394
SEMA3B	-0.2544	-0.0389	0.00438171
SEMA3F	-0.11585	0.04625	0.0272965
SENP2	0.22065	0.0289	0.0251609
SENP5	0.2239	-0.0036	0.000135517
SENP6	-0.092	-0.1898	0.0251609
2003-09-01	0.31135	0.1013	0.00739992
SEPX1	-0.01325	0.1047	0.0207905
SERF2	-0.04695	0.0366	0.0207905
SERINC2	-0.0803	0.0489	0.0112479
SERPINA1	-0.13475	0.0646	0.0427781
SERPINA3	-0.091	0.02985	0.0395703
SERTAD2	0.15135	-0.0593	0.00562394
SERTAD4	0.07395	-0.1143	0.0364514
SFXN3	-0.17925	-0.0119	0.0207905
SGSH	-0.14265	-0.0532	0.0139018
SHC1	-0.1721	-0.0591	0.0251609
SHPRH	-0.052	-0.1378	0.0251609
SHROOM1	-0.15915	0.0086	0.0360813
SIAE	-0.29555	-0.0304	0.0071598
SIL1	-0.1062	0.0193	0.00256352
SKIV2L	-0.0853	0.008	0.0302089
SLC11A1	-0.037	0.084	0.0427781
SLC16A8	0.1566	0.0245	0.0266173
SLC20A1	-0.00555	0.1185	0.0386096
SLC20A2	0.0954	-0.0502	0.0302089
SLC22A1	-0.0808	0.07635	0.048951
SLC22A15	-0.15035	0.011	0.0112479
SLC22A18AS	0.06315	0.132	0.00986656
SLC23A1	-0.1073	0.0154	0.0263772
SLC24A1	-0.1586	-0.0267	0.0427781
SLC24A6	-0.12545	0.0114	0.0281202
SLC25A20	-0.0936	0.0436	0.00900056
SLC25A36	0.0518	-0.1759	0.00900056
SLC2A12	0.195	0.0306	0.0071598
SLC30A1	-0.1156	0.0482	0.0251609
SLC35B2	0.01045	0.0985	0.0427781
SLC35C1	-0.19925	0.1067	0.0251609
SLC35D1	-0.1798	-0.0396	0.0251609
SLC38A9	-0.0263	0.1177	0.0360813
SLC39A9	-0.0912	0.0371	0.0427781
SLC41A2	-0.0399	0.0999	0.0427781
SLC43A2	-0.0604	0.0745	0.0360813
SLC44A5	-0.10925	0.0334	0.00663423
SLC47A1	0.0923	-0.0797	0.0356887
SLC6A16	0.1415	-0.1596	0.00739992
SLC8A2	0.0667	-0.18185	0.027972
SLC9A2	0.2604	0.1003	0.0384615
SLPI	-0.07875	0.0468	0.0219667
SMC1B	0.3917	0.0929	0.0166667
SMCHD1	0.02855	-0.0702	0.0170751
SMEK2	0.0828	-0.0765	0.0251609
SMG7	0.0746	-0.1025	0.0302089
SNX14	-0.1399	0.0169	0.0360813
SNX7	-0.00305	0.1478	0.0471931
SOD1	0.12545	-0.0058	0.0170751
SOLH	-0.12925	0.0727	0.00256352
SORD	0.0231	0.0771	0.0251609
SOS1	-0.01465	-0.1407	0.00438171
SOX2OT	0.2862	-0.1018	0.0238095
SOX30	0.17	0.0141	0.027972
SP140L	-0.085	0.0567	0.0360813
SPAST	0.171	-0.0146	0.00336533
SPEN	-0.046	-0.1376	0.0427781
SPNS1	0.0163	0.1449	0.00101637
SPOCD1	-0.04525	0.1318	0.0437655
SPRY4	-0.2297	-0.0292	0.00942079
SR140	0.10425	-0.0441	0.00900056
SRR	0.00025	0.0992	0.0207905
STAG1	0.0677	-0.0125	0.0427781
STAG3	0.2358	0.0568	0.0427781
STK11IP	-0.15365	0.022	0.00438171
STK16	-0.0936	0.0736	0.00256352
STOX2	0.1019	-0.11605	0.0104003
STRBP	0.19795	0.067	0.0427781
STUB1	-0.07565	0.0423	0.0170751
STX10	-0.01715	0.128	0.00900056
STX18	-0.09605	0.0991	0.0139018
STYXL1	-0.01965	0.1141	0.0360813
SUCLG2	-0.16315	0.0314	0.0427781
SUCNR1	0.1662	0.0088	0.0484848
SULT1A2	-0.10455	0.0911	0.0298374
SUMF1	-0.14135	0.0454	0.0302089
SUMO2	0.21815	0.0974	0.0360813
SYNC	-0.12165	-0.0483	0.0360813
SYNM	0.0378	-0.0846	0.0170751
TADA1	0.13085	-0.0065	0.00438171
TAZ	0.00915	0.0572	0.0427781
TBC1D15	0.1415	0.0076	0.0170751
TBC1D19	-0.1617	-0.0017	0.0170751
TBCCD1	0.30765	0.0932	0.00562394
TBL3	-0.06615	0.0932	0.0207905
TBX15	-0.0797	0.12155	0.0182769
TCF15	0.1116	0.02465	0.0147998
TCIRG1	-0.1222	0.0441	0.0170751
TCTN3	-0.1513	-0.0373	0.0302089
TELO2	-0.05875	0.0614	0.0302089
TERF1	0.1091	-0.0109	0.0207905
THAP9	0.12185	-0.0819	0.0207905
THEMIS	0.0864	-0.0686	0.0249644
THG1L	-0.0474	0.0841	0.0251609
THOC1	0.0569	-0.0105	0.0139018
TK2	-0.2071	-0.0851	0.0112479
TM9SF1	-0.0354	0.074	0.0139018
TMC4	-0.1389	0.0378	0.0427781
TMCC2	0.06015	-0.1127	0.0170751
TMCO3	-0.06605	0.0669	0.00562394
TMED9	-0.04995	0.1205	0.0207905
TMEM110	-0.0397	0.0329	0.0071598
TMEM115	-0.1608	0.0449	0.00256352
TMEM132B	0.0424	-0.11575	0.0142759
TMEM150C	0.04165	-0.1312	0.0207905
TMEM164	-0.0661	0.0366	0.0251609
TMEM167A	-0.1747	-0.0255	0.0112479
TMEM184A	-0.0691	0.15245	0.0266173
TMEM194A	0.2943	0.2011	0.0427781
TMEM198	-0.11445	0.04075	0.00739992
TMEM63B	-0.08745	0.1236	0.0427781
TMEM8A	-0.0526	0.1543	0.0071598
TMEM92	-0.1047	0.1133	0.0145443
TMEM99	-0.0151	0.1069	0.0427781
TMOD2	-0.0506	-0.1821	0.0170751
TMPRSS6	-0.11995	0.1388	0.00921421
TMUB1	0.0121	0.0969	0.0170751
TNFAIP6	-0.05235	0.1646	0.0133489
TNFRSF10C	-0.19335	0.0268	0.00141163
TNFRSF12A	-0.02715	0.106	0.0360813
TNFSF13	-0.17675	-0.0092	0.0427781
TNRC18	-0.1904	-0.0884	0.0112479
TOMM70A	0.12685	-0.0124	0.00256352
TOPORS	0.03885	-0.089	0.00101637
TP53I3	-0.02475	0.0895	0.00438171
TPTE2P1	0.0224	-0.15375	0.0323529
TRA2B	0.2279	0.0848	0.0170751
TRAPPC1	-0.03265	0.063	0.0251609
TRAPPC4	-0.00345	0.0727	0.0360813
TREM1	-0.0787	0.1504	0.0109833
TRIM2	0.0634	-0.0608	0.0112479
TRPT1	0.00205	0.1096	0.0207905
TSPAN1	-0.1611	0.0542	0.0224375
TSPAN10	-0.05125	0.07405	0.0245046
TSPAN33	0.15595	0.0175	0.0071598
TSPAN4	-0.1687	0.0031	0.0360813
TSPYL5	0.0091	-0.1182	0.0251609
TTC33	-0.033	-0.1185	0.044997
TTC37	-0.18885	-0.0923	0.0427781
TTC38	-0.0363	0.0906	0.0360813
TTC9	0.09095	-0.032	0.0427781
TTYH1	0.0496	-0.06285	0.0328093
TUB	0.02505	-0.1266	0.0251609
TUBD1	0.2148	0.0071	0.00101637
TULP3	0.12895	-0.0291	0.0112479
TXNDC11	-0.04685	0.0555	0.0207905
TXNDC16	0.06745	-0.0431	0.0357162
TXNDC17	-0.0036	0.096	0.0112479
TXNRD2	-0.01095	0.138	0.0302089
U2AF1L4	0.0954	-0.0069	0.0302089
UBR1	-0.2377	-0.1209	0.0207905
UBTD1	-0.09125	0.0666	0.00438171
UBXN7	0.0839	-0.0525	0.0071598
UCHL1	0.1622	-0.0267	0.0118428
UCKL1	-0.0295	0.1006	0.0427781
UCN2	-0.0436	0.1858	0.0484848
UPF2	0.05765	-0.0919	0.0251609
UPF3B	0.15795	0.0541	0.0427781
USP13	0.12525	0.04	0.0427781
USP3	-0.079	0.0344	0.0386096
USP34	-0.07485	-0.1623	0.0302089
USP40	-0.16245	-0.0364	0.0360813
USP46	0.0585	-0.1103	0.00562394
USP6NL	0.09045	-0.003	0.0251609
VDR	-0.0864	0.1375	0.00438171
VKORC1	-0.08035	0.0806	0.0360813
VPS18	-0.1183	-0.0102	0.0238681
VPS8	0.0781	-0.0723	0.0360813
VRK2	0.24445	0.1156	0.0360813
WDR25	-0.03665	0.059	0.0170751
WDSUB1	0.1858	0.0776	0.0139018
WHSC1L1	0.0055	-0.0981	0.0207905
WLS	-0.1182	-0.00015	0.0471931
WNK2	0.1026	-0.05495	0.0272965
WNK3	0.15265	-0.05245	0.0388029
XDH	-0.02725	0.06815	0.015984
XKR8	-0.0991	0.0646	0.0251609
XRCC4	0.0315	0.1674	0.0170084
XRN1	0.0446	-0.0675	0.0207905
YEATS2	0.1841	0.0079	0.00336533
YIPF1	-0.03875	0.1008	0.0112479
YIPF3	-0.0962	0.059	0.0427781
YIPF5	-0.08765	0.0301	0.0139018
ZBTB22	-0.1813	-0.0466	0.0251609
ZBTB5	0.06015	-0.0521	0.0112479
ZBTB6	0.0113	-0.0612	0.0360813
ZC3H12A	-0.0585	0.0583	0.0360813
ZCCHC18	0.0427	-0.0518	0.0471931
ZDHHC16	-0.057	0.1214	0.00141163
ZFAND3	-0.08585	-0.0218	0.0112479
ZFP37	0.0869	-0.0401	0.0224375
ZNF148	0.1033	-0.067	0.00438171
ZNF205	-0.06155	0.0264	0.0170751
ZNF286A	0.0795	-0.0801	0.003777
ZNF286B	0.0772	-0.0217	0.000722756
ZNF292	-0.0252	-0.1182	0.0155912
ZNF295	0.0693	-0.0178	0.0251609
ZNF383	0.04235	-0.0478	0.0427781
ZNF451	-0.0227	-0.1161	0.0112479
ZNF503	-0.134	-0.0135	0.0360813
ZNF507	0.02045	-0.0631	0.00256352
ZNF518B	0.02305	-0.1206	0.00751964
ZNF519	0.14815	0.0113	0.0112479
ZNF532	-0.0417	-0.1521	0.0427781
ZNF566	0.01525	-0.1209	0.00900056
ZNF571	0.01195	-0.0898	0.0427781
ZNF598	-0.07265	0.1006	0.0360813
ZNF608	-0.20835	-0.0854	0.0302089
ZNF622	0.0478	0.1196	0.0251609
ZNF628	-0.077	0.0539	0.0360813
ZNF629	-0.18735	0.0029	0.00256352
ZNF639	0.2694	0.0409	0.0071598
ZNF644	0.05445	-0.0419	0.0485113
ZNF668	-0.09085	0.0119	0.0170084
ZNF674	0.1216	0.0316	0.0427781
ZNF69	-0.11995	0.0536	0.0427781
ZNF711	0.051	-0.0842	0.0360813
ZNF787	0.00075	0.0599	0.0427781
ZNF793	-0.0356	-0.0978	0.0302089
ZNF831	0.04315	-0.11085	0.0224375
ZNF84	-0.10095	-0.1988	0.0360813
ZNF879	0.10655	-0.061	0.0112479
ZNHIT1	-0.03365	0.0896	0.0251609

## Sheet: APOBEC3C_TCGA
gene	affected	unaffected	pval
ABCA10	0.0175	-0.23145	0.000445778
ABCA5	-0.0314	-0.1282	0.0302089
ABCA9	0.15745	-0.0038	0.00900056
ABCC6	-0.1216	0.0026	0.0360813
ABCG2	0.13125	0.0226	0.0251609
ABHD10	-0.0486	-0.1809	0.0360813
ACVR1C	0.11675	-0.0074	0.0157905
ACVR2A	0.0004	-0.2057	0.00256352
ADAMTS17	0.01235	-0.1823	0.0071598
ADRB1	0.0888	-0.1011	0.0273109
AGA	-0.06605	0.1044	0.0207905
AHDC1	0.11105	-0.0259	0.0360813
AKAP3	0.06155	-0.0105	0.0427781
ALDH1L2	-0.0017	0.1293	0.0360813
ALDH3B1	-0.01835	0.1936	0.0139018
AMIGO2	-0.0416	0.1513	0.0360813
ANO9	-0.1599	-0.0164	0.0401807
APBA1	0.12765	-0.06	0.00336533
APOA1BP	-0.20235	-0.0011	0.0360813
ARAP1	0.0471	0.1778	0.0207905
ARHGAP28	0.18965	-0.01315	0.0147998
ARL11	0.0753	0.2619	0.0360813
ARPC1B	0.04575	0.2264	0.0302089
ARRB1	0.0202	0.1677	0.0302089
ASB7	0.07315	-0.0836	0.0207905
ASF1A	-0.0295	-0.1555	0.0170751
ATG16L1	-0.11555	0.0305	0.0207905
ATIC	-0.1164	0.0864	0.0281202
ATP13A4	0.0716	-0.082	0.035964
AXIN1	-0.22415	-0.0853	0.0427781
B4GALT6	0.03375	-0.1019	0.0360813
BCKDK	-0.16185	0.0529	0.00141163
BDNFOS	0.06625	-0.0757	0.0427781
BECN1	0.03045	0.1402	0.0360813
BLVRA	0.0335	0.1121	0.0427781
BST2	0.12595	0.2285	0.0302089
BTNL9	0.01395	-0.17465	0.0224375
C10orf28	0.0939	-0.04	0.0207905
C11orf41	0.10625	-0.0008	0.0298374
C11orf48	-0.23505	-0.1312	0.0360813
C11orf92	0.12775	-0.0404	0.0266173
C12orf41	-0.01505	-0.1299	0.0207905
C15orf27	0.0588	-0.1286	0.00101637
C15orf29	-0.05945	-0.226	0.0302089
C17orf61	-0.2466	-0.0103	0.0207905
C17orf62	-0.0973	0.0861	0.0360813
C19orf21	-0.24705	-0.0101	0.0365223
C19orf33	-0.132	0.0769	0.0202004
C1orf127	-0.1326	0.05045	0.0499484
C1orf85	-0.04345	0.0912	0.0251609
C20orf4	-0.16485	-0.0541	0.0170751
C21orf82	-0.1442	-0.02595	0.0169944
C6orf138	-0.0544	0.0738	0.0263772
C7orf31	0.1239	0.0106	0.0170751
C7orf60	0.08345	-0.0358	0.0251609
C8orf30A	-0.2299	-0.0828	0.0427781
CASK	0.12415	-0.0243	0.0251609
CCDC9	-0.17155	-0.046	0.00336533
CCNB1IP1	-0.09575	-0.2399	0.00562394
CCND1	0.03365	0.1402	0.0427781
CD151	-0.12535	0.0403	0.0139018
CDH2	-0.0958	0.06305	0.0471931
CDKN2BAS	0.0277	-0.1335	0.0365223
CEBPB	-0.1828	0.1403	0.0251609
CEBPG	-0.0536	-0.2106	0.0170751
CENPC1	0.1511	0.0034	0.0427781
CENPP	-0.09185	-0.2388	0.0360813
CES1	0.01375	0.1182	0.016733
CHERP	-0.06795	-0.1805	0.0170751
CHMP1B	-0.0694	0.0413	0.0427781
CHMP4A	-0.1511	0.0814	0.00900056
CKM	-0.19205	-0.0194	0.0242424
CNGA1	0.0708	-0.1399	0.0103426
CNNM1	0.1279	-0.1017	0.00676937
CNOT4	0.14745	0.0463	0.0427781
CNOT6L	0.2378	0.0706	0.0360813
CNPY4	-0.1182	-0.0046	0.0251609
CNTD2	-0.2414	-0.1478	0.016733
CPPED1	0.0249	0.2096	0.0302089
CROCC	-0.06655	-0.1956	0.0302089
CRTAC1	0.0598	-0.1439	0.0380037
CSF3R	0.0453	0.2152	0.0251609
CTNNBIP1	0.048	-0.1622	0.0302089
CTNS	-0.1058	0.0663	0.00900056
CTSA	-0.046	0.1256	0.0207905
CTTN	-0.16115	0.1143	0.00562394
CUL9	0.02865	-0.0936	0.0251609
CYP4X1	0.09345	-0.0964	0.0362566
DAB2IP	0.14955	0.0073	0.0170751
DBNDD2	-0.20465	0.013	0.0112479
DCHS2	0.19025	0.0117	0.010084
DCUN1D4	-0.03505	-0.1414	0.0207905
DDX27	-0.23825	-0.0735	0.0201853
DENND4A	0.2372	0.1236	0.0251609
DHX37	-0.10325	-0.0287	0.0207905
DLGAP4	-0.09945	0.0239	0.0139018
DNAH6	0.0557	-0.17835	0.00743034
DNAJC16	0.04495	-0.0689	0.0427781
DOPEY1	0.0914	-0.0869	0.0427781
DOT1L	-0.06205	-0.1811	0.0427781
DRAM1	0.11055	0.3439	0.0207905
DSTN	-0.1141	0.0141	0.0251609
DULLARD	-0.12045	0.012	0.0427781
DUOX1	0.0882	-0.0897	0.0170751
DUOXA2	0.0584	-0.20905	0.017316
DUSP1	0.03925	0.1582	0.0139018
DUSP23	-0.186	-0.0011	0.0139018
ECT2L	0.0008	-0.2926	0.0302089
EEF1D	-0.21205	-0.0648	0.0302089
EEF2	0.06405	-0.0759	0.00900056
EHF	0.2181	0.0168	0.0476729
EIF4A3	-0.1183	0.0322	0.0427781
ELAC2	-0.0827	0.0612	0.0360813
ERMAP	0.16015	0.0422	0.0302089
ESPNL	-0.07805	0.071	0.0298374
EXOC3	-0.0289	0.0647	0.0302089
F3	-0.1286	0.0607	0.0330025
FAM113B	0.06945	0.1765	0.0427781
FAM135A	0.2199	-0.1007	0.00336533
FAM178B	-0.1211	0.06965	0.00614092
FBXO34	0.16135	-0.0344	0.0360813
FERMT2	-0.0762	0.08345	0.0330025
FIGN	-0.0277	0.1035	0.0298374
FKBP10	-0.10765	0.06345	0.0395703
FKBP9	-0.0427	0.0805	0.0427781
FLII	0.02955	0.2329	0.0071598
FLJ13197	-0.04075	-0.1795	0.0147998
FLNC	-0.06795	0.13605	0.0272965
FLOT1	-0.19915	0.0358	0.00438171
FN3KRP	-0.13265	-0.0412	0.0427781
FOXO1	0.25395	0.0648	0.00562394
FRK	0.1396	-0.05175	0.0471931
FSTL3	-0.11355	0.0461	0.0170751
FTH1	-0.02515	0.1181	0.00900056
FUNDC2	-0.13215	0.0062	0.0207905
G2E3	0.00035	-0.0989	0.0427781
GADD45B	-0.03875	0.101	0.0360813
GALK1	-0.19395	-0.0458	0.0170751
GALNT6	-0.1108	0.142	0.0302089
GPR172A	-0.2191	-0.0884	0.0360813
GPR77	-0.0714	0.1036	0.000687994
GPRC5A	-0.05025	0.1123	0.0487315
GTPBP1	0.3434	0.2006	0.0360813
H19	-0.12195	0.0684	0.0170751
HECA	0.2201	0.0127	0.0427781
HECW2	0.1031	-0.0477	0.0360813
HOXD1	0.0323	-0.0919	0.0401807
HPGD	0.16865	0.0373	0.0251609
HPN	-0.2182	-0.0676	0.0464052
HS1BP3	-0.08245	0.0585	0.0112479
HSD3B7	-0.0241	0.1327	0.0360813
HSPA12A	-0.11445	0.08645	0.0147998
HTRA2	-0.20005	-0.0481	0.0427781
HYI	-0.1867	-0.0494	0.0302089
IAH1	-0.10235	-0.0033	0.0207905
ICOSLG	0.2366	0.0461	0.0360813
IER3	-0.15025	0.0233	0.0112479
IFITM3	0.01635	0.1835	0.0427781
IKZF5	-0.0033	-0.1513	0.0170751
IL13RA1	0.0316	0.1607	0.0207905
INHBE	-0.12695	0.0038	0.0499484
INPP1	0.26405	0.0468	0.0170751
IPO4	-0.13965	0.0019	0.0427781
ITPA	-0.2379	-0.0769	0.0360813
JPH2	-0.0144	0.1326	0.0243296
KBTBD6	-0.0081	-0.149	0.0302089
KCNE4	-0.0569	0.1431	0.0057654
KIAA1009	-0.01775	-0.1517	0.0427781
KIAA1370	0.1009	-0.0083	0.0427781
KIAA1529	-0.08295	-0.2319	0.0112479
KIAA1598	-0.2195	-0.0252	0.0251609
KLHL24	0.1472	-0.0167	0.0251609
KRT80	-0.0163	0.1187	0.0292643
LAMA1	0.08835	-0.10205	0.0487315
LAPTM4B	-0.1153	0.0015	0.0360813
LBX2	-0.2278	-0.0818	0.0243296
LFNG	-0.1688	-0.0182	0.0170751
LGALS1	0.01385	0.1836	0.0360813
LIN54	0.1035	-0.0682	0.0427781
LNP1	-0.0015	-0.1466	0.0170751
LOC149837	-0.0357	0.1693	0.00562394
LOC221442	-0.11115	-0.2142	0.0360813
LOC400043	-0.0442	0.0756	0.0471931
LOC644538	-0.06715	0.0704	0.0427781
LOC653501	0.2193	-0.0308	0.0112479
LOC80154	-0.13835	-0.1921	0.0360813
LOXL3	0.0037	0.1654	0.0427781
LRMP	0.3457	0.247	0.0427781
LRRC4B	0.04295	-0.1364	0.0139018
MAMSTR	-0.2299	-0.0743	0.0427781
MAPK3	-0.2107	0.0669	0.0251609
MBP	0.25225	0.0473	0.0360813
MESP2	-0.059	-0.2301	0.0193498
MFSD4	0.0766	-0.0788	0.0207905
MFSD7	-0.0628	0.0868	0.0427781
MGC16703	0.1133	-0.0798	0.027972
MIF4GD	-0.04445	0.0965	0.0360813
MLC1	-0.0011	0.12415	0.0487315
MORC3	0.2116	0.0899	0.0302089
MRAP2	0.1377	-0.1123	0.0428926
MSLN	-0.20475	0.09255	0.0197802
MT1H	-0.1125	0.0233	0.0333333
MTX1	-0.26295	-0.1289	0.0427781
MYADM	-0.0668	0.0809	0.0360813
MYBL1	-0.15565	0.0212	0.0416999
MYCN	0.02765	-0.10145	0.0328093
MYO1C	0.01505	0.1735	0.0207905
NAA38	-0.13415	-0.0006	0.0360813
NARG2	0.0996	-0.054	0.0170751
NCRNA00181	-0.1486	0.0158	0.0427781
NCRNA00182	-0.00715	-0.1498	0.0427781
NDRG2	0.20315	-0.0029	0.0139018
NEU1	-0.1161	0.0327	0.0427781
NFE2	-0.1732	0.0192	0.00247655
NINJ2	-0.0357	0.0817	0.0139018
NNMT	-0.09385	0.17245	0.0395703
NPC1L1	-0.304	-0.04265	0.00784314
NPEPL1	-0.1936	0.033	0.0360813
NPLOC4	-0.08235	0.0652	0.0302089
NR1D2	0.16315	-0.0483	0.00438171
NT5C	-0.2195	-0.0861	0.0427781
NWD1	0.1055	-0.07505	0.03996
OSR2	-0.09295	0.02815	0.0487315
P2RY6	0.0393	0.2515	0.0207905
PAPOLG	0.1281	0.0172	0.0170751
PCDHB9	0.0275	-0.0242	0.0362566
PDF	-0.25505	-0.0506	0.00900056
PDIK1L	0.0144	-0.1585	0.0302089
PELO	0.0102	0.1499	0.00336533
PFAS	-0.1639	0.047	0.0360813
PFKL	0.16235	0.029	0.0416606
PFN1	0.01605	0.1081	0.0427781
PGAP1	0.1234	-0.1162	0.0251609
PHF23	-0.14595	0.0013	0.0112479
PHKA1	-0.1286	0.0463	0.0272965
PKDREJ	0.04895	-0.0766	0.0147998
PKIA	0.2122	-0.0928	0.00334829
PLAC4	0.0906	-0.1768	0.048951
PLDN	0.1688	0.0494	0.0302089
PLK2	-0.0035	0.0824	0.0360813
PLXNA2	0.12025	-0.0557	0.0112479
PNMA1	-0.2002	0.0139	0.0302089
POLB	-0.04155	-0.1296	0.044997
PPARG	0.17455	-0.04025	0.0395703
PPARGC1B	0.22915	0.0691	0.0360813
PQLC3	0.0531	0.228	0.0251609
PRDM10	0.02935	-0.1367	0.0360813
PRDM2	0.19985	-0.003	0.0427781
PRDX6	-0.125	-0.0337	0.0112479
PRKACB	0.21665	0.085	0.0302089
PRMT10	0.0531	-0.1255	0.0170751
PRPF6	-0.1819	-0.0916	0.0207905
PRR13	-0.0725	0.0789	0.0360813
PRSS12	0.1977	-0.02285	0.0153767
PRSS23	-0.01425	0.2205	0.00336533
PSD3	0.18745	-0.0643	0.0360813
PSPC1	-0.03785	-0.1369	0.0360813
PTP4A1	-0.1475	0.0696	0.0302089
PVRL1	0.1736	0.0144	0.0302089
QPRT	-0.1374	0.0545	0.0139018
QSOX1	-0.0937	0.0898	0.0302089
RAB27B	0.23705	0.12305	0.029304
RAB31	0.0863	0.3082	0.0251609
RAB34	-0.1081	0.1444	0.00900056
RASSF10	-0.0023	0.16755	0.0380952
RBAK	0.02815	-0.0591	0.0302089
RDH14	-0.2457	-0.0494	0.00438171
REPS1	0.0357	-0.1533	0.00900056
RHOB	-0.2134	0.0828	0.00101637
RNF167	-0.08025	0.0472	0.0112479
RNF40	-0.1315	0.0297	0.0427781
RPL15	0.00155	-0.1898	0.0360813
RPL21	-0.0597	-0.21705	0.0268261
RTKN	-0.2703	-0.088	0.0427781
RTKN2	-0.0135	-0.1605	0.0251609
SCG2	-0.12705	0.1033	0.00126799
SDK2	0.1292	-0.0374	0.0071598
2009-09-01	0.02935	0.204	0.0427781
SERPINA3	-0.01455	0.137	0.0395703
SERPINF2	-0.08165	0.1569	0.0427781
SESN1	0.12925	-0.0017	0.0302089
SETDB2	0.13275	-0.024	0.0207905
SFRS15	0.05565	-0.0772	0.0170084
SH3BP1	0.3852	0.2319	0.0302089
SHARPIN	-0.2578	-0.0943	0.0207905
SHC1	-0.01525	0.185	0.0207905
SIKE1	0.0287	-0.0709	0.0485113
SLC10A7	0.12655	-0.059	0.0427781
SLC16A3	-0.0045	0.1628	0.0302089
SLC25A36	-0.01285	-0.1134	0.0251609
SLC29A1	-0.08175	0.0529	0.0207905
SLC2A12	0.11845	-0.1579	0.00190853
SLC39A1	-0.01685	0.1519	0.0170751
SLC39A4	-0.27395	-0.0713	0.0170751
SLC3A2	-0.1387	0.0367	0.0112479
SLC4A8	-0.17975	0.0028	0.0360813
SLC9A2	0.1601	-0.1123	0.00549451
SLC9A6	0.15365	0.0265	0.0427781
SMARCA2	0.2689	0.1273	0.0112479
SNRNP27	-0.1069	-0.0109	0.0112479
SNRPB2	-0.22545	-0.0898	0.0427781
SOCS2	0.0663	-0.0594	0.0427781
SORT1	-0.05055	0.0584	0.0302089
SOX8	0.0333	-0.0745	0.0298374
SPEN	0.1984	0.0505	0.0427781
SPINK5	0.035	-0.0944	0.0365223
SPNS1	-0.20045	-0.0999	0.0427781
SRGAP1	-0.10455	0.0425	0.0139018
STAP1	0.2854	0.05755	0.045066
STAU1	-0.0713	0.1157	0.0251609
STEAP4	-0.02135	0.1099	0.0170751
STIP1	-0.15425	0.0099	0.0251609
STK32B	-0.07225	0.0916	0.0360813
STXBP6	0.1171	-0.1294	0.00285026
SULF1	0.126	0.205	0.0330025
SULT2B1	-0.0992	0.0981	0.016733
SUMF2	-0.02145	0.1533	0.0251609
SYT2	-0.0408	-0.1455	0.00562394
TACC1	0.2996	0.1498	0.0302089
TBC1D4	0.12555	-0.0446	0.0360813
TBPL1	-0.0446	-0.1688	0.0427781
TCF15	-0.0636	-0.21445	0.0471931
TCIRG1	-0.035	0.1414	0.00562394
TDRD3	-0.00085	-0.21	0.0207905
TFPI2	-0.00255	0.10885	0.0330025
TGIF1	-0.15425	-0.0277	0.0427781
THAP9	-0.12795	-0.2805	0.0360813
THNSL2	-0.10165	0.00575	0.0395703
TIGD2	0.034	-0.143	0.0302089
TJP1	0.1261	0.02775	0.0395703
TLE4	0.26305	0.1397	0.0251609
TMEM14C	-0.1277	-0.0287	0.0302089
TMEM150A	-0.20885	-0.0532	0.0427781
TMEM151B	-0.1239	-0.2696	0.0251609
TMEM168	0.08055	-0.1124	0.0139018
TMEM49	-0.13815	-0.0018	0.0071598
TMPRSS13	-0.03355	0.07125	0.0328093
TMPRSS6	-0.10265	0.0968	0.016733
TNNC2	-0.1945	-0.0873	0.0484809
TOPORS	0.0454	-0.0724	0.0427781
TPD52L2	-0.13575	-0.0073	0.00336533
TREM1	-0.08515	0.1092	0.0083665
TRIM2	0.13445	-0.0373	0.0207905
TRPC6	0.10075	-0.04935	0.0182769
TSC1	-0.08945	-0.2337	0.0360813
TSPAN14	0.2255	0.0462	0.0357162
TTF1	-0.0391	-0.0984	0.0139018
TULP4	-0.00385	-0.1384	0.0427781
UBE2F	-0.14525	0.0155	0.0170751
UBE2V1	-0.12445	-0.0504	0.0360813
UBE3A	0.11305	-0.0039	0.0170751
USP16	0.1279	0.0191	0.0330098
VAT1	-0.08995	0.1208	0.0112479
VKORC1	-0.2217	0.0115	0.0238681
WISP2	0.03775	0.1816	0.0292643
WSB2	0.14695	-0.0033	0.0427781
XKR6	0.1416	-0.0356	0.00443511
ZBTB33	0.1502	0.0758	0.0360813
ZBTB43	-0.00915	-0.1224	0.0251609
ZC4H2	0.0436	-0.0945	0.0427781
ZFP37	0.04715	-0.08595	0.00942079
ZGPAT	-0.2471	-0.1313	0.0251609
ZNF100	0.0346	-0.1267	0.0170751
ZNF136	0.04705	-0.1088	0.0360813
ZNF138	-0.15665	-0.2894	0.0207905
ZNF14	-0.05555	-0.174	0.0427781
ZNF181	-0.06505	-0.2327	0.0360813
ZNF189	0.09525	-0.1098	0.00256352
ZNF266	-0.03835	-0.2023	0.0251609
ZNF273	-0.0471	-0.1916	0.0302089
ZNF295	0.13445	-0.0225	0.0427781
ZNF300	0.02095	-0.1261	0.0360813
ZNF317	0.16045	-0.0107	0.0302089
ZNF366	0.276	0.1817	0.0183547
ZNF383	0.0207	-0.1798	0.0427781
ZNF440	0.0704	-0.1863	0.0112479
ZNF471	0.04475	-0.115	0.0471931
ZNF473	-0.097	-0.2252	0.0207905
ZNF506	-0.0129	-0.1785	0.00438171
ZNF507	0.0431	-0.1182	0.0170751
ZNF540	-0.02685	-0.1756	0.0207905
ZNF551	0.1507	-0.0227	0.0139018
ZNF557	0.0508	-0.0887	0.0427781
ZNF564	0.01265	-0.1829	0.0251609
ZNF596	-0.0689	-0.1919	0.0071598
ZNF658	0.13735	-0.0679	0.00438171
ZNF671	0.0848	-0.0026	0.0207905
ZNF682	-0.09005	-0.2239	0.0427781
ZNF708	-0.00755	-0.1238	0.0360813
ZNF721	-0.04745	-0.1797	0.0427781
ZNF737	0.0608	-0.1124	0.0360813
ZNF770	0.0822	-0.053	0.0207905
ZNF780A	-0.02755	-0.1086	0.0251609
ZNF780B	0.01835	-0.1599	0.0170751
ZNF799	-0.0951	-0.2398	0.0360813

## Sheet: APOBEC3D_TCGA
gene	affected	unaffected	pval
ABCA5	0.00095	-0.1198	0.0139018
ABCA9	0.1315	-0.0167	0.0360813
ABCB1	0.27555	0.0604	0.00101637
ABCC5	0.0488	-0.0949	0.0427781
ABCD2	0.4184	0.1984	0.0193498
ABL2	-0.16965	-0.0794	0.0170751
ACACB	0.16345	0.0056	0.00826398
ACADM	-0.0556	-0.1808	0.0207905
ACBD5	0.0125	-0.0801	0.0251609
ACBD7	0.1169	-0.0783	0.0251609
ACOX2	-0.10765	-0.0069	0.0330025
ACP1	-0.0215	-0.109	0.0427781
ACY3	0.3654	0.1647	0.0263772
ADAM22	-0.02155	-0.1432	0.0387232
ADAMTS14	-0.15235	0.0412	0.0170751
ADAMTS4	-0.08655	0.0043	0.0419742
AGT	-0.11705	-0.0072	0.0298374
AHNAK2	-0.18805	0.0496	0.0170751
AIDA	0.00325	0.1166	0.0071598
AK3	0.03695	-0.0483	0.0251609
AKAP7	0.20515	0.0178	0.00562394
AKAP9	-0.0445	-0.1743	0.0207905
AKNA	0.4166	0.3169	0.0302089
AKR1E2	0.0064	-0.0639	0.0243296
ALG10B	0.0122	-0.1506	0.0427781
ALOX15	-0.0008	-0.1591	0.0357143
ALOX15B	0.01625	0.1152	0.0292643
AMIGO2	-0.1266	0.0375	0.0112479
AMN	0.0172	0.06225	0.0268261
ANKRD11	-0.0132	-0.0992	0.0302089
ANKRD44	0.2484	0.0728	0.0251609
ANO10	-0.21175	-0.0435	0.0360813
ANUBL1	0.04135	-0.041	0.0427781
AP3M1	-0.0049	-0.1167	0.0360813
APPBP2	-0.01585	-0.1454	0.0251609
AREG	-0.1423	0.0305	0.0219667
ARGLU1	0.05895	-0.074	0.0112479
ARHGAP26	0.24385	0.0906	0.044997
ARHGEF10	-0.1442	-0.0139	0.00900056
ARHGEF11	0.0088	-0.1082	0.0360813
ARMC7	-0.0105	0.1048	0.0207905
ARNT2	0.0052	-0.1009	0.0330025
ARPM1	-0.0028	-0.0824	0.0302089
ARSE	-0.11335	0.0549	0.00235884
ATM	0.08695	0.0074	0.0427781
BAALC	-0.134	-0.0383	0.0360813
BARX2	-0.09345	0.04	0.0476729
BAZ2B	-0.01075	-0.0695	0.0302089
BCKDHB	-0.09685	-0.1802	0.0360813
BCKDK	-0.07285	0.12	0.0071598
BCL2L14	0.48215	0.29985	0.00474525
BDKRB2	-0.13855	-0.0094	0.0471931
BDNF	-0.16375	-0.0533	0.0243296
BEST4	-0.0867	0.0253	0.0076872
BRP44L	0.125	-0.0089	0.0251609
BRPF3	-0.02315	-0.1583	0.0170751
BTN2A1	0.12695	0.0457	0.0170751
C10orf111	-0.0434	-0.12255	0.00608473
C12orf43	0.08185	0.0063	0.0360813
C14orf129	-0.11925	-0.0034	0.0170751
C14orf153	-0.1282	-0.0053	0.0360813
C15orf27	0.148	0.0489	0.0251609
C17orf104	-0.0628	-0.19245	0.0272965
C17orf61	-0.09855	0.0569	0.0071598
C19orf2	-0.0901	-0.197	0.0427781
C19orf21	-0.10435	0.131	0.000646412
C19orf22	-0.00775	0.1317	0.00900056
C19orf33	-0.01575	0.1249	0.0103426
C1orf101	0.03435	-0.0813	0.0157905
C1orf175	0.14895	0.0014	0.0360813
C1QTNF6	-0.00145	0.1647	0.0427781
C20orf103	-0.0701	0.0262	0.0487315
C20orf132	0.08235	-0.087	0.0302089
C20orf27	-0.14425	0.0292	0.0071598
C21orf70	-0.02955	0.0657	0.0427781
C21orf82	-0.155	0.0105	0.0133489
C2CD4A	-0.0512	0.069	0.0219667
C2orf48	0.2054	-0.0297	0.0181818
C3orf34	-0.0076	-0.1061	0.0251609
C4orf21	0.0623	-0.0995	0.0207905
C5orf44	0.0329	-0.0794	0.0251609
C5orf56	0.46075	0.3435	0.0139018
C6orf138	-0.2148	-0.0904	0.00443511
C7orf10	-0.2069	-0.0882	0.0147998
C7orf64	0.0103	-0.0962	0.00438171
C8orf30A	-0.1442	0.0892	0.00336533
C8orf58	-0.13895	0.0735	0.00438171
C8orf84	-0.10105	-0.0427	0.0360813
C9orf6	-0.0307	-0.1316	0.0427781
C9orf72	0.0239	-0.0925	0.0071598
CARD10	-0.01255	0.07985	0.0330025
CARD8	0.2753	0.0921	0.0170751
CAV1	-0.06965	0.0566	0.0427781
CAV2	-0.05965	0.0588	0.0471931
CBLL1	-0.01815	-0.1639	0.0207905
CCDC113	-0.01015	-0.1631	0.00562394
CCDC127	-0.0852	0.0631	0.0207905
CCDC132	-0.0728	-0.1748	0.0071598
CCDC136	0.13995	-0.00345	0.0395703
CCDC50	0.1321	-0.005	0.0238681
CCDC51	-0.07385	-0.0065	0.0427781
CCDC66	-0.0038	-0.1291	0.0360813
CD151	-0.0784	0.084	0.00900056
CD177	0.0141	0.0685	0.00865801
CD248	-0.0919	0.0251	0.00900056
CD55	-0.1086	0.0461	0.0427781
CDC14B	0.0106	-0.1297	0.0112479
CDC25B	-0.0377	0.0921	0.0360813
CDC42SE2	0.2765	0.096	0.0251609
CDCP1	0.0351	0.2133	0.0360813
CDH6	-0.1486	0.0214	0.0182769
CENPC1	0.052	-0.1456	0.0112479
CENPJ	-0.078	-0.1494	0.0386096
CEP120	0.10895	0.0166	0.0251609
CEP70	0.0515	-0.1217	0.0427781
CFD	0.07365	0.2167	0.0071598
CFH	0.19825	0.0537	0.0427781
CHERP	-0.02445	-0.1574	0.0360813
CHI3L2	0.12225	0.2877	0.0083665
CHN2	0.09785	-0.0887	0.0170751
CHRFAM7A	0.12175	-0.02925	0.0395703
CLCF1	-0.088	0.0505	0.00562394
CLIC3	-0.0294	0.14115	0.0213368
CMPK2	0.341	0.2169	0.0360813
CMYA5	0.0683	-0.0588	0.00900056
CNFN	-0.0914	0.0562	0.0157905
CNN1	-0.113	0.0125	0.0330025
CNTLN	0.03025	-0.1045	0.0170751
COIL	-5e-05	-0.1182	0.0170751
COL11A2	0.0219	-0.0907	0.0238681
COL13A1	-0.1734	-0.05805	0.0487315
COL5A3	-0.182	-0.03165	0.0272965
COL6A6	0.13355	-0.1253	0.00559441
COLQ	0.1431	0.0072	0.0302089
CPS1	-0.22735	-0.0551	0.00739992
CRIP1	0.03865	0.1881	0.00256352
CROCCL1	0.0726	-0.0345	0.0219596
CROT	0.102	-0.0568	0.0251609
CRYAB	-0.2112	0.0769	0.0118428
CRYZ	-0.09855	-0.0062	0.0360813
CSTF2T	0.0586	-0.0818	0.0427781
CTDSPL	-0.06215	0.0386	0.0207905
CTNS	-0.05945	0.1066	0.0207905
CTSO	0.24385	0.1192	0.0251609
CUL2	-0.0101	-0.069	0.0251609
CUL3	-0.076	-0.1838	0.00256352
CUL9	0.16895	0.0453	0.0360813
CUZD1	0.05035	-0.0653	0.010584
CXCL2	-0.02075	0.1188	0.0427781
CXCL3	-0.0331	0.1073	0.00980392
CXCR1	-0.1101	0.007	0.0242424
CYP4X1	0.1044	-0.0149	0.0298374
DAPK3	-0.11875	0.0876	0.00141163
DBNDD2	-0.096	0.1461	0.0139018
DCLRE1C	0.1905	0.1177	0.0427781
DCTN3	0.0115	-0.0697	0.0427781
DCTN4	0.0171	-0.115	0.0360813
DCUN1D3	-0.15315	0.0302	0.00562394
DDX5	0.0646	-0.0262	0.0139018
DENND1A	0.09975	0.021	0.0170751
DENND4A	0.0403	-0.1187	0.0302089
DEXI	-0.15325	-0.0286	0.0360813
DHODH	-0.1569	-0.0416	0.0170751
DHX36	-0.0883	-0.1476	0.0302089
DLC1	-0.1292	-0.0554	0.0427781
DLD	-0.0421	-0.1529	0.00562394
DMTF1	-0.03555	-0.0951	0.0112479
DNAJA1	0.0476	-0.0547	0.00683598
DNAJC25	-0.10955	-0.2025	0.0302089
DNALI1	-0.11025	0.0382	0.0302089
DPY19L2P2	-0.04455	-0.1254	0.0224375
DRAM1	0.20095	0.352	0.0251609
DSCR6	0.0109	-0.0531	0.030303
DSTN	-0.24135	-0.1461	0.0207905
DULLARD	0.02215	0.2077	0.0427781
DUSP23	-0.0119	0.1021	0.0386096
ECM1	-0.1213	0.0759	0.0112479
EDNRA	-0.1417	-0.0293	0.0330025
EHD2	-0.0811	0.0586	0.0207905
EIF1AD	-0.0672	0.0146	0.0302089
EIF3CL	-0.12335	-0.0358	0.0207905
EIF4A2	-0.0288	-0.0927	0.0251609
EMX2	-0.01135	-0.21045	0.0484848
ENO2	-0.11095	0.0079	0.0427781
ENPEP	-0.19645	-0.0855	0.0395703
EPM2AIP1	-0.05905	-0.1536	0.0251609
EPN2	-0.11305	-0.0425	0.0360813
EPPK1	-0.21415	0.0186	0.00251122
ERMAP	0.0556	-0.0876	0.0207905
ESRP2	-0.16415	-0.0254	0.0251609
ESRRG	-0.0024	-0.19235	0.0205882
EXOC7	0.0941	-0.0213	0.0139018
EXOSC4	-0.08975	0.0305	0.0139018
EXOSC6	-0.17285	-0.0108	0.00900056
F2RL1	-0.09195	0.0451	0.0302089
F3	-0.1169	0.07225	0.00739992
F5	0.23935	0.0122	0.0272965
FAM125B	0.0865	-0.0737	0.0251609
FAM156A	0.0665	-0.0086	0.0170751
FAM161A	-0.0978	-0.2516	0.00438171
FAM164A	-0.0203	-0.1527	0.0360813
FAM171A1	0.0903	-0.1035	0.0251609
FAM178B	-0.0654	0.07145	0.0193924
FAM180A	-0.12755	-0.0113	0.0445378
FAM195B	-0.01495	0.0525	0.0427781
FAM46B	-0.06985	0.0639	0.0330025
FAM66C	0.08325	-0.0332	0.0118428
FAM78B	-0.1165	0.02145	0.0272965
FAM92A1	-0.01335	-0.136	0.0427781
FBLIM1	-0.08845	0.0383	0.0207905
FBXL6	-0.07565	0.0388	0.0251609
FHDC1	-0.1046	0.0202	0.0360813
FHL3	-0.02965	0.0621	0.0427781
FKTN	-0.1032	-0.2342	0.0207905
FLII	-0.03105	0.079	0.0427781
FLJ13197	-0.01035	-0.13465	0.0182769
FLJ42709	-0.1321	-0.0106	0.0330025
FLNB	-0.09365	0.0093	0.0207905
FREM1	0.0911	-0.0855	0.00245098
FRMD4A	0.13935	0.0413	0.0251609
FST	-0.135	0.0273	0.00590409
FSTL3	-0.12425	0.1127	0.000722756
FUBP3	-0.1255	-0.2506	0.00900056
GALK1	-0.0253	0.1108	0.0170751
GCDH	0.048	-0.0598	0.0427781
GEN1	0.00255	-0.114	0.0360813
GFM2	-0.0371	-0.1817	0.0360813
GGA2	0.15645	-0.0045	0.0360813
GGN	-0.166	-0.077	0.0243296
GLT25D2	0.0642	-0.0479	0.0360813
GNA15	0.06915	0.264	0.0139018
GNE	0.0441	-0.152	0.00438171
GOLGB1	0.02885	-0.0578	0.0427781
GOLM1	-0.0015	-0.1478	0.0238681
GPATCH1	0.01175	-0.1348	0.0251609
GPR113	0.13945	-0.0403	0.000653808
GPR172A	-0.1301	0.0451	0.0251609
GPRASP1	0.07335	-0.0911	0.00438171
GPRC5A	-0.0334	0.09995	0.0133489
GRAMD1B	0.1817	0.0752	0.0071598
GRIN3A	0.16715	0.0084	0.0360813
GRIP1	-0.0902	-0.1895	0.0298374
GSDMB	0.3358	0.1828	0.0360813
GTF2IP1	0.01685	-0.1586	0.0302089
H19	-0.13085	-0.0164	0.00438171
H2AFV	-0.033	-0.1505	0.0427781
HADHB	0.02895	-0.1173	0.00562394
HDAC6	0.0314	-0.0412	0.0302089
HDX	0.01925	-0.1228	0.012561
HECTD3	-0.04525	0.0747	0.0302089
HEPH	-0.1016	-0.03385	0.0395703
HERC2	-0.0215	-0.217	0.0427781
HERC2P2	0.05355	-0.0557	0.00256352
HEYL	-0.18125	-0.0252	0.000496894
HLTF	-0.1042	-0.222	0.0207905
HOXA3	0.07185	-0.03575	0.0471931
HRH1	-0.07925	0.0669	0.0471931
HSPA14	0.0103	-0.1424	0.0427781
HSPA1B	-0.07125	0.0304	0.0251609
HSPB2	-0.1437	0.09985	0.00337306
HTRA1	-0.1265	-0.0448	0.0395703
HTRA3	-0.03145	0.048	0.0139018
HYDIN	-0.0237	-0.1624	0.0401003
IER3	-0.1256	0.1342	0.000722756
IFITM2	0.0286	0.222	0.000722756
IFT74	-0.03995	-0.1199	0.0360813
IGFBP6	-0.00185	0.1569	0.0427781
IGSF10	0.0287	-0.0522	0.024607
IKBKAP	-0.0637	-0.1722	0.0071598
IKZF5	-0.08545	-0.1716	0.0360813
IL11	-0.1851	-0.06785	0.0182073
IL12A	0.18495	0.1122	0.0285272
IL17RE	-0.06605	0.0973	0.0170751
IL18R1	0.38	0.1979	0.0112479
IL8	-0.08415	0.0475	0.0219596
IMP4	-0.03555	0.058	0.0427781
IMPDH2	-0.1336	-0.0038	0.0302089
INF2	0.0157	0.1259	0.0427781
ING3	-0.00955	-0.1913	0.0302089
INHBB	-0.17445	-0.01215	0.00337306
INPP1	0.2363	0.1205	0.00562394
INSIG1	-0.03415	-0.0966	0.0360813
IQCA1	0.0484	-0.07165	0.0395703
IQCG	0.17385	-0.0588	0.00190853
ITGA5	-0.1036	0.0938	0.0207905
ITGAE	0.28365	0.1028	0.0360813
ITGB5	-0.1627	-0.0203	0.0139018
ITM2A	0.3053	0.1895	0.0139018
ITPA	-0.13035	0.0754	0.00900056
JAK2	0.28965	0.1398	0.0207905
JMJD8	-0.1084	0.0247	0.0360813
JPH2	-0.11705	-0.0198	0.0157905
KBTBD7	-0.1202	-0.2541	0.0427781
KCND1	0.2355	0.1334	0.0251609
KCNE4	-0.17935	-0.0261	0.0147998
KCNK6	-0.0576	0.1461	0.0251609
KCTD11	-0.06585	0.0353	0.00190853
KDM4C	0.0596	-0.1051	0.0427781
KHNYN	-0.03445	0.0081	0.0427781
KIAA1432	0.07475	-0.0791	0.0360813
KIAA1529	0.1044	-0.0727	0.000338792
KIAA1586	-0.123	-0.2086	0.0170751
KIAA1598	-0.16675	-0.0307	0.0302089
KIAA1704	-0.0837	-0.2211	0.0386096
KIAA1797	-0.07125	-0.1316	0.0238681
KIAA1908	0.1384	-0.0215	0.0207905
KIAA2026	0.02125	-0.1725	0.0302089
KIF24	-0.00525	-0.1407	0.00900056
KIF26B	-0.18235	-0.0567	0.0139018
KIF27	-0.0713	-0.2184	0.0360813
KIF5C	0.0777	-0.0994	0.0251609
KIFC2	-0.09415	0.0258	0.0360813
KLC3	-0.1958	-0.0286	0.0302089
KLF16	-0.07495	0.0627	0.0360813
KLHDC1	0.01905	-0.1247	0.0360813
KLHL15	-0.0511	-0.211	0.0251609
KLHL8	-0.1268	-0.2288	0.0360813
KLRG1	0.3425	0.2077	0.0360813
KRT7	0.0251	0.0993	0.0364514
LAMC2	-0.10045	0.0511	0.0362566
LCN2	0.06705	0.1848	0.0365223
LDLRAD2	-0.03225	0.1127	0.0360813
LFNG	-0.0856	0.1016	0.0207905
LIF	-0.0511	0.0974	0.00336533
LILRA4	0.30925	0.1132	0.0380952
LIMK2	-0.03195	0.1675	0.0427781
LIN52	-0.0853	-0.2188	0.00900056
LIN54	0.05945	-0.1352	0.00336533
LMCD1	-0.02855	0.07625	0.00739992
LMNA	-0.06715	0.1235	0.0170751
LOC100129726	0.0862	-0.1204	0.0318443
LOC100130522	-0.11595	-0.2717	0.00154799
LOC100133991	0.03995	-0.1	0.0401807
LOC154761	-0.0426	0.0846	0.0139018
LOC220930	0.00115	-0.1473	0.0302089
LOC286367	0.00805	-0.0968	0.0302089
LOC387646	-0.00515	-0.1337	0.0139018
LOC388242	0.04965	0.1295	0.0471931
LOC389705	0.07785	-0.1058	0.000294855
LOC401431	0.0809	-0.0525	0.0360813
LOC541471	-0.00665	0.0783	0.0251609
LOC644538	-0.11505	0.0017	0.0360813
LOC653501	-0.0133	-0.2213	0.0071598
LOC654433	0.01645	0.0817	0.0395703
LOXL2	-0.1677	-0.0335	0.0207905
LPP	-0.0564	0.0484	0.0302089
LRP10	0.0181	0.1122	0.0207905
LRRC2	0.2206	-0.0025	0.0438204
LRRC37A3	0.05605	-0.147	0.0139018
LRRC37A4	0.01455	-0.0802	0.0251609
LRRC4B	0.05715	-0.0347	0.0360813
LRRC8E	-0.19525	-0.0866	0.0272965
MALL	-0.0579	0.09005	0.0471931
MAP3K14	0.40105	0.237	0.0281202
MAP7D2	-0.00505	-0.19005	0.00798788
MAPK10	-0.0168	-0.1161	0.0330025
MAPK13	-0.1381	0.0499	0.0207905
MAPK3	-0.1089	0.0708	0.0360813
MARK1	-0.0538	-0.24085	0.0147998
MATN3	-0.1716	-0.03795	0.0487315
MCAT	-0.0255	0.0638	0.0360813
MCF2L	0.0693	-0.1183	0.0427781
MDH1	0.092	-0.0566	0.0207905
MDM1	0.06305	-0.0661	0.0427781
MEAF6	-0.1721	-0.0743	0.0139018
MED23	-0.0092	-0.1348	0.0360813
MEIS3	-0.12825	0.0024	0.0272965
METRN	-0.1185	-0.0326	0.00900056
MFRP	-0.0842	-0.0135	0.0330025
MFSD7	0.1128	0.2305	0.0427781
MGC16142	0.01975	-0.0917	0.0170751
MGC16703	0.156	-0.0584	0.00699301
MGC70857	-0.0837	0.023	0.0251609
MGC72080	-0.04085	0.0476	0.0201853
MMP23B	-0.0783	0.0439	0.0395703
MMP9	0.07275	0.23005	0.0471931
MNS1	0.0272	-0.1674	0.0302089
MT1E	0.02395	0.1527	0.00739992
MT1L	0.0142	0.18205	0.0182769
MTMR15	0.0084	-0.1212	0.0170751
MXRA8	-0.0857	0.0154	0.0207905
MYEOV	0.0236	0.1719	0.0202004
MYL12B	-0.0105	0.1156	0.0302089
MYLK4	-0.00795	-0.1026	0.0251609
NARG2	0.01715	-0.1461	0.0360813
NCF2	0.0542	0.308	0.0360813
NCRNA00152	0.0455	0.1483	0.0360813
NDRG1	-0.1075	0.037	0.0170751
NDUFS1	-0.1172	-0.1636	0.0207905
NDUFS5	-0.04625	0.0192	0.0259189
NEK10	-0.00335	-0.14	0.035964
NES	-0.0928	-0.00415	0.0224375
NFE2	-0.07695	0.1242	0.00247655
NGF	-0.2451	-0.0539	0.00186741
NHLRC3	0.16755	-0.0079	0.0207905
NINJ2	0.06485	0.138	0.0139018
NIPSNAP3A	0.00385	-0.1567	0.00900056
NIPSNAP3B	-0.0174	-0.1898	0.0139018
NLE1	-0.1636	-0.0524	0.0416999
NLRX1	-0.04255	0.0527	0.0360813
NNMT	-0.0054	0.13965	0.000282326
NOL3	-0.0891	0.0219	0.0427781
NOX4	-0.1304	-0.00435	0.00764755
NR5A2	0.0624	0.00585	0.0471931
NSUN7	0.0758	-0.1379	0.0448548
NT5C2	0.04575	-0.0736	0.0139018
NUPL2	0.04715	-0.0742	0.0427781
NUTF2	-0.0771	0.0895	0.0427781
NWD1	0.0912	-0.09605	0.00699993
OLFM1	0.05805	-0.02045	0.0330025
ORC3L	0.0145	-0.1049	0.00562394
OSBPL10	-0.1338	0.0073	0.0427781
OSR2	-0.0543	0.0243	0.0487315
OVOL2	-0.17765	-0.0177	0.010989
P2RY6	0.11005	0.322	0.0251609
P4HA3	-0.18335	-0.0327	0.0259189
PAPPA	-0.1833	-0.0442	0.0298374
PARN	-0.15135	0.0371	0.0112479
PARP11	0.15635	-0.0237	0.0427781
PASK	0.1089	0.0129	0.0207905
PATL2	0.474	0.3205	0.0437655
PCSK5	-0.149	-0.0384	0.0251609
PDE6D	0.10035	0.0134	0.0251609
PDF	-0.1363	0.028	0.00900056
PDGFB	-0.09005	0.0743	0.0427781
PDGFRB	-0.07375	-0.0015	0.0302089
PDLIM7	-0.0858	0.0889	0.0302089
PDS5B	-0.0461	-0.2275	0.0302089
PFKFB2	-0.1831	-0.0671	0.0251609
PFKFB4	-0.1678	-0.0433	0.0207905
PFN1	0.09685	0.1942	0.0302089
PHYHD1	-0.0317	0.0609	0.0427781
PIKFYVE	0.06995	-0.1411	0.00101637
PILRB	0.14195	0.0118	0.00562394
PKIA	0.0242	-0.1503	0.00334829
PLAA	-0.0519	-0.1522	0.0427781
PLAUR	0.02165	0.1154	0.0302089
PLCB3	-0.1055	0.058	0.0071598
PLCL2	0.2988	0.074	0.0207905
PLD2	-0.0083	0.1283	0.0207905
PLEKHA2	0.2627	0.0873	0.0360813
PLS3	-0.15815	-0.008	0.0471931
PLSCR3	-0.06785	0.1214	0.0302089
PLXDC1	-0.0346	0.0585	0.0112479
PLXND1	0.012	0.1697	0.0112479
PMS1	-0.01065	-0.1241	0.0386096
PNMA3	0.2287	0.071	0.00337306
PNMAL1	-0.08425	-0.2582	0.0498934
POLK	0.03375	-0.0635	0.0360813
PPARA	0.07065	-0.0372	0.0207905
PPIG	-0.0037	-0.0731	0.0330098
PPM1K	0.2622	0.1325	0.0360813
PPP1R16B	0.37795	0.205	0.0302089
PPWD1	0.1159	0.0092	0.0170751
PRDM2	0.0191	-0.0932	0.0139018
PRDX1	-0.0281	0.0753	0.0427781
PRH1	-0.02585	-0.0881	0.0207905
PRKACA	0.0391	-0.0908	0.0360813
PRKACB	0.072	-0.0728	0.0170751
PRKCDBP	-0.00275	0.19385	0.0224375
PRMT10	-0.03645	-0.2117	0.0360813
PRSS23	-0.09335	0.042	0.0302089
PRTG	-0.1012	-0.2093	0.0362566
PSMF1	-0.0628	0.0358	0.0427781
PSPH	5e-05	-0.1328	0.0302089
PTGER3	-0.1883	-0.0845	0.0224375
PTPRE	-0.09495	0.1291	0.0251609
PTPRJ	0.2466	0.0033	0.0251609
PTPRN2	0.13045	0.0381	0.044997
PTRF	-0.0995	0.0961	0.0170751
PUSL1	-0.0755	0.0251	0.044997
PVRIG	0.42395	0.2474	0.0360813
PVRL3	-0.062	-0.2012	0.0272965
PYGL	-0.1112	0.0294	0.0360813
QRICH2	0.05795	-0.0393	0.0357162
QSOX1	-0.12795	0.0391	0.0112479
R3HDM1	-0.00685	-0.1572	0.0427781
RALGPS1	0.044	-0.1226	0.0302089
RANBP6	0.0485	-0.1107	0.00562394
RASGRP3	0.2271	0.0924	0.0427781
RASSF2	0.27705	0.1149	0.0207905
RBM11	0.1037	-0.10575	0.035964
RCBTB2	0.09565	-0.0241	0.0207905
RCE1	-0.05965	0.0518	0.0360813
RCN3	-0.06275	0.047	0.0360813
REV1	0.00795	-0.1444	0.00900056
RGS2	-0.0641	0.0326	0.0112479
RHOB	-0.12485	-0.0064	0.0427781
RHOC	0.0157	0.1279	0.0427781
RIC3	0.0678	-0.00695	0.0328093
RMI1	-0.03535	-0.1167	0.0207905
RNF157	0.04355	-0.074	0.0360813
RNF24	-0.1688	-0.0418	0.0139018
RPL23AP7	-0.10585	-0.0212	0.0139018
RPL23AP82	-0.116	0.005	0.0360813
RPLP0P2	-0.118	0.0051	0.00900056
RPS27L	0.03945	0.1453	0.0360813
RPS6	0.05015	-0.0669	0.0302089
RTKN	-0.11685	0.1198	0.0251609
RTN2	-0.0969	0.0344	0.0302089
RUNDC3B	-0.0588	-0.118	0.00900056
RUNX1	-0.0824	0.0496	0.044997
S100A10	-0.124	0.1544	0.00826398
S100A16	-0.0524	0.12575	0.0182769
S100A3	-0.0204	0.1667	0.0362566
SAMD14	-0.1678	-0.0474	0.0471931
SART3	0.10525	-0.0318	0.00900056
SCAMP5	0.0925	-0.0885	0.0302089
SCARF2	-0.13105	-0.0093	0.00900056
SCG2	-0.21305	-0.0238	0.0298374
SCLT1	0.11385	-0.0395	0.0071598
SCN1B	-0.047	0.1311	0.0485113
SCNN1A	-0.0318	0.2022	0.0207905
SCUBE1	0.1578	-0.0702	0.0117131
SCYL3	0.0685	-0.0821	0.0207905
SDC4	0.0176	0.1386	0.0251609
SDCCAG8	-0.05215	0.0259	0.0427781
SDHAP1	0.06725	-0.0289	0.0416999
SEC31B	0.1435	0.0011	0.0251609
SEMA3B	-0.06395	0.024	0.00562394
SEMA4D	0.31435	0.1973	0.0427781
SEPHS1	-0.0336	-0.1312	0.0302089
SERPINA3	-0.0017	0.13545	0.0118428
SETDB2	0.1487	-0.037	0.014279
SFRS12	-0.008	-0.1459	0.0251609
SFRS12IP1	-0.05335	0.0114	0.0485113
SFRS14	0.02045	-0.1291	0.0112479
SFXN1	0.01285	-0.0935	0.0427781
SFXN3	-0.0106	0.0877	0.0251609
SGK223	-0.05325	0.0379	0.0360813
SH2D3A	-0.0004	0.1939	0.0197133
SH3PXD2B	-0.14645	-0.0523	0.0302089
SHARPIN	-0.0674	0.0867	0.0251609
SHPK	-0.09935	-0.0061	0.0207905
SLC15A1	-0.06055	0.0696	0.0335664
SLC16A5	0.0317	0.1428	0.0427781
SLC24A3	-0.1961	-0.0479	0.0182769
SLC25A1	-0.0374	0.0636	0.0427781
SLC2A12	-0.0007	-0.125	0.0427781
SLC39A4	-0.14285	0.0321	0.00438171
SLC6A14	-0.00075	0.0622	0.00606061
SLC7A5P2	-0.11525	-0.0062	0.0366357
SLIT1	0.111	-0.0653	0.00562394
SLITRK6	-0.1746	-0.0482	0.034965
SLTM	-0.0052	-0.1038	0.0170751
SMARCA2	0.0807	-0.1082	0.00562394
SMC2	-0.0376	-0.1377	0.0427781
SMEK2	0.01245	-0.1148	0.00900056
SNRPB2	-0.1045	0.0198	0.0302089
SNX33	-0.0359	0.1483	0.0259189
SP6	0.04245	-0.04795	0.0147998
SPARCL1	0.05045	-0.0713	0.0427781
SPNS1	-0.09015	0.0597	0.0302089
SPSB1	-0.0184	0.0682	0.0207905
SRPX	-0.1439	0.0235	0.0272965
SRRD	-0.0711	0.0809	0.0360813
STAG3L3	0.0771	-0.0642	0.0360813
STAP1	0.361	0.16795	0.045066
STARD7	0.0923	0.0043	0.0302089
STK32B	-0.10575	-0.0146	0.00438171
STOX1	0.01425	-0.0832	0.00256352
STOX2	0.00025	-0.1547	0.00171552
STX17	0.0908	-0.0422	0.0207905
STX3	-0.1149	-0.019	0.0251609
STYX	-0.0677	0.0539	0.0251609
SUPT7L	0.068	-0.0247	0.0360813
SUSD2	0.0174	0.1357	0.0302089
SV2B	0.1454	-0.016	0.00601504
SYNC	-0.0778	0.0593	0.0302089
SYPL2	-0.1983	-0.0359	0.0491723
SYTL5	-0.14065	0.0392	0.0273109
TACC1	0.1268	-0.03	0.0071598
TAX1BP3	-0.02645	0.2028	0.00900056
TBC1D16	-0.193	-0.0908	0.0170751
TBXA2R	-0.1145	0.027	0.0139018
TDRD6	0.05245	-0.1067	0.012561
TDRD7	0.24725	0.0765	0.0360813
TES	-0.123	0.0641	0.0427781
TFAP2E	-0.08345	0.0406	0.0427781
TFCP2	-0.0101	-0.1148	0.0302089
TG	0.0588	-0.06655	0.0330025
TGFB1I1	-0.07845	0.0219	0.00141163
THAP10	0.03625	-0.1594	0.0395703
THOC5	-0.0856	0.1382	0.00190853
TIGD7	-0.00125	-0.1328	0.0360813
TIMP1	0.1178	0.2087	0.0427781
TM4SF1	-0.0822	0.098	0.0302089
TM4SF19	-0.17945	0.034	0.0476729
TMEM102	-0.02365	0.124	0.0170751
TMEM150C	-0.01415	-0.1244	0.0427781
TMEM151B	-0.11965	-0.1845	0.0302089
TMEM158	-0.15845	-0.0022	0.0356887
TMEM168	-0.14615	-0.2027	0.0302089
TMEM184A	-0.0667	0.05365	0.0487315
TMEM200B	-0.0578	0.0226	0.0360813
TMEM30A	0.00295	-0.0573	0.0302089
TNFAIP6	-0.1266	0.0216	0.0487315
TNFAIP8L3	-0.04205	0.04425	0.0272965
TNFRSF12A	-0.08765	-0.0193	0.0427781
TNFRSF18	0.0816	0.3096	0.00126799
TNFRSF1A	0.06545	0.187	0.0071598
TNFSF11	0.00215	0.1878	0.0411255
TNNC2	-0.0268	0.0666	0.0365223
TOP1MT	-0.1342	0.0341	0.0170751
TOPORS	-0.09585	-0.2066	0.0302089
TPD52L2	-0.07435	0.0988	0.0360813
TPK1	0.1718	0.0727	0.0360813
TREM1	-0.12975	0.0404	0.00331712
TRIM2	0.01225	-0.1527	0.0360813
TRIM69	0.27755	0.187	0.0251609
TRIP10	0.02815	0.2173	0.0170751
TRMT112	-0.0454	0.0798	0.0427781
TRMT61A	-0.16895	-0.0338	0.0251609
TRNP1	-0.1374	0.0816	0.0395703
TRPV6	0.0656	-0.0901	0.0027972
TSNAXIP1	0.04895	-0.0434	0.0170751
TTBK1	0.1394	0.0352	0.0487315
TTC17	-0.0687	-0.1513	0.0360813
TTC30B	-0.01365	-0.1744	0.0155912
TUBGCP5	-0.0821	-0.2125	0.0360813
TXK	0.2808	0.14085	0.0224375
TYK2	0.24855	0.0992	0.0139018
UACA	-0.0993	0.0227	0.0427781
UBTD1	-0.0804	0.0271	0.00562394
UPF3A	-0.0269	-0.1563	0.0207905
USP16	-0.04725	-0.142	0.00438171
USP43	-0.07245	0.048	0.0407637
UTP14C	-0.08335	-0.2601	0.0170751
VAT1	-0.1554	0.0127	0.0302089
VBP1	-0.00435	-0.0856	0.0427781
VCP	0.0078	-0.0918	0.0427781
VKORC1	-0.18305	0.0046	0.00438171
VPREB3	0.3105	0.1402	0.047695
VPS54	0.01425	-0.1651	0.0302089
VWA1	-0.0941	0.0818	0.00256352
WDFY1	0.1702	-0.0008	0.0302089
WDR92	-0.0665	-0.1879	0.0427781
WNK2	0.0176	-0.18025	0.0272965
WNK3	-0.04955	-0.27905	0.0499484
XKR6	0.0699	-0.0753	0.00980392
XKRX	-0.06685	0.1013	0.0143005
XPO4	-0.07075	-0.171	0.0427781
YDJC	0.00345	0.0912	0.0139018
YIF1B	-0.0152	0.0788	0.0427781
ZBTB43	-0.06635	-0.2048	0.00438171
ZCCHC18	0.1689	0.05225	0.00942079
ZFP36	-0.0445	0.0542	0.0281202
ZFP37	-0.0183	-0.1665	0.00739992
ZFYVE28	0.1837	0.0687	0.00336533
ZHX3	-0.27145	-0.1737	0.0427781
ZKSCAN1	-0.05365	-0.1785	0.0427781
ZNF10	-0.0521	-0.1826	0.0427781
ZNF154	0.0553	-0.0479	0.0427781
ZNF181	-0.04855	-0.1633	0.0251609
ZNF189	0.0269	-0.1007	0.0360813
ZNF221	-0.09765	-0.2176	0.0360813
ZNF232	-0.0723	0.0009	0.014279
ZNF274	-0.00155	-0.1082	0.0302089
ZNF280B	0.06125	-0.0847	0.0147998
ZNF329	-0.051	-0.1475	0.0207905
ZNF33A	0.05655	-0.1131	0.0251609
ZNF347	-0.0142	-0.1579	0.0302089
ZNF37B	0.0588	-0.0405	0.0302089
ZNF382	-0.0256	-0.2031	0.0427781
ZNF438	0.2015	0.1213	0.0251609
ZNF440	0.05025	-0.0705	0.0302089
ZNF441	0.02055	-0.1434	0.0360813
ZNF462	-0.05015	-0.1251	0.0272965
ZNF487	-0.05825	-0.1684	0.0207905
ZNF510	-0.0797	-0.2065	0.0207905
ZNF516	-0.0804	-0.201	0.0427781
ZNF540	0.0578	-0.056	0.0207905
ZNF546	0.07505	-0.004	0.0302089
ZNF550	-0.0504	-0.1596	0.0251609
ZNF641	-0.0212	-0.1267	0.0251609
ZNF658	-0.00035	-0.1397	0.0251609
ZNF667	-0.0906	-0.2664	0.0224375
ZNF671	0.17375	0.0601	0.0139018
ZNF680	-0.02245	-0.1543	0.0427781
ZNF706	-0.1309	0.0125	0.0427781
ZNF718	0.0276	-0.1462	0.0207905
ZNF737	0.03795	-0.1018	0.0427781
ZNF780B	0.02465	-0.1354	0.0302089
ZNF793	-0.08125	-0.1677	0.0427781
ZNF828	-0.08995	-0.1876	0.0139018

## Sheet: APOBEC3F_TCGA
gene	affected	unaffected	pval
AADAT	0.02335	-0.1201	0.0272965
ABCA5	0.0516	-0.0658	0.0207905
ABCC4	0.04955	-0.1118	0.0170751
ABCC5	0.12245	-0.0982	0.0112479
ABHD2	-0.0427	-0.1675	0.0071598
ABTB1	-0.0048	0.1959	0.0112479
ACBD7	0.18885	-0.0113	0.0139018
ACO2	0.2182	0.0846	0.0139018
ACOX2	-0.1346	0.04355	0.0118428
ADAMTSL4	-0.2482	0.1101	0.0302089
ADCY7	-0.17065	0.0006	0.0251609
ADD3	0.1019	-0.0148	0.0302089
ADRA2B	0.1762	0.04055	0.00251122
ADSSL1	-0.05815	0.0423	0.0302089
AGTRAP	0.0277	0.1732	0.0360813
AHNAK2	-0.19885	0.0482	0.00190853
AIG1	-0.07675	0.0276	0.0112479
AKAP1	-0.04325	-0.1884	0.0207905
AKAP7	0.2388	0.0493	0.00562394
ALDH9A1	0.0394	-0.0595	0.0427781
ALG9	-0.15005	-0.0477	0.0170751
ALOX15B	-0.1241	0.0989	0.0109833
ANKMY2	0.0245	-0.0978	0.0139018
ANKRD35	-0.1111	0.0306	0.0298374
ANKRD44	0.10835	-0.0856	0.0251609
AP3D1	-0.04455	-0.1071	0.0302089
AP3M2	0.09105	-0.0674	0.0139018
APC2	-0.1686	-0.0532	0.0427781
APIP	0.0393	-0.0833	0.0427781
ARAP1	0.02035	0.1313	0.0139018
AREG	-0.17695	-0.0395	0.0285272
ARHGAP28	0.0613	-0.1604	0.0272965
ARHGEF10	-0.1801	-0.0177	0.0207905
ARHGEF11	-0.0109	-0.1422	0.0170751
ARHGEF37	-0.1672	-0.01525	0.0057654
ARL6IP1	-0.04355	-0.2131	0.00438171
ARMCX3	0.0897	-0.0948	0.00438171
ARSE	-0.0735	0.0906	0.0083665
ARTN	-0.0253	0.0823	0.0118428
ASF1B	0.1322	0.0498	0.0170751
ASNS	0.13575	0.0108	0.00438171
ASRGL1	0.1641	0.059	0.0360813
ATAD3C	-0.0595	0.103	0.0360813
ATG16L2	0.00045	0.108	0.0360813
ATM	0.02195	-0.0475	0.0302089
ATP1B2	-0.01675	0.103	0.0471931
B3GALT6	-0.0586	0.0948	0.0485113
B3GNT4	-0.16095	0.038	0.0292643
B3GNT8	-0.11805	0.0545	0.0360813
BAI2	0.15085	-0.0241	0.0437655
BAIAP2	-0.0665	0.0654	0.00562394
BBOX1	0.0101	0.2378	0.0363636
BCAM	-0.05275	0.153	0.0139018
BCKDHB	-0.00505	-0.1987	0.0330098
BCL2L14	0.36355	0.14965	0.000999001
BDKRB1	-0.1758	-0.0088	0.0448548
BDKRB2	-0.19525	-0.0433	0.0395703
BEND7	0.14545	-0.02965	0.0471931
BGN	-0.0363	0.06965	0.0272965
BMP1	-0.0963	0.097	0.0427781
BOK	-0.0952	0.1269	0.0071598
BRCC3	0.0165	-0.1494	0.0251609
BRP44L	0.0759	-0.0727	0.0170751
BRPF3	-0.04115	-0.1211	0.0251609
BTN2A1	0.0906	-0.1003	0.0207905
C10orf111	0.0113	-0.10595	0.0213368
C11orf45	0.085	0.1918	0.0251609
C11orf59	0.00305	0.1045	0.0207905
C11orf73	-0.0328	0.0701	0.0112479
C11orf92	0.23155	0.0581	0.0169944
C11orf93	0.1609	0.06905	0.0328093
C13orf33	-0.158	-0.05185	0.0395703
C14orf79	-0.0883	0.0615	0.0139018
C15orf27	0.0857	-0.0291	0.0427781
C15orf38	-0.1442	0.0393	0.0471931
C15orf52	-0.10935	-0.007	0.0360813
C16orf42	0.01	0.0844	0.0427781
C17orf104	0.03525	-0.10465	0.0112806
C17orf61	0.00825	0.1817	0.0360813
C18orf22	-0.07055	0.054	0.0207905
C19orf22	-0.04055	0.0957	0.0139018
C19orf28	-0.027	0.1603	0.0170751
C19orf33	-0.08845	0.1645	0.0365223
C1orf115	0.05195	-0.0561	0.0360813
C1orf170	-0.0488	0.16265	0.0487315
C1orf182	0.1166	0.0322	0.03996
C1orf59	0.07335	-0.0562	0.0360813
C1orf63	0.0889	0.0138	0.0360813
C1orf9	-0.0043	-0.1329	0.00562394
C20orf135	0.0124	0.1095	0.0427781
C20orf27	-0.03515	0.0572	0.0485113
C21orf58	0.12055	-0.0054	0.0427781
C21orf63	0.0691	0.2189	0.0360813
C21orf82	-0.11765	0.03045	0.00241245
C22orf28	0.25	0.1586	0.0427781
C22orf9	0.06265	0.2303	0.0427781
C3orf54	-0.00605	0.1485	0.0071598
C3orf58	0.0819	-0.1008	0.0207905
C5orf25	0.11525	-0.0223	0.0360813
C5orf34	0.0232	-0.0868	0.0071598
C5orf62	-0.1173	0.1196	0.0207905
C7orf10	-0.17545	0.00525	0.0118428
C7orf31	0.21305	0.0517	0.0112479
C7orf46	-0.0361	-0.1454	0.0170751
C8orf30A	-0.09635	0.0612	0.0427781
C8orf58	-0.1063	0.1275	0.00141163
C8orf73	-0.0221	0.1086	0.0170751
C9orf156	0.0551	-0.0381	0.0360813
C9orf167	-0.18775	0.0869	0.0251609
C9orf169	-0.15015	0.0605	0.00334829
C9orf72	0.0315	-0.1153	0.0251609
CA12	-0.157	0.00065	0.00185741
CAPN12	-0.0497	0.1838	0.0112479
CARHSP1	0.0114	0.0991	0.0170751
CAV1	-0.1645	-0.0081	0.0251609
CAV2	-0.11275	0.02885	0.0330025
CCDC113	0.09995	-0.0595	0.00900056
CCDC136	0.16655	0.0235	0.000653808
CCDC14	0.0374	-0.0561	0.0281202
CCDC28A	0.1208	-0.0087	0.0302089
CCDC50	0.08135	-0.0766	0.0427781
CCDC71	-0.0543	0.1749	0.0427781
CCDC85B	-0.05195	0.1043	0.0207905
CCL22	0.0857	0.1647	0.0362566
CCNB3	0.01535	-0.0794	0.0147998
CCT6B	0.11715	-0.0301	0.0251609
CD248	-0.1322	0.0369	0.00438171
CDC14A	0.06175	-0.0466	0.0302089
CDC14B	0.00035	-0.1478	0.0207905
CDKN2BAS	0.1018	-0.05665	0.0135747
CEACAM19	-0.16935	0.1139	0.00372413
CEBPB	-0.0485	0.157	0.0302089
CEBPD	-0.00015	0.1357	0.00336533
CEBPG	0.0241	-0.1497	0.0170751
CENPJ	0.02645	-0.1646	0.00562394
CEP110	0.13825	-0.0019	0.0302089
CEP164	-0.08615	0.064	0.0360813
CEP192	0.04175	-0.1567	0.0427781
CERCAM	-0.03425	0.0741	0.0112479
CFD	-0.0343	0.1656	0.00438171
CHI3L2	0.01705	0.1707	0.0143005
CHL1	-0.11505	0.00675	0.0200206
CHN2	0.13215	-0.0883	0.00562394
CHPT1	0.1111	-0.0175	0.0360813
CHRFAM7A	0.07265	-0.07915	0.025495
CHST5	0.1273	-0.0322	0.000911369
CITED4	0.0149	0.1276	0.0281202
CLCF1	-0.15305	0.033	0.0251609
CLEC11A	-0.05405	0.0383	0.00900056
CLIC3	-0.07295	0.14285	0.0133489
CLINT1	-0.0173	-0.1336	0.0170751
CLIP2	0.17885	0.0477	0.0302089
CLTC	-0.07975	-0.1833	0.0360813
CMYA5	0.1424	-0.049	0.0139018
CNN1	-0.0968	0.0464	0.0147998
CNTLN	0.1455	-0.0485	0.0427781
CNTNAP1	-0.09695	0.0298	0.0427781
COCH	0.0922	-0.0574	0.0395703
COG5	-0.14355	-0.2725	0.0360813
COG6	-0.1723	-0.2828	0.0170751
COL11A2	0.1206	0.0068	0.00256352
COPB2	-0.0062	-0.1406	0.0112479
CPS1	-0.2776	-0.12655	0.0330025
CRIP1	-0.02905	0.0855	0.0360813
CRIP2	-0.0314	0.1322	0.00256352
CROCCL1	0.09645	-0.0371	0.0251609
CRYAB	-0.1136	0.09055	0.0182769
CSDA	-0.01115	0.1513	0.0302089
CSDAP1	-0.18795	0.0779	0.0112479
CTAGE4	-0.10905	-0.0613	0.0448548
CTDSPL	-0.10215	0.0102	0.0207905
CTNS	-0.09295	0.0706	0.0170084
CTTN	-0.1568	-0.0086	0.0302089
CXCL5	-0.2339	-0.04405	0.00799201
CYB5R1	-0.10155	0.0836	0.044997
CYCS	-0.0641	-0.179	0.0302089
CYP2U1	0.08065	-0.1641	0.0139018
DALRD3	-0.10085	0.0764	0.0170751
DAP	-0.0101	-0.1019	0.0360813
DAPK3	-0.01785	0.0663	0.0360813
DBNDD2	-0.16435	0.0459	0.00900056
DCUN1D3	-0.1778	-0.0276	0.0302089
DDX12	0.09205	-0.0179	0.0302089
DDX5	0.10305	-0.0174	0.00438171
DGKE	0.0373	-0.1121	0.0251609
DHRS1	-0.1124	0.0837	0.00438171
DHX35	-0.02105	-0.0996	0.0251609
DKFZp686O24166	-0.1593	-0.31235	0.0395703
DMD	0.0064	-0.0702	0.0491723
DMXL2	0.0053	-0.1537	0.0302089
DNAJA1	-0.01705	-0.0975	0.0207905
DOCK10	0.13235	0.0166	0.0360813
DPY19L2P2	0.0815	-0.10365	0.0224375
DRAP1	0.02715	0.1918	0.0112479
DSCR6	0.1814	-0.0643	0.0479798
DULLARD	0.02615	0.2589	0.0302089
DUSP5	-0.0516	0.0492	0.00336533
DYNC2LI1	0.0694	-0.0205	0.0302089
EBPL	-0.09485	0.0603	0.0251609
ECM1	-0.16665	-0.0242	0.0302089
EEPD1	0.04055	-0.0569	0.0360813
EFCAB7	0.0083	-0.097	0.0357162
EFNA1	-0.0843	0.1237	0.0071598
EFNA5	-0.11065	0.0328	0.0395703
EHD2	-0.1667	0.0996	0.00900056
EHHADH	0.08135	-0.1051	0.0302089
EIF2AK3	0.01545	-0.1358	0.0302089
ELL2	-0.2125	-0.0154	0.0302089
EMG1	0.0216	0.1018	0.0360813
EML4	0.1336	-0.0278	0.0112479
ENPP4	0.07075	-0.1562	0.00562394
ENPP5	0.1289	-0.0112	0.0395703
ENTPD2	-0.03195	0.101	0.00235884
ENTPD4	-0.0385	-0.1786	0.0139018
EPN2	-0.1076	0.0237	0.0112479
EPPK1	-0.2098	0.0451	0.00133734
EPS8L2	-0.0876	0.0644	0.0427781
ERCC1	0.0576	0.1747	0.0360813
ESRRG	0.1224	-0.145	0.0323529
ETS2	-0.11475	-0.0157	0.0207905
F3	-0.25315	-0.0684	0.0118428
FABP4	-0.1174	0.02105	0.00453004
FADD	-0.03225	0.1353	0.00562394
FAM116B	0.15905	0.2771	0.0302089
FAM122C	0.0988	-0.0613	0.0304809
FAM129B	-0.1504	-0.0402	0.0155912
FAM13B	0.0563	-0.1001	0.0360813
FAM156A	0.08045	-0.0618	0.0170751
FAM161A	0.10775	-0.135	0.0207905
FAM164A	0.05785	-0.1536	0.0139018
FAM176B	-0.0206	0.0829	0.000338792
FAM178B	-0.0698	0.1275	0.0484809
FAM180A	-0.161	-0.0512	0.0445378
FAM27A	-0.0344	0.0698	0.0298374
FAM81A	0.0281	-0.0991	0.0360813
FAM83A	-0.237	-0.0561	0.0495504
FAM83G	-0.2704	-0.13395	0.0471931
FAM83H	-0.1497	0.0081	0.0302089
FAM86C	-0.08625	0.0251	0.00190853
FANCL	0.16325	0.0014	0.0139018
FBLIM1	-0.0932	0.0595	0.0302089
FFAR2	-0.0964	0.03095	0.0328093
FHL3	-0.0013	0.1535	0.0427781
FIP1L1	-0.0052	-0.1142	0.0427781
FKBP10	-0.05135	0.08245	0.0395703
FKBP1B	-0.0863	0.0315	0.0427781
FKTN	-0.1099	-0.2246	0.0360813
FLJ13197	0.0183	-0.08745	0.0182769
FLNC	-0.16295	-0.0141	0.0272965
FMR1	0.06645	-0.081	0.0360813
FRY	0.0267	-0.099	0.0251609
FST	-0.1205	0.0623	0.012561
FSTL3	-0.16165	0.1036	0.000135517
FURIN	-0.17345	0.0112	0.0251609
FXYD1	-0.0441	0.05665	0.0464052
FXYD5	0.036	0.2394	0.0427781
GAMT	0.0805	0.2269	0.0360813
GATSL3	0.02895	0.187	0.0302089
GCC2	0.01155	-0.0975	0.0251609
GCDH	0.1073	-0.0315	0.0139018
GDE1	0.0202	-0.1093	0.0360813
GEN1	0.06335	-0.0477	0.0360813
GGA2	0.1499	-0.0806	0.0360813
GGN	-0.1439	0.0194	0.0437655
GGTLC2	0.0515	0.28435	0.0471931
GINS3	0.09115	-0.0217	0.0427781
GINS4	0.0935	-0.0241	0.0139018
GJB2	-0.2081	0.01665	0.0133489
GJC2	-0.11745	0.0132	0.0251609
GK5	-0.00475	-0.1361	0.0360813
GNA15	-0.0695	0.1769	0.0207905
GNE	0.03135	-0.1215	0.00141163
GOLGA7B	-0.12915	0.0574	0.0427781
GOLGB1	0.05675	-0.0743	0.0251609
GORAB	0.04815	-0.1094	0.0302089
GRAMD2	-0.17585	0.0419	0.00872033
GRM2	0.03045	-0.0497	0.0104003
GSTP1	-0.06725	0.1488	0.0251609
GTF2H5	-0.03685	0.0761	0.0251609
H19	-0.1472	0.0566	0.00438171
HDX	0.05	-0.072	0.0076872
HEATR5A	-0.17495	-0.2486	0.0386096
HES2	-0.18175	0.09745	0.0414781
HIC1	-0.0855	0.0089	0.0304809
HIF1AN	-0.12985	0.0202	0.00900056
HLA-L	0.20045	0.0737	0.0427781
HLTF	0.0331	-0.2002	0.00562394
HNRNPA2B1	-0.0268	-0.1136	0.00438171
HNRNPK	-0.0265	-0.131	0.0139018
HNRPLL	0.0146	-0.1333	0.0360813
HOXA10	0.04885	-0.1255	0.0104003
HOXA6	-0.0386	-0.12185	0.0484848
HOXD8	-0.10015	0.0531	0.0437655
HOXD9	-0.0108	0.1499	0.0133489
HPS6	-0.0675	0.0793	0.00900056
HSBP1L1	-0.01205	0.1126	0.0139018
HSD17B1	-0.06785	0.0887	0.0251609
HSF1	-0.0734	0.0427	0.0302089
HSP90AB1	-0.0377	-0.1638	0.0427781
HSPB2	-0.12165	0.1297	0.00185741
HTRA1	-0.12485	0.04845	0.0272965
HTRA2	0.03605	0.161	0.0427781
IER3	-0.12855	0.0524	0.0112479
IFITM2	-0.00535	0.145	0.00190853
IFT172	0.1052	0.0153	0.0427781
IFT80	0.1027	-0.117	0.0207905
IGFBP6	-0.07455	0.0975	0.0071598
IGSF10	0.1495	-0.0574	0.0149616
IL17RE	-0.1149	0.0644	0.0281202
IMPA2	-0.1565	-0.0039	0.0427781
IMPDH2	-0.1344	0.0172	0.0170751
INADL	-0.17345	-0.058	0.00995326
INHBA	-0.21015	-0.09725	0.0330025
INPP4A	0.14915	-0.0109	0.0207905
INSIG1	0.0677	-0.1542	0.00190853
IQCB1	0.1365	-0.0478	0.0112479
IQCG	0.1565	-0.0682	0.0207905
ITGA3	-0.0661	0.1165	0.0360813
ITPKC	-0.04885	0.0895	0.0201853
JPH2	-0.14525	0.0482	0.0437655
KCND1	0.2367	0.1319	0.0427781
KCND2	-0.151	-0.0579	0.0365223
KCNK6	-0.10135	0.1038	0.0170751
KCTD11	-0.0817	0.1378	0.000722756
KDSR	-0.12595	0.0735	0.0251609
KIAA0528	0.0238	-0.1185	0.0427781
KIAA1107	0.0839	-0.0688	0.0130652
KIAA1529	0.14295	-0.0626	0.0139018
KIAA1598	-0.2081	-0.0904	0.0207905
KIAA1609	-0.11985	0.0455	0.0139018
KIAA1644	-0.1384	-0.0207	0.0487315
KIF24	0.0299	-0.1224	0.0112479
KIF27	-0.0168	-0.1972	0.00900056
KLHDC8B	-0.02965	0.1335	0.00190853
KLHL24	0.13235	-0.1241	0.0170751
KLHL8	-0.1239	-0.2698	0.0207905
KRCC1	0.1342	0.0399	0.0302089
KRT14	-0.1423	0.12625	0.031746
L3MBTL2	0.30405	0.2371	0.0427781
L3MBTL3	0.0297	-0.0559	0.0207905
LAMA5	-0.0423	0.0397	0.0112479
LDLRAD2	-0.016	0.1235	0.0427781
LEKR1	0.08205	-0.0243	0.0427781
LEPREL2	-0.03875	0.0864	0.0360813
LGTN	-0.05885	0.085	0.0170751
LIN52	-0.04665	-0.2024	0.0302089
LMCD1	-0.0279	0.1214	0.0147998
LOC100129726	0.0882	-0.0421	0.0401003
LOC100133669	0.2293	0.12385	0.0371667
LOC100133991	0.1297	-0.03945	0.0401807
LOC100134259	-0.0808	0.01725	0.00133734
LOC134466	-0.1049	-0.0014	0.0193498
LOC202181	0.09295	-0.1066	0.0360813
LOC220429	-0.11245	-0.2506	0.0484848
LOC256880	-0.0241	-0.0744	0.0249644
LOC389705	0.12685	-0.0611	0.00921421
LOC400931	-0.06055	0.0526	0.0251609
LOC401431	0.2082	0.0308	0.0427781
LOC644165	0.07275	0.189	0.000338792
LOC646762	-0.00935	-0.0734	0.0360813
LOC650368	-0.0911	-0.0106	0.0302089
LOC730101	0.0932	-0.0514	0.0302089
LPIN1	0.19375	0.0437	0.0207905
LRP6	-0.03555	-0.1219	0.0302089
LRRC37A3	0.09375	-0.0766	0.0251609
LSG1	0.064	-0.1034	0.00995326
LTA4H	-0.03015	0.1138	0.0207905
LTBR	-0.0533	0.1028	0.00562394
LTK	0.1091	0.01315	0.0471931
LYPD1	-0.0478	0.0981	0.0118428
LYPD3	-0.1162	0.0959	0.0170751
LYRM2	0.1028	-0.0544	0.0207905
LZTS2	0.013	0.1246	0.0302089
MAGED1	0.11945	-0.0351	0.0207905
MAGI3	-0.09225	-0.2033	0.0427781
MAN2A2	0.0389	-0.1298	0.0330098
MAP3K13	-0.0072	-0.1852	0.000282326
MAP3K6	-0.0731	0.1123	0.0427781
MAP4	-0.1408	-0.0583	0.044997
MAP7D2	0.10215	-0.12745	0.00798788
MAP9	0.0547	-0.1162	0.0251609
MCART6	0.1924	0.0286	0.0427781
MCM3	0.1293	0.0242	0.0427781
MDH1	0.1724	-0.0411	0.00336533
MDM1	0.1313	-0.0206	0.0251609
MEIS3	-0.11095	0.05695	0.00251122
METRN	-0.1248	0.0374	0.00101637
MFAP5	-0.1997	-0.03395	0.0338837
MFSD10	-0.05765	0.0814	0.0207905
MFSD7	-0.05465	0.1158	0.0207905
MGC16703	0.273	0.0346	0.048951
MINK1	-0.11845	0.0019	0.0427781
MMP17	-0.12375	0.0329	0.0427781
MMP23B	-0.0577	0.02005	0.00942079
MMS19	-0.1995	-0.0153	0.0360813
MNS1	0.0986	-0.1492	0.0207905
MOBKL2A	0.1001	0.216	0.0302089
MREG	-0.0589	0.1219	0.00562394
MRPL28	0.01825	0.124	0.0427781
MSLN	-0.1824	0.1534	0.0417582
MT1E	-0.0588	0.10695	0.0330025
MT1L	-0.1486	0.1078	0.00739992
MTMR6	-0.1277	-0.2324	0.0170751
MTMR8	0.1258	-0.02665	0.0388617
MXI1	-0.18975	-0.0571	0.00900056
MYNN	0.08305	-0.1199	0.0302089
MYO1C	-0.13715	0.0538	0.0139018
MYOZ3	-0.08115	0.0601	0.0197133
NAALADL2	0.05525	-0.0315	0.0419742
NDEL1	-0.231	-0.0436	0.0427781
NDRG1	-0.0855	0.0975	0.0360813
NEDD8	-0.0296	0.0989	0.0427781
NFE2	-0.14845	0.057	0.0437655
NHLRC3	0.10025	-0.1138	0.0302089
NIPSNAP3A	0.0024	-0.1509	0.0427781
NIPSNAP3B	0.0153	-0.1578	0.0207905
NLGN3	0.27825	0.1183	0.0360813
NLRX1	-0.0372	0.1206	0.0071598
NME3	-0.025	0.1689	0.0112479
NME6	-0.13325	-0.0203	0.0427781
NNMT	-0.12645	0.08005	0.00337306
NNT	-0.01775	-0.174	0.0251609
NOL3	-0.07715	0.0912	0.0207905
NPC1L1	-0.14165	0.0223	0.0176471
NPR1	-0.13135	0.04625	0.0182769
NR3C2	0.0172	-0.1045	0.0207905
NRP1	-0.1112	0.0163	0.0360813
NT5C	0.0343	0.1392	0.0427781
NUDT16	0.1297	-0.0067	0.0427781
NUPL2	0.05225	-0.0824	0.0170751
NUTF2	-0.0714	0.097	0.0281202
NWD1	0.1218	-0.07475	0.004662
NXN	-0.03945	0.0538	0.0427781
OPA1	-0.0505	-0.1698	0.0251609
OPN3	-0.23005	-0.1412	0.0360813
OSBPL10	-0.14995	0.0177	0.0251609
PACS1	-0.05975	0.1676	0.00438171
PANX1	-0.17315	-0.0092	0.0251609
PAQR8	0.1886	-0.0141	0.00900056
PARD3B	-0.0282	-0.1834	0.012561
PARP4	-0.00995	-0.1776	0.0427781
PCDHB13	-0.14525	-0.05635	0.0395703
PCLO	0.02135	-0.1428	0.0448548
PCSK1	-0.1907	0.0143	0.0364883
PCTP	0.10415	-0.0168	0.0207905
PDE4DIP	0.09315	-0.0048	0.00900056
PDF	-0.09565	0.0205	0.0302089
PDHA1	0.03585	-0.0653	0.0360813
PDLIM2	-0.09535	0.0814	0.0302089
PDLIM7	-0.045	0.1244	0.0112479
PDXDC1	-0.157	-0.2538	0.00562394
PEX10	-0.0219	0.0769	0.0207905
PFKFB3	-0.09885	0.0047	0.0360813
PHF23	-0.01775	0.121	0.000338792
PHF6	0.0189	-0.1981	0.0139018
PHLDA3	0.00665	0.1671	0.0139018
PHLDB2	-0.21505	0.0161	0.0251609
PHOSPHO1	0.0905	0.03715	0.0471931
PHYHD1	-0.07295	0.1049	0.00256352
PHYHIP	-0.0945	0.0243	0.0387232
PIK3CB	0.06615	-0.1076	0.0427781
PIK3R3	0.16355	0.0134	0.0427781
PIK3R4	-0.01675	-0.1654	0.0170751
PITPNC1	-0.05905	0.0601	0.0360813
PITPNM2	-0.29285	0.0249	0.0170084
PKDCC	0.12235	-0.0325	0.0272965
PKIA	0.08255	-0.0775	0.0197133
PLCB4	0.0892	-0.0671	0.0471931
PLCE1	0.0306	-0.1254	0.0207905
PLCL2	0.1091	-0.0133	0.0302089
PLD2	-0.05125	0.1508	0.00141163
PLEC	-0.1369	0.0295	0.0302089
PLEKHG1	0.1042	-0.0925	0.0360813
PLEKHG2	-0.0655	0.0982	0.0201853
PLK2	-0.1363	-0.0334	0.0139018
PLN	-0.1199	-0.0127	0.0360813
PLSCR3	-0.0062	0.2401	0.00256352
PMEPA1	-0.11425	0.0702	0.0170751
PMS2L11	0.0652	-0.074	0.0302089
PODNL1	-0.0982	0.0874	0.00256352
POLD4	-0.0057	0.1263	0.0207905
PPARGC1B	0.0296	-0.1298	0.0251609
PPM1B	0.01535	-0.1137	0.00900056
PPM1H	0.12295	-0.0838	0.0427781
PPP1R12B	0.01665	-0.119	0.0360813
PPP1R13L	-0.1165	0.0732	0.0360813
PPP1R14A	-0.15195	0.04475	0.0471931
PPP1R14B	-0.18545	0.022	0.0360813
PPP1R1C	-0.1165	0.0431	0.0195804
PQLC1	-0.0478	0.0839	0.00995326
PRDM2	-0.02625	-0.1446	0.0304809
PRICKLE2	-0.162	0.0086	0.0118428
PRLR	0.1208	-0.07975	0.0147998
PRR24	0.0167	0.1192	0.0427781
PRRG4	-0.06915	0.0567	0.0360813
PRSS23	-0.1157	0.0505	0.000496894
PRSS27	-0.08885	0.0589	0.00900056
PSAT1	0.06335	-0.1028	0.0360813
PSMC2	0.074	-0.1225	0.0302089
PTDSS2	-0.0688	0.0669	0.0207905
PTGFRN	-0.13445	0.0242	0.0139018
PTGS1	-0.105	0.0539	0.0427781
PTPLA	-0.1894	0.09	0.0427781
PTPRE	-0.18335	0.0066	0.0207905
PTRF	-0.09645	0.1124	0.0251609
PVRL3	-0.0475	-0.171	0.0182769
PYGL	-0.198	0.034	0.00900056
QRICH2	0.161	0.051	0.0427781
RAB1B	-0.07335	0.0499	0.0427781
RAB31	-0.19625	0.074	0.0170751
RAB38	-0.1888	0.0269	0.0207905
RAB3D	-0.1084	0.0609	0.00190853
RAD51C	0.15095	-0.037	0.0139018
RAET1E	-0.16065	0.0038	0.0255744
RAET1K	0.13015	0.0162	0.0242424
RALGAPA2	-0.1204	-0.2034	0.0170084
RALGPS1	0.1041	-0.111	0.0170751
RANBP17	0.0647	-0.0547	0.0471931
RANBP6	-0.0388	-0.1451	0.0386096
RAPGEF3	-0.1112	0.0514	0.0427781
RARB	0.1381	-0.0862	0.0112479
RASSF10	-0.09495	0.06885	0.0190476
RASSF2	0.2253	-0.013	0.00141163
RASSF6	0.0231	-0.0969	0.0476729
RBBP7	0.11725	-0.0382	0.0112479
RBMS2	-0.0497	0.1044	0.0139018
RCBTB1	0.01715	-0.2312	0.0207905
RCE1	-0.10625	0.031	0.0170751
RDH12	-0.1915	-0.0325	0.0122807
RDM1	0.241	0.0971	0.041958
REPIN1	0.091	-0.1285	0.0302089
REPS2	0.0987	-0.1678	0.0207905
RFXAP	0.0535	-0.1273	0.0302089
RGS14	0.0828	0.1655	0.0302089
RGS2	-0.1228	0.025	0.0207905
RHCE	0.04675	-0.011	0.0487315
RHOB	-0.12725	0.037	0.0251609
RHOD	-0.1505	0.0784	0.00337306
RIBC2	0.16885	0.0506	0.0437655
RIMKLA	0.0469	-0.082	0.0360813
RMI1	0.0412	-0.0779	0.0302089
RNF167	0.04195	0.1479	0.0427781
ROBO2	0.0206	-0.1639	0.0193744
ROM1	0.03625	0.1518	0.0170751
RPH3AL	-0.09165	0.0733	0.0251609
RPL7	-0.14665	-0.0111	0.0302089
RPLP0P2	-0.04655	0.0455	0.0360813
RPS6KA4	-0.14765	0.0434	0.0427781
RPS6KB2	-0.1108	0.0783	0.0071598
RRAS	0.08225	0.2783	0.0360813
RRP8	-0.05535	0.0582	0.0170751
RSRC1	-0.039	-0.2313	0.0302089
RTKN	-0.06595	0.1382	0.0251609
RUNDC3A	-0.0227	0.1005	0.0395703
S100A10	-0.1694	0.1506	0.0207905
S100A14	-0.1593	0.1695	0.0285272
S100A16	-0.149	0.15695	0.0147998
S100A3	-0.14375	0.0985	0.00590409
SCARF2	-0.0594	0.0042	0.0360813
SCLT1	0.0616	-0.0465	0.0112479
SCN1B	-0.04195	0.1228	0.0201853
SCUBE1	0.10735	-0.0744	0.0117131
SDCCAG8	0.0207	0.126	0.0304809
SEC14L2	0	0.2198	0.0251609
SEC22B	0.0189	-0.1132	0.0427781
SEC24D	-0.07335	-0.1625	0.0427781
SEC61A1	0.0778	-0.0701	0.0302089
SELM	0.07125	0.20265	0.0224375
SEMA3B	-0.0879	0.0867	0.0112479
SEMA4B	-0.08655	0.0914	0.0112479
SEPT3	0.16445	0.04835	0.0182769
SEPX1	0.0005	0.0945	0.0112479
SERPINA3	-0.05915	0.1487	0.00739992
SERPINF2	0.0717	0.2979	0.0139018
SESTD1	0.02055	-0.1056	0.0251609
SFRS12IP1	-0.1248	0.0797	0.00562394
SFRS14	0.05245	-0.1156	0.00562394
SFRS7	0.10015	-0.0074	0.0207905
SGK223	-0.07045	0.0708	0.0251609
SH3BGR	0.12855	0	0.0302089
SHARPIN	0.0128	0.1254	0.0170751
SHB	-0.0758	0.0409	0.0360813
SHPK	-0.1561	-0.0152	0.00190853
SHPRH	-0.15295	-0.2246	0.0427781
SIX4	0.06045	-0.1428	0.0298374
SLC22A23	-0.1953	-0.0321	0.0185373
SLC24A3	-0.1586	-0.01465	0.00942079
SLC25A13	-0.10455	-0.2289	0.0427781
SLC25A33	0.0502	-0.0948	0.0139018
SLC25A36	0.0417	-0.1399	0.0304809
SLC33A1	-0.0196	-0.1143	0.0302089
SLC35A5	0.0156	-0.1014	0.0170751
SLC39A4	-0.1777	0.0293	0.0251609
SLC44A5	-0.1442	0.0139	0.00471768
SLC5A10	-0.2164	0.0069	0.0384615
SLC9A2	0.1046	-0.1603	0.021978
SLC9A3R2	-0.06575	0.0534	0.0360813
SLIT1	0.1482	0.0509	0.0360813
SMARCA2	0.1254	-0.1126	0.00336533
SMC1B	0.1333	-0.0367	0.0166667
SMC2	0.02895	-0.1392	0.0207905
SMC5	-0.04835	-0.16	0.0360813
SMOX	-0.1002	0.0846	0.0302089
SMTN	-0.13095	0.0574	0.0251609
SNX33	-0.14685	0.0866	0.00336533
SOD1	0.14635	0.0799	0.0207905
SOD3	0.00315	0.1337	0.0147998
SOX18	-0.03655	0.08765	0.0224375
SPATA17	0.143	-0.0253	0.025645
SPHK1	-0.1087	0.1171	0.00336533
SPRY3	0.03255	-0.0858	0.0071598
SQRDL	-0.02595	0.2209	0.0251609
SSC5D	-0.0648	0.0568	0.0360813
SSH3	-0.13885	0.1374	0.0485113
ST7L	-0.08205	0.0099	0.0427781
STAP1	0.2472	0.0449	0.045066
STARD7	0.1664	-0.0221	0.0139018
STEAP4	-0.2083	-0.055	0.0251609
STMN1	0.11255	0.0103	0.0427781
STOX1	0.0542	-0.0376	0.0360813
STS	0.0445	-0.0648	0.0170084
STXBP6	0.0385	-0.0649	0.0401003
STYX	-0.15605	0.0668	0.0251609
SULT2B1	-0.1241	0.0125	0.0124576
SYNC	0.0109	0.0988	0.0360813
SYPL2	-0.1897	-0.04675	0.0272965
SYT2	0.05735	-0.0713	0.0251609
SYTL1	0.11975	0.2072	0.0251609
TACC1	0.1027	-0.0527	0.0251609
TAX1BP1	-0.1213	-0.2503	0.0170751
TAX1BP3	-0.09385	0.1432	0.00438171
TBC1D1	0.20045	-0.0059	0.0139018
TBXA2R	-0.12185	0.0751	0.0207905
TEAD4	-0.0565	0.0728	0.0330025
TECPR1	-0.08505	-0.1619	0.0427781
TEX9	0.0787	-0.1272	0.0416999
TFAP2E	-0.2006	0.0991	0.00900056
TGFB1	-0.0802	0.1676	0.0207905
TGFB1I1	-0.07495	0.1584	0.0207905
THAP10	0.04425	-0.1868	0.0102516
THBS3	-0.0086	0.0918	0.0427781
THSD1	-0.2071	0.0082	0.0207905
TICAM1	-0.0396	0.1046	0.0427781
TIMM22	-0.01735	0.1695	0.0170751
TIMM9	-0.0346	0.0667	0.0360813
TINF2	-0.0461	0.0976	0.0207905
TLE3	-0.0661	0.0999	0.0302089
TM4SF19	-0.29255	0.0492	0.00193924
TMEM116	0.1251	-0.0227	0.0170751
TMEM130	0.0807	-0.0022	0.0153767
TMEM134	-0.04045	0.1251	0.0386096
TMEM144	0.0554	-0.1054	0.0360813
TMEM150A	-0.0861	0.1028	0.0427781
TMEM170B	0.04225	-0.2494	0.0251609
TMEM20	-0.10285	-0.2225	0.0454533
TMEM200B	-0.07535	0.0769	0.00562394
TMEM39A	-0.00845	-0.1318	0.0427781
TMEM43	-0.10255	0.0069	0.0360813
TMEM56	0.06845	-0.1303	0.0112479
TMEM91	-0.09485	0.1401	0.000722756
TMEM97	0.1092	-0.0677	0.0360813
TMPRSS13	-0.0958	0.11765	0.0266173
TNFAIP8L3	-0.17505	0.01525	0.0057654
TNFRSF18	0.1293	0.251	0.00334829
TNFRSF1A	-0.0588	0.1648	0.000338792
TNKS1BP1	-0.078	0.0232	0.0302089
TNS3	0.0136	-0.0692	0.0251609
TOP1MT	-0.04655	0.1096	0.0302089
TOPBP1	0.01515	-0.1294	0.0427781
TP53I11	0.0645	-0.0442	0.0427781
TPD52L2	-0.2093	0.0228	0.0207905
TRADD	0.05505	0.1574	0.0330098
TRAPPC1	0.07125	0.1872	0.0170751
TREM1	-0.20075	0.0262	0.0448548
TRIM2	0.09365	-0.168	0.0112479
TRIM26	0.1357	0.0276	0.0302089
TRIP10	-0.1009	0.1423	0.0251609
TRMT112	-0.0395	0.1001	0.00336533
TRMT61A	-0.04425	0.0465	0.0427781
TRRAP	-0.0117	-0.111	0.0427781
TSPAN10	-0.02495	0.11445	0.0401807
TSPAN33	0.2913	0.1246	0.0251609
TTBK1	0.15905	0.0678	0.0487315
TTF2	0.02175	-0.1444	0.0360813
TUB	0.153	-0.0723	0.0170751
TUSC3	0.0651	-0.0321	0.0330025
TYK2	0.17	0.0496	0.0302089
UBE2F	-0.04285	0.1526	0.00438171
UBL3	-0.05215	-0.1979	0.0207905
UBTD1	-0.06335	0.1084	0.0207905
UCN2	-0.12545	0.1646	0.0484848
UGT8	0.0647	-0.2227	0.0445378
UNC45A	-0.0202	0.0625	0.0251609
USP16	-0.01135	-0.1258	0.0112479
USP51	0.17195	-0.1456	0.0471931
UTP14C	-0.1383	-0.2676	0.0170751
VAMP5	0.1385	0.2255	0.00900056
VARS2	0.0631	-0.0255	0.0251609
VBP1	0.0653	-0.0976	0.0360813
VDAC3	0.05505	-0.0431	0.0360813
VEGFB	-0.03165	0.1314	0.0485113
VKORC1	-0.08345	0.0643	0.0302089
VWA1	-0.07115	0.1322	0.000722756
VWA5B2	0.057	-0.0863	0.0485036
WDR45L	0.00415	-0.0821	0.0360813
WISP2	-0.04425	0.0375	0.0292643
WNK3	0.01895	-0.17945	0.0218782
WWC3	-0.11565	0.0602	0.0201853
XG	-0.1412	0.0409	0.0380037
XKR6	0.0567	-0.1062	0.0459851
XKRX	-0.03585	0.1951	0.0083665
XPO4	-0.1103	-0.2677	0.0251609
ZBTB4	-0.07495	0.0923	0.0207905
ZBTB42	-0.08175	0.0757	0.0302089
ZCCHC18	0.18925	0.0608	0.0147998
ZCRB1	0.1025	-0.0042	0.0071598
ZFP36	-0.11285	0.0236	0.0251609
ZFP37	0.0432	-0.0932	0.0471931
ZFYVE28	0.03785	-0.0656	0.00900056
ZHX3	-0.2717	-0.1366	0.0427781
ZNF138	-0.01665	-0.1946	0.0207905
ZNF182	0.11065	-0.0355	0.0330098
ZNF184	-0.01245	-0.1969	0.00562394
ZNF189	0.0885	-0.0442	0.0170751
ZNF367	0.0314	-0.0909	0.0139018
ZNF382	0.0074	-0.1821	0.0251609
ZNF41	-0.03315	-0.2151	0.0302089
ZNF417	-0.06105	-0.1442	0.0357162
ZNF462	0.03585	-0.1208	0.0272965
ZNF503	-0.083	0.0737	0.0427781
ZNF550	-0.04985	-0.1497	0.0302089
ZNF581	0.0364	0.1812	0.0112479
ZNF662	-0.0675	0.011	0.0360813
ZNF680	0.00745	-0.1911	0.0112479
ZNF695	0.02875	-0.1023	0.0266173
ZNF714	0.01115	-0.1606	0.0170751
ZNF782	-0.0354	-0.1629	0.0360813
ZNF92	0.0327	-0.1383	0.0427781
ZNF93	-0.00555	-0.1578	0.0170751
ZNHIT2	0.0491	0.1786	0.021978

## Sheet: APOBEC3G_TCGA
gene	affected	unaffected	pval
A4GALT	0.05245	0.1867	0.0201853
ABCA10	0.04365	-0.08215	0.0272965
ABCB1	0.30425	0.0882	0.00256352
ABTB1	0.04995	0.1466	0.0071598
ACBD7	0.10525	-0.1551	0.00562394
ACSM3	0.0971	-0.1039	0.0298374
ACTR1B	0.1324	-0.0246	0.0251609
ACVR1	-0.1486	0.1196	0.0130652
ADC	0.158	-0.0173	0.0302089
ADCY7	0.05135	0.2923	0.0170751
ADRB1	0.14135	-0.0699	0.0476729
AGAP2	0.40875	0.2518	0.0427781
AHNAK	-0.1113	0.0513	0.0238681
AHNAK2	-0.1742	0.0857	0.00336533
AKAP7	0.1785	0.0007	0.0112479
ALKBH5	-0.1351	0.0335	0.0427781
ALOX15	0.0304	-0.0897	0.0357143
ALOX15B	-0.0013	0.1372	0.0143005
AMIGO2	-0.01255	0.1417	0.0302089
AMMECR1L	-0.2587	-0.1373	0.0427781
ANKRD35	-0.0558	0.1134	0.0243296
ANKRD40	-0.1113	0.0761	0.0170084
ANXA2P1	-0.14345	0.0023	0.0302089
AP3S2	0.0994	-0.062	0.0302089
AP4B1	0.1207	-0.0074	0.0170751
ARGLU1	0.01695	-0.0807	0.0427781
ARHGEF10	-0.1852	0.0511	0.00336533
ARHGEF37	-0.13565	-0.06325	0.0272965
ARL6IP1	0.02135	-0.1077	0.0427781
ARL8B	-0.0668	0.0636	0.0427781
ARPM1	-0.056	-0.1099	0.0427781
ASNA1	0.1294	0.0023	0.0207905
ATXN3	-0.1582	-0.0414	0.0427781
B3GNT4	-0.24505	-0.0524	0.0364514
BAALC	-0.0682	0.0346	0.0170751
BAG3	-0.1441	0.0525	0.0071598
BAIAP2	-0.174	-0.0068	0.0071598
BAMBI	-0.0152	-0.1922	0.0272965
BCKDK	-0.0456	0.0579	0.0112479
BCL2L14	0.4586	0.05565	0.015984
BCL6	-0.07675	0.1527	0.0251609
BCORL1	-0.23645	-0.1139	0.0251609
BDKRB2	-0.09115	0.005	0.0395703
BDNF	-0.20805	-0.0448	0.000871745
BRP44	0.0941	-0.1082	0.0207905
BRP44L	0.101	-0.0642	0.0112479
BTN2A1	0.179	0.0263	0.0360813
BTN2A3	0.05505	-0.0846	0.0360813
BTNL9	0.0243	-0.1018	0.0471931
C10orf11	0.17115	0.0115	0.00900056
C10orf111	-0.1081	-0.2378	2.6805e-05
C11orf66	0.0886	-0.0378	0.0155912
C11orf92	0.1071	-0.0168	0.0487315
C12orf34	-0.08745	-0.2409	0.044997
C14orf169	-0.1491	-0.0127	0.00562394
C14orf73	0.36005	0.11795	0.0134669
C15orf27	0.12375	-0.0769	0.00101637
C17orf39	-0.252	-0.102	0.0170751
C17orf85	-0.18045	-0.0739	0.0427781
C19orf26	-0.35985	-0.21785	0.0401807
C1orf113	-0.17025	-0.0213	0.0302089
C1orf186	0.1805	0.09805	0.0484809
C1orf220	-0.1048	-0.2032	0.047695
C1orf9	-0.04325	-0.1757	0.0251609
C20orf151	-0.1117	-0.25345	0.042624
C20orf196	0.046	-0.0988	0.0112479
C22orf9	0.02775	0.2678	0.00190853
C2orf54	0.08755	-0.02085	0.042624
C2orf89	0.28455	0.0938	0.0471931
C3orf23	-0.0136	-0.1766	0.0251609
C4orf33	0.11495	-0.0587	0.0302089
C5orf25	0.03995	-0.0748	0.0207905
C5orf56	0.5159	0.3424	0.0427781
C6orf138	-0.1376	-0.0306	0.00676937
C6orf97	0.23355	-0.0417	0.0427781
C7orf13	-0.10645	-0.1746	0.0360813
C7orf31	0.1661	-0.0201	0.0207905
C7orf42	0.0116	-0.1097	0.0360813
C7orf44	0.04415	-0.0366	0.0251609
C7orf46	-0.07075	-0.1734	0.0427781
C8orf58	-0.1136	0.0596	0.000722756
CA12	-0.16185	0.0018	0.00565282
CABLES2	-0.0236	-0.1669	0.0207905
CAD	-0.14925	-0.05	0.044997
CARD8	0.3018	0.1001	0.0251609
CAV1	0.01215	0.1863	0.0302089
CAV2	5e-05	0.13115	0.0302243
CCDC113	-0.02735	-0.1726	0.0302089
CCDC127	-0.0618	0.0012	0.0427781
CCDC28B	0.0942	0.0345	0.0360813
CCDC42B	-0.00595	-0.10635	0.0330025
CCNG1	0.13205	-0.0574	0.0427781
CCR6	0.3717	0.1394	0.0302089
CCT6B	-0.00415	-0.2006	0.0207905
CD44	-0.0552	0.2333	0.0207905
CDC42SE2	0.3974	0.1761	0.0170751
CDH6	-0.1132	0.02665	0.0182769
CDKL3	0.00395	-0.1675	0.0251609
CDX1	0.1888	-0.0762	0.018981
CEBPD	0.05245	0.1569	0.00900056
CELSR1	-0.14365	-0.0222	0.00256352
CEP164	-0.1624	-0.06	0.0302089
CES1	-0.0618	0.0535	0.0462185
CFD	0.06505	0.221	0.00562394
CHI3L2	0.22605	0.3333	0.00460711
CHMP4A	0.0375	0.1237	0.0360813
CHN2	0.11725	-0.118	0.00141163
CHORDC1	-0.10195	-0.0114	0.0427781
CHST1	-0.096	0.0513	0.0224375
CHST5	-0.1045	-0.1912	0.024607
CHST7	-0.00865	0.0844	0.0427781
CLCF1	-0.1265	0.0383	0.0251609
CLPTM1	-0.02055	-0.1495	0.0427781
CNTN3	-0.05625	-0.18315	0.0484848
COL11A2	-0.01415	-0.1366	0.0170751
COLQ	0.1075	-0.051	0.0427781
CORO6	-0.123	0.0069	0.0427781
CPT1A	-0.14515	-0.0268	0.0360813
CRK	-0.1962	-0.0442	0.0251609
CRLF1	-0.1257	-0.0321	0.0104003
CROCCL1	0.0126	-0.1164	0.0112479
CROT	0.1694	-0.0344	0.0139018
CSDA	-0.02055	0.1393	0.0427781
CSDAP1	-0.1372	0.0069	0.0170751
CSF3R	0.19115	0.3781	0.0112479
CTDSPL	-0.11405	-0.0123	0.0112479
CTTN	-0.1218	-0.003	0.0170751
CXorf40B	0.0494	-0.0762	0.0427781
CYB5D1	-0.1892	-0.0936	0.0071598
CYBRD1	0.0122	0.1333	0.0360813
CYP2U1	0.11925	-0.039	0.0427781
DCLRE1C	0.11835	0.0474	0.0207905
DCTN3	0.1399	-0.0265	0.0427781
DHPS	-0.0273	-0.0851	0.0139018
DNAH6	0.04915	-0.1873	0.0388029
DOCK9	-0.1546	-0.0383	0.0251609
DPF1	-0.2432	-0.1398	0.0436877
DPF3	0.1763	0.019	0.0330025
DULLARD	-0.0052	0.1441	0.0207905
DUOXA2	-0.0722	-0.2609	0.017316
DYNLT3	-0.11585	0.0136	0.0427781
ECM1	-0.05855	0.095	0.0360813
EFCAB4B	-0.0735	0.0703	0.0251609
EFNA5	-0.1079	0.0263	0.0272965
EHD2	-0.01365	0.1059	0.0207905
EIF2C1	-0.06905	0.0309	0.0302089
EIF2C2	-0.2229	-0.1007	0.0207905
ELL2	0.0035	0.1346	0.0427781
EML3	0.049	0.1392	0.0170751
EMX2	-0.0023	-0.1911	0.00808081
ENO2	-0.0878	-0.0046	0.0427781
ENPP4	0.0315	-0.1489	0.0427781
EPN2	-0.2228	-0.0148	0.0170751
EPPK1	-0.22705	-0.0404	0.0147998
ESF1	-0.27555	-0.1394	0.0360813
ESRRG	-0.035	-0.1767	0.0323529
ESYT2	-0.13235	0.0094	0.0360813
EXOC3	-0.09315	0.0244	0.00562394
EXOG	0.03615	-0.1356	0.0251609
EXTL3	-0.1817	-0.0359	0.0251609
F3	-0.11695	0.084	0.00764755
F5	0.26225	0.00235	0.0224375
FADS1	-0.0668	0.0247	0.0251609
FAM111A	0.28075	0.0776	0.0360813
FAM122C	0.0228	-0.0648	0.0427781
FAM129A	0.0563	0.2606	0.0155912
FAM129B	-0.1417	-0.0009	0.00190853
FAM161A	-0.1176	-0.2035	0.0360813
FAM164A	0.0529	-0.0837	0.0170751
FAM166B	0.10805	-0.071	0.0133128
FAM171A1	0.10135	-0.1927	0.0170751
FAM178B	-0.0257	0.0944	0.0365223
FAM180A	-0.04335	0.0469	0.0319328
FAM46C	0.24795	0.1543	0.0251609
FAM83G	-0.2622	-0.1486	0.000445778
FAM90A1	-0.0655	0.05015	0.0401807
FBXL16	-0.06675	0.0187	0.00900056
FBXO10	0.0101	-0.1351	0.0427781
FHAD1	0.1609	-0.0598	0.0266173
FKBP1AP1	-0.0834	-0.1468	0.0360813
FLII	-0.05395	0.0656	0.00900056
FLJ42709	-0.10005	0.0615	0.00739992
FRMD8	-0.02195	0.0855	0.0207905
FST	-0.08465	0.0664	0.011698
FSTL3	-0.10345	0.1488	0.0259189
FXYD2	0.3251	0.14415	0.0296703
GAD1	0.0217	-0.0808	0.0140056
GALNT6	-0.06145	0.11	0.0360813
GAS2	-0.01595	-0.1902	0.023726
GCDH	0.00895	-0.109	0.0170751
GEMIN4	-0.1578	-0.0158	0.0302089
GFM2	0.00045	-0.1677	0.0302089
GGN	-0.2159	-0.076	0.0298374
GJA1	-0.0903	0.0536	0.0224375
GNA15	0.0725	0.2987	0.0139018
GNPDA2	-0.083	-0.2054	0.0302089
GOT1	-0.01955	-0.1194	0.0427781
GPR137C	-0.1193	-0.2477	0.00900056
GPRC5A	-0.1777	0.04815	0.0401807
GRIP1	-0.06845	-0.1623	0.0437655
GSDMB	0.2254	0.083	0.0207905
GTF2IRD2P1	0.009	-0.1113	0.0427781
H19	-0.1158	0.0412	0.0302089
HADH	0.09145	-0.1174	0.0427781
HAUS3	-0.01255	-0.1191	0.0360813
HIC1	0.04185	0.1392	0.0427781
HLA-L	0.2764	0.0938	0.0112479
HLTF	-0.02575	-0.1656	0.0427781
HMGN5	-0.08195	-0.1828	0.0112479
HOMER2	-0.2327	-0.0839	0.0427781
HOXA10	0.01105	-0.1543	0.0104003
HOXA9	-0.00895	-0.1581	0.0325593
HPSE	-0.01295	0.2551	0.0139018
HSD17B4	0.10085	-0.0366	0.0170751
HSPB2	-0.02545	0.1232	0.00942079
HTRA2	-0.0232	0.0867	0.0302089
IARS2	-0.261	-0.1208	0.0071598
IER3	-0.09795	0.1357	0.00336533
IGF1R	-0.22745	-0.096	0.0302089
IL11RA	0.1755	-0.0567	0.0071598
IL17RA	-0.07885	0.1082	0.0071598
IMPDH1	-0.18425	-0.0347	0.0485113
INADL	-0.22125	-0.1335	0.0016315
INHBB	-0.16565	-0.0007	0.000950994
IQCG	0.1652	-0.0711	0.0386096
IQGAP1	-0.09515	0.0889	0.0360813
IQGAP2	0.2057	-0.0321	0.0427781
ITGAE	0.34545	0.1681	0.0139018
ITGB5	-0.08085	0.0434	0.0139018
ITM2C	0.18845	0.0214	0.0207905
ITPR3	-0.1697	-0.0143	0.0207905
ITPRIPL2	-0.02225	0.1307	0.0330098
ITSN1	-0.1327	-0.0165	0.0139018
JPH3	-0.1593	0.01995	0.0257998
KCNE4	-0.06555	0.07125	0.0214199
KCNK6	-0.0782	0.0997	0.0207905
KCTD11	-0.0721	0.0635	0.00336533
KDSR	-0.06275	0.1118	0.0170751
KIAA0141	0.044	-0.0576	0.0251609
KIAA1529	0.06825	-0.1214	0.000722756
KIAA1598	-0.29525	-0.1203	0.0139018
KIAA1671	-0.10405	0.0502	0.0427781
KIAA1804	-0.37895	-0.0913	0.00438171
KIAA1908	0.0637	-0.0379	0.0302089
KIF24	-0.09675	-0.1798	0.0302089
KLC4	0.0397	-0.1855	0.0427781
KLK10	-0.0057	0.1639	0.03996
KPNA6	-0.11395	-0.0229	0.0251609
KRT6A	-0.1884	0.15605	0.015873
LCORL	-0.16465	-0.2525	0.0360813
LGR5	-0.0094	-0.1042	0.00799201
LILRA4	0.4313	0.197	0.0380952
LIMK2	0.03015	0.1978	0.00900056
LIN9	-0.06115	-0.1757	0.0251609
LMCD1	0.06545	0.17845	0.0395703
LMNA	-0.07675	0.0896	0.0427781
LOC100128191	-0.04395	-0.1175	0.0485113
LOC100130522	-0.17905	-0.28175	0.025645
LOC100188949	0.588	0.3824	0.0365223
LOC148709	-0.155	-0.2512	0.0417957
LOC220429	-0.1875	-0.2853	0.0161616
LOC256880	-0.1274	-0.1785	0.0401003
LOC283663	0.136	0.0132	0.0427781
LOC387646	-0.10235	-0.1841	0.0427781
LOC389634	0.2294	0.0637	0.00361197
LOC389705	0.07435	-0.1647	0.00140056
LOC654433	0.00015	0.0879	0.0395703
LOC728743	0.18255	0.0498	0.0170751
LPP	-0.12795	-0.0063	0.0112479
LRRC2	0.20915	-0.0043	0.0404344
LRRFIP1	-0.06315	0.0278	0.0207905
LRRN1	0.0648	-0.0965	0.00622881
LTBR	-0.0518	0.0424	0.0251609
MACF1	-0.11065	0.0299	0.00562394
MAMDC4	0.0324	-0.1451	0.0207905
MAP3K13	-0.12555	-0.2486	0.0471931
MAP3K6	-0.03615	0.1397	0.0139018
MAP7D2	-0.0222	-0.1558	0.0487315
MAPK7	-0.09005	0.0272	0.0427781
MAST3	0.1981	0.051	0.044997
MCART6	0.39085	0.121	0.0112479
MCL1	0.0394	0.1843	0.0170751
MDH1	0.0969	-0.0103	0.0109081
MDM1	0.0678	-0.0641	0.0360813
MEAF6	-0.0735	0.0266	0.0112479
METRN	-0.13915	-0.0206	0.0207905
MGC16703	0.1847	-0.07165	0.027972
MLC1	-0.014	0.1327	0.0266173
MMP28	0.11675	0.0509	0.0471931
MNS1	0.0337	-0.1802	0.00900056
MPI	-0.1168	0.0658	0.0360813
MRPS11	0.0834	-0.0363	0.0427781
MSRB2	0.0746	-0.0799	0.0302089
MT1E	0.054	0.15045	0.0471931
MTF1	-0.12845	0.0024	0.0427781
MTMR8	0.1149	-0.07395	0.0318443
MYH9	-0.0172	0.0925	0.00900056
MYO1C	-0.089	0.0754	0.0207905
MYOF	-0.0637	0.1453	0.00562394
MYOZ3	-0.08	0.0256	0.0362566
N4BP2L1	0.47785	0.2079	0.0427781
N6AMT1	-0.0375	-0.2213	0.0170751
NAMPT	-0.02955	0.0957	0.0139018
NBPF3	-0.0727	-0.1392	0.0427781
NDRG1	-0.06185	0.0792	0.0071598
NDUFA5	0.00025	-0.1227	0.0170751
NDUFS7	0.0909	-0.0159	0.0427781
NEK10	-0.03845	-0.1814	0.013986
NFKBIE	0.39895	0.2027	0.0251609
NGF	-0.2037	-0.0474	0.0193621
NHLRC3	0.1608	-0.0168	0.0071598
NIPSNAP3A	0.05015	-0.0895	0.0360813
NLN	-0.22175	-0.1303	0.0427781
NNMT	0.07755	0.2942	0.0395703
NOS3	-0.0788	0.0717	0.0219596
NOTCH3	-0.12645	0.0439	0.0427781
NPR1	-0.104	0.08345	0.0395703
NSUN2	-0.1439	-0.0368	0.0207905
NT5C2	0.04515	-0.1032	0.0207905
NUPL2	0.02325	-0.0932	0.0207905
NWD1	0.1065	-0.148	0.004662
ODZ4	-0.0614	0.1013	0.0362566
OSBPL10	-0.1295	0.04	0.0170751
OSMR	-0.032	0.1475	0.0139018
OTOF	0.29665	0.1281	0.0462185
OXER1	0.2469	0.032	0.0251609
P2RY6	0.1585	0.3876	0.0360813
PACRGL	-0.08545	-0.2369	0.0119435
PAQR8	0.2279	-0.0355	0.0170751
PARD3B	-0.0733	-0.2094	0.0437655
PARK7	0.1519	0.0459	0.0302089
PBX4	0.1632	-0.0205	0.00449741
PCDHB5	-0.14495	-0.0502	0.0147998
PCYOX1	-0.272	-0.1151	0.0207905
PDE6D	0.15965	0.0706	0.00900056
PDGFB	-0.0489	0.0854	0.0207905
PDXK	0.0843	0.0023	0.0251609
PES1	-0.0748	0.0579	0.0302089
PFKFB1	0.03275	-0.1603	0.0424242
PFKFB3	-0.03615	0.1184	0.0112479
PHF23	-0.068	0.0616	0.0207905
PHGDH	0.06885	-0.0662	0.0360813
PHKA1	-0.25255	-0.03985	0.0233805
PHLDA3	0.05485	0.1585	0.0302089
PHYHD1	-0.06435	0.0948	0.0251609
PI3	-0.1072	0.03295	0.045066
PITPNM2	-0.2229	0.024	0.0170751
PKDCC	0.0874	-0.0541	0.00739992
PKIA	0.1848	-0.1171	0.00247655
PLCL2	0.34185	0.0035	0.0207905
PLD2	-0.06125	0.1579	0.00900056
PLEC	-0.11145	0.0707	0.0139018
PLS3	-0.14735	0.0724	0.0471931
PLSCR3	0.00255	0.1913	0.0170751
PNMA3	0.2207	0.0303	0.0147998
POLR3H	-0.07765	0.0482	0.0302089
PON3	0.0631	-0.1244	0.0166667
PPIP5K2	-0.00825	-0.1358	0.0427781
PPM1K	0.327	0.1075	0.0207905
PPP1CB	-0.1208	0.0139	0.0112479
PPP1R16B	0.42315	0.2839	0.0360813
PQLC3	0.0342	0.2372	0.00900056
PRKACB	0.1942	0.0471	0.0170751
PRLR	0.0699	-0.10555	0.0395703
PROX1	-0.0583	-0.19835	0.0175824
psiTPTE22	-0.1213	0.0111	0.0157905
PSMB10	0.582	0.4335	0.0360813
PSPH	-0.02205	-0.1546	0.00438171
PSTK	-0.07545	-0.2119	0.0251609
PTGER3	-0.06165	0.05565	0.0182769
PTHLH	-0.1898	0.02885	0.0395703
PTPLA	-0.1435	-0.0039	0.0360813
PTPRE	0.0112	0.2444	0.0302089
PTPRJ	0.22095	0.0089	0.0251609
PTRF	-0.0662	0.1764	0.0302089
PVRIG	0.43295	0.2382	0.0302089
PYGL	-0.0786	0.1308	0.00256352
QDPR	-0.03365	-0.1285	0.0251609
RAB28	0.00675	-0.1664	0.0302089
RAB31	0.0095	0.3315	0.0207905
RALGPS1	-0.06105	-0.2369	0.0251609
RCAN3	-0.104	-0.02235	0.0471931
RCBTB1	-0.0006	-0.1188	0.0360813
RCOR1	-0.27375	-0.1319	0.00900056
RDH14	-0.0908	0.0132	0.00256352
REPIN1	-0.01415	-0.1797	0.0302089
REPS2	-0.03065	-0.176	0.0360813
RGS5	0.0656	-0.0685	0.0427781
RNF24	-0.14615	-0.0405	0.0207905
RNF26	-0.1378	-0.0354	0.0251609
ROCK1	-0.10725	-0.0084	0.0427781
RP1L1	-0.03915	-0.1131	0.0263736
RPL28	0.1075	-0.0065	0.0427781
RRN3P1	0.0549	-0.0099	0.0302089
RRN3P2	0.22935	0.1289	0.0485113
RSPH1	0.0667	-0.146	0.0292643
RSPH4A	0.00045	-0.1541	0.0362566
S100A10	-0.10815	0.1231	0.0360813
S100A3	-0.0396	0.1781	0.0157905
SAPS3	-0.1783	-0.0577	0.0427781
SARS	0.02095	0.0642	0.0427781
SCAMP5	0.0956	-0.1445	0.0170751
SCEL	-0.13135	0.0545	0.0285714
SCG2	-0.16045	0.0408	0.00247655
SCLT1	0.12445	-0.0263	0.0330098
SCN1B	-0.01925	0.1389	0.0251609
SCN9A	-0.1185	0.07865	0.0118428
SCNN1A	-0.10245	0.1012	0.0302089
SCUBE1	0.12425	-0.067	0.0200206
SCYL3	0.04495	-0.1292	0.0207905
SEC14L2	0.0021	0.0888	0.0207905
SEC31B	0.05045	-0.0563	0.0251609
SELK	0.1374	0.0201	0.0360813
SEMA4B	-0.0599	0.1022	0.0302089
SETDB2	0.15405	-0.0684	0.00438171
SFTPD	0.0646	-0.0941	0.028971
SH3PXD2A	-0.0972	0.0688	0.0302089
SHC1	-0.05695	0.0476	0.0207905
SHISA2	-0.0171	-0.1069	0.0213368
SHPK	-0.15655	-0.0773	0.00562394
SIPA1L2	-0.1682	0.0062	0.0109081
SLC11A1	0.0037	0.1821	0.0207905
SLC14A1	0.21295	0.0235	0.0251609
SLC16A14	-0.0849	0.0221	0.0427781
SLC16A5	-0.12715	0.0658	0.0251609
SLC22A23	-0.2361	-0.0623	0.0360813
SLC35E4	-0.1072	0.0627	0.0357162
SLC37A2	0.08005	0.2911	0.0360813
SLC38A2	-0.1183	0.0508	0.00438171
SLC5A10	-0.3029	-0.1401	0.0384615
SLC6A12	0.26725	0.05895	0.0224375
SLC6A20	-0.0547	-0.1749	0.0384615
SLC6A6	-0.0582	0.1426	0.0302089
SLCO5A1	0.20665	-0.00145	0.0197802
SLIT1	0.0732	-0.069	0.0251609
SMEK1	-0.1448	-0.0426	0.0207905
SMTN	-0.166	0.015	0.0427781
SNX33	-0.0569	0.0748	0.0427781
SOX30	0.0672	-0.10745	0.00699301
SOX8	0.06305	-0.0879	0.0157905
SP6	0.1052	-0.069	0.00337306
SPAG8	0.0941	-0.1554	0.00438171
SPHK1	-0.07125	0.09	0.0360813
SPHK2	-0.0352	-0.1608	0.0360813
SRF	-0.1153	-0.0026	0.0281202
SRGAP1	-0.1954	-0.0683	0.00562394
SRPX	-0.0142	0.1588	0.0272965
SRRD	-0.06785	0.0633	0.0251609
SSR1	-0.1499	-0.062	0.0427781
ST3GAL2	0.2396	0.015	0.00562394
ST7L	-0.17185	-0.049	0.0427781
STAG3	0.1559	-0.0026	0.0139018
STAMBPL1	0.3693	0.0918	0.0302089
STAT3	0.07725	0.2058	0.0302089
STEAP4	-0.0919	0.0587	0.0139018
STK3	-0.1668	-0.05	0.0207905
STK32B	-0.1021	0.0274	0.0302089
STOM	0.15	0.2196	0.0302089
STOML1	0.1025	-0.0834	0.0360813
STXBP6	0.0507	-0.1586	0.00412797
STYX	-0.0879	0.0827	0.0302089
SV2B	0.1723	0.0129	0.0314119
SVIL	-0.08485	0.0582	0.0302089
SWAP70	-0.0735	0.2261	0.0302089
TAF7	0.0973	-0.0455	0.0302089
TANC1	-0.14745	0.0039	0.0427781
TBL1X	-0.23245	-0.0218	0.0170751
TCF25	0.16905	0.0046	0.0207905
TDRD6	0.0642	-0.1538	0.0197133
TDRD9	0.0352	-0.07725	0.027972
TECPR2	-0.22245	-0.1041	0.0170751
TESC	0.264	-0.077	0.00995326
TEX9	0.01865	-0.188	0.0071598
TFAP2E	-0.23265	0.0035	0.0207905
TGFB1	0.06775	0.3373	0.0251609
TGFB1I1	0.004	0.117	0.0170751
THAP2	0.022	-0.144	0.0302089
THOC5	-0.12415	0.0824	0.00190853
THSD1P1	-0.07955	-0.1974	0.0360813
TIGD2	-0.0064	-0.1479	0.0112479
TIMM22	-0.1203	0.0297	0.0207905
TINAGL1	0.1792	0.05765	0.0272965
TIPRL	0.02785	-0.099	0.0416999
TLE3	-0.0674	0.0535	0.0360813
TM4SF1	-0.0639	0.0954	0.0251609
TM4SF19	-0.17505	0.0554	0.0202004
TMEM154	0.0325	0.11365	0.0471931
TMEM175	0.107	-0.0604	0.0170084
TMEM200B	0.0022	0.119	0.0360813
TMEM38A	-0.0787	-0.18765	0.0471931
TMEM91	-0.0916	0.0821	0.0427781
TMIGD2	0.436	0.23875	0.027972
TMPRSS2	0.0313	-0.11835	0.025645
TNFRSF14	0.4788	0.2961	0.0360813
TNFRSF18	0.03455	0.3315	0.00449741
TNFRSF1A	0.04435	0.2588	0.0071598
TOMM40L	0.1333	0.0104	0.0139018
TPK1	0.24675	0.0136	0.00438171
TPM4	-0.02165	0.0904	0.0360813
TRAPPC6A	0.1064	-0.126	0.0139018
TREM1	-0.1219	0.0988	0.0183547
TREX1	0.25145	0.1207	0.0302089
TRIM26	0.2029	0.058	0.0302089
TRIM69	0.3727	0.2223	0.0360813
TRIP10	-0.0285	0.1297	0.0427781
TRPV6	0.1072	-0.0868	0.0111888
TSNAXIP1	0.03505	-0.108	0.0360813
TSPAN17	0.1887	0.0867	0.0427781
TSPAN33	0.31395	0.1482	0.0302089
TSR1	-0.17415	-0.0259	0.0071598
TTBK1	0.1214	-0.05995	0.0487315
TTC21A	0.0823	-0.1386	0.0170751
TTLL9	0.0263	-0.1151	0.0259189
TXK	0.24035	0.0808	0.0395703
TXN2	0.0954	0.0512	0.0427781
TYW3	-0.1229	0.037	0.0207905
UBE2G1	-0.1173	-0.0192	0.0386096
UBL3	-0.0166	-0.1264	0.0139018
UCN2	-0.10225	0.11655	0.0484848
UGDH	-0.20085	-0.0162	0.0139018
UPF3A	-0.0887	-0.196	0.0360813
VANGL1	-0.11325	-0.0339	0.0427781
VAPA	-0.13575	-0.0214	0.0360813
VN1R1	-0.17655	-0.2382	0.0207905
VRK3	0.1168	-0.0293	0.0112479
WASF2	-0.121	0.1019	0.044997
WDR44	-0.1235	0.0013	0.0207905
WNT2B	-0.1828	-0.0191	0.00942079
WSB2	0.03505	-0.1189	0.0302089
WWC3	-0.06175	0.0749	0.0251609
XKR6	0.007	-0.1275	0.00676937
XRCC6	0.0231	0.1471	0.00900056
YAP1	-0.10595	0.00095	0.0224375
YWHAZ	-0.1578	-0.0385	0.0360813
ZC3HAV1	0.03145	0.1589	0.0207905
ZC3HAV1L	-0.2968	-0.1759	0.0437655
ZC4H2	0.0726	-0.1203	0.00336533
ZCCHC18	0.2733	0.0455	0.00337306
ZDHHC18	-0.02165	0.126	0.0360813
ZFP36	-0.0184	0.1161	0.0170751
ZFP37	-0.02135	-0.15185	0.0395703
ZFYVE28	0.12695	-0.0884	0.0207905
ZNF138	-0.056	-0.265	0.00900056
ZNF140	0.07865	-0.0899	0.0139018
ZNF143	-0.1807	-0.0419	0.0427781
ZNF226	0.03775	-0.081	0.0302089
ZNF238	0.0646	-0.1509	0.0251609
ZNF266	0.0771	-0.03	0.0139018
ZNF429	0.0171	-0.1693	0.0139018
ZNF43	0.12545	-0.0853	0.0360813
ZNF441	0.09315	-0.1252	0.0112479
ZNF471	-0.0688	-0.1794	0.0471931
ZNF493	0.0128	-0.1558	0.0251609
ZNF530	-0.00995	-0.1816	0.0207905
ZNF540	0.05005	-0.0912	0.0251609
ZNF564	0.0723	-0.0567	0.00336533
ZNF576	0.04235	-0.0994	0.0360813
ZNF671	0.2463	0.0373	0.0139018
ZNF680	-0.04285	-0.1748	0.0360813
ZNF682	0.04315	-0.1174	0.0360813
ZNF708	-0.0309	-0.1603	0.0139018
ZNF709	0.0186	-0.131	0.0427781
ZNF718	-0.026	-0.1879	0.0251609
ZNF737	0.06955	-0.1227	0.00900056
ZNF763	0.0467	-0.1043	0.0207905
ZNF780B	-0.0286	-0.1804	0.0251609
ZNF91	-0.1138	-0.2218	0.0427781
ZNF92	0.02165	-0.1695	0.0360813
ZNF93	0.0329	-0.1583	0.0386096

## Sheet: APOBEC3H_TCGA
gene	affected	unaffected	pval
A4GALT	0.03675	0.1608	0.0427781
AARS2	0.0301	-0.1236	0.0302089
ABCA11P	-0.04025	-0.1276	0.0139018
ABCA5	-0.0468	-0.1748	0.0207905
ABCB1	0.2402	0.0079	0.00190853
ABL2	-0.1568	-0.062	0.0360813
ABTB1	0.05415	0.1761	0.0207905
ACACB	-0.01835	-0.103	0.0251609
ACADSB	0.01565	-0.2125	0.0360813
ACBD7	0.0478	-0.1094	0.0170751
ACP1	0.01515	-0.0682	0.0427781
ACSM3	0.0796	-0.0556	0.0197133
ACTA2	-0.1232	0.1052	0.00101637
ACTG2	-0.16945	0.0168	0.00739992
ACTN1	-0.15565	0.0164	0.0170751
ACVR1	-0.25145	-0.0236	0.00190853
ADAM12	-0.17055	0.0747	0.00438171
ADAMTS12	-0.2583	-0.0459	0.0076872
ADAMTS14	-0.1528	0.0474	0.000722756
ADAMTS2	-0.15085	0.0442	0.0057654
ADM	-0.0634	0.0789	0.0302089
ADORA2B	-0.0426	0.0352	0.0360813
AEBP1	-0.1043	0.0373	0.0139018
AG2	-0.03315	0.0637	0.00336533
AGAP2	0.4296	0.3054	0.0360813
AGAP4	0.068	-0.079	0.0238681
AGAP5	-0.03305	-0.1249	0.0427781
AGAP6	0.0402	-0.0575	0.0360813
AGPAT3	0.13855	-0.0256	0.0207905
AGTRAP	0.1306	0.2648	0.0427781
AHNAK	-0.2575	-0.0878	0.0302089
AHNAK2	-0.2016	-0.0295	0.00190853
AIM1	-0.00935	0.1371	0.00900056
AKAP12	-0.20015	-0.074	0.0251609
AKAP7	0.18805	-0.0049	0.00141163
AKD1	-0.02145	-0.1918	0.0302089
ALCAM	-0.1493	-0.0371	0.0302089
ALDH1L2	-0.15655	-0.0076	0.0427781
ALDH2	0.16105	0.0379	0.0170751
ALDH5A1	0.07375	-0.1023	2.25861e-05
ALDH9A1	0.05925	-0.0726	0.0427781
ALG10B	-0.0425	-0.2062	0.0302089
ALOX15B	0.015	0.1962	0.0183547
ALS2CR8	0.01265	-0.2453	0.0330098
AMT	0.0775	-0.0329	0.0427781
ANAPC5	0.0826	-0.0381	0.0207905
ANGEL2	0.0617	-0.1126	0.0139018
ANGPTL2	-0.1197	0.0386	0.0302089
ANKAR	-0.00425	-0.142	0.0201853
ANKRD23	0.02495	-0.0849	0.0251609
ANKRD35	-0.06635	0.1103	0.0362566
ANO5	-0.0382	-0.1966	0.00858206
ANXA1	-0.03805	0.1447	0.0251609
ANXA2	0.0047	0.1229	0.0302089
AP3B2	0.05915	-0.1112	0.016733
APLNR	-0.06085	0.0702	0.0147998
AQP9	0.01965	0.20745	0.0272965
AREG	-0.14675	0.0659	0.00921421
ARGLU1	0.05485	-0.1409	0.0207905
ARHGAP1	-0.07955	0.0153	0.00900056
ARHGAP33	0.0208	-0.0796	0.0251609
ARHGEF9	-0.0157	-0.1712	0.00256352
ARL4C	-0.0212	0.2127	0.0427781
ARL6IP1	0.017	-0.1536	0.0112479
ARMC10	-0.055	0.0549	0.0427781
ARMC6	0.03905	-0.0347	0.00900056
ARSI	-0.06325	0.1112	0.0243296
ARTN	-0.1023	-0.00075	0.0395703
ASB16	0.00295	-0.1255	0.0251609
ASB8	0.10715	-0.0632	0.0427781
ASCC3	-0.1313	-0.0137	0.0360813
ASPN	-0.10515	0.0425	0.0112479
ATN1	-0.0407	-0.1719	0.0302089
ATP1A3	0.2347	0.0957	0.0147998
ATP8A1	0.13315	-0.0395	0.00336533
ATP8B3	-0.0045	0.1685	0.0139018
ATXN7L2	0.0723	-0.0675	0.0251609
B3GALNT1	0.04705	-0.0316	0.0427781
B3GAT1	0.2518	0.11205	0.0147998
B4GALT6	-0.02805	-0.1752	0.0207905
BAG3	-0.1286	0.0028	0.0251609
BAT2	-0.0857	-0.2427	0.0112479
BCKDK	0.0206	0.1184	0.0207905
BCL10	-0.06205	0.0887	0.0207905
BCL11A	0.08005	-0.1021	0.0427781
BCL2L14	0.4059	0.1173	0.00024975
BCL6	-0.0885	0.0747	0.0139018
BCL6B	-0.0893	0.0583	0.0057654
BDKRB2	-0.1579	-0.0512	0.0272965
BDNF	-0.1508	-0.0136	0.00334829
BEND7	-0.0653	-0.17155	0.0118428
BGN	-0.06905	0.08805	0.00251122
BIVM	-0.05575	-0.1406	0.0427781
BLNK	0.25365	0.1293	0.0427781
BMP1	-0.0693	0.0921	0.00900056
BTN2A1	0.06295	-0.0176	0.0360813
BZRAP1	0.06405	-0.0965	0.0302089
C10orf105	0.2	0.068	0.0298374
C10orf111	0.03725	-0.154	0.00453004
C10orf55	0.0656	0.13505	0.0401807
C11orf21	0.4589	0.3744	0.047695
C11orf24	-0.0934	0.1271	0.00336533
C11orf73	0.07025	0.1201	0.0427781
C11orf92	0.0788	-0.09195	0.00608473
C11orf93	0.03485	-0.12705	0.0104003
C13orf33	-0.1433	0.0876	5.94371e-05
C14orf119	0.0732	0.2047	0.00141163
C14orf73	0.29975	0.17995	0.0319974
C15orf27	0.2096	0.0067	0.00438171
C17orf108	0.20515	0.0497	0.0302089
C17orf61	0.02865	0.1808	0.0071598
C17orf65	0.1441	0.0006	0.0302089
C17orf86	0.02325	-0.0761	0.0112479
C18orf45	-0.1638	-0.0726	0.00900056
C19orf2	-0.0511	-0.1725	0.0360813
C19orf22	0.01225	0.1461	0.0207905
C19orf71	0.05175	-0.0692	0.0298374
C1orf113	-0.08865	0.0338	0.0207905
C1orf126	0.0753	-0.0569	0.0437655
C1orf204	0.05675	-0.0835	0.00442807
C1orf213	0.01165	-0.0994	0.0207905
C1orf220	0.0026	-0.187	0.00220248
C1orf63	0.14735	-0.0035	0.0170751
C1QTNF1	0.0168	0.1056	0.0471931
C1QTNF6	-0.02125	0.1101	0.0251609
C1RL	0.0789	0.1975	0.0360813
C20orf117	-0.2641	-0.1135	0.0207905
C20orf151	0.02055	-0.09585	0.01998
C20orf165	-0.05045	-0.1898	0.0471931
C21orf58	0.02505	-0.1271	0.0139018
C22orf26	0.03495	0.1585	0.0251609
C22orf9	0.00835	0.2124	0.00141163
C2orf48	0.1074	-0.0321	0.00909091
C2orf54	0.0954	-0.0738	0.002664
C2orf60	-0.04255	-0.1149	0.0251609
C2orf64	0.1174	-0.0178	0.0360813
C2orf88	0.04425	-0.071	0.0302089
C3orf23	0.10005	-0.0768	0.0071598
C3orf42	0.0852	0.0289	0.0360813
C4orf21	0.0274	-0.0891	0.00995326
C4orf3	-0.0607	0.157	0.0207905
C5AR1	0.16895	0.2773	0.0360813
C5orf34	0.0602	-0.0927	0.0386096
C5orf56	0.53	0.3542	0.0112479
C5orf62	-0.00725	0.1476	0.0185373
C7orf10	-0.14195	0.0443	0.00251122
C7orf31	0.1149	-0.0291	0.0251609
C8orf45	0.0388	-0.1045	0.0170751
C8orf58	-0.01155	0.1594	0.0360813
C8orf77	0.007	-0.1007	0.0239507
C8orf84	-0.1463	-0.0549	0.0207905
C9orf130	0.0508	-0.0374	0.0139018
C9orf163	-0.01305	-0.0987	0.0302089
C9orf96	0.0262	-0.11855	0.0057654
CA12	-0.21175	0.007	0.0179241
CABLES2	0.0059	-0.1427	0.0427781
CALB2	-0.1068	0.05385	0.012654
CAMK2G	0.0111	-0.1628	0.00562394
CAPS2	-0.0086	-0.1604	0.0360813
CAV2	-0.12205	0.0387	0.0395703
CBX5	-0.0642	-0.1866	0.0139018
CCDC102B	-0.03505	0.0883	0.0170751
CCDC127	-0.03185	0.1012	0.0302089
CCDC14	0.02755	-0.1203	0.0302089
CCDC66	0.08605	-0.136	0.0302089
CCDC80	-0.0122	0.12415	0.00942079
CCDC85B	0.05735	0.1527	0.0207905
CCL2	0.17565	0.271	0.0387232
CCR8	0.2638	0.37075	0.0238095
CD160	0.27475	0.1204	0.0251609
CD209	0.1788	0.28025	0.0395703
CD248	-0.09275	0.1054	0.0427781
CD300LB	0.103	0.27325	0.00133734
CD55	-0.13605	0.1127	0.00900056
CD93	-0.1082	0.0603	0.0207905
CDCP1	-0.02395	0.1142	0.0170751
CDH13	-0.2146	-0.0406	0.0360813
CDKN2BAS	0.1486	-0.0336	0.0365223
CDR2L	-0.1727	0.00465	0.00739992
CEBPB	0.04295	0.2278	0.0427781
CEBPD	0.0241	0.2301	0.0170751
CELF6	0.15185	-0.0537	0.0207905
CELSR1	-0.2016	-0.0297	0.0251609
CENPJ	0.03785	-0.182	0.0112479
CEP290	-0.10385	-0.2075	0.0427781
CEP70	0.02785	-0.0993	0.00900056
CERCAM	-0.12655	0.1098	0.000338792
CETP	0.0832	0.15545	0.0471931
CFD	0.03735	0.3105	0.00141163
CHCHD6	0.1484	0.0435	0.0427781
CHERP	-0.0379	-0.1868	0.0207905
CHMP4A	0.11615	0.2379	0.00562394
CHN2	0.0241	-0.1227	0.0112479
CHST1	-0.15505	0.0283	0.00442807
CHST6	-0.1233	0.03615	0.0169944
CHST7	0.01085	0.1117	0.0427781
CLCF1	-0.09755	0.036	0.0302089
CLCN4	0.04715	-0.153	0.0139018
CLEC11A	-0.0773	0.1123	0.00190853
CLEC14A	0.00325	0.11235	0.0182769
CLEC2B	0.33785	0.4368	0.0251609
CLK4	0.1561	-0.0251	0.0304809
CLSTN3	0.19915	0.0161	0.0251609
CMTM3	0.0512	0.1729	0.0302089
CNN1	-0.16725	0.028	0.000653808
CNN2	0.00945	0.1528	0.0360813
CNTN3	-0.07935	-0.2394	0.0282828
CNTNAP2	-0.04475	-0.1918	0.0404344
COG3	-0.17195	-0.2367	0.0251609
COIL	-0.0166	-0.1167	0.0207905
COL10A1	-0.1652	0.07115	0.0319974
COL11A1	-0.1074	0.0619	0.028971
COL11A2	0.0351	-0.1051	0.00995326
COL12A1	-0.19075	-0.04845	0.0057654
COL15A1	-0.1509	0.0322	0.0272965
COL1A1	-0.18925	0.0504	0.000653808
COL1A2	-0.19855	0.05275	0.000653808
COL3A1	-0.1918	0.02555	0.00942079
COL5A1	-0.1655	-0.0101	0.00336533
COL5A2	-0.18525	0.0116	0.00682528
COL5A3	-0.175	0.04755	0.00251122
COL6A2	-0.0922	0.0633	0.0207905
COL8A1	-0.19475	0.0547	0.00408809
COLQ	0.1642	-0.0303	0.00562394
COPZ2	-0.08535	0.1529	0.0330025
COX7A1	-0.03525	0.0811	0.0207905
CPEB3	0.0732	-0.112	0.0330098
CPXM2	-0.0874	0.0253	0.0182769
CREBZF	-0.077	-0.2036	0.0302089
CRIP1	0.0464	0.3076	0.00900056
CRISPLD2	-0.0506	0.0692	0.00190853
CRK	-0.2129	-0.0461	0.0071598
CRLF1	-0.18195	-0.024	0.00798788
CROCCL1	0.06175	-0.1149	0.000135517
CROCCL2	-0.0231	-0.1543	0.0360813
CROT	0.098	-0.0677	0.0302089
CRYAB	-0.1331	0.07725	0.00739992
CSAD	0.1338	-0.0043	0.0201853
CSF3R	0.1357	0.3606	0.00562394
CTCFL	-0.00625	-0.1259	0.0157905
CTGF	-0.1451	0.0821	0.0182769
CTHRC1	-0.0845	0.0762	0.0130652
CTNS	-0.03635	0.1151	0.0427781
CTSK	-0.00265	0.1447	0.0360813
CTTNBP2NL	-0.1781	-0.0307	0.0302089
CUL9	0.14235	-0.1025	0.00900056
CUZD1	0.0695	-0.0519	0.0459457
CXCL1	-0.00895	0.0839	0.02922
CXCL5	-0.18225	0.0148	0.035964
CXCL6	-0.0383	0.0309	0.0479798
CXCR1	-0.0872	0.0598	0.00606061
CXorf36	-0.0674	0.0541	0.0395703
CXorf42	0.19205	0.0847	0.00438171
CXXC5	-0.0052	-0.1179	0.0302089
CYB5R3	-0.08945	0.047	0.0360813
CYBRD1	-0.14865	0.0342	0.0360813
CYFIP2	0.2427	0.0661	0.00190853
CYP2D6	0.12165	-0.0618	0.0219596
CYP4F12	0.0755	-0.0649	0.0190476
CYR61	-0.0829	0.1186	0.0112479
DACT1	-0.2097	-0.0296	0.0427781
DAPK3	-0.04545	0.0878	0.0330098
DARC	0.08125	0.1861	0.0328093
DBF4B	-0.01205	-0.1123	0.0251609
DCAF16	-0.1021	-0.2369	0.0386096
DCLRE1A	-0.02125	-0.2102	0.0170751
DCLRE1C	0.17255	0.0604	0.0139018
DCN	-0.08345	0.09225	0.0356887
DCUN1D2	-0.03505	-0.1895	0.00900056
DCUN1D3	-0.14715	0.0855	0.00438171
DDX12	0.08855	-0.0314	0.0170751
DGAT2	0.0421	-0.0817	0.0302089
DIDO1	-0.1415	-0.2573	0.0170751
DKK3	-0.18805	-0.0428	0.0471931
DLEU2	0.0823	-0.0095	0.0112479
DMXL2	0.05545	-0.0093	0.0302089
DNAH1	0.0915	-0.0963	0.00562394
DNHD1	0.0462	-0.0489	0.00900056
DOM3Z	0.1149	-0.039	0.0360813
DPF3	0.1967	0.0399	0.0330025
DPYSL3	-0.11215	-0.0041	0.00826398
DQX1	0.0271	-0.061	0.018981
DRAM1	0.2174	0.39	0.0071598
DRAM2	0.09885	0.2081	0.0360813
DRG1	0.0736	0.1393	0.0427781
DSEL	-0.2475	-0.0531	0.0251609
DULLARD	0.0707	0.2049	0.0112479
DUOXA2	0.109	-0.1701	0.030303
DUSP10	0.033	0.1011	0.0356807
DUSP14	-0.08145	0.0342	0.0360813
DUSP15	0.1023	-0.1276	0.0309866
DUSP23	0.0603	0.2229	0.0251609
DUSP6	-0.1043	0.0891	0.00438171
DYNLL1	0.01485	0.1603	0.0170751
DYNLL2	-0.054	-0.2155	0.0360813
DYNLT3	-0.1657	0.015	0.0071598
DYRK1A	-0.0083	-0.1766	0.0207905
DZIP3	0.0521	-0.0984	0.0360813
ECM1	-0.0645	0.0725	0.0207905
ECSCR	0.0474	0.1856	0.0147998
EHD2	-0.16385	0.0442	0.0170751
EIF3I	0.02835	0.1806	0.0360813
EIF4A1	-0.0007	0.1677	0.0360813
EIF4EBP1	0.02375	0.1724	0.0170751
EIF5A	0.07875	0.2234	0.0207905
EIF5AL1	0.07945	0.2145	0.0170751
EML3	0.06245	0.1073	0.0302089
EMP1	-0.20355	-0.0005	0.0207905
ENGASE	0.07395	-0.0049	0.0251609
ENPP1	-0.1736	-0.07925	0.0395703
EPB41	-0.0028	-0.0841	0.0207905
EPHX2	0.0858	-0.07015	0.00942079
EPM2AIP1	-0.0242	-0.1855	0.0251609
ERCC5	0.04475	-0.0609	0.0251609
ETV5	-0.0562	0.0846	0.0302089
F2RL1	-0.17665	-0.0182	0.0170751
F2RL2	-0.0527	0.0156	0.0491723
F3	-0.1457	-0.0042	0.000653808
FABP4	-0.0584	0.0665	0.00798788
FADD	-0.0107	0.1757	0.000135517
FAM101B	-0.1642	0.0136	0.00256352
FAM109B	-0.0852	0.0795	0.00190853
FAM122B	0.05105	-0.0291	0.00900056
FAM122C	0.1005	-0.0619	0.0112479
FAM124B	-0.07395	0.0615	0.0360813
FAM125B	0.0991	-0.0362	0.0139018
FAM129A	-0.04875	0.1621	0.0207905
FAM129B	-0.12605	0.0122	0.0207905
FAM135A	-0.0832	-0.2124	0.0302089
FAM156A	0.03655	-0.0469	0.0139018
FAM164A	-0.02085	-0.1665	0.0170751
FAM167B	0.14005	0.21905	0.0272965
FAM171A1	0.02245	-0.1964	0.0302089
FAM176A	-0.1003	0.0539	0.0182769
FAM176B	0.04205	0.1826	0.0302089
FAM178A	0.03625	-0.0963	0.0207905
FAM179B	-0.14495	-0.2492	0.0251609
FAM180A	-0.1132	0.1029	0.0226891
FAM18A	0.33885	0.1477	0.00336533
FAM26E	-0.0812	0.10715	0.0272965
FAM48A	-0.01225	-0.1585	0.0071598
FAM66C	0.0323	-0.11025	0.00942079
FAM86C	-0.08535	0.0617	0.0251609
FAM89B	0.05965	0.1714	0.0302089
FAP	-0.1077	0.1398	0.00251122
FASTKD2	-0.04715	-0.1005	0.0360813
FBLIM1	-0.1466	-0.0445	0.0427781
FBLN2	-0.05295	0.0745	0.0395703
FEZ1	-0.1052	0.034	0.0207905
FHAD1	0.14475	-0.0317	0.00453004
FIBIN	-0.11555	-0.0363	0.0437655
FKBP1B	-0.1403	-0.0252	0.044997
FKBP9	-0.303	-0.1029	0.0130652
FKBP9L	-0.30695	-0.14095	0.00251122
FLII	-0.04675	0.0601	0.0302089
FLJ37201	-5e-05	-0.1029	0.0139018
FLJ42709	-0.15445	0.0451	0.0118428
FLNC	-0.2265	-0.0603	0.0214199
FMR1	0.0547	-0.144	0.0251609
FN1	-0.15185	0.0414	0.0139018
FNDC1	-0.1683	-0.02495	0.0224375
FNDC4	-0.1497	0.00465	0.0182769
FOLR2	0.2553	0.3568	0.0395703
FOSL1	0.00945	0.1336	0.0139018
FOSL2	-0.1496	-0.0084	0.0112479
FOXC2	-0.148	0.038	0.023976
FOXRED2	-0.02445	-0.1072	0.0302089
FPR1	0.1669	0.274	0.0360813
FRG1B	-0.06645	-0.1763	0.0071598
FRMD6	-0.1855	-0.0011	0.0170751
FST	-0.15135	0.0663	0.00590409
FSTL3	-0.0912	0.0996	0.00190853
FTH1	0.06585	0.1846	0.0155912
FZD1	-0.2108	-0.0287	0.0170751
FZD8	-0.1419	-0.0409	0.0071598
GADD45B	0.0302	0.1576	0.00900056
GALM	0.32725	0.149	0.0207905
GALNT11	-0.03215	-0.1029	0.0302089
GALNT6	-0.14055	0.0913	0.0207905
GALNTL2	-0.17365	0.0135	0.00442807
GALT	0.20585	0.0403	0.0139018
GAS2	-0.02585	-0.1705	0.0404344
GAS2L1	-0.0451	0.1004	0.0251609
GCDH	0.0978	0.0098	0.0360813
GEM	-0.06945	0.04975	0.0330025
GEN1	0.0386	-0.0647	0.0251609
GFPT2	0.0562	0.13105	0.0182769
GGN	-0.1046	0.0473	0.0437655
GGT5	0.04095	0.2297	0.000722756
GJA1	-0.19665	0.0029	0.0330025
GJA3	-0.1302	0.0315	0.0335664
GJA4	0.03325	0.1599	0.0360813
GJB2	-0.10915	0.06305	0.00798788
GKAP1	0.01425	-0.0855	0.0170751
GLCCI1	0.10805	-0.1038	0.0071598
GLI2	-0.2436	-0.0334	0.00986656
GNA15	0.0824	0.3881	0.00900056
GNG11	-0.04845	0.1203	0.00942079
GNMT	0.1318	0.0407	0.0437655
GNPDA2	-0.08695	-0.2118	0.0170751
GOLGA8B	0.0362	-0.0525	0.0427781
GORAB	0.0011	-0.1037	0.0360813
GPATCH1	0.03955	-0.1376	0.00900056
GPBP1	0.09625	-0.1344	0.0302089
GPR1	-0.11605	0.083	0.023976
GPR113	0.18655	-0.05445	0.00122054
GPR3	-0.1105	0.0046	0.0170751
GPR4	-0.08755	0.08135	0.0118428
GPR44	0.00985	-0.15855	0.0401807
GPRC5A	-0.123	0.0583	0.0169944
GPX8	-0.05775	0.09085	0.0224375
GRAMD1B	0.15515	-0.0507	0.0139018
GREM1	-0.08535	0.0575	0.0362566
GRIP1	-0.1146	-0.2211	0.00178311
GRRP1	0.0451	0.1427	0.0147998
GSDMB	0.2401	0.1241	0.00256352
GSN	-0.0471	0.1012	0.0207905
GSTP1	-0.0128	0.1513	0.0302089
GTF2IP1	-0.04735	-0.1518	0.0302089
GTF2IRD2	0.03005	-0.159	0.0427781
GTF2IRD2B	-0.0146	-0.1939	0.0360813
GTF2IRD2P1	0.0102	-0.1442	0.0207905
GUSBL1	-0.08455	-0.2207	0.0251609
GUSBL2	-0.00855	-0.1295	0.00900056
H19	-0.15455	0.0184	0.00336533
H2AFV	-0.0207	-0.1323	0.0427781
HAUS3	0.0433	-0.1049	0.0360813
HBEGF	-0.01485	0.1641	0.0251609
HCFC1R1	0.07995	0.2005	0.0251609
HCG27	0.1829	0.0813	0.0427781
HDAC6	-0.0248	-0.1355	0.0071598
HDX	0.01475	-0.1318	0.0298374
HEPH	-0.1764	-0.0458	0.0330025
HERC2P2	0.0384	-0.0727	0.0109081
HEY2	-0.1881	-0.00785	0.00739992
HEYL	-0.21285	-0.0301	0.0251609
HIC1	-0.0412	0.13	0.00900056
HLTF	-0.0748	-0.1936	0.00562394
HNRNPA2B1	-0.03325	-0.1774	0.0302089
HNRNPH3	-0.0301	-0.1449	0.0360813
HOPX	0.02445	0.1598	0.0207905
HOXA6	-0.0536	-0.22535	0.0121212
HOXB2	-0.0086	0.1608	0.0302089
HRH1	-0.1578	0.01525	0.00942079
HSPA1L	0.094	-0.0812	0.0360813
HSPA6	0.068	0.1957	0.014279
HSPB2	-0.12425	0.1057	0.000445778
HTRA1	-0.1428	0.0808	0.00739992
HTRA3	-0.07165	0.0921	0.0251609
HYAL2	0.033	0.1304	0.0302089
ICA1L	-0.03075	-0.1375	0.0427781
ID2	0.17825	-0.014	0.0360813
IER3	-0.1533	0.1764	4.51722e-05
IER5L	0.038	0.1455	0.0251609
IGF1	-0.0822	0.0778	0.0139018
IGF2BP2	-0.17705	-0.0271	0.0170751
IGFBP6	-0.062	0.1375	0.00826398
IGLON5	-0.1335	-0.0166	0.0462185
IKBIP	0.059	0.1428	0.0302089
IKZF4	0.09075	-0.0686	0.0251609
IL11	-0.1596	0.00025	0.00204697
IL11RA	0.1908	-0.0816	0.0071598
IL17RA	-0.0347	0.0573	0.0207905
IL1RAP	-0.16165	-0.024	0.0427781
IL1RL1	-0.0891	0.027	0.045066
IL6	-0.0229	0.13775	0.0133489
IL8	-0.0815	0.0838	0.00101637
ILF3	-0.0028	-0.1876	0.0155912
IMPDH1	-0.097	0.1027	0.0112479
ING4	0.1206	0.0311	0.0427781
ING5	-0.0294	-0.15	0.0207905
INHBA	-0.1782	0.0571	0.00251122
INHBB	-0.2234	-0.0195	0.000445778
INMT	-0.00515	0.11495	0.0224375
INSL3	0.4003	0.1073	0.041958
IQCB1	0.06075	-0.0579	0.0139018
IQGAP1	-0.16695	-0.0065	0.0170751
IRS2	-0.19715	-0.0535	0.0170751
ISLR	-0.0268	0.08495	0.0330025
ITFG2	0.0037	-0.0994	0.0170751
ITGA11	-0.15665	0.0601	0.000950994
ITGA5	-0.051	0.1039	0.0427781
ITGB1BP1	0.0136	0.1499	0.0130652
ITGB5	-0.2017	-0.0032	0.000338792
ITGBL1	-0.10125	0.0551	0.00590409
ITM2C	0.03465	-0.0631	0.0302089
ITPRIP	-0.02245	0.1118	0.0360813
ITPRIPL2	-0.0717	0.0478	0.0302089
JAM3	-0.14545	-0.0074	0.0360813
JMJD5	0.19475	0.0204	0.0071598
JOSD1	-0.11545	-0.0143	0.0427781
JPH2	-0.1485	-0.0538	0.0437655
KAT2B	0.12555	-0.0516	0.0427781
KBTBD7	-0.20715	-0.2998	0.0427781
KCND2	-0.18175	0.0222	0.0476729
KCNE2	0.05365	-0.0561	0.0330025
KCNE4	-0.13985	0.06345	0.0272965
KCNK6	-0.07535	0.1869	0.0170751
KCNMB4	-0.11035	0.0048	0.0071598
KCTD11	-0.0581	0.1223	0.00900056
KCTD21	-0.1298	-0.0448	0.0302089
KDELR3	-0.11155	0.1143	0.0139018
KIAA0664P3	0.00325	-0.17815	0.0057654
KIAA0892	-0.0621	-0.1451	0.0360813
KIAA1529	0.0187	-0.1484	0.00683598
KIAA1683	0.0533	-0.051	0.0251609
KIAA1704	-0.07085	-0.2096	0.0071598
KIAA1731	-0.0371	-0.2119	0.0112479
KIF1C	-0.1923	-0.0295	0.0112479
KIF22	0.10355	0.0097	0.0251609
KIF24	-0.0454	-0.1546	0.00900056
KIF26B	-0.25355	-0.0897	0.0251609
KIF5C	0.10705	-0.067	0.0251609
KIRREL	-0.3164	-0.1213	0.0169944
KLC4	0.0348	-0.0886	0.0112479
KLHDC1	0.0592	-0.1578	0.0170751
KLHL15	-0.07345	-0.1932	0.0207905
KLHL24	-0.0919	-0.1751	0.0302089
KLK10	-0.0365	0.09445	0.004662
KLK11	-0.1652	-0.0173	0.0242424
KLRA1	0.07515	-0.1375	0.0170751
KYNU	0.1461	0.3061	0.0427781
L3MBTL	0.0464	-0.1434	0.00256352
LAMA4	-0.16105	0.0025	0.0147998
LAMC1	-0.2637	-0.1082	0.0427781
LAMC2	-0.1486	-0.0107	0.0157905
LDHA	-0.0708	0.0445	0.0427781
LEKR1	-0.00285	-0.1214	0.0207905
LENG8	0.0441	-0.0965	0.0170084
LEPREL2	-0.1735	0.0106	0.0170751
LETMD1	0.1419	0.0189	0.0170751
LGALS1	0.06145	0.239	0.00256352
LIF	-0.07425	0.1214	0.0071598
LILRA2	0.1559	0.3278	0.0207905
LIN9	0.04265	-0.1716	0.0112479
LMCD1	-0.0319	0.1516	0.00337306
LMOD1	-0.15305	0.01315	0.0182769
LOC100126784	-0.09865	0.00695	0.0272965
LOC100129387	-0.0777	-0.1344	0.0360813
LOC100129637	0.08485	-0.0454	0.0139018
LOC100129726	-0.0025	-0.1364	0.0401003
LOC100130522	-0.0313	-0.19675	0.0117131
LOC100133331	-0.02535	-0.0695	0.0360813
LOC100133669	0.1772	0.07675	0.00799201
LOC100188949	0.6305	0.4421	0.0484809
LOC100190938	-0.05695	-0.2372	0.0471931
LOC100270710	-0.0142	0.14145	0.00337306
LOC100270804	0.0516	-0.097	0.00562394
LOC100272228	0.0631	-0.0765	0.0360813
LOC148189	-0.10915	-0.2425	0.0302089
LOC154761	0.01875	0.1482	0.0251609
LOC202181	-0.01435	-0.1673	0.0251609
LOC220930	-0.0457	-0.1964	0.00900056
LOC221442	0.00395	-0.1049	0.0427781
LOC286367	-0.00855	-0.0929	0.0427781
LOC349114	0.0147	-0.1215	0.0427781
LOC389705	0.1196	-0.0912	7.37137e-05
LOC399744	0.00245	-0.1433	0.0427781
LOC440944	0.0776	-0.0917	0.00562394
LOC541471	0.0755	0.2671	0.00336533
LOC642846	0.10175	0.0296	0.0170751
LOC646471	-0.04595	-0.1951	0.0207905
LOC728264	-0.13845	0.0156	0.0071598
LOC728743	0.2781	0.0882	0.0139018
LOC729375	0.07675	-0.0593	0.0427781
LOC729799	-0.06775	-0.16935	0.0395703
LOC91316	0.0208	-0.0547	0.0360813
LOXL2	-0.1868	-0.0012	0.00101637
LPL	-0.0886	0.0329	0.00900056
LPP	-0.1836	-0.062	0.00900056
LRG1	0.0481	0.2122	0.0427781
LRP10	-0.15255	0.0301	0.0170751
LRRC15	-0.0999	0.07485	0.000754148
LRRC16B	-0.00045	-0.0917	0.0427781
LRRC17	-0.1904	-0.0777	0.0360813
LRRC2	0.1161	-0.0545	0.00902256
LRRC24	-0.0033	-0.09555	0.0401807
LRRC32	-0.13755	0.0577	0.0272965
LRRC37A	0.0315	-0.083	0.0360813
LRRC37B	0.0291	-0.1157	0.0112479
LRRC8E	-0.1819	-0.02685	0.0224375
LTBP1	-0.17505	-0.0408	0.0360813
LTBP2	-0.1047	0.0578	0.0360813
LTBR	-0.02195	0.1094	0.00900056
LUC7L3	0.07775	-0.12	0.0170751
LUM	-0.09515	0.10345	0.0118428
LY6G5B	0.0684	-0.0384	0.0112479
MACF1	-0.2617	-0.151	0.0427781
MAFF	-0.0573	0.1228	0.0207905
MAGED4	-0.1459	0.0117	0.00921421
MALL	-0.09525	0.05785	0.0395703
MAMDC4	0.1244	-0.0083	0.00438171
MAP3K6	-0.0239	0.0899	0.00336533
MARK1	-0.03315	-0.15645	0.0471931
MAST3	0.20865	0.1032	0.0071598
MBNL2	-0.007	-0.1401	0.0360813
MCART6	0.35845	-0.023	0.00336533
MCF2L	-0.07425	-0.2037	0.0360813
MCM3APAS	-0.1366	-0.2323	0.0427781
MDC1	-0.0927	-0.1883	0.0302089
MDM1	0.0684	-0.1278	0.00562394
MDM4	0.0421	-0.114	0.0207905
MED11	0.1152	0.2393	0.0427781
MED12	-0.0377	-0.1537	0.0360813
MED19	-0.018	0.0625	0.0360813
MEIS3	-0.1752	0.02925	0.00739992
METTL11A	0.0231	0.1638	0.0485113
MFAP5	-0.0666	0.03685	0.0436877
MFGE8	-0.0398	0.1198	0.0170751
MFRP	-0.0893	0.0537	0.0057654
MGC16703	0.0869	-0.05285	0.013986
MLLT6	0.00205	-0.0714	0.0427781
MMD	-0.1019	0.0413	0.0251609
MMP10	-0.1591	-0.054	0.004662
MMP11	-0.0934	0.06	0.0112479
MMP16	-0.2873	-0.072	0.0328093
MMP2	-0.08415	0.0557	0.00900056
MMP9	0.1401	0.24505	0.0224375
MN1	-0.20855	-0.0633	0.0360813
MNS1	0.0033	-0.1207	0.0251609
MOBKL2A	0.1611	0.2719	0.0251609
MPI	-0.0584	0.0981	0.0251609
MRC2	-0.0361	0.1196	0.044997
MRGPRF	-0.07185	0.05945	0.00739992
MRPL42P5	0.04545	-0.0459	0.0445378
MRPS31	0.1519	-0.0025	0.00900056
MRPS7	0.09	0.1308	0.0302089
MS4A14	0.1633	0.3379	0.0360813
MSC	0.0969	0.247	0.0224375
MT1E	-0.02155	0.134	0.0277391
MT1L	-0.037	0.14275	0.0118428
MT1X	0.0144	0.1027	0.0112479
MT2A	0.14495	0.2156	0.0427781
MTERFD3	0.0447	-0.1061	0.00900056
MTHFD1L	-0.094	0.0936	0.0207905
MTMR1	0.0155	-0.15	0.0112479
MTMR15	-0.0679	-0.2167	0.0170751
MTMR4	-0.05885	-0.1629	0.0251609
MTMR8	0.113	-0.06155	0.0058971
MTRF1	0.0253	-0.1002	0.00562394
MXRA8	-0.13195	0.0848	0.0139018
MYCT1	-0.052	0.035	0.0471931
MYEOV	0.04375	0.2133	0.0145443
MYH11	-0.188	-0.0554	0.0251609
MYH9	-0.16645	-0.0412	0.0170751
MYL9	-0.07795	0.1206	0.0170751
MYLK4	-0.05345	-0.1821	0.00438171
MYO1E	-0.1323	-0.0361	0.0302089
MYOF	-0.0992	0.0785	0.00562394
N4BP2L1	0.3626	0.1363	0.0112479
N4BP2L2	0.06845	-0.0667	0.0360813
NAMPT	-0.0391	0.1045	0.044997
NAV1	-0.2196	-0.0825	0.0302089
NBAS	-0.1718	-0.0562	0.0251609
NCF2	0.129	0.3617	0.0302089
NCRNA00152	0.1594	0.2815	0.0071598
NCRNA00176	0.11855	-0.0807	0.0170751
NDRG1	-0.123	0.0277	0.0427781
NFIL3	-0.0471	0.0888	0.0360813
NFKBIA	0.1301	0.2353	0.0302089
NFX1	-0.03755	-0.0876	0.0281202
NFYA	-0.119	-0.275	0.0360813
NGF	-0.1804	-0.0143	0.00285026
NHLRC3	0.1052	-0.0308	0.0251609
NID1	-0.19945	-0.1151	0.0360813
NINJ2	0.07625	0.2096	0.00900056
NKTR	0.016	-0.1254	0.044997
NLGN2	-0.1548	-0.0198	0.0360813
NLRX1	-0.10865	0.0138	0.0360813
NNMT	0.0343	0.2654	1.48593e-05
NOX4	-0.08045	0.1544	0.00442807
NPIP	-0.0218	-0.1149	0.00438171
NPR1	-0.0759	0.01585	0.0395703
NR2C2	-0.11525	-0.2722	0.0251609
NRBP1	-0.03085	0.144	0.0302089
NRP2	-0.11835	0.0826	0.0427781
NSMCE4A	0.1333	0.0467	0.0427781
NSUN6	-0.0048	-0.1009	0.00900056
NSUN7	-0.05635	-0.254	0.0233304
NT5C2	0.0727	-0.0843	0.0139018
NTM	-0.1645	0.0605	0.0183547
NUTF2	0.047	0.1666	0.0302089
NWD1	0.0772	-0.1254	0.000666001
OFD1	0.07825	-0.0285	0.0427781
OLFML2B	-0.067	0.1297	0.0251609
ORMDL3	0.13765	0.0044	0.0302089
OSBPL5	-0.11445	-0.0133	0.0427781
OSBPL7	0.155	-0.0664	0.0071598
OSMR	-0.1412	0.0468	0.0112479
OTOF	0.3933	0.1856	0.0124576
OTX1	-0.2156	-0.06995	0.042624
OVCA2	0.1278	0.2594	0.0416999
OXNAD1	0.1901	0.0295	0.0302089
OXTR	-0.13375	0.0151	0.0427781
P2RY6	0.15665	0.3777	0.0427781
P4HA1	-0.08655	0.0537	0.0360813
P4HA2	-0.08325	0.02225	0.0272965
P4HA3	-0.1749	0.0289	0.000135517
PAK4	0.01825	-0.1383	0.0207905
PALLD	-0.1966	0.002	0.0360813
PAN2	0.01845	-0.1178	0.0302089
PANX1	-0.1082	0.0106	0.0360813
PAQR8	0.17585	-0.007	0.0207905
PARP3	0.29845	0.1175	0.0360813
PARP4	0.037	-0.0849	0.0207905
PARVA	-0.17465	-0.01935	0.00739992
PBX1	-0.03665	-0.22605	0.0224375
PBX4	0.2633	0.0426	0.0243296
PCDH12	-0.0932	0.0319	0.0139018
PCDHB11	-0.24995	-0.11835	0.0169944
PCDHB12	-0.21845	-0.1159	0.0471931
PCDHB7	-0.12975	0.00385	0.0330025
PCLO	-0.1401	-0.2132	0.0448548
PCOLCE	-0.0552	0.0847	0.0071598
PCSK5	-0.2382	-0.024	0.000496894
PDGFB	-0.1374	0.0261	0.0139018
PDGFRB	-0.16655	0.0675	0.0207905
PDGFRL	-0.07095	0.0715	0.00251122
PDLIM2	0.0162	0.1349	0.00900056
PDLIM5	-0.20185	-0.0367	0.0360813
PDLIM7	-0.0046	0.1149	0.0427781
PDPN	-0.0674	0.0589	0.0487315
PDS5B	-0.1272	-0.2628	0.0427781
PDSS1	0.06635	-0.0292	0.0427781
PDZK1P1	-0.0448	-0.1322	0.0360813
PELO	0.02265	0.1145	0.0207905
PES1	-0.0204	0.1231	0.0207905
PFKFB3	-0.08115	0.0328	0.0170084
PFN1	0.1974	0.2848	0.0427781
PHF12	-0.02105	-0.0895	0.0360813
PHF23	0.0176	0.1287	0.00438171
PHLDA1	-0.10095	0.0203	0.0170751
PHLDA3	0.1124	0.2543	0.0360813
PI3	-0.1684	0.1186	0.018648
PI4KAP1	-0.0109	-0.0948	0.0139018
PIKFYVE	-0.09655	-0.2439	0.0427781
PILRB	0.11725	-0.0476	0.0112479
PKIA	0.05865	-0.2051	0.00449741
PLAU	0.035	0.2428	0.000722756
PLAUR	0.04485	0.2651	0.00900056
PLCB3	-0.1159	0.01	0.0427781
PLCD3	-0.13	-0.0069	0.0427781
PLCH1	0.02675	-0.1419	0.0292643
PLCXD1	0.06515	-0.0852	0.0170751
PLD2	-0.02675	0.1135	0.0302089
PLEC	-0.12475	-0.0389	0.0302089
PLIN3	-0.02	0.1435	0.0139018
PLK2	-0.0794	0.0652	0.0112479
PLK3	0.0435	0.2436	0.00141163
PLN	-0.1583	0.0318	0.0302089
PLOD1	-0.0878	0.0594	0.0427781
PLS3	-0.1834	-0.01525	0.0147998
PLSCR3	0.03295	0.1906	0.00256352
PM20D2	-0.04375	-0.1744	0.0360813
PMS2L11	0.0767	-0.0553	0.0427781
PNMA3	0.1976	-0.0107	0.0057654
PNP	-0.07385	0.0822	0.0427781
PODN	-0.07345	0.03075	0.0118428
PODNL1	-0.0816	0.1056	0.00101637
POLR2L	0.0954	0.1958	0.0427781
POLR3H	-0.03065	0.0736	0.0427781
POM121L9P	0.06575	0.1437	0.0197133
POMC	0.0798	0.14925	0.0272965
POSTN	-0.1979	0.0719	0.0437655
PPAPDC1A	-0.1083	0.0251	0.0263772
PPFIBP1	-0.1678	-0.0835	0.0427781
PPIEL	0.11145	0.0319	0.0251609
PPP1R15A	-0.04215	0.0485	0.0427781
PPP1R3E	0.02255	-0.129	0.00336533
PQLC3	0.03995	0.2251	0.00562394
PRDXDD1P	0.06495	-0.0516	0.0427781
PRH1	0.04375	-0.0421	0.0112479
PRICKLE4	0.0557	-0.1056	0.0112479
PRKACB	0.0667	-0.0814	0.00900056
PRKCDBP	0.0182	0.18495	0.0224375
PROS1	-0.1685	-0.0707	0.0302089
PROX1	-0.1385	-0.2257	0.0043956
PRR12	-0.0537	-0.1924	0.0427781
PRRT2	0.02285	-0.1526	0.0302089
PRRX2	-0.0835	0.12585	0.00154799
PRSS23	-0.1117	0.0586	0.0360813
psiTPTE22	-0.1903	-0.0531	0.0157905
PSMB6	0.12855	0.2691	0.00900056
PSMD11	-0.0688	0.0228	0.0427781
PTCD3	0.02475	-0.1118	0.0112479
PTGER3	-0.2338	-0.0373	0.0182769
PTGFRN	-0.21625	0.033	0.00562394
PTGIR	0.1071	0.2367	0.0360813
PTHLH	-0.171	0.0679	0.00251122
PTPRE	-0.0804	0.1442	0.000722756
PTRF	-0.1093	0.0343	0.0302089
PVRIG	0.4496	0.2904	0.014279
PXDN	-0.21535	-0.1063	0.0328594
PYGL	-0.04445	0.0964	0.00101637
QSOX1	-0.1142	0.1421	0.0427781
RAB11FIP2	-0.1693	-0.256	0.0427781
RAB1B	0.0082	0.0759	0.0170751
RAB31	-0.04955	0.2083	0.000496894
RAB5B	0.01295	-0.152	0.0139018
RAD52	-0.01395	-0.1549	0.0360813
RALB	-0.0595	0.1002	0.0207905
RALGPS1	-0.01705	-0.23	0.0302089
RARRES2	0.05895	0.16595	0.00942079
RASD1	-0.08775	0.006	0.0360813
RASGRP4	0.1753	0.3333	0.00900056
RBBP7	0.08025	-0.0249	0.0427781
RBM10	0.1212	0.0144	0.0427781
RBM16	-0.1171	-0.207	0.0427781
RBMX	0.05675	-0.1022	0.0360813
RCBTB1	-0.04435	-0.1516	0.0302089
RCCD1	0.09215	-0.0478	0.0207905
RCE1	-0.1074	0.1146	0.00900056
RCN3	-0.0875	0.1031	0.000338792
RCOR3	-0.05795	-0.1912	0.0360813
RELL1	-0.04235	0.1673	0.0112479
REV1	-0.01365	-0.2024	0.00190853
REXO2	-0.0681	0.0481	0.0360813
RFX5	0.2645	0.1193	0.0302089
RFXAP	-0.0247	-0.1254	0.0170751
RG9MTD3	0.0386	-0.0834	0.0207905
RGS4	-0.093	0.00335	0.0182769
RGS9	0.2032	0.02185	0.0182769
RHCE	0.03495	-0.0172	0.0487315
RHOBTB1	-0.2602	-0.1027	0.0302089
RIC3	0.0696	-0.13855	0.0487315
RNASEH2B	0.2399	0.17	0.0251609
RNF157	0.03355	-0.1043	0.0139018
RNF167	0.04665	0.1393	0.0427781
RNF207	0.1237	0.021	0.0427781
RNF24	-0.151	-0.0088	0.0185373
RNF32	-0.00885	-0.1316	0.000722756
RNF43	0.02785	-0.15515	0.0395703
RNF44	0.07755	-0.0841	0.0139018
RPL15	0.1401	-0.056	0.0139018
RPL19	0.15425	0.0825	0.0302089
RPL23AP82	-0.017	0.1199	0.00336533
RPL32P3	-0.018	-0.1544	0.00438171
RPLP0P2	-0.10105	0.1039	0.00336533
RRAD	-0.01235	0.1318	0.0395703
RRN3P1	0.1247	-0.0031	0.0302089
RRN3P2	0.3406	0.1699	0.00256352
RRN3P3	0.02835	-0.0366	0.0427781
RUNX1	-0.10245	0.0846	0.0071598
RUNX2	-0.04965	0.0617	0.0207905
RXRB	0.00405	-0.0808	0.0139018
S100A10	-0.03275	0.1666	0.0170751
S100A3	0.07935	0.2936	0.00986656
S100A9	0.10455	0.2218	0.0302089
SACM1L	0.06975	-0.1295	0.0427781
SARDH	0.272	0.0702	0.0360813
SARM1	-0.007	-0.1087	0.0207905
SARS	-0.038	0.0838	0.000338792
SATB1	-0.00935	-0.1738	0.0139018
SCAND3	-0.1059	-0.20635	0.0417582
SCARF2	-0.1963	0.0251	0.0207905
SCG2	-0.2186	-0.0213	0.00334829
SCMH1	-0.0406	-0.134	0.0360813
SCML1	0.1149	-0.0053	0.0071598
SCML2	-0.01505	-0.1835	0.0251609
SCN1B	-0.0789	0.1321	0.0112479
SCUBE1	0.192	-0.02105	0.025645
SCYL3	0.0533	-0.1551	0.00190853
SDHAP1	0.00665	-0.0789	0.0112479
SDHAP2	-0.01955	-0.0761	0.0251609
SEC31B	0.1671	0.0128	0.00562394
SEC61A2	0.01305	-0.14	0.0139018
SELM	0.09	0.16715	0.0330025
SEMA6B	-0.0931	0.0221	0.0360813
SENP7	-0.0251	-0.1855	0.0360813
SEPHS1	-0.0165	-0.1653	0.0360813
SEPT7P2	-0.0125	-0.1292	0.0251609
SERPINA3	-0.0506	0.0709	0.0147998
SERPINB8	-0.0012	0.1422	0.0427781
SERPINE1	-0.0536	0.0774	0.00562394
SETD2	-0.0746	-0.2173	0.0302089
SETD7	-0.17875	-0.065	0.0302089
SETDB1	0.0179	-0.1202	0.0360813
SETDB2	0.1425	-0.0146	0.00900056
SFRP2	-0.084	0.08745	0.00608473
SFRP4	-0.03645	0.0659	0.0182769
SFRS14	-0.00865	-0.2062	0.0139018
SFRS15	-0.0146	-0.0922	0.0302089
SFRS18	0.1014	-0.1413	0.00438171
SFRS5	0.10925	-0.0742	0.0170751
SFRS6	0.01745	-0.128	0.0360813
SGK223	-0.1119	-0.0317	0.00900056
SGK494	0.0324	-0.0822	0.0360813
SH2B1	0.0592	-0.1081	0.00900056
SH3D19	-0.24095	-0.1113	0.0360813
SH3PXD2B	-0.22565	-0.0342	0.00101637
SIPA1L2	-0.2355	-0.0589	0.0071598
SLAIN1	0.0749	-0.0958	0.0139018
SLC11A1	0.0724	0.2515	0.0139018
SLC12A4	-0.0895	0.0631	0.0251609
SLC14A1	0.13075	-0.0138	0.0071598
SLC16A3	0.03595	0.206	0.0360813
SLC23A1	0.0312	-0.0593	0.0459851
SLC25A27	-0.0484	-0.18225	0.0272965
SLC2A12	-0.00615	-0.1357	0.0302089
SLC37A2	0.17375	0.2678	0.0427781
SLC39A1	-0.0884	0.0703	0.0302089
SLC3A1	-0.0097	-0.1086	0.0427367
SLC44A1	-0.19065	-0.0489	0.0427781
SLC6A12	0.3055	0.10965	0.00337306
SLC6A16	0.0985	-0.0174	0.0471931
SLC9A3	-0.2414	-0.1192	0.0175824
SLCO3A1	-0.11025	0.0625	0.00256352
SLIT1	0.0511	-0.0476	0.0360813
SMOC1	0.01575	-0.1112	0.0129148
SMTN	-0.16785	-0.0311	0.0251609
SNAI2	-0.1598	0.0825	0.0272965
SNX18	-0.1622	-0.0675	0.0427781
SNX33	-0.11085	0.0933	0.0360813
SNX8	0.03715	0.1789	0.0302089
SNX9	-0.1299	-0.0226	0.0427781
SOCS3	0.01	0.1907	0.0302089
SP6	0.14405	-0.0588	0.0147998
SPATA17	-0.0767	-0.1562	0.0325593
SPHK1	0.00585	0.1836	0.00256352
SPIN3	-0.07245	-0.2393	0.0360813
SPOCK1	-0.2331	0.0016	0.00562394
SPON1	-0.175	-0.0774	0.0207905
SPON2	-0.167	0.025	0.000722756
SPSB1	-0.07095	0.1029	0.00900056
SQRDL	0.17495	0.3325	0.0170751
SRD5A3	-0.05035	0.0929	0.00190853
SRF	-0.1194	-0.0113	0.0427781
SRGAP1	-0.21815	-0.0409	0.0112479
SRPX	-0.151	0.03715	0.00692172
SRPX2	-0.06185	0.10785	0.0471931
SRRD	-0.02175	0.0907	0.0360813
SS18L1	-0.11195	-0.2281	0.0427781
SSC5D	-0.1099	0.0286	0.0251609
SSPO	0.0173	-0.1677	0.0058971
STAG3L1	-0.03185	-0.1276	0.0427781
STAG3L3	0.059	-0.1063	0.0071598
STAMBPL1	0.24405	0.0393	0.0360813
STAR	0.1681	0.031	0.0302089
STC1	-0.0902	0.011	0.0272965
STC2	-0.16245	-0.0271	0.0147998
STEAP4	-0.11555	0.0826	0.00562394
STK32B	-0.2077	0.029	0.0207905
STOX2	-0.1511	-0.24475	0.0487315
STRC	0.017	-0.1332	0.00926972
STX8	0.11145	0.182	0.0360813
STYX	-0.0662	0.044	0.0251609
SUGT1L1	-0.014	-0.1854	0.0207905
SULF1	-0.1324	0.10645	0.0057654
SULT1C2	0.1576	-0.001	0.0117647
SUSD2	0.0576	0.1456	0.0207905
SUV39H2	-0.04085	-0.1189	0.0251609
SVEP1	-0.15525	0.0238	0.00942079
SWAP70	-0.12785	0.0645	0.0170751
SYCE2	0.10975	0.0303	0.0360813
SYNRG	0.03245	-0.1111	0.0302089
SYPL2	-0.19085	-0.03315	0.0330025
SYT2	-0.05935	-0.1112	0.0360813
TADA1	-0.0794	-0.1586	0.0170084
TADA2A	-0.0556	-0.1726	0.0427781
TAF7	0.0847	-0.0452	0.0302089
TAGLN	-0.11335	0.0879	0.00190853
TAX1BP3	0.03325	0.1895	0.0207905
TBC1D16	-0.22265	-0.1108	0.0170084
TBC1D2	-0.0265	0.0798	0.0139018
TBL1X	-0.2182	-0.0581	0.0170751
TBXA2R	-0.0399	0.0456	0.0360813
TCEANC	0.1401	-0.07	0.00190853
TCTE3	0.0145	-0.0746	0.00336533
TDRD6	0.11085	-0.1114	0.00449741
TDRD9	-0.0154	-0.083	0.03996
TEAD4	-0.0276	0.0964	0.0224375
TG	0.08575	-0.0691	0.0147998
TGFB1	0.0764	0.2427	0.00336533
TGFB1I1	-0.1382	0.0509	0.0207905
THAP10	0.02295	-0.16785	0.00739992
THAP2	0.0089	-0.129	0.0112479
THBS1	-0.1968	0.0349	0.00562394
THBS2	-0.16945	0.0909	0.000496894
THOC5	-0.09395	0.0753	0.00438171
THSD1P1	0.03335	-0.1352	0.00438171
THY1	-0.0401	0.1246	0.0147998
TIA1	0.0361	-0.0682	0.0302089
TICAM1	-0.0369	0.0866	0.0071598
TIGD1	-0.01455	-0.1012	0.0386096
TIMM22	-0.01835	0.0847	0.0207905
TIMP1	0.1299	0.2319	0.00256352
TLE3	-0.1148	0.0313	0.0251609
TM4SF19	-0.07385	0.1402	0.00307046
TMEM102	0.00985	0.1904	0.0251609
TMEM154	0.00645	0.1179	0.0471931
TMEM158	-0.13905	0.12735	0.00133734
TMEM170B	-0.1016	-0.2393	0.0360813
TMEM175	0.1254	0.0303	0.0427781
TMEM179B	0.057	0.1732	0.044997
TMEM194A	0.0219	-0.1325	0.0251609
TMEM200B	-0.1077	0.0241	0.0207905
TMEM27	0.11455	0.0028	0.0157905
TMEM38A	-0.0449	-0.25795	0.00251122
TMEM44	-0.06705	0.0449	0.00562394
TMEM56	-0.01975	-0.1682	0.0071598
TMEM86B	0.1367	0.0251	0.0427781
TMX2	-0.0606	0.0764	0.0427781
TNFAIP6	-0.11385	0.155	0.00171552
TNFAIP8L1	-0.12855	0.0391	0.0427781
TNFRSF12A	-0.01435	0.0793	0.044997
TNFRSF18	0.1149	0.3872	7.92495e-05
TNFRSF1A	0.00455	0.2158	0.0112479
TPI1	-0.0352	0.1117	0.0170751
TPM1	-0.14795	-0.0175	0.0251609
TPM4	-0.13675	-0.0094	0.0302089
TPRG1	-0.03395	0.1355	0.0330025
TRAF7	-0.135	-0.0731	0.0385722
TRAPPC2	0.10145	0.0231	0.0302089
TREM1	-0.05625	0.201	3.68568e-05
TRIM24	-0.0073	-0.1112	0.0360813
TRIM26	0.21615	0.0605	0.0170751
TRIM52	0.0666	-0.1365	0.0207905
TRPC4	-0.17255	-0.0629	0.0448548
TRPV4	0.0052	0.09005	0.0224375
TRPV6	0.0829	-0.0968	0.0335664
TSC2	-0.06425	-0.2093	0.0360813
TSPAN32	0.4461	0.32465	0.0330025
TSPAN33	0.29585	0.163	0.0427781
TTBK1	0.2148	0.0043	0.00117942
TTC4	-0.0009	0.0809	0.0251609
TTL	-0.16005	-0.0412	0.0427781
TTLL9	0.12195	-0.0166	0.0360813
TUBGCP3	-0.0528	-0.1924	0.0302089
TYK2	0.172	0.068	0.0251609
U2AF1L4	0.22255	0.0942	0.0360813
UACA	-0.1672	0.0105	0.00256352
UBA7	0.444	0.2882	0.0207905
UBB	0.1389	0.015	0.0427781
UBE2F	0.10175	0.2285	0.0139018
UBL3	-0.0771	-0.2023	0.000722756
UBQLNL	0.18405	0.0169	0.012561
UBTD1	-0.04045	0.1711	0.0016315
ULK3	0.06735	-0.0306	0.0360813
UNK	-0.02675	-0.1095	0.0360813
UPF3A	0.0136	-0.1303	0.0071598
UQCC	0.07105	-0.0679	0.0427781
USP21	0.0102	-0.1217	0.0139018
USPL1	-0.0308	-0.201	0.00336533
VAMP1	0.1856	0.0464	0.0427781
VAMP3	0.0014	0.1302	0.0170751
VANGL1	-0.19995	-0.0698	0.0302089
VAT1	-0.1463	0.0691	0.00562394
VCAN	-0.16805	0.0618	0.00751964
VENTX	0.0874	0.24795	0.0356887
VKORC1	-0.04815	0.1709	0.000722756
VN1R1	-0.0741	-0.1957	0.0360813
VNN3	-0.0454	0.08565	0.0285714
VPS18	0.0017	0.117	0.0112479
VPS36	-0.1007	-0.2117	0.0139018
VPS54	-0.0991	-0.1821	0.0360813
VSIG4	0.2638	0.3387	0.0170084
WDR37	-0.0259	-0.1618	0.0251609
WDR54	-0.04235	0.1364	0.0302089
WHSC1	-0.06325	-0.2284	0.0251609
WISP1	-0.12125	0.02065	0.0330025
WNK2	-0.10485	-0.2427	0.0471931
WNT2B	-0.19965	-0.0399	0.0147998
WNT9A	-0.1965	-0.1047	0.0175824
XKR6	0.0338	-0.0983	0.0263772
XKRX	-0.04445	0.0878	0.0183547
XPO4	-0.0889	-0.217	0.0170751
YJEFN3	0.02705	-0.0719	0.0251609
ZBTB12	-0.05595	-0.212	0.0207905
ZBTB20	-0.0147	-0.1488	0.0251609
ZC4H2	0.0256	-0.1463	0.000722756
ZCCHC18	0.2123	-0.044	0.0057654
ZDHHC18	-0.0103	0.1506	0.0427781
ZDHHC23	-0.028	-0.1982	0.0170751
ZFC3H1	-0.00515	-0.1439	0.00438171
ZFP14	-0.00745	-0.1695	0.0170751
ZFP28	-0.0421	-0.2196	0.0170751
ZFP36	-0.05025	0.0705	0.0302089
ZFP62	-0.0251	-0.1298	0.0360813
ZFYVE28	0.16595	0.0427	0.0139018
ZHX3	-0.3506	-0.1222	0.000722756
ZMAT1	0.06935	-0.0843	0.0251609
ZMAT3	-0.15375	0.0471	0.0155912
ZMYM2	-0.1924	-0.2583	0.0302089
ZMYM3	-0.02405	-0.1601	0.0360813
ZNF10	-0.02285	-0.2009	0.00900056
ZNF101	0.25995	0.1184	0.0427781
ZNF138	-0.00925	-0.15	0.00438171
ZNF141	0.0067	-0.1794	0.0207905
ZNF143	-0.10015	-0.0101	0.0360813
ZNF169	0.006	-0.0746	0.0170751
ZNF180	0.0228	-0.1885	0.0360813
ZNF181	0.01	-0.1702	0.0251609
ZNF224	0.02295	-0.1008	0.0207905
ZNF226	0.10735	-0.0421	0.0427781
ZNF232	-0.0185	0.0533	0.0427781
ZNF233	0.02675	-0.1073	0.0360813
ZNF235	-0.03155	-0.1733	0.0427781
ZNF238	-0.00165	-0.1134	0.00256352
ZNF248	-0.04835	-0.193	0.0251609
ZNF253	-0.0124	-0.1945	0.014279
ZNF266	0.11175	0.0183	0.0302089
ZNF268	-0.05685	-0.1656	0.0251609
ZNF280B	-0.02415	-0.1184	0.0471931
ZNF302	0.0147	-0.1563	0.0170751
ZNF331	0.08775	-0.0641	0.0251609
ZNF33A	-0.0202	-0.1903	0.0112479
ZNF33B	0.02145	-0.133	0.0302089
ZNF345	-0.01075	-0.1847	0.0360813
ZNF354B	0.03905	-0.1539	0.0360813
ZNF365	-0.1741	-0.0108	0.0266173
ZNF37B	0.02915	-0.1759	0.0238681
ZNF382	0.09325	-0.1931	0.00900056
ZNF383	0.01325	-0.1221	0.0427781
ZNF389	0.01605	-0.0269	0.00442807
ZNF404	0.02225	-0.0844	0.0302089
ZNF41	-0.0522	-0.2438	0.0360813
ZNF429	0.01525	-0.1237	0.0360813
ZNF43	0.08575	-0.1406	0.0427781
ZNF433	0.0336	-0.0799	0.0427781
ZNF438	0.2335	0.1608	0.0170751
ZNF44	0.03875	-0.0838	0.0427781
ZNF441	0.094	-0.1872	0.00141163
ZNF443	-0.00745	-0.18	0.0207905
ZNF461	0.00805	-0.213	0.0139018
ZNF469	-0.1874	0.0385	0.0139018
ZNF470	-0.04545	-0.1432	0.0427781
ZNF488	0.0679	-0.1749	0.0365223
ZNF493	0.01555	-0.1985	0.00562394
ZNF501	-0.0367	-0.1289	0.0427781
ZNF506	0.07045	-0.1447	0.0139018
ZNF507	-0.15815	-0.2984	0.0170084
ZNF519	0.00115	-0.1631	0.00562394
ZNF529	-0.01665	-0.1812	0.00562394
ZNF530	0.03695	-0.0977	0.0139018
ZNF540	0.11775	-0.1401	0.0139018
ZNF546	0.0972	-0.1233	0.00438171
ZNF550	-0.0876	-0.2345	0.0251609
ZNF585B	-0.08395	-0.3029	0.00900056
ZNF605	-0.01655	-0.1907	0.0360813
ZNF606	-0.03605	-0.1874	0.0302089
ZNF610	-0.06395	-0.1604	0.0251609
ZNF682	0.065	-0.1089	0.0170751
ZNF706	0.01185	0.1566	0.0427781
ZNF708	0.00445	-0.2204	0.00336533
ZNF711	-0.08675	-0.2628	0.0302089
ZNF714	-0.01735	-0.1882	0.0112479
ZNF717	-0.07025	-0.24675	0.000653808
ZNF718	-0.0803	-0.2076	0.0302089
ZNF721	0.0037	-0.1429	0.0251609
ZNF737	0.0551	-0.1976	0.00336533
ZNF738	0	-0.1231	0.0170084
ZNF75D	0.0335	-0.1232	0.00438171
ZNF76	0.1056	-0.0122	0.00562394
ZNF767	0.0793	-0.0195	0.0302089
ZNF780B	0.00605	-0.234	0.00141163
ZNF782	-0.0711	-0.1876	0.0207905
ZNF789	0.07045	-0.0288	0.0427781
ZNF793	-0.07325	-0.1926	0.0360813
ZNF799	0.0693	-0.0908	0.0427781
ZNF816A	-0.047	-0.1249	0.0427781
ZNF833	0.0044	-0.0872	0.0427781
ZNF85	0.0535	-0.1089	0.0302089
ZNF862	0.0763	-0.0776	0.0170751
ZNF876P	-0.0208	-0.095	0.0170751
ZNF879	0.04275	-0.0794	0.0170751
ZNF91	-0.09895	-0.295	0.00562394
ZNF92	0.02255	-0.2049	0.0302089
ZNF93	-0.0094	-0.1568	0.0207905
ZXDC	-0.09435	-0.2219	0.0251609

## Sheet: APOBEC3A_GTEx
gene	affected	unaffected	pval
A1BG	-0.28005	0.0383	0.0111455
A2ML1	0.20165	0.04095	0.0464052
AADAC	0.2182	-0.0957	0.0357143
AAK1	0.25455	-0.0907	0.0111455
ABHD1	0.11885	-0.13805	0.0388029
ACAD9	0.4489	-0.0446	0.0156863
ACKR4	0.20845	-0.03195	0.0464052
ACOXL	0.0358	-0.2212	0.0166667
ACP2	0.11195	-0.0971	0.0388029
ACR	0.2538	-0.0215	0.00769231
ACRBP	0.2301	0.01845	0.0499484
ACTG2	-0.20555	-0.01785	0.0499484
ACTR6	-0.29375	-0.05025	0.0218782
ADAM21	0.1563	-0.0476	0.0029304
ADAMTS16	0.0273	-0.1042	0.0483516
ADCK4	-0.262	0.06125	0.0499484
ADRB1	0.2582	-0.15125	0.027972
AGGF1	0.17	-0.08645	0.0218782
AGPAT9	0.37275	0.17095	0.0388029
AGTPBP1	0.3355	0.08985	0.0227038
ALG13	-0.09705	0.03225	0.0499484
ALKBH8	0.0862	-0.20695	0.00495356
AMACR	0.06155	-0.1717	0.0388029
AMOT	-0.2909	-0.1212	0.0388029
AMOTL1	0.4816	-0.04305	0.0474716
AMY2A	0.22725	-0.0162	0.00457516
ANKK1	-0.3091	-0.0403	0.00619195
ANKRD23	-0.33635	-0.00155	0.0218782
ANKRD33B	0.16025	-0.08295	0.035964
ANKRD49	-0.4063	0.04195	0.00743034
APITD1	0.00625	-0.14495	0.0388029
ARFGAP1	-0.34545	0.02945	0.0218782
ARID5A	-0.1227	0.25255	0.0388029
ASAP2	0.1636	-0.1766	0.0388029
ASAP3	-0.19105	0.0801	0.0111455
ATF3	-0.00105	0.1851	0.0293086
ATF7IP	0.22235	-0.12755	0.0388029
ATG10	0.1883	-0.04835	0.0218782
ATG13	-0.1934	-0.0516	0.0334326
ATG16L1	-0.3996	0.02305	0.0499484
ATG4B	-0.3318	0.0308	0.00743034
ATP5S	0.22455	-0.1373	0.0156863
ATP6AP1L	0.2509	-0.1395	0.0156863
ATP6V1B1	-0.3141	0.07845	0.00261438
ATP8A2	0.012	-0.2624	0.025
ATPAF1	0.0773	-0.13855	0.0218782
AXIN1	-0.2501	0.11755	0.0111455
B3GAT2	0.3682	0.08295	0.0293086
B4GALNT4	-0.39545	0.0847	0.0366357
BACE2	-0.1299	0.0406	0.0388029
BAG1	0.2083	0.06915	0.0330237
BAX	-0.03125	0.1273	0.0388029
BCAS3	0.2411	-0.1498	0.0388029
BCL2L10	0.4364	-0.0422	0.021978
BIRC3	-0.0103	0.1611	0.0388029
BMPER	0.06505	-0.1453	0.0485036
BMS1P3	0.27755	-0.0355	0.0366357
BMS1P7	-0.2273	-0.0654	0.0196078
BRD8	-0.33055	-0.0648	0.0156863
BTG1	-0.11225	0.08095	0.0388029
BTG2	-0.01085	0.16735	0.0293086
C12orf57	-0.5396	-0.0187	0.0293086
C12orf75	-0.2318	0.05515	0.0156863
C17orf49	0.22125	0.00375	0.0218782
C19orf68	-0.00315	-0.18355	0.00495356
C1orf228	-0.297	-0.00315	0.0499484
C1orf63	-0.32665	-0.02365	0.0293086
C1QL3	0.1773	-0.0586	0.0319328
C21orf59	-0.44535	-0.0359	0.0388029
C2CD4B	-0.0936	0.1811	0.0176471
C2orf27A	-0.4371	0.0003	0.00619195
C2orf43	0.30925	-0.13735	0.00495356
C3	-0.17505	0.0653	0.0111455
C3orf55	0.14545	-0.06835	0.0417582
C4orf47	-0.3543	-0.04515	0.0248366
C5orf49	-0.2114	-0.0188	0.0197802
C5orf55	0.0318	-0.1464	0.0499484
C6orf123	-0.2507	-0.05635	0.048951
C6orf211	-0.0284	-0.11005	0.0499484
C9orf114	-0.3318	-0.00945	0.0156863
C9orf66	0.12275	-0.06545	0.035964
C9orf89	-0.4182	0.15695	0.0388029
CABYR	-0.2823	-0.0294	0.0485036
CADM1	0.00455	-0.1675	0.0499484
CALB1	0.127	-0.1141	0.0384615
CALML4	-0.28725	0.04325	0.0388029
CAMK2N1	-0.2682	0.03725	0.0156863
CAPN10	-0.16525	0.0023	0.0499484
CARD9	-0.1535	0.1	0.0156863
CASP9	-0.1623	0.0318	0.00288958
CBX3	-0.2517	0.0556	0.0474716
CBX3P2	0.06235	-0.1316	0.0388029
CC2D1B	0.40235	0.0919	0.0156863
CCDC104	-0.286	-0.03335	0.0499484
CCDC106	0.0864	-0.1842	0.0499484
CCDC114	-0.4908	-0.1028	0.0273478
CCDC144A	0.17665	-0.06415	0.0176471
CCDC157	-0.38915	0.0313	0.0218782
CCDC17	-0.18795	0.13565	0.0218782
CCDC174	-0.2788	-0.02855	0.0388029
CCDC19	-0.01395	0.0828	0.00361197
CCDC30	-0.3359	-0.1361	0.0218782
CCDC51	0.10265	-0.079	0.0218782
CCDC78	-0.32725	-0.0711	0.0273478
CCDC97	-0.40285	-0.1056	0.0499484
CCNL1	-0.11615	0.23515	0.00288958
CCNY	0.0095	-0.16295	0.0499484
CCP110	-0.3099	-0.0215	0.0293086
CCSAP	-0.266	-0.0421	0.00495356
CD109	0.1696	-0.04955	0.0293086
CD2BP2	-0.32365	0.0932	0.0499484
CDHR5	0.1841	-0.0328	0.0139319
CDK10	-0.1939	0.06295	0.0218782
CDK11A	-0.1977	0.131	0.0218782
CDK2	0.00575	0.24745	0.0388029
CDK3	-0.08015	0.1725	0.0263255
CDKL5	0.108	-0.20405	0.00743034
CDKN2AIP	-0.15835	-0.0575	0.0388029
CDRT1	0.2259	0.0094	0.0483516
CEBPD	0.0003	0.2442	0.0293086
CENPJ	-0.31025	-0.07615	0.0499484
CEP350	0.19545	-0.09085	0.0156863
CEPT1	0.17625	-0.03815	0.0499484
CETN3	0.0362	-0.13725	0.0388029
CFB	-0.0827	0.1864	0.0388029
CFDP1	-0.20015	-0.0665	0.0218782
CHODL	0.48485	-0.0001	0.0417582
CICP16	0.04555	-0.1056	0.0445378
CICP20	0.05995	-0.1214	0.0366357
CICP22	0.0809	-0.0683	0.0226891
CKAP2	0.2445	-0.139	0.0499484
CKMT2	0.0867	-0.05375	0.0156863
CLASP1	0.15355	-0.16705	0.0293086
CLINT1	0.24425	-0.0311	0.0388029
CLK1	-0.22225	0.0298	0.0499484
CMPK2	0.31365	-0.03795	0.00165119
CNGA1	0.4545	0.0298	0.0434349
CNN1	-0.18885	-0.07595	0.0499484
CNTNAP2	0.2091	-0.057	0.0384615
COA5	-0.4487	-0.12745	0.0388029
COQ5	0.11115	-0.1322	0.0218782
CPNE5	0.0481	0.2283	0.0111455
CPSF7	-0.3416	0.0179	0.0293086
CPT2	0.24595	-0.05485	0.0293086
CRAMP1L	-0.26555	-0.03635	0.0218782
CRIP3	-0.25775	-0.0916	0.0346405
CROCCP2	-0.2495	0.00195	0.0111455
CRY1	-0.195	0.087	0.0293086
CRYBG3	0.4306	0.0182	0.0499484
CSNK1D	-0.42635	0.11985	0.0421209
CSRNP1	-0.0467	0.256	0.00288958
CTBP2	-0.18505	0.06535	0.0218782
CTDSP2	-0.22505	-0.0264	0.0218782
CTGF	-0.2802	0.0686	0.00495356
CTLA4	-0.0484	0.2296	0.0238095
CTNNB1	-0.3469	0.00335	0.00288958
CXCL1	-0.30515	0.2925	0.00361197
CXCL2	-0.1384	0.2684	0.0388029
CXCL3	-0.14015	0.2503	0.0139319
CXCR4	-0.07235	0.192	0.0156863
CYCSP34	-0.2834	-0.0163	0.00336134
CYP21A2	-0.17725	0.13955	0.0346405
CYTH2	-0.2317	0.0562	0.0499484
DARS2	0.193	-0.0247	0.0293086
DAXX	-0.3429	0.0667	0.0156863
DBNDD2	-0.27725	0.11135	0.0156863
DBT	0.08215	-0.16545	0.0499484
DDX19B	0.29595	-0.04805	0.0111455
DDX25	0.1346	-0.16055	0.0175824
DDX27	-0.30075	0.09295	0.0218782
DDX5	-0.2451	0.1235	0.0388029
DDX60	0.2854	-0.06375	0.0499484
DENND2C	0.23635	-0.02275	0.0156863
DHRS11	0.28215	-0.1187	0.0156863
DHRS4	0.14385	-0.059	0.0499484
DHX29	0.1543	-0.12355	0.0218782
DLGAP3	0.19785	0.0521	0.0196078
DNAJC12	-0.3409	0.0579	0.0139319
DNM3	0.346	-0.0256	0.00743034
DPP8	0.2025	-0.11395	0.0388029
DPY19L2P4	-0.2518	-0.1452	0.0363636
DPYSL3	-0.28545	-0.01665	0.0218782
DRD2	-0.5182	-0.1099	0.0126334
DTD1	0.09875	-0.12925	0.0293086
DUSP19	-0.09545	-0.2162	0.0388029
DUSP23	-0.09125	0.1877	0.0293086
DUSP4	-0.2001	0.0331	0.0499484
DUSP5P1	-0.3251	-0.03755	0.0040404
DUTP6	0.25495	-0.0069	0.0273478
EBF4	-0.26815	0.0799	0.0388029
ECH1	0.27	-0.07845	0.0218782
ECHDC3	0.4045	-0.0301	0.0388029
EDN1	-0.09605	0.14165	0.0293086
EED	-0.35885	0.00495	0.0218782
EEF1B2P3	-0.20805	-0.0245	0.0499484
EEF1D	-0.2719	-0.07065	0.0388029
EHHADH	0.35455	-0.2082	0.0388029
ELAC2	0.08795	-0.09765	0.0156863
ELOVL6	0.33845	0.03945	0.0293086
ENPP7P4	-0.1463	0.0072	0.0474009
ENTPD1	-0.12275	0.058	0.0499484
ENTPD3	0.22185	-0.03365	0.0464052
ENTPD6	-0.24015	0.0558	0.0156863
ERN1	-0.07435	0.18055	0.0388029
ERV3-1	0.37345	0.03465	0.0218782
ERVMER34-1	0.3091	0.0224	0.0392857
ETFB	0.3097	-0.08925	0.0111455
ETS2	-0.02705	0.31665	0.0156863
ETV6	-0.3569	0.17355	0.0156863
F8A1	0.31485	-0.06385	0.0111455
FABP5	0.562	-0.0396	0.0156863
FAM107B	0.2273	0.03905	0.0499484
FAM109A	-0.23145	0.0562	0.0111455
FAM127B	-0.26615	0.0109	0.0388029
FAM157B	0.3636	0.03635	0.0238095
FAM173B	0.2214	-0.04175	0.00288958
FAM182B	-0.29605	-0.0502	0.0346405
FAM186B	0.0895	-0.1491	0.0196078
FAM19A2	0.04955	-0.1083	0.0218782
FAM227A	-0.5309	-0.0577	0.00928793
FAM46A	-0.2591	0.10295	0.00288958
FAM46C	-0.27725	0.0128	0.00743034
FAM78B	0.1907	-0.1519	0.0366357
FAM86DP	0.16	-0.06455	0.0499484
FBLIM1	-0.29285	0.0271	0.0499484
FBRS	-0.34335	0.0901	0.0111455
FBXO27	0.3776	-0.1157	0.00928793
FCRLB	0.2157	-0.025	0.0273478
FDXACB1	0.1284	-0.0608	0.0499484
FGD5P1	0.4091	-0.1271	0.047619
FGFBP2	0.1545	-0.0281	0.021978
FGFR1OP	-0.2957	-0.1081	0.0388029
FHL2	-0.16665	-0.024	0.0499484
FLG	0.16915	-0.04895	0.0293086
FLNC	-0.18185	0.0468	0.0388029
FOS	-0.0591	0.1454	0.00743034
FOSL2	0.13655	0.32655	0.0499484
FOXF2	-0.33645	0.0092	0.0445378
FTH1P2	0.2415	0.0883	0.0474716
GABRB3	0.11075	-0.1943	0.00619195
GAK	-0.15455	0.1175	0.0111455
GALNT10	-0.29635	0.07695	0.0499484
GALNT14	0.2409	0.0423	0.0485036
GAREM	0.3227	0.0839	0.0485036
GBP4	0.2818	-0.01475	0.0388029
GCNT2	-0.27275	0.0086	0.0366357
GCNT4	0.15675	-0.0562	0.0366357
GGCX	0.18735	-0.0312	0.0293086
GLB1L2	-0.2773	0.0245	0.0293086
GMPSP1	0.21645	0.05895	0.0156863
GNA11	-0.2936	-0.03475	0.0388029
GOLGA6L3	0.2089	-0.0265	0.0273478
GOLGA8Q	0.12275	-0.0583	0.0196078
GPAM	-0.01125	-0.1695	0.0293086
GPBAR1	0.3481	0.0591	0.0485036
GPR61	0.12195	-0.05395	0.0218782
GPR85	0.3008	-0.0779	0.0197802
GPT	0.1917	-0.0464	0.0388029
GRAP2	0.26975	0.0511	0.0454056
GREB1	-0.4414	-0.109	0.0273478
GSTT1	-0.1819	-0.0456	0.0273478
GSTT2	-0.26945	-0.0059	0.0485036
GTF2A1	0.1182	-0.1246	0.00495356
GTF2I	0.12685	-0.11205	0.0499484
GTF2IRD2B	-0.38615	-0.00215	0.0499484
GTF3C5	-0.2403	0.03045	0.0388029
GYS1	0.153	-0.0003	0.0388029
HADHB	0.40575	0.0043	0.00495356
HAGHL	-0.361	-0.04365	0.0218782
HAPLN3	0.0101	0.2938	0.0218782
HDAC7	-0.16305	0.1425	0.0499484
HDDC3	0.3121	-0.06605	0.0293086
HDGF	-0.20985	0.14125	0.0388029
HECW2	0.2091	-0.01715	0.0334326
HERC5	0.12725	-0.0546	0.0499484
HFE	0.2332	-0.1458	0.0388029
HINFP	-0.2921	0.06415	0.0218782
HINT1	-0.3276	-0.0178	0.0218782
HINT2	0.2084	-0.13805	0.0218782
HLA-C	-0.05285	0.08005	0.0499484
HLA-DQB1	-0.22105	0.04	0.0366357
HNRNPA1P10	-0.15155	0.10695	0.0218782
HNRNPA1P49	0.2627	0.0188	0.0485036
HS6ST1	-0.1876	0.0818	0.0218782
HS6ST1P1	-0.18195	0.0344	0.0366357
HSCB	-0.2539	-0.01175	0.0499484
HSDL2	0.25095	-0.0598	0.0218782
HSPE1	-0.0519	0.0847	0.0388029
HTR7P1	0.22265	-0.181	0.00619195
HYDIN	-0.47825	-0.0959	0.0485036
IER2	0.03545	0.17935	0.0388029
IFIT3	0.1971	0.016	0.0499484
IFT20	-0.44585	-0.06045	0.0499484
IFT57	-0.329	-0.03925	0.0293086
IGF1R	-0.46815	-0.06185	0.0293086
IGF2R	0.3501	0.0325	0.0293086
IGHA1	-0.1061	0.0237	0.0499484
IGHA2	-0.10955	0.0168	0.0273478
IGHM	-0.1011	0.0691	0.00495356
IGHMBP2	-0.24645	0.0338	0.0388029
ILVBL	0.16955	-0.0699	0.0156863
IMPACT	0.2321	-0.14515	0.0499484
INTS4L1	0.23885	-0.09385	0.00705981
INTS8	-0.3344	-0.022	0.0156863
IQCD	-0.3885	-0.04075	0.0176471
IRF2BP2	-0.31675	0.0154	0.0388029
ISOC1	0.1818	-0.1419	0.0218782
ITPKC	0.1554	0.3061	0.0388029
IZUMO1	0.3545	0.0309	0.027972
JTB	-0.23995	0.0085	0.0499484
KANSL3	-0.40275	-0.11855	0.0218782
KAT8	-0.4081	0.0565	0.0499484
KCNH8	-0.23635	-0.01575	0.0464052
KCNJ1	0.3364	0.0058	0.0166667
KCNQ1OT1	0.25	0.01975	0.0499484
KCTD13	-0.1808	0.0493	0.0293086
KHNYN	-0.13935	0.0931	0.00743034
KIAA0930	-0.2191	0.1357	0.0293086
KIAA1958	-0.241	0.1252	0.0388029
KIF17	0.1832	-0.0213	0.0273478
KLF6	0.0038	0.2141	0.00743034
KLF7-IT1	0.3788	0.0695	0.0238095
KLHL14	-0.25395	-0.03	0.0395604
KLHL33	0.1234	-0.1675	0.0181818
KLLN	0.18635	-0.0927	0.0218782
L1TD1	-0.5182	0.11095	0.0238095
L3HYPDH	0.10905	-0.0716	0.0293086
LACTB	0.2307	0.04835	0.0388029
LACTB2	0.15025	-0.063	0.0293086
LANCL1	0.05795	-0.2648	0.0499484
LANCL3	0.22495	0.0052	0.0445378
LCN10	-0.13535	0.0387	0.0485036
LCNL1	-0.20795	-0.0628	0.0196078
LDLRAD4	-0.2842	-0.08545	0.0388029
LIF	-0.1146	0.22265	0.0117647
LIME1	-0.18655	0.08615	0.0499484
LINC00323	-0.3459	0.0542	0.0363636
LINC00467	0.28775	-0.15695	0.0159337
LINC00638	0.16485	-0.07465	0.0248366
LINC00963	-0.3743	0.0901	0.0499484
LINC00969	-0.0591	0.0707	0.0388029
LINC00998	0.35875	-0.07035	0.0388029
LINC01003	0.18145	-0.09525	0.0293086
LMAN2L	-0.41515	-0.0848	0.0388029
LMBRD2	0.13845	-0.14405	0.00743034
LNP1	-0.0981	-0.2449	0.0366357
LNPEP	0.15	-0.07975	0.0156863
LRCH4	-0.19545	0.0714	0.0293086
LRFN1	0.33575	-0.0106	0.00495356
LRRC14	-0.31365	-0.08095	0.0388029
LRRC8B	0.36065	0.0541	0.0111455
LYG1	-0.2992	0.0681	0.0218782
LYPLA2P1	0.22805	-0.06495	0.0499484
LYVE1	-0.07685	0.13875	0.0499484
MAFF	0.0733	0.29685	0.0218782
MAFK	-0.07295	0.1464	0.0218782
MAGI1	0.25205	-0.13725	0.0156863
MAP10	0.02405	-0.2364	0.00495356
MAP2K1	0.30005	0.01865	0.0218782
MAP4K2	0.1212	-0.12295	0.0499484
MAPKAPK2	-0.11565	0.23375	0.0218782
MBLAC1	0.1346	-0.10915	0.0293086
MBOAT1	-0.26005	0.14305	0.0388029
MCL1	-0.0843	0.2895	0.0122466
MDK	-0.246	-0.0027	0.0293086
MED12L	0.17705	-0.0728	0.0485036
MED14	0.178	-0.05805	0.0499484
MED28	-0.41865	0.0319	0.0499484
MED30	-0.16215	0.04095	0.0218782
MEF2D	-0.2218	-0.0192	0.0499484
MGMT	0.3848	-0.0226	0.0388029
MIA	-0.41385	0.0921	0.00784314
MIIP	-0.10215	0.15385	0.0499484
MIR4426	-0.20845	-0.02	0.0293086
MITD1	-0.169	0.02455	0.0499484
MMP25	0.13595	0.52595	0.0388029
MORN2	-0.30485	-0.09965	0.0499484
MPHOSPH8	-0.2173	-0.08065	0.0293086
MPP6	0.045	-0.1536	0.0388029
MRE11A	-0.2334	-0.0586	0.0499484
MRPL40	0.1168	-0.1305	0.00165119
MS4A14	-0.0959	0.1268	0.0485036
MT-CO3	-0.2217	0.006	0.0293086
MT-RNR2	-0.2727	0.05745	0.0388029
MTRNR2L8	0.2005	0.1066	0.0269608
MUC1	-0.09545	0.09795	0.0218782
MUC21	0.1545	0.0019	0.0484848
MUC3A	0.3591	0.1255	0.0395604
MUC6	-0.2688	-0.0861	0.0483516
MYBPC1	-0.26815	-0.0457	0.0485036
MYH10	-0.02915	-0.28235	0.0293086
MYL7	-0.5636	0.0283	0.0166667
MZT2B	-0.35455	-0.10185	0.0388029
NANOS1	0.3273	-0.00875	0.00206398
NBN	0.0761	-0.12575	0.0499484
NBR2	-0.40615	0.0344	0.00495356
NCOA1	-0.27115	-0.02325	0.0388029
NDOR1	-0.3243	0.0689	0.0293086
NDRG4	0.39225	-0.10975	0.0218782
NDUFS1	0.22755	-0.14045	0.0218782
NEFM	0.06505	-0.1735	0.010084
NEK10	-0.46265	-0.08	0.0139319
NFIL3	-0.0549	0.215	0.0218782
NFKBID	-0.07715	0.276	0.0293086
NFKBIZ	-0.0539	0.2806	0.0111455
NFS1	-0.0031	-0.1227	0.0499484
NHLRC4	-0.34235	-0.1132	0.0485036
NIPSNAP3A	0.4156	-0.0208	0.0499484
NKAPP1	0.15065	-0.1184	0.0388029
NME1-NME2	-0.3134	0.0554	0.0499484
NNAT	0.38835	-0.07805	0.00495356
NODAL	0.2686	-0.008	0.0282828
NPM1P26	0.2839	0.0472	0.0452426
NPNT	-0.24475	-0.0397	0.0499484
NPR3	0.23685	-0.08985	0.0464052
NR1H2	-0.05835	0.1675	0.0156863
NRF1	-0.36665	0.02955	0.0499484
NSDHL	0.2048	-0.01025	0.0499484
NSMCE1	0.0551	-0.1153	0.0293086
NSUN3	0.17735	-0.0497	0.0388029
NUCB2	-0.27535	-0.10205	0.0499484
NUDT19	0.14405	0.01145	0.0218782
NUP155	0.18135	-0.07975	0.0388029
NUPL2	-0.4071	-0.09255	0.0218782
NUTM2E	0.09405	0.0059	0.0424242
NXF1	-0.1944	0.0314	0.0156863
NXT1	-0.02145	0.2304	0.0499484
OAT	-0.19425	-0.02755	0.0111455
ORC3	0.04365	-0.17445	0.0111455
OSTC	-0.26815	0.033	0.0293086
OTUD5	-0.38405	0.0584	0.0293086
OXTR	-0.29035	0.0462	0.00619195
PA2G4P4	0.36405	0.0228	0.0366357
PABPC1P3	0.29255	0.0972	0.0195804
PAPLN	-0.29225	0.0263	0.0388029
PCDHA6	-0.2818	-0.12225	0.0484848
PCDHB19P	0.0274	-0.102	0.0335664
PCK2	0.30015	-0.04965	0.0293086
PCSK2	0.0907	-0.0971	0.0151261
PCYT2	0.1437	-0.07445	0.0499484
PDE4B	-0.2327	0.1484	0.0293086
PDGFA	-0.28935	0.11585	0.0499484
PDK1	0.40205	0.1091	0.0388029
PDLIM1	0.0077	0.21265	0.0388029
PDLIM3	-0.2091	0.05375	0.0388029
PER2	-0.2038	0.0152	0.0218782
PEX10	0.28115	-0.15945	0.0111455
PEX6	-0.325	-0.04855	0.00495356
PFN4	0.2369	-0.0894	0.0366357
PGC	0.15765	-0.03845	0.013986
PGRMC2	0.22275	-0.0926	0.0388029
PHF7	0.13745	-0.13595	0.0293086
PHIP	-0.1744	0.00635	0.0156863
PHKB	0.16325	-0.1527	0.0388029
PIGR	-0.28135	0.03165	0.0464052
PIK3R4	-0.01525	-0.1485	0.0218782
PKD2L2	0.29955	-0.0161	0.0395604
PKHD1L1	-0.2779	-0.04455	0.0117647
PLAUR	0.08585	0.35125	0.0499484
PLEC	-0.22625	-0.0011	0.0218782
PLEKHB1	-0.3047	-0.00035	0.0499484
PLP1	-0.15465	0.02075	0.0218782
PM20D2	-0.23575	0.04205	0.0499484
PNPLA4	0.04865	-0.14405	0.0499484
PNRC1	-0.2087	0.2642	0.0122466
POFUT2	-0.27095	0.0238	0.0293086
POLDIP3	-0.4763	-0.00015	0.0111455
POMZP3	0.2841	0.01585	0.00495356
PPFIBP1	0.16115	-0.1027	0.0499484
PPIL4	-0.22635	0.00325	0.00495356
PPP1CB	-0.2128	-0.00135	0.0499484
PQBP1	-0.42105	-0.02375	0.0156863
PREP	0.19775	-0.0934	0.0388029
PRKCB	0.2918	0.08195	0.0474716
PRKCI	-0.25475	-0.039	0.0156863
PRNP	-0.2782	0.0518	0.0499484
PRPF38A	-0.3904	0.1019	0.0111455
PRPF38B	-0.1165	0.0206	0.0388029
PRPF39	-0.4468	0.01805	0.0388029
PRTFDC1	-0.2789	-0.16135	0.0474716
PSAT1	0.1773	-0.0625	0.0388029
PSMD4	0.1404	-0.02365	0.0293086
PSTPIP1	0.41445	0.2281	0.0156863
PTGES3	-0.1936	0.01615	0.0293086
PTGS2	-0.21725	0.2076	0.0293086
PYGL	0.52465	0.2083	0.0388029
QDPR	0.0909	-0.1341	0.0293086
RAB3IP	-0.25905	0.0792	0.0293086
RAB40A	-0.23575	-0.0839	0.0346405
RAB40B	-0.3307	-0.0868	0.0293086
RABGEF1	0.18305	-0.02365	0.0156863
RABL2A	-0.47965	-0.0241	0.0218782
RAD17	-0.0896	-0.19225	0.0499484
RAD50	0.03765	-0.1562	0.0218782
RAP2C	0.327	0.12045	0.0293086
RAPGEF4	0.22225	-0.0102	0.00288958
RARRES1	-0.23245	0.1071	0.00928793
RASL11A	-0.10495	0.1501	0.0388029
RASSF1	-0.04335	0.15265	0.0293086
RBBP4P1	0.13385	-0.122	0.0293086
RBBP7	-0.4957	-0.1747	0.0499484
RBFA	0.12445	-0.0513	0.0499484
RBM14	-0.28525	0.03695	0.0388029
RBM22	-0.1774	0.07365	0.0218782
RBM23	-0.4119	-0.04485	0.0499484
RBM39	-0.3079	0.03115	0.0499484
RBM44	0.21935	0.0204	0.00743034
RBM45	0.09375	-0.12	0.0293086
RBP5	-0.13575	0.16635	0.0293086
RCAN1	-0.11165	0.15465	0.0156863
RCOR2	0.0317	-0.1542	0.0117647
RELA	-0.1469	0.21005	0.0499484
RGS17	0.11365	-0.1271	0.0499484
RIMKLA	0.14325	-0.11405	0.0346405
RINL	0.229	0.0528	0.0499484
RMDN1	0.20945	-0.17635	0.0111455
RMND1	0.1538	-0.1237	0.0156863
RN7SL244P	0.11055	-0.0445	0.0395604
RNF103	-0.19335	-0.0739	0.0499484
RNF114	-0.2416	0.0342	0.0293086
RNF141	0.25095	0.006	0.0499484
RNF183	-0.23505	0.1727	0.0175824
RPL10AP6	-0.3081	0.082	0.0156863
RPL12P4	-0.24	0.06265	0.0293086
RPL15P3	-0.2961	-0.0182	0.0293086
RPL17P50	-0.09815	0.119	0.0499484
RPL18	-0.3321	0.0225	0.0499484
RPL18A	-0.22025	0.10465	0.0388029
RPL21	-0.21465	0.18305	0.0111455
RPL21P75	-0.13625	0.0941	0.0388029
RPL23AP64	0.1337	0.0089	0.0151261
RPL34	-0.3767	0.01225	0.0499484
RPL39	-0.08135	0.1116	0.0388029
RPL39P3	-0.2021	-0.00635	0.0499484
RPL41P1	-0.23875	0.08885	0.00743034
RPL41P2	-0.0659	0.0859	0.0499484
RPL4P4	-0.3101	0.0249	0.0156863
RPL5P4	-0.31495	-0.02055	0.0388029
RPL6	-0.24925	-0.0157	0.0388029
RPL7	-0.265	0.0303	0.0293086
RPL7AP11	0.1094	-0.0277	0.0218782
RPL9	-0.11225	0.0264	0.0388029
RPS10	-0.3158	-0.012	0.0499484
RPS14P3	-0.0808	0.0927	0.0139319
RPS15A	-0.325	0.024	0.0156863
RPS23	-0.40715	-0.09605	0.0111455
RPS23P8	-0.44845	0.016	0.0111455
RPS2P46	-0.2566	0.12795	0.0218782
RPS2P5	-0.25405	0.0477	0.0388029
RPS3	-0.31875	0.0048	0.0388029
RPS3AP25	-0.2467	0.03125	0.0499484
RPS3AP34	-0.2881	0.0894	0.0111888
RPS3AP5	-0.29835	0.05055	0.00743034
RPS4X	-0.3153	-0.09485	0.0388029
RPS7P1	-0.2228	-0.0039	0.0388029
RPS7P11	-0.21245	0.0841	0.0293086
RPS8	-0.3244	0.06165	0.0388029
RPSA	-0.289	0.04835	0.0388029
RPSAP58	-0.27265	0.0318	0.0499484
RSAD1	-0.2898	-0.04035	0.0499484
RSAD2	0.17875	-0.03765	0.0218782
RSBN1L	-0.31365	-0.1054	0.0499484
RSPH1	-0.54575	-0.03575	0.0117647
RSRC2	-0.22715	0.01145	0.00743034
RTN4	0.3622	-0.0879	0.0156863
RUNX1	-0.09545	0.26815	0.0156863
RUNX3	-0.10365	0.17025	0.0111455
RWDD2B	0.11705	-0.21175	0.00495356
SAC3D1	0.1241	-0.1204	0.0156863
SAFB2	-0.2789	0.02505	0.0388029
SAP25	-0.1585	0.0944	0.0111455
SAP30BP	-0.2457	0.1848	0.0499484
SCFD1	0.16	-0.1356	0.0388029
SCO1	0.24425	-0.058	0.0388029
SCRN3	0.1528	-0.1878	0.0388029
SDF2	-0.22995	-0.03325	0.0388029
SEC14L1P1	0.12045	-0.0865	0.00928793
SELE	-0.10405	0.1273	0.0346405
SEMA3G	0.1991	-0.0165	0.0293086
SEPW1	-0.2422	0.11735	0.0293086
SERHL2	-0.16355	0.01515	0.0388029
SERPINF2	-0.0964	0.1565	0.0293086
SETP17	0.1732	-0.0248	0.0333333
SFPQ	-0.30955	-0.025	0.0293086
SFRP4	-0.28395	-0.1711	0.0366357
SFTPD	0.15685	-0.04805	0.00261438
SGK3	-0.15	0.0659	0.0156863
SH3BGRL	-0.3204	-0.0965	0.0218782
SH3PXD2B	-0.0909	0.06825	0.0499484
SHC4	-0.2582	-0.02885	0.0346405
SHISA2	-0.3049	-0.0472	0.0384615
SIL1	0.22155	-0.02835	0.00495356
SKP2	0.2746	-0.15445	0.0388029
SLC10A4	0.1494	-0.11975	0.027972
SLC11A2	-0.28635	0.1432	0.0293086
SLC12A6	0.3059	0.01775	0.0111455
SLC2A6	0.3529	0.0744	0.0388029
SLC35E3	0.17225	-0.1398	0.0499484
SLC46A3	-0.18795	0.0319	0.0156863
SLC4A5	-0.34345	-0.03685	0.0388029
SLC5A11	0.1871	0.0361	0.0238095
SLC7A9	-0.2179	0.0461	0.0226891
SLC8B1	-0.1968	0.2144	0.0156863
SLC9A7P1	0.1364	-0.1438	0.00879121
SLC9B1	0.09545	-0.1366	0.0176471
SMEK1	-0.22195	0.0014	0.0293086
SMPD4	-0.3197	-0.0135	0.0499484
SNORD35B	-0.0318	0.1931	0.0176471
SNRPD2	-0.37305	-0.03155	0.0499484
SNX7	-0.25265	0.0648	0.0366357
SOAT2	-0.3013	0.0348	0.023976
SOX8	-0.2691	0.1448	0.0366357
SPECC1L	-0.3083	-0.11275	0.0293086
SPIDR	0.0226	0.17175	0.0499484
SPOPL	-0.16815	0.076	0.0499484
SPPL2A	0.2391	0.025	0.0499484
SPTSSA	-0.1128	0.1556	0.0156863
SRGAP1	-0.06825	0.1151	0.0218782
SRPX2	0.40455	-0.013	0.0366357
SRR	0.1713	-0.0953	0.0499484
SRSF10	-0.1755	0.0033	0.0388029
SRSF3	-0.1463	0.0474	0.0156863
SRSF7	-0.3136	0.02775	0.0156863
ST8SIA6	-0.1182	0.0628	0.0384615
STAC2	-0.44405	0.0352	0.0117647
STK11IP	-0.1739	0.08945	0.0421209
STK38	-0.17105	0.21635	0.00495356
STX4	-0.1058	0.15435	0.0388029
SUSD2	-0.24	-0.0214	0.0388029
SYN3	0.26	-0.2378	0.0102564
SYTL3	-0.07985	0.145	0.0156863
TAF11	-0.261	0.0354	0.0388029
TANGO6	0.15245	-0.10335	0.0388029
TAOK3	0.2182	-0.13715	0.0111455
TATDN3	0.2565	-0.0591	0.00165119
TCEAL7	-0.2775	-0.109	0.0366357
TDRD12	-0.3545	-0.0499	0.021978
TEAD3	-0.2	0.1412	0.0293086
TEP1	-0.05315	0.17555	0.0499484
TFF3	-0.3591	0.0771	0.00206398
TGIF1	-0.11365	0.2345	0.00165119
THOC6	-0.1926	0.1771	0.0156863
TLE2	-0.281	0.05145	0.0293086
TLE6	-0.2814	0.0141	0.0139319
TLR3	0.3223	-0.1544	0.0139319
TM7SF2	0.2909	-0.121	0.0218782
TMA7	-0.2318	-0.00225	0.0218782
TMC1	0.3324	0.07005	0.0238095
TMC7	0.40455	-0.0234	0.0139319
TMEM169	0.10425	-0.1755	0.0366357
TMEM200C	-0.2909	0.01035	0.0483516
TMEM218	0.1144	-0.11435	0.0499484
TMEM258	-0.1883	0.00265	0.0388029
TMEM53	0.0886	-0.0239	0.0499484
TMEM64	0.18635	-0.14695	0.00495356
TMEM98	-0.4909	-0.14035	0.00825593
TNRC18P1	-0.1273	0.0991	0.047619
TOP3B	-0.2232	0.06615	0.00495356
TPM2	-0.25455	-0.04745	0.0293086
TRA2A	-0.2223	0.05415	0.0499484
TRIM24	0.1924	-0.17995	0.0388029
TRIM3	-0.21815	0.0262	0.0293086
TRIM61	0.35175	-0.1003	0.0040404
TRUB1	-0.0533	-0.21165	0.0499484
TSC22D1	-0.2268	0.0809	0.0218782
TSEN2	0.1465	-0.0916	0.0263255
TSEN54	-0.09445	0.10735	0.0388029
TSR3	0.1148	-0.15825	0.0218782
U2AF1L4	-0.19535	-0.00985	0.0293086
U2AF2	-0.3002	-0.0125	0.0293086
UBAP1L	-0.32295	0.00125	0.0499484
UBBP4	0.20465	0.00095	0.00495356
UBE2FP3	0.13975	-0.0143	0.00928793
UBE2MP1	0.2647	-0.02145	0.0293086
UBE2Z	-0.3222	-0.0177	0.0388029
UBN2	-0.24625	-0.0876	0.0293086
UBTD2	-0.33355	-0.09765	0.0218782
UBXN10	-0.42435	-0.0546	0.0485036
UBXN8	0.2884	-0.03895	0.0388029
USP32P1	0.1589	-0.0279	0.0248366
USP4	0.2378	-0.0322	0.0111455
UXT	-0.21535	0.05255	0.0293086
VMP1	-0.08635	0.3212	0.0111455
WASH7P	-0.16865	0.06575	0.0388029
WDR45B	-0.19255	0.04665	0.0388029
WDR77	0.19775	0.0376	0.0293086
WDR88	0.1162	-0.1493	0.0156863
WFDC2	-0.5012	0.0824	0.0142005
WIBG	0.17615	-0.07385	0.0218782
WNK2	-0.46545	-0.08345	0.0293086
WNT2B	0.3273	0.0939	0.0205636
WTAP	0.02005	0.2244	0.0159337
XBP1	-0.37015	0.1393	0.0499484
XKR9	0.1273	-0.06165	0.047619
XRCC6BP1	0.1773	-0.13605	0.00495356
YBEY	-0.2016	-0.0303	0.0156863
ZBED5	-0.2746	-0.00245	0.0499484
ZC3H12A	0.00455	0.28695	0.0218782
ZCCHC4	0.0932	-0.09825	0.0293086
ZDHHC11	-0.40335	-0.0424	0.0111455
ZDHHC20	0.24145	-0.10145	0.0293086
ZDHHC20-IT1	0.6545	-0.04825	0.0238095
ZFP36	0.05905	0.27615	0.00288958
ZFP36L2	-0.21595	0.156	0.000412797
ZFPM1	0.1716	-0.04625	0.0156863
ZFYVE19	-0.14875	0.01105	0.0388029
ZFYVE27	-0.28715	0.1884	0.0111455
ZGLP1	-0.4435	-0.0764	0.0156863
ZKSCAN3	0.07105	-0.179	0.0293086
ZMYND10	-0.2851	-0.06515	0.0218782
ZNF117	0.41765	0.04175	0.0499484
ZNF140	-0.28155	-0.0202	0.0293086
ZNF146	-0.34415	0.00025	0.0499484
ZNF263	-0.27365	0.0242	0.0388029
ZNF274	-0.21095	0.11665	0.0388029
ZNF429	0.0159	-0.1541	0.0111455
ZNF430	0.1274	-0.10605	0.0218782
ZNF501	0.0435	-0.2481	0.0499484
ZNF507	0.0313	-0.1293	0.0156863
ZNF541	0.0973	-0.11285	0.0248366
ZNF559	-0.2519	-0.0489	0.0499484
ZNF572	0.01895	-0.2039	0.0273478
ZNF577	-0.3757	-0.0777	0.0293086
ZNF596	0.0862	-0.14485	0.0499484
ZNF605	-0.31785	-0.1306	0.0499484
ZNF611	0.1215	-0.114	0.0293086
ZNF620	0.07935	-0.085	0.0388029
ZNF626	-0.00265	-0.2111	0.00743034
ZNF630	-0.2493	0.0352	0.0293086
ZNF638	-0.24255	-0.03665	0.0334326
ZNF667	-0.3862	-0.05705	0.0218782
ZNF714	0.0907	-0.1192	0.0293086
ZNF732	-0.18575	-0.0026	0.0226891
ZNF768	-0.42385	-0.0944	0.0388029
ZNF783	-0.33805	0.061	0.0293086
ZNF790	0.0784	-0.13295	0.00743034
ZNF792	0.0903	-0.1281	0.0499484
ZNF830	-0.4897	-0.07485	0.0499484
ZNF862	-0.49825	-0.09995	0.0218782
ZRSR2	-0.13485	0.0475	0.0388029

## Sheet: APOBEC3B_GTEx
gene	affected	unaffected	pval
AAED1	-0.2453	0.10865	0.0499484
AANAT	0.2818	0.02	0.013986
ACAN	-0.1757	0.0437	0.0464052
ACER3	-0.10365	0.1122	0.0218782
ACRBP	0.1863	-0.03395	0.0388029
ACVR2A	0.1961	-0.0902	0.0293086
ADAMTS15	-0.1612	0.0566	0.0485036
ADCY3	-0.22045	-0.0252	0.0499484
ADIPOR2	-0.14045	0.12905	0.0293086
AGAP2	0.086	-0.09115	0.0499484
AGPAT5	-0.15325	0.05635	0.0499484
ALDH6A1	-0.18925	0.07695	0.0293086
ALG5	0.0561	0.2648	0.0499484
ALG8	-0.1316	0.2131	0.0218782
ALKBH4	0.28225	0.0182	0.0218782
AMDHD2	0.28765	-0.02795	0.0111455
ANAPC1	-0.1462	0.0892	0.0388029
ANK3	0.232	0.03235	0.000825593
ANKRD40	-0.1913	0.05235	0.0293086
ANXA2R	-0.2586	-0.1152	0.0388029
AOX1	-0.2917	0.08675	0.0499484
AP3B2	0.18315	-0.2341	0.0139319
APPL1	-0.26045	0.0244	0.0218782
ARCN1	-0.11255	0.1545	0.0218782
ARHGAP17	-0.20805	0.0802	0.0218782
ARHGDIA	-0.258	0.04325	0.00743034
ARL16	0.2486	-0.02495	0.0293086
ASB8	0.0785	-0.0465	0.0293086
ASB9	-0.1964	0.04985	0.0346405
ASGR1	0.10455	-0.2119	0.0485036
ATP6V0E2	0.2165	-0.113	0.0111455
ATXN1	0.01735	-0.16725	0.0499484
AVIL	0.04295	-0.12865	0.0293086
AVL9	-0.27225	0.17195	0.0293086
BACH1-IT2	0.1455	-0.09265	0.0484848
BCAR3	-0.08345	0.14515	0.0499484
BCL2L10	0.2262	0.0133	0.0384615
BMS1P1	-0.0958	-0.0258	0.0196078
BNIPL	0.27905	-0.08135	0.0388029
BOLA2	-0.13155	0.1207	0.0485036
BTBD11	0.16335	-0.1108	0.0196078
BTK	-0.0759	0.1621	0.0485036
BTRC	0.12345	-0.1114	0.0499484
C10orf35	0.24975	0.0109	0.0499484
C12orf75	-0.1074	0.1526	0.0218782
C14orf180	-0.2105	0.0278	0.00879121
C17orf104	0.05905	-0.1266	0.0196078
C17orf49	-0.1027	0.1727	0.000825593
C17orf58	-0.06965	0.14045	0.0388029
C18orf54	-0.25175	0.02315	0.0156863
C19orf52	0.1477	0.0151	0.0111455
C1GALT1C1	0.0883	0.27595	0.0218782
C1orf226	0.22475	0.0028	0.0111455
C1orf233	0.3293	0.0864	0.0273478
C22orf29	0.2052	0.0011	0.0388029
C22orf34	-0.3955	-0.1853	0.0485036
C3orf62	-0.01585	-0.18135	0.0388029
C7orf49	0.01655	0.1824	0.0293086
C8orf33	-0.26175	0.0715	0.0293086
C9orf16	0.2969	-0.02715	0.0111455
CA12	0.2611	0.0793	0.0293086
CALML6	0.14375	-0.1289	0.0485036
CANX	-0.01795	0.12945	0.00495356
CAPS	0.22235	-0.1805	0.0388029
CASKIN1	0.27075	-0.1604	0.00784314
CBLB	-0.28085	-0.0166	0.0388029
CCDC160	0.3189	0.01355	0.0484848
CCNB3	-0.0455	0.18315	0.0323529
CCR7	-0.1911	0.0951	0.0388029
CCT5P1	0.00915	0.1379	0.0226891
CD274	-0.2303	-0.0643	0.0388029
CD300LG	-0.2247	0.01445	0.0346405
CDC20P1	0.0818	-0.10465	0.0346405
CDCA4	0.30615	0.1171	0.0388029
CDH3	0.35665	0.1438	0.0445378
CDKAL1	-0.23865	0.0729	0.0218782
CDV3	-0.15075	0.1231	0.0293086
CELSR2	0.3613	-0.01505	0.0388029
CELSR3	-0.24855	-0.0185	0.0293086
CERS2	-0.04015	0.08195	0.0499484
CHADL	0.36605	-0.1363	0.0402767
CHCHD3	-0.0597	0.13425	0.0499484
CHM	-0.21665	0.0901	0.0293086
CLCC1	-0.20585	0.1515	0.0218782
CLK4	0.08195	-0.255	0.0293086
CLN5	-0.25995	0.04815	0.0388029
COL28A1	0.1087	-0.1342	0.0366357
COPG2	-0.06395	0.1969	0.0334326
CPM	-0.21545	0.09795	0.0293086
CPNE5	-0.3249	0.03615	0.0388029
CRABP2	0.2858	-0.0528	0.0293086
CRHR1-IT1	0.0236	-0.24955	0.0499484
CRLF1	-0.14065	-0.0163	0.0156863
CSF1	-0.26435	-0.01995	0.0388029
CSTF1	0.357	0.09245	0.0421209
CTH	-0.31065	0.10865	0.0293086
DAD1	-0.0233	0.2659	0.00495356
DEAF1	0.3285	-0.018	0.0388029
DERL1	-0.2332	0.1857	0.0156863
DGCR8	0.20405	-0.0517	0.0388029
DHRS1	0.3686	-0.03625	0.0388029
DHRS7	-0.0483	0.187	0.0388029
DHX38	-0.1854	0.02345	0.0111455
DIEXF	0.0061	0.16435	0.0499484
DIO3	-0.2385	0.05105	0.00261438
DLG5	0.2928	-0.04815	0.0499484
DNAJB1	0.06395	-0.1286	0.0263255
DNAJC3	-0.0412	0.1222	0.0293086
DNAJC8	-0.0851	0.14465	0.0499484
DPP7	0.0118	-0.22665	0.0388029
DSE	-0.1664	0.04875	0.0388029
DTX1	-0.203	0.0038	0.0366357
DUSP14	0.2702	0.1015	0.0293086
EDEM3	-0.31335	-0.02915	0.00288958
ELMO3	0.28865	-0.07915	0.0499484
EMC1	-0.11925	0.2384	0.0499484
EMG1	-0.22125	0.1918	0.0111455
ENPP4	-0.17595	0.0492	0.0293086
ERICH1	-0.3527	-0.0695	0.00743034
ETV1	0.1562	-0.0899	0.0139319
EXOC2	-0.18785	0.1062	0.0156863
FAM103A1	0.26445	0.12365	0.0293086
FAM134C	0.1855	-0.1106	0.0499484
FAM157B	0.1708	-0.07645	0.047619
FAM157C	0.1844	-0.0615	0.0156863
FAM203A	-0.0908	0.15665	0.0156863
FAM21A	-0.1805	0.1217	0.0218782
FAM222A	0.30805	-0.10985	0.00933643
FAM47E-STBD1	-0.27375	0.07235	0.0218782
FAM71F2	0.18705	-0.0972	0.0111455
FAM89B	-0.0022	-0.18145	0.0388029
FAM96B	-0.23495	0.09285	0.00743034
FAT2	0.32375	-0.01885	0.0388029
FBXL13	-0.48985	-0.0522	0.0485036
FBXL3	-0.14785	0.0401	0.0156863
FBXO2	0.17985	-0.0357	0.000825593
FBXO44	0.02815	-0.2634	0.0218782
FCN3	-0.14285	0.124	0.0464052
FGF18	-0.4276	-0.157	0.0346405
FHDC1	0.1995	-0.0252	0.0293086
FKBPL	0.35095	0.0987	0.0499484
FLRT3	0.3714	0.0865	0.0485036
FOXA1	0.34405	0.0045	0.0380952
FOXD2	-0.34385	-0.09605	0.00743034
FOXL1	-0.1814	0.0555	0.0319328
FRAT1	0.37485	-0.0234	0.0218782
FRAT2	0.3339	-0.0659	0.0499484
FSD1L	-0.17955	0.021	0.0499484
FZD4	-0.32045	-0.1267	0.0293086
G6PD	0.01365	0.3256	0.0499484
GADD45A	-0.1082	0.13315	0.0218782
GALK2	-0.10485	0.15555	0.00288958
GATA6	-0.17915	0.1151	0.0176471
GFM1	-0.0353	0.1806	0.0499484
GFPT1	-0.2042	0.0945	0.0293086
GIMAP4	-0.33075	-0.0596	0.0273478
GIMAP5	-0.28855	-0.0518	0.0499484
GIMAP6	-0.1614	0.0382	0.0196078
GIMAP7	-0.1211	0.0064	0.0485036
GMFB	-0.137	0.19005	0.0388029
GOLGA6A	-0.0386	-0.12495	0.0238095
GOLIM4	-0.1696	0.08	0.0388029
GPR83	-0.0015	-0.2078	0.0226891
GPR89B	0.00455	0.15185	0.0293086
GPRC5D	0.2315	-0.11125	0.013986
GPX3	-0.43695	-0.04535	0.0499484
GRIK1	0.05495	-0.1242	0.0139319
GRIP1	0.3502	0.05605	0.0111455
GTPBP6	-0.4214	-0.0727	0.0499484
GYLTL1B	0.26165	-0.0144	0.0296703
HAUS7	-0.3623	-0.13655	0.0218782
HDAC3	0.25735	-0.0375	0.0499484
HELB	-0.16205	0.04025	0.0499484
HIF1AN	0.14245	-0.03765	0.0499484
HMGB1P10	-0.14805	0.0276	0.0388029
HMGB1P5	-0.07985	0.0529	0.0388029
HMGB2	-0.1023	0.2261	0.0293086
HMGN2P19	-0.31295	0.0133	0.0293086
HNRNPA1P10	-0.0951	0.05545	0.0388029
HNRNPR	-0.1358	0.1511	0.0156863
HNRNPU	-0.16895	0.0986	0.0388029
HSD11B1L	0.1161	-0.09735	0.0293086
HSD17B11	-0.214	-0.0028	0.0156863
HSP90B1	-0.0808	0.1569	0.0218782
HSPA5	-0.08315	0.12525	0.0388029
HSPD1	-0.15555	0.11455	0.0293086
HSPD1P1	-0.0822	0.08575	0.0218782
HTR1B	-0.3249	-0.00575	0.0238095
HTR1F	-0.1917	-0.00475	0.0238095
IARS	-0.198	0.16145	0.0388029
IDH2	0.3309	0.1019	0.0499484
IFI35	-0.0675	0.1952	0.0156863
IFITM10	0.2371	-0.0239	0.0218782
IL8	-0.1379	0.0603	0.0388029
INTS10	-0.2725	0.01515	0.0293086
ITIH1	-0.3545	-0.0063	0.0357143
ITIH3	-0.2913	-0.0785	0.0156863
JMJD7	0.1705	-0.0712	0.0499484
JRKL	-0.18805	0.05615	0.0499484
KALRN	-0.23915	-0.04475	0.0218782
KCND3	0.1013	-0.12765	0.0218782
KCNH3	0.17325	-0.14405	0.00743034
KHDRBS1	-0.07915	0.11455	0.0388029
KIAA0355	-0.35455	-0.1436	0.0293086
KIAA1033	-0.25885	0.0657	0.0293086
KIAA1715	-0.1946	0.0666	0.00743034
KIF19	-0.2959	-0.00535	0.0346405
KLHL8	-0.43175	-0.03505	0.0218782
KNOP1	-0.009	0.18395	0.0293086
KNTC1	-0.0669	0.1185	0.0499484
KRT18P7	-0.11075	0.0131	0.0111888
KYNU	0.28765	0.1607	0.0366357
L3MBTL1	0.0432	-0.2831	0.0156863
LEPREL1	0.40385	0.0097	0.0139319
LEPROTL1	-0.1878	0.0144	0.0156863
LHPP	0.2345	0.02015	0.0111455
LINC00961	-0.3346	0.0186	0.0366357
LIX1L	-0.3092	-0.07195	0.0499484
LMAN2	0.03595	0.22155	0.0156863
LMCD1	-0.3035	0.01595	0.0111455
LMTK3	0.24135	-0.0318	0.0485036
LPIN2	-0.20945	0.02555	0.0499484
LRRC71	-0.1769	-0.0444	0.0445378
LY6D	0.3091	0.06725	0.048951
LYPD3	0.1989	0.00965	0.0218782
LYSMD3	-0.25735	0.06635	0.0111455
LZTR1	-0.35455	-0.1265	0.0388029
MAP2K2	0.21955	-0.10025	0.0499484
MAPK12	-0.25095	-0.10185	0.0388029
MAPK3	-0.18265	-0.00195	0.0156863
MARCH9	0.2288	-0.16175	0.00743034
MCF2L2	0.15695	-0.1123	0.00619195
MCMBP	-0.18355	0.1634	0.0388029
METAP1D	-0.4223	-0.051	0.0499484
METTL12	-0.15505	-0.00155	0.0388029
MGST1	-0.0518	0.24015	0.0499484
MIR155HG	-0.21545	0.1299	0.0485036
MIR24-2	0.16675	-0.04235	0.0218782
MKLN1	-0.2587	0.0633	0.0293086
MLST8	0.2295	0.0376	0.0499484
MOCS1	-0.27395	-0.0947	0.0218782
MOSPD3	0.1739	-0.07795	0.0499484
MOXD1	0.187	-0.01185	0.0293086
MPC1	-0.31605	-0.00515	0.0156863
MRPL1	-0.06145	0.15205	0.0388029
MRPL22	-0.10095	0.14435	0.0499484
MRPS5	-0.1666	0.1264	0.0388029
MST1L	0.1249	-0.0702	0.0218782
MST1P2	0.29	-0.065	0.0111455
MT1A	-0.28465	0.0516	0.0273478
MTDH	-0.04545	0.10995	0.0293086
MTHFD1	-0.11335	0.2194	0.0111455
MTHFD1L	-0.37145	0.056	0.0293086
MTHFD2	-0.21715	0.1723	0.0499484
MYO1C	-0.1332	0.0703	0.0499484
MYO7B	-0.152	-0.0131	0.0499484
NAP1L4	0.22605	0.04675	0.0388029
NAT6	0.18265	-0.0924	0.0499484
NBEAL1	-0.09965	0.06795	0.0499484
NBPF24	-0.08985	0.0476	0.0499484
NEDD4L	0.2815	0.0456	0.0388029
NMT2	-0.17645	-0.0238	0.0293086
NOMO2	-0.0412	0.1658	0.0388029
NOS2	-0.13515	0.0396	0.013986
NPAT	-0.2657	-0.00545	0.0293086
NPEPL1	0.04635	-0.203	0.0499484
NPY6R	-0.2001	-0.0188	0.0417582
NR6A1	0.1434	-0.05095	0.0388029
NUP210	0.2868	-0.0457	0.0293086
NXF3	-0.2982	0.02025	0.0010989
OPRL1	0.307	-0.0625	0.0218782
OSCAR	-0.12885	0.0559	0.0499484
P2RX1	-0.20235	0.0562	0.0218782
PALD1	-0.35855	-0.0781	0.0388029
PALM2	-0.3892	-0.0215	0.0485036
PAOX	0.19325	0.0709	0.0388029
PAQR6	0.18245	-0.073	0.0388029
PCAT6	0.1869	-0.0943	0.0366357
PCDHGA9	-0.15335	0.0967	0.0485036
PCK1	-0.30325	-0.0164	0.0248366
PDHA1	-0.14025	0.1375	0.0499484
PDIA4	0.0801	0.2574	0.0499484
PEMT	-0.19375	-0.02445	0.0388029
PFDN2	-0.2602	0.0436	0.0499484
PHYHD1	0.20555	-0.0658	0.0388029
PI4K2A	0.306	0.05735	0.0293086
PIGQ	0.0909	-0.15475	0.0388029
PIK3C2A	-0.1872	0.02705	0.0499484
PIP5KL1	0.2344	-0.0832	0.0139319
PIWIL2	-0.41265	-0.1718	0.0273478
PKDCC	-0.21935	-0.0664	0.0218782
PLA1A	-0.1224	0.04665	0.0464052
PLAG1	-0.2037	-0.01135	0.0474716
PLB1	0.23945	-0.0218	0.0111455
PLCB4	-0.3379	-0.0615	0.0196078
PLIN1	-0.4116	-0.0956	0.0499484
PLK2	0.1191	-0.08615	0.0499484
PLXNB1	0.3312	-0.1087	0.0421209
PNPLA2	-0.3948	-0.0565	0.0499484
POLE4	-0.16155	0.04235	0.0293086
POLR1D	0.1259	-0.1267	0.0293086
POM121B	-0.20825	0.0293	0.0388029
POMZP3	0.0186	-0.20735	0.0218782
PPIAP6	0.0081	0.1787	0.0293086
PPIB	0.07085	0.29705	0.0156863
PPM1D	-0.1728	0.02375	0.0388029
PPP1R16B	-0.14165	0.0039	0.0485036
PPP1R37	0.259	-0.0804	0.0499484
PPP2CB	-0.11	0.04115	0.0388029
PPP5C	-0.0668	0.1459	0.0111455
PRDX4	-0.1396	0.3275	0.0111455
PRDX6	-0.20725	0.1055	0.0499484
PRG2	0.45985	-0.0964	0.0382704
PRKCZ	0.2925	-0.01625	0.0499484
PROSC	-0.29855	0.07785	0.0499484
PRPF18	-0.0796	0.1292	0.0156863
PRR26	-0.2229	0.0675	0.0319328
PRR5	-0.29905	-0.03025	0.0499484
PRRG1	-0.2185	0.1303	0.00206398
PSME4	0.2499	0.09995	0.0111455
PTGDR	-0.26695	-0.0869	0.0366357
PTGER1	-0.1664	0.0075	0.035964
PTHLH	0.24565	-0.1314	0.0445378
PTMA	-0.1693	0.0329	0.0218782
PTMAP2	-0.117	0.0367	0.0499484
PTMAP5	-0.0867	0.1201	0.0499484
PUS7L	-0.1079	0.0632	0.0388029
PVRL3	-0.14485	0.1351	0.0485036
RAB15	0.2604	0.04345	0.0499484
RAB1A	-0.0238	0.15435	0.0499484
RAB26	0.39085	-0.0599	0.0485036
RAB5C	0.0636	0.2503	0.0499484
RABL6	0.0598	-0.1004	0.0156863
RAP1GAP	0.19505	0.0277	0.0388029
RARS2	-0.1182	-0.0111	0.0388029
RASD1	-0.3262	0.0498	0.0388029
RASL11A	-0.3165	-0.0918	0.0388029
RBM27	-0.2182	0.0445	0.0388029
RCC2	0.34525	0.1184	0.0499484
RCL1	-0.2622	0.17495	0.0499484
RELL1	-0.231	0.1236	0.0156863
REPIN1	0.21605	-0.07595	0.0218782
RFK	-0.13095	-0.01175	0.0499484
RHOC	-0.19355	0.1268	0.0218782
RHOD	0.2061	0.0717	0.0485036
RIMKLBP1	-0.2015	-0.0264	0.047619
RMRP	0.12055	-0.0102	0.0226891
RN7SL1	0.3079	0.0184	0.0375635
RN7SL145P	-0.1211	-0.0018	0.0395604
RN7SL4P	0.1575	-0.00465	0.0293086
RNF14	-0.08555	0.01395	0.0388029
ROCK2	-0.2283	0.05075	0.0499484
ROGDI	0.24995	-0.10435	0.00743034
ROMO1	-0.0976	0.13755	0.0388029
RPE	-0.2227	0.0812	0.0156863
RPN1	-0.05465	0.2321	0.00165119
RPS20P33	-0.16	0.0108	0.0346405
RSL24D1P6	-0.3909	0.1208	0.048951
RTKN	0.41725	0.12475	0.0388029
RTN2	0.24255	-0.022	0.0218782
RUNDC3A	0.08865	-0.18065	0.0176471
SCARB1	-0.29265	0.04585	0.0156863
SCGB1B2P	-0.02385	-0.1641	0.0273478
SCIMP	-0.01085	0.167	0.0485036
SCUBE2	0.1365	-0.0781	0.0111455
SEC13	-0.05795	0.23335	0.0388029
SEC61G	-0.0618	0.16165	0.0499484
SEC62	-0.22215	0.0757	0.0388029
SEC63	-0.1693	0.14585	0.0499484
SEC63P1	-0.2311	0.0912	0.0218782
SELE	-0.15255	0.02595	0.0464052
SESN3	0.2104	-0.11925	0.0388029
SFRP2	0.15905	-0.1021	0.0485036
SGSM2	0.16465	-0.22945	0.00743034
SHPRH	-0.18425	-0.03505	0.0388029
SHQ1	-0.1431	0.191	0.0388029
SKIV2L2	-0.2659	0.08915	0.0388029
SLC10A4	0.1182	-0.17765	0.00699301
SLC16A7	-0.18605	0.02225	0.0499484
SLC16A9	-0.0763	0.1238	0.0196078
SLC19A3	-0.20355	0.0159	0.0485036
SLC1A2	0.1434	-0.06925	0.0176471
SLC22A1	0.17045	-0.01115	0.0499484
SLC25A30	-0.25475	-0.02125	0.0218782
SLC25A53	-0.17035	0.04985	0.00495356
SLC30A5	-0.01435	0.12645	0.0499484
SLC39A14	-0.3205	0.08215	0.0388029
SLC44A5	0.3455	-0.0842	0.025
SLC7A6OS	-0.14075	0.08685	0.00495356
SMAD6	-0.1541	0.0879	0.0485036
SMC1A	-0.0534	0.15035	0.0499484
SMG1P1	-0.2307	-0.0651	0.0499484
SMIM10	-0.26765	0.0144	0.0293086
SNORA64	-0.3615	-0.07275	0.0499484
SNORA65	-0.18625	0.0118	0.0346405
SNRNP40	-0.114	0.1694	0.0293086
SNX4	-0.0048	0.2616	0.0499484
SNX9	-0.232	0.0824	0.0293086
SPATA5	-0.34675	-0.02365	0.0293086
SSPO	0.1046	-0.11205	0.0388029
SSRP1	-0.2088	0.1534	0.0388029
ST6GAL1	-0.07815	0.04385	0.0293086
STAG1	-0.20655	0.1266	0.0218782
STK16	0.3405	0.0913	0.0499484
STK4	-0.10065	0.05	0.0293086
STX12	-0.19495	0.1299	0.0334326
SUCLG2P2	-0.04775	0.2535	0.0388029
SUFU	0.3748	-0.08195	0.0218782
SYNE3	-0.4176	-0.05755	0.0293086
TAF1A	-0.1134	0.09415	0.0156863
TAMM41	-0.1815	0.01695	0.0293086
TAS2R19	-0.3665	-0.0641	0.0296703
TAS2R4	0.345	-0.10025	0.0248366
TATDN1	-0.0221	0.1167	0.0388029
TBC1D3B	0.0856	-0.11105	0.0218782
TBC1D3F	0.1121	-0.1041	0.0499484
TBC1D3H	0.13495	-0.12365	0.0464052
TCEA1P4	-0.21035	-0.0508	0.0366357
TCP1	-0.09605	0.1192	0.0388029
TDRD6	0.0261	-0.2366	0.000515996
TEX261	-0.15935	0.0074	0.0156863
TFAP2E	-0.1201	-0.2276	0.0218782
TFPI2	-0.0869	0.1755	0.0273478
TGM1	0.2451	-0.0847	0.0293086
TGOLN2	-0.1356	0.1153	0.0293086
THBS3	0.0282	-0.1865	0.0218782
THEM4	0.0258	-0.1756	0.0156863
TMC4	0.29395	-0.05445	0.0499484
TMED7	-0.19835	0.05225	0.0156863
TMEM115	0.1443	0.02515	0.0388029
TMEM147	-0.1107	0.13715	0.0388029
TMEM14B	-0.17	0.1409	0.0388029
TMEM184C	-0.06335	0.14915	0.0218782
TMEM192	-0.15445	0.1104	0.0388029
TMEM238	0.29345	0.17425	0.0388029
TMEM256	-0.1463	0.10705	0.0388029
TMEM80	0.1475	-0.0155	0.0293086
TMEM86A	0.31225	0.0873	0.00165119
TMEM86B	-0.01015	-0.2106	0.0111455
TMLHE	-0.08595	0.05015	0.0218782
TMSB10	-0.0882	0.2026	0.0499484
TMSB4XP1	-0.1209	0.11905	0.0499484
TMX2	-0.0916	0.1452	0.0218782
TNK2	0.17135	-0.22735	0.0218782
TOX2	-0.26515	0.05145	0.0388029
TPRN	0.30465	-0.04235	0.0499484
TRAPPC6B	0.15555	-0.0863	0.0388029
TRIM56	-0.0373	0.2059	0.0499484
TRIM66	0.24455	-0.08115	0.0293086
TRIT1	0.24655	-0.13555	0.0388029
TSEN2	-0.10355	0.0691	0.0388029
TSKU	-0.16865	0.12285	0.0156863
TSPYL1	0.18325	0.02185	0.0293086
TTC27	-0.0869	0.1505	0.0388029
TTLL6	-0.13465	0.0866	0.0395604
TXNDC12	0.0328	0.25385	0.0388029
UBA2	-0.2905	-0.014	0.0218782
UBQLN4P1	-0.1862	0.03035	0.0388029
UHRF1BP1	-0.35115	0.0016	0.0499484
ULK4	-0.3767	-0.0255	0.0499484
USMG5	-0.1503	0.04225	0.0499484
USP24	-0.20065	-0.04015	0.0421209
VAMP5	-0.3237	-0.0577	0.0293086
VDR	0.37955	0.0599	0.0388029
VPS9D1	0.3024	-0.08405	0.0388029
WBSCR22	-0.31775	0.0714	0.0293086
WDPCP	-0.3415	-0.0814	0.0156863
WISP2	-0.2903	0.04435	0.0388029
WISP3	-0.00545	-0.23795	0.0464052
WNT11	-0.4028	-0.0872	0.0156863
WRN	-0.1066	0.11085	0.0388029
XYLT2	0.0964	-0.13895	0.0499484
YAP1	-0.0779	0.0397	0.0388029
YOD1	0.3318	-0.0917	0.0156863
YY2	-0.3238	-0.088	0.0366357
ZBTB40-IT1	-0.1576	-0.0398	0.0242424
ZC3HAV1L	-0.1891	0.0448	0.0196078
ZCCHC4	-0.09805	0.08025	0.0499484
ZDHHC21	0.2856	-0.01415	0.0499484
ZGPAT	0.0564	-0.14925	0.0293086
ZMYM2	0.03865	-0.16045	0.0293086
ZMYM4	0.1627	-0.1625	0.0499484
ZNF212	0.1503	-0.0649	0.0293086
ZNF259P1	-0.3044	-0.0843	0.0484848
ZNF266	0.08775	-0.11695	0.0499484
ZNF282	0.26305	-0.04915	0.0218782
ZNF345	0.17265	-0.22105	0.0293086
ZNF350	0.1884	-0.1747	0.0388029
ZNF429	0.04995	-0.02915	0.0388029
ZNF512B	0.19185	-0.06445	0.0293086
ZNF541	0.14885	-0.14695	0.0248366
ZNF561	0.17635	0.0016	0.0499484
ZNF662	0.124	-0.14875	0.0499484
ZNF668	0.2087	-0.0533	0.0156863
ZNF687	0.27005	-0.01165	0.0218782
ZNF750	0.2285	-0.0381	0.0248366
ZNF786	0.07635	-0.0746	0.0499484
ZNF852	-0.18795	-0.0192	0.0388029
ZRANB1	-0.0349	-0.26385	0.0388029
ZRANB3	-0.20235	0.06905	0.0499484
ZSCAN20	-0.1999	0.0247	0.0499484
ZSWIM8	0.0899	-0.17215	0.0388029
ZUFSP	-0.00315	0.09555	0.0293086

[truncated: 5 more sheets: APOBEC3C_GTEx, APOBEC3D_GTEx, APOBEC3F_GTEx, APOBEC3G_GTEx, APOBEC3H_GTEx]
