# Supplementary material for: Pan-cancer transcriptomic analysis dissects immune and proliferative functions of APOBEC3 cytidine deaminases
Source: Nucleic Acids Res. 2019 Jan 9;47(3):1178–94. doi: 10.1093/nar/gky1316 (PMC6379723; doi:10.1093/nar/gky1316)
Supplement: Supplementary Data [file gky1316_supplemental_files.zip › TableS2_purity_APOBEC3_correlation.xlsx]

## Sheet: README
Supplementary Table S2
Sheet name	Description
CPE	Tissue purity-APOBEC3 gene expression correlation on TCGA cohorts. Using Composite Purity Estimate from Aran et al (2016)
ESTIMATE purity	Tissue purity-APOBEC3 gene expression correlation on TCGA cohorts. Purity estimates generated from the ESTIMATE algorithm.
IHC purity	Tissue purity-APOBEC3 gene expression correlation on TCGA cohorts. Using tissue purity measured by Immunohistochemistry provided in TCGA metadata.
GTEx purity	Tissue purity-APOBEC3 gene expression correlation on GTEx cohorts. Purity estimates generated from the ESTIMATE algorithm.
CPE Randomised case	Tissue purity-APOBEC3 gene expression correlation on TCGA cohorts. Using Composite Purity Estimate from Aran et al (2016), case labels in the purity data are randomised.
ESTIMATE Purity Randomised Case	Tissue purity-APOBEC3 gene expression correlation on TCGA cohorts. Purity estimates generated from the ESTIMATE algorithm, case labels in the purity data are randomised.
IHC Purity Randomised Case	Tissue purity-APOBEC3 gene expression correlation on TCGA cohorts. Using tissue purity measured by Immunohistochemistry provided in TCGA metadata, case labels in the purity data are randomised.
GTEx Purity Randomised Case	Tissue purity-APOBEC3 gene expression correlation on GTEx cohorts. Purity estimates generated from the ESTIMATE algorithm, case labels in the purity data are randomised.
Column descriptions
Each column corresponds to correlations calculated in 1 tissue/cancer type, for the seven APOBEC3 genes (by the rows).

## Sheet: CPE
Genes	TCGA.ACC.CPE.Purity	TCGA.BLCA.CPE.Purity	TCGA.BRCA.CPE.Purity	TCGA.CESC.CPE.Purity	TCGA.COADREAD.CPE.Purity	TCGA.GBMLGG.CPE.Purity	TCGA.HNSC.CPE.Purity	TCGA.KIPAN.CPE.Purity	TCGA.LIHC.CPE.Purity	TCGA.LUAD.CPE.Purity	TCGA.LUSC.CPE.Purity	TCGA.OV.CPE.Purity	TCGA.PRAD.CPE.Purity	TCGA.SKCM.CPE.Purity	TCGA.THCA.CPE.Purity	TCGA.UCEC.CPE.Purity	TCGA.UCS.CPE.Purity
APOBEC3A	0.243683	-0.21351	-0.19115	-0.285965	-0.249328	-0.260009	-0.185149	-0.167376	-0.0727904	-0.244242	-0.233267	-0.274205	-0.170763	-0.349284	-0.249064	-0.0914161	-0.168459
APOBEC3B	0.378575	-0.0916678	-0.0143666	0.00807748	0.063927	-0.265875	-0.000795259	0.125725	0.0111368	-0.0889538	0.0324558	-0.0721303	0.0522819	-0.174415	-0.208915	-0.00814046	-0.118841
APOBEC3C	-0.293391	-0.0748536	-0.571152	-0.284435	-0.232197	-0.705619	-0.343087	-0.534496	-0.515485	-0.383119	-0.358345	-0.288434	-0.29016	-0.244347	-0.394772	-0.3782	-0.209752
APOBEC3D	-0.499358	-0.137104	-0.41346	-0.227296	-0.205745	-0.587399	-0.293389	-0.326901	-0.279807	-0.426084	-0.317463	-0.28758	-0.364807	-0.409419	-0.503892	-0.380541	-0.229749
APOBEC3F	-0.151535	0.00443716	-0.19771	-0.0699901	-0.135867	-0.679186	-0.247396	-0.265941	0.0296266	-0.220083	-0.165467	-0.13192	0.0232867	-0.429237	-0.392157	-0.138359	-0.0496174
APOBEC3G	-0.705215	-0.195112	-0.571525	-0.363535	-0.43534	-0.759597	-0.407571	-0.689757	-0.383923	-0.530562	-0.4931	-0.338711	-0.456266	-0.593422	-0.561349	-0.50853	-0.278748
APOBEC3H	-0.442126	-0.0663192	-0.433791	-0.304073	-0.262539	-0.5477	-0.308999	-0.520762	-0.280492	-0.357884	-0.271126	-0.370755	-0.381686	-0.489428	-0.327389	-0.338417	-0.29429

## Sheet: ESTIMATE purity
Genes	TCGA.ACC.ESTIMATE.Purity	TCGA.BLCA.ESTIMATE.Purity	TCGA.BRCA.ESTIMATE.Purity	TCGA.CESC.ESTIMATE.Purity	TCGA.COADREAD.ESTIMATE.Purity	TCGA.GBMLGG.ESTIMATE.Purity	TCGA.HNSC.ESTIMATE.Purity	TCGA.KIPAN.ESTIMATE.Purity	TCGA.LIHC.ESTIMATE.Purity	TCGA.LUAD.ESTIMATE.Purity	TCGA.LUSC.ESTIMATE.Purity	TCGA.OV.ESTIMATE.Purity	TCGA.PRAD.ESTIMATE.Purity	TCGA.SKCM.ESTIMATE.Purity	TCGA.THCA.ESTIMATE.Purity	TCGA.UCEC.ESTIMATE.Purity	TCGA.UCS.ESTIMATE.Purity
APOBEC3A	0.216749	-0.218735	-0.210762	-0.271731	-0.27675	-0.319255	-0.106898	-0.21366	-0.0654196	-0.238353	-0.190912	-0.340602	-0.193116	-0.261718	-0.255145	-0.0627356	-0.34567
APOBEC3B	0.367444	-0.149633	0.0307665	-0.011963	0.060263	-0.388875	-0.0756531	0.151696	0.0481232	-0.083477	-0.0167159	-0.0626414	0.0684318	-0.0746563	-0.191086	0.00580201	-0.346318
APOBEC3C	-0.220547	-0.085483	-0.644755	-0.355677	-0.322569	-0.805119	-0.407658	-0.568921	-0.746028	-0.528487	-0.408049	-0.355657	-0.444411	-0.354848	-0.417298	-0.399145	-0.47712
APOBEC3D	-0.467517	-0.154925	-0.461464	-0.411019	-0.287751	-0.66762	-0.43331	-0.327969	-0.493364	-0.468278	-0.378119	-0.386014	-0.498402	-0.475543	-0.564195	-0.472991	-0.470508
APOBEC3F	-0.165568	-0.0497271	-0.235209	-0.272526	-0.14573	-0.749968	-0.412642	-0.294576	-0.14703	-0.317388	-0.220844	-0.200231	-0.0805121	-0.477646	-0.443058	-0.208925	-0.307817
APOBEC3G	-0.686299	-0.275793	-0.668859	-0.60961	-0.638507	-0.858914	-0.58914	-0.785026	-0.647202	-0.651112	-0.593993	-0.506911	-0.597961	-0.682192	-0.652928	-0.596208	-0.413988
APOBEC3H	-0.415935	-0.040659	-0.494718	-0.490369	-0.397703	-0.651719	-0.42036	-0.563556	-0.432979	-0.420674	-0.314392	-0.541455	-0.415776	-0.540192	-0.333278	-0.43996	-0.236064

## Sheet: IHC Purity
Genes	TCGA.ACC.IHC.Purity	TCGA.BLCA.IHC.Purity	TCGA.BRCA.IHC.Purity	TCGA.CESC.IHC.Purity	TCGA.COADREAD.IHC.Purity	TCGA.GBMLGG.IHC.Purity	TCGA.HNSC.IHC.Purity	TCGA.KIPAN.IHC.Purity	TCGA.LIHC.IHC.Purity	TCGA.LUAD.IHC.Purity	TCGA.LUSC.IHC.Purity	TCGA.OV.IHC.Purity	TCGA.PRAD.IHC.Purity	TCGA.SKCM.IHC.Purity	TCGA.THCA.IHC.Purity	TCGA.UCEC.IHC.Purity	TCGA.UCS.IHC.Purity
APOBEC3A	-0.0156101	-0.0888722	0.111401	0.00849799	-0.105666	0.207998	-0.031525	0.0584447	-0.0306673	-0.119997	-0.0674317	0.062985	0.0732117	-0.206065	-0.111024	0.133004	0.0584918
APOBEC3B	-0.0221587	-0.127861	0.10552	0.0599603	0.0443943	0.278823	0.0522249	0.0811124	0.00146655	-0.057817	0.00125911	0.0636211	0.162365	-0.0308582	-0.120993	0.120317	0.167645
APOBEC3C	0.137322	0.00846626	-0.17117	-0.0235137	-0.0241181	0.188848	-0.104576	-0.227182	-0.242357	-0.227659	-0.165336	0.00141966	-0.28105	0.103871	-0.25338	-0.0818974	0.0234575
APOBEC3D	0.0604227	0.0264457	-0.11336	0.027881	0.0127385	0.287589	-0.0689429	-0.143381	-0.0888514	-0.22187	-0.0505828	0.0792953	-0.178817	-0.0374234	-0.220543	0.00141903	0.173383
APOBEC3F	0.0906526	0.0136492	-0.102737	0.0182232	0.0700143	0.223318	-0.0570658	-0.123564	-0.0629999	-0.196006	-0.0758751	0.0252005	-0.0881772	-0.0726007	-0.1219	-0.000482314	0.117456
APOBEC3G	-0.0226291	-0.0375871	-0.154423	0.0105954	-0.0864961	0.158164	-0.0683008	-0.111277	-0.13646	-0.277283	-0.111887	-0.0248723	-0.229637	-0.155991	-0.206107	-0.0105048	0.0571418
APOBEC3H	0.128669	0.0942194	0.0318568	0.163078	-0.075569	0.23647	0.0376551	-0.0888066	-0.00648845	-0.154042	0.00940968	0.0368493	0.0027171	-0.00577096	-0.0270952	0.0512715	0.20889

## Sheet: GTEx Purity
Genes	GTEx.Adrenal.Gland.ESTIMATE.Purity	GTEx.Bladder.ESTIMATE.Purity	GTEx.Blood.ESTIMATE.Purity	GTEx.Brain.ESTIMATE.Purity	GTEx.Breast.ESTIMATE.Purity	GTEx.Cervix.Uteri.ESTIMATE.Purity	GTEx.Colon.ESTIMATE.Purity	GTEx.Esophagus.ESTIMATE.Purity	GTEx.Kidney.ESTIMATE.Purity	GTEx.Liver.ESTIMATE.Purity	GTEx.Lung.ESTIMATE.Purity	GTEx.Muscle.ESTIMATE.Purity	GTEx.Ovary.ESTIMATE.Purity	GTEx.Pancreas.ESTIMATE.Purity	GTEx.Prostate.ESTIMATE.Purity	GTEx.Salivary.Gland.ESTIMATE.Purity	GTEx.Skin.ESTIMATE.Purity	GTEx.Stomach.ESTIMATE.Purity	GTEx.Testis.ESTIMATE.Purity	GTEx.Thyroid.ESTIMATE.Purity	GTEx.Uterus.ESTIMATE.Purity
APOBEC3A	-0.00609746	-0.2	0.291332	-0.349072	-0.240035	0.145455	0.345406	0.539685	0.0696481	-0.106509	0.140948	0.22425	-0.068036	-0.13918	-0.181439	-0.151607	0.0968494	-0.211948	-0.265757	-0.0583738	-0.338798
APOBEC3B	0.0153952	0.509091	-0.062773	-0.352183	0.102603	0.1	0.613674	0.649483	-0.284824	-0.374505	-0.00994639	0.0922718	-0.232945	-0.188408	-0.0803839	-0.00486129	0.0231857	0.398405	-0.396776	0.058711	-0.0612275
APOBEC3C	-0.0510274	0.472727	-0.181373	-0.83461	-0.112291	-0.381818	-0.561096	0.128442	-0.855205	-0.72254	-0.338599	-0.68219	0.119464	-0.498824	-0.0244704	-0.238722	-0.252673	-0.144313	-0.398002	-0.388787	0.12447
APOBEC3D	0.0158755	0.172727	-0.145868	-0.621675	0.0931414	-0.163636	0.36933	0.0356585	-0.48607	-0.143085	-0.383382	-0.218649	0.373422	-0.269095	0.033932	-0.0445942	-0.371684	0.513958	-0.434877	-0.418975	0.440683
APOBEC3F	0.102385	0.290909	-0.238131	-0.698363	0.185414	-0.6	-0.376353	-0.0219526	-0.521261	-0.131926	-0.21486	-0.2823	0.32607	-0.29951	0.249717	-0.00920404	-0.318597	-0.155589	-0.404877	-0.0817218	0.332438
APOBEC3G	-0.199874	0.245455	-0.21574	-0.796925	-0.0443645	-0.0454545	-0.469828	-0.190318	-0.757331	-0.298668	-0.475457	-0.388384	0.294314	-0.436554	0.0183037	-0.369069	-0.477952	-0.371935	-0.298694	-0.381296	0.321712
APOBEC3H	-0.0567155	0.418182	-0.230351	-0.0449925	0.00709644	0.309091	0.0795812	0.208537	-0.61437	-0.150285	-0.403758	-0.108924	-0.113008	0.00889193	-0.284681	-0.123153	-0.148952	0.289728	-0.240595	-0.266949	0.251354

## Sheet: CPE Randomised Case
Genes	TCGA.ACC	TCGA.BLCA	TCGA.BRCA	TCGA.CESC	TCGA.COADREAD	TCGA.GBMLGG	TCGA.HNSC	TCGA.KIPAN	TCGA.LIHC	TCGA.LUAD	TCGA.LUSC	TCGA.OV	TCGA.PRAD	TCGA.SKCM	TCGA.THCA	TCGA.UCEC	TCGA.UCS
APOBEC3A	-0.00298809	0.00175087	0.000481068	0.000762981	0.00143913	0.00252095	0.00241067	-0.00112318	0.000487855	0.00108644	0.000890975	0.00143982	0.000930905	0.00630665	0.000371099	0.00045104	0.00813456
APOBEC3B	0.00412003	-0.00146069	0.0020871	0.00566948	0.00205296	0.00228459	-0.00157004	-0.00154743	0.000155157	-0.00372185	-0.00107485	-0.00146749	-0.00171267	0.00850588	0.000394784	-0.000278483	0.00239824
APOBEC3C	-0.000213	-0.000327417	0.000100616	0.00185719	0.00184628	0.000768507	-0.000547061	-0.00157	0.00290821	0.000520826	-0.00177968	-0.00183466	0.00449305	-0.00323433	0.00611194	-0.000828046	0.00207415
APOBEC3D	0.00488684	-0.000200686	-0.000638657	-0.00242945	0.00054668	0.0014143	-0.00113447	-0.000705108	0.00203226	0.00234337	7.94666e-05	0.00122502	0.00204559	0.00257427	0.00222196	-0.00404341	0.00690303
APOBEC3F	0.00163097	0.00383943	0.000615209	0.000298875	0.00135298	0.00219049	0.00152245	-0.000360376	0.00112476	0.00158573	-0.00130086	0.00388936	0.00339599	0.00409242	-0.000189656	-0.00250122	0.00463443
APOBEC3G	-0.000578144	0.00188173	-0.00230838	-0.00273889	0.000387319	0.00123388	0.000925009	-0.000121201	0.00294946	0.00283348	-0.00119577	0.00428741	0.0031851	0.00613263	0.00154909	-0.0013218	0.00103708
APOBEC3H	-0.0001704	0.00143355	-0.000167963	0.00394049	-0.000554734	0.0020659	2.00273e-05	-0.00104313	0.00510386	0.00637944	0.000386347	0.00266619	-0.0011833	0.000576061	-0.00357238	-0.00400127	0.00560669

## Sheet: ESTIMATE Purity Randomised Case
Genes	TCGA.ACC	TCGA.BLCA	TCGA.BRCA	TCGA.CESC	TCGA.COADREAD	TCGA.GBMLGG	TCGA.HNSC	TCGA.KIPAN	TCGA.LIHC	TCGA.LUAD	TCGA.LUSC	TCGA.OV	TCGA.PRAD	TCGA.SKCM	TCGA.THCA	TCGA.UCEC	TCGA.UCS
APOBEC3A	0.00436955	0.00237411	-0.00298673	-0.00255107	-0.00109841	-0.00117457	-0.000199667	-0.0024473	0.00179932	-0.000269726	0.00221087	0.00401675	0.00165802	-0.000282725	0.00112769	0.00168627	0.0113106
APOBEC3B	0.000176486	-0.00244081	-0.000755245	-0.00228678	-0.00715027	-0.000639059	0.000711029	-0.00177455	7.62567e-05	-0.00175185	0.00026272	0.00200863	0.00374826	0.00185467	0.00252676	0.00233892	0.0122829
APOBEC3C	0.00657867	-0.00365262	0.000291653	-0.00270227	-0.000400317	0.000718165	0.00244315	-0.00163147	-0.000378816	0.00103597	0.00115114	-0.00157144	-0.00257662	0.00823294	0.00252849	-0.0036106	0.00421312
APOBEC3D	0.00642652	-0.00138576	0.00146463	0.000287783	0.00079619	0.00245512	-4.57966e-05	-0.00111479	-0.00156491	-0.000548368	-0.000275554	-0.00406788	-0.00319336	0.00307604	-0.00133971	0.000538173	0.0111486
APOBEC3F	-0.00569015	-0.000495886	-0.000111105	-0.00162002	0.00106309	0.00108556	0.00401187	-0.00054154	0.000440209	4.0408e-05	0.00138689	-0.00167571	0.000260582	0.00701157	0.00202914	0.00155871	0.00427794
APOBEC3G	-0.000401658	0.0015096	0.000652938	-0.00343086	-0.00191918	0.000737211	0.000649613	0.000343907	0.00183187	-0.00149255	-0.000770828	-0.00336931	-0.0032978	-0.00222504	0.00149406	-0.00188047	0.0115051
APOBEC3H	0.000492944	0.00167535	-0.000905445	-0.00282903	-0.000672102	0.001293	0.00184952	0.000902223	-0.00052851	-0.000899558	-0.00177768	0.00160577	0.00069701	0.00196494	0.00198111	-0.00494322	-0.00123153

## Sheet: IHC Purity Randomised Case
Genes	TCGA.ACC	TCGA.BLCA	TCGA.BRCA	TCGA.CESC	TCGA.COADREAD	TCGA.GBMLGG	TCGA.HNSC	TCGA.KIPAN	TCGA.LIHC	TCGA.LUAD	TCGA.LUSC	TCGA.OV	TCGA.PRAD	TCGA.SKCM	TCGA.THCA	TCGA.UCEC	TCGA.UCS
APOBEC3A	0.00202399	0.00193145	-0.000788913	-0.00287794	-0.0011272	7.16193e-05	0.00454054	0.000806959	-0.000448583	-1.53155e-05	4.37885e-05	-0.00217926	0.000452426	0.00219859	-0.00170958	-0.00365643	0.000877546
APOBEC3B	0.000817025	0.00182078	-0.000347767	-0.00367882	-0.000830159	-0.000522808	-0.000835609	0.00250319	-0.00170298	-0.000403855	-0.00139131	-0.000659199	0.00133554	0.002611	-0.000421019	-0.00263319	0.00148508
APOBEC3C	-0.00854162	0.00289704	-0.00165212	-0.0041383	-0.00109122	-0.00113923	0.00235802	-0.00034518	0.00126374	0.000640219	0.000401712	0.0028905	0.00178297	0.000504365	0.000972384	-0.000895407	0.0158127
APOBEC3D	-0.00940197	0.000597192	0.00199224	-0.0035665	0.0019718	-0.000159206	-0.000154202	1.76097e-05	-0.00119394	0.00187127	-0.00331807	-0.00347043	0.000207875	0.00776611	-0.000900745	-0.000996447	0.0105306
APOBEC3F	-0.0050507	0.00147949	0.0017286	-0.00350541	0.00090428	-0.00186989	0.000168266	0.00132786	-0.00206849	0.000360381	-0.00194905	-0.000861184	0.00442662	0.000169979	-0.00112984	0.00356656	0.0056028
APOBEC3G	-0.00679616	0.00159806	0.00107669	-0.00341345	0.000360815	-0.000711467	-0.00141593	0.000119484	5.38561e-05	0.000410692	-0.00262207	-0.00336155	0.00080819	0.00122608	-0.000983379	0.00219665	0.00715538
APOBEC3H	-0.0087335	-0.000939509	0.0011964	-0.00431886	0.00244338	-0.00110345	-0.00192909	-0.000981927	-0.00279546	-0.00018962	0.000729174	-0.00187367	0.00210019	0.0032129	0.000488299	0.00289053	0.0052484

## Sheet: GTEx Purity Randomised Case
Genes	GTEx.Adrenal	GTEx.Bladder	GTEx.Blood	GTEx.Brain	GTEx.Breast	GTEx.Cervix	GTEx.Colon	GTEx.Esophagus	GTEx.Kidney	GTEx.Liver	GTEx.Lung	GTEx.Muscle	GTEx.Ovary	GTEx.Pancreas	GTEx.Pituitary	GTEx.Prostate	GTEx.Salivary	GTEx.Skin	GTEx.Testis	GTEx.Thyroid	GTEx.Uterus
APOBEC3A	0.00365887	0.00909091	0.00105514	-0.00020274	-0.00129978	0.00909091	0.00208931	1.2248e-05	-0.00109971	0.000900869	0.00290079	-0.000892455	-0.00109799	-0.00151439	0.00188903	-0.00453435	0.00661136	-0.000762695	-6.01382e-05	0.00413242	-0.000430293
APOBEC3B	-0.000171233	0.00909091	0.00101714	-0.00125949	0.0010959	-0.00909091	0.00135712	-0.000574021	-0.00128299	0.00239994	0.00265744	0.0024961	-0.00498369	0.000724794	-0.00539252	-0.0012545	0.00447239	-0.000583793	-0.00174165	0.00166604	-0.00189958
APOBEC3C	0.000436939	0.00909091	-0.00162525	-1.28592e-05	-0.00556829	-0.0181818	-0.00208931	-0.000165339	-0.00128299	0.00166287	-0.00272628	0.00187313	0.000729802	-0.00368637	0.00601854	0.00277099	-0.00123153	0.00140813	-0.00268971	-0.0023437	-0.0020675
APOBEC3D	0.00268265	-0.0272727	-0.00126478	0.000534963	-0.00230262	0	0.0022382	-0.000498246	0.00274927	-0.00173764	0.00299765	-0.00186253	0.00176205	0.00546356	-0.000807231	-0.00181374	0.0110513	-0.000508159	-0.00585346	0.00579596	0.00273918
APOBEC3F	-0.00385569	-0.00909091	0.00215386	1.13063e-05	0.00277404	0.0181818	-0.000898905	0.00156583	0.00421554	0.000366757	0.000808968	0.00177695	-0.000999369	0.000355197	-0.00108729	-0.00517419	0.00243065	4.41424e-05	-0.00339486	-0.00104428	0.00543638
APOBEC3G	-0.000216501	0.00909091	-0.00099682	0.00169366	0.00128264	0	-0.00270636	0.000152124	0	-0.00269548	0.0012975	0.00510686	-0.00270224	-0.00684355	0.000867636	0.00424213	0.00236583	0.000763649	-0.00500091	0.00150988	-0.00737794
APOBEC3H	0.00325146	0.00909091	0.00258536	-0.000180771	0.0029167	0.00909091	0.000299099	0.00114924	0.0023827	0.00361772	-0.000770698	-0.000707376	0.000433936	0.00196798	0.000636999	-0.00881679	-0.0124449	-0.000909911	0.00108956	0.00148585	0.00257126
