# Supplementary material for: Pan-cancer transcriptomic analysis dissects immune and proliferative functions of APOBEC3 cytidine deaminases
Source: Nucleic Acids Res. 2019 Jan 9;47(3):1178–94. doi: 10.1093/nar/gky1316 (PMC6379723; doi:10.1093/nar/gky1316)
Supplement: Supplementary Data [file gky1316_supplemental_files.zip › TableS5_CIBERSORT_APOBEC3_correlation.xlsx]

## Sheet: README
Supplementary Table S5
Sheet name	Description
TCGA	Immune cell level-APOBEC3 gene expression correlation on TCGA cohorts.
GTEx	Immune cell level-APOBEC3 gene expression correlation on GTEx cohorts.
TCGA Randomised Case	Immune cell level-APOBEC3 gene expression correlation on TCGA cohorts. Case labels in the CIBERSORT data are randomised.
GTEx Randomised Case	Immune cell level-APOBEC3 gene expression correlation on GTEx cohorts. Case labels in the CIBERSORT data are randomised.
Column descriptions
Each column corresponds to correlations calculated for the specified cell type (see Column labels) and the APOBEC3 gene, for each cohort (by the rows)

## Sheet: TCGA
Cohorts	APOBEC3A_B.cells.naive	APOBEC3A_Plasma.cells	APOBEC3A_T.cells.CD8	APOBEC3A_T.cells.CD4.memory.resting	APOBEC3A_T.cells.follicular.helper	APOBEC3A_T.cells.regulatory..Tregs.	APOBEC3A_NK.cells.resting	APOBEC3A_NK.cells.activated	APOBEC3A_Monocytes	APOBEC3A_Macrophages.M0	APOBEC3A_Macrophages.M1	APOBEC3A_Macrophages.M2	APOBEC3A_Dendritic.cells.activated	APOBEC3A_Mast.cells.resting	APOBEC3A_Mast.cells.activated	APOBEC3B_B.cells.naive	APOBEC3B_Plasma.cells	APOBEC3B_T.cells.CD8	APOBEC3B_T.cells.CD4.memory.resting	APOBEC3B_T.cells.follicular.helper	APOBEC3B_T.cells.regulatory..Tregs.	APOBEC3B_NK.cells.resting	APOBEC3B_NK.cells.activated	APOBEC3B_Monocytes	APOBEC3B_Macrophages.M0	APOBEC3B_Macrophages.M1	APOBEC3B_Macrophages.M2	APOBEC3B_Dendritic.cells.activated	APOBEC3B_Mast.cells.resting	APOBEC3B_Mast.cells.activated	APOBEC3C_B.cells.naive	APOBEC3C_Plasma.cells	APOBEC3C_T.cells.CD8	APOBEC3C_T.cells.CD4.memory.resting	APOBEC3C_T.cells.follicular.helper	APOBEC3C_T.cells.regulatory..Tregs.	APOBEC3C_NK.cells.resting	APOBEC3C_NK.cells.activated	APOBEC3C_Monocytes	APOBEC3C_Macrophages.M0	APOBEC3C_Macrophages.M1	APOBEC3C_Macrophages.M2	APOBEC3C_Dendritic.cells.activated	APOBEC3C_Mast.cells.resting	APOBEC3C_Mast.cells.activated	APOBEC3D_B.cells.naive	APOBEC3D_Plasma.cells	APOBEC3D_T.cells.CD8	APOBEC3D_T.cells.CD4.memory.resting
TCGA.ACC	0.0285714	0.811679	-0.257143	-0.428571	0.142857	0.6	0.637748	-0.333947	-0.485714	0.758971	0.231908	-0.314286	-0.115954	-0.811679	0.654654	0.0285714	0.753702	-0.371429	0.371429	-0.485714	0.771429	0.927634	-0.5161	-0.657143	0.880406	-0.289886	-0.485714	0.20292	-0.637748	0.130931	0.0857143	-0.637748	0.428571	0.371429	-0.0857143	0.0285714	-0.40584	0.333947	0.771429	-0.758971	0.173931	0.257143	-0.115954	0.753702	-0.654654	-0.428571	-0.231908	0.714286	0.0857143
TCGA.BLCA	0.0934659	-0.00833471	0.019422	0.151736	0.0632323	-0.173216	0.331555	-0.127583	0.0922469	-0.0932911	0.235971	-0.282738	0.210936	-0.0755248	0.129511	0.0642977	0.139525	0.0616701	-0.0571743	0.0866025	0.0702882	0.176407	-0.174814	0.0242335	0.0259617	-0.0183439	-0.203916	0.0643023	-0.134006	0.0698305	0.173872	0.0378242	0.122265	0.0374468	0.0234756	0.0416972	0.312801	-0.125342	0.116665	-0.179777	0.0930387	-0.309776	0.0572365	0.0581597	-0.00877022	0.317725	-0.053136	0.382831	-0.0436157
TCGA.BRCA	0.193638	-0.0295187	0.0513494	0.0598407	0.197607	0.0345906	-0.0209905	0.0384953	0.0838508	-0.205212	0.396113	-0.0412134	0.242776	-0.0649583	0.023116	0.0222779	-0.00172529	-0.0899389	0.0686279	0.0593533	-0.00187023	-0.0502544	0.0291384	-0.0878057	0.0172486	0.202156	-0.0852061	0.0342099	-0.0717668	0.00216529	0.426943	-0.107986	0.261105	0.183419	-0.050585	-0.0347308	0.0441604	-0.0619282	0.254183	-0.381238	0.378001	-0.0141303	-0.116044	-0.0199331	0.00426084	0.492627	-0.0475795	0.38734	0.0573474
TCGA.CESC	0.155652	-5.27781e-05	0.000502129	0.0254779	0.235603	-0.151058	0.220591	-0.0834281	0.199714	-0.110611	0.2879	-0.0651408	0.230086	0.0492728	-0.0598148	0.198559	-0.0760842	-0.0395154	0.035703	0.183552	0.0213097	0.0655225	-0.0442657	0.270171	-0.0821666	0.191307	-0.0288056	0.159375	0.105818	-0.118049	0.271936	0.0521157	-0.109839	0.177392	0.0169744	-0.0646003	0.157414	-0.114475	0.0535423	-0.0853539	0.303863	-0.0695433	0.10821	0.130962	-0.120387	0.411087	0.107218	0.440222	-0.0522006
TCGA.COADREAD	-0.17097	0.0506766	-0.104189	0.186923	-0.0400115	-0.0410302	0.475025	-0.163408	-0.0456209	-0.142375	0.0429908	-0.0934855	0.121114	-0.291823	0.318506	-0.259829	0.00393326	-0.128621	-0.0289947	-0.176377	0.0393509	0.216926	-0.0445306	-0.193203	0.18915	-0.199249	-0.0283127	0.064411	-0.21597	0.203818	-0.029327	0.202498	0.319132	-0.0924376	0.236192	-0.0744846	0.139978	0.040305	0.157523	-0.308892	0.187272	0.156564	0.176437	0.116543	-0.137674	0.172678	0.187201	0.534938	-0.0861726
TCGA.DLBC	-0.26936	0.133686	0.228615	-0.415591	-0.191495	0.0962311	0.11415	0.0509208	-0.0297817	0.117021	0.382653	0.272905	0.0227049	0.325959	-0.235102	-0.384056	0.190805	0.197677	-0.377995	0.0337612	0.3657	-0.265721	0.316192	-0.186947	0.117455	0.203756	0.157295	-0.00103204	0.412137	-0.253346	-0.0170522	-0.115466	0.112679	-0.133386	0.0922192	0.0758119	0.285153	-0.210921	0.0215254	0.00868432	0.417065	-0.00119409	-0.0457047	-0.0284193	0.00465805	-0.265342	0.180978	0.131242	-0.246407
TCGA.ESCA	-0.0492268	-0.175362	-0.262833	-0.0272844	0.149044	-0.231032	-0.133377	0.143891	-0.359212	0.379248	0.241495	-0.231918	0.220616	-0.0674339	0.0669611	-0.248969	0.096501	-0.0329221	-0.265637	0.149945	0.0696313	-0.114673	-0.20607	-0.357233	0.380278	-0.140979	0.0239382	-0.160941	-0.0133753	-0.0848803	0.283248	-0.113622	0.260384	-0.104762	0.142866	0.194865	0.0028378	-0.229869	-0.0548502	-0.0744078	0.251547	-0.0882883	-0.211058	0.0983643	-0.234566	0.335567	0.0617399	0.250317	0.0818533
TCGA.GBMLGG	0.159155	-0.194445	0.236031	-0.160777	0.00770915	-0.121446	-0.195203	0.0293788	-0.0473311	0.000207115	0.0943293	0.0691335	0.042166	0.051008	-0.0465963	-0.0148396	-0.260028	0.110444	-0.188529	-0.111073	-0.10837	-0.119706	-0.0263848	-0.182475	0.207599	0.00883559	0.0984891	-0.0766654	0.0654454	-0.0479276	0.0651087	-0.333077	0.614676	-0.224175	-0.208949	-0.180904	-0.181723	-0.180701	0.273064	-0.423965	0.323059	0.362319	-0.0392112	0.218851	-0.196895	0.101713	-0.306757	0.486262	-0.356398
TCGA.HNSC	0.100902	0.0440789	0.107836	-0.0311695	0.233206	-0.164849	0.101876	-0.0633518	0.174765	-0.192167	0.265294	-0.119387	0.325728	-0.0408149	0.0174058	0.0984583	0.0353638	0.125431	0.00302482	0.123473	0.0501601	0.081841	-0.0719678	0.118762	-0.124455	0.0764604	-0.0767678	0.088694	-0.0450601	-0.0775827	0.246692	-0.129228	0.0499654	0.196525	0.0187458	0.0314208	0.108762	-0.0387277	0.11311	-0.232948	0.243591	-0.00619539	0.0698531	0.117444	-0.16953	0.313557	-0.0321418	0.299428	0.0728041
TCGA.KIPAN	0.0266517	0.0635436	-0.00699328	0.000993549	0.0716614	-0.249491	-0.0291607	0.0510565	0.271685	-0.114193	0.156179	-0.00583246	0.0284546	0.031247	0.0551904	0.248352	-0.121001	0.166441	-0.0840114	0.155604	0.0799611	-0.134178	-0.0293387	-0.0270979	0.0212108	0.126469	-0.203638	0.0147109	-0.120704	0.0553013	0.255645	-0.0255249	0.367709	0.00673973	-0.0282202	-0.123935	-0.118729	-0.203681	-0.0429746	-0.243544	0.31079	-0.154331	-0.156826	-0.179488	-0.0285348	0.2451	0.1948	0.514465	-0.126742
TCGA.LAML	-0.199423	-0.657377	-0.236707	-0.157209	-0.28528	0.163238	-0.0686183	-0.252681	0.59566	0.070568	-0.236439	-0.0968189	0.116694	-0.157369	-0.217201	-0.0946687	-0.105432	-0.205851	-0.163306	-0.0483796	0.0192061	-0.305322	-0.140225	0.26821	-0.0884978	-0.0692558	0.282571	-0.113458	0.0383832	-0.184454	-0.11993	-0.271681	0.050188	-0.144363	0.0315675	0.204331	0.0348588	-0.195338	0.195286	-0.081581	-0.0139718	0.207216	-0.127929	-0.277521	-0.0989847	0.0741675	-0.00909001	0.130059	0.305001
TCGA.LIHC	0.266985	0.00424837	0.492809	-0.502388	0.473101	0.058651	-0.28838	-0.0537882	0.131903	-0.202346	0.45281	0.079912	-0.282059	-0.195453	-0.220543	0.314727	-0.165317	0.220773	-0.321337	0.0344606	0.16349	0.234262	-0.306864	-0.0296733	0.151026	0.00403967	-0.0736804	-0.223702	-0.117712	-0.246746	0.162688	0.13447	0.483829	-0.0907089	0.261021	0.21151	-0.107864	0.0758452	0.506552	-0.619868	0.405436	-0.336144	0.165345	0.117712	0.0873436	0.389277	0.0125604	0.687388	-0.398458
TCGA.LUAD	0.133192	-0.232211	0.101822	-0.0435409	0.0435612	-0.130313	-0.0911597	0.0327084	0.0304456	-0.149779	0.270573	0.149662	0.090837	0.0874754	-0.0848085	0.0942963	-0.0438768	0.00825755	-0.0361547	-0.019454	0.0736241	-0.170631	-0.0220991	0.0462053	-0.0087309	0.265247	0.0366118	-0.0676139	-0.0428675	0.03157	0.117943	-0.280199	0.0799303	0.238706	-0.170082	-0.13831	-0.0437752	-0.0803446	0.242059	-0.30215	0.133222	0.155244	-0.0118732	0.336284	-0.167232	0.334093	-0.188658	0.252473	0.109416
TCGA.LUSC	-0.00892436	-0.0794509	0.0130346	0.0124202	-0.0477285	-0.0156662	0.0176285	-0.0861287	-0.107683	-0.00639626	0.0686489	0.0436544	0.177356	-0.137944	0.189106	-0.109168	-0.0572721	0.0524982	-0.0888239	-0.0710108	0.034431	-0.0910038	-0.0389317	-0.0471194	-0.000447737	0.0323515	0.0701125	0.0277612	0.0807234	-0.0348153	0.0210914	-0.12058	0.0158455	0.110318	-0.125134	0.0955905	-0.0241489	-0.0997169	-0.00816513	0.00202629	0.0239619	0.0518174	0.020805	0.041402	0.0258209	0.0852749	-0.142952	0.227186	-0.00604897
TCGA.OV	0.0608991	0.126722	-0.0883849	0.117352	0.257603	-0.123762	0.0108329	0.0207987	0.0450948	-0.27948	0.4366	0.0864073	-0.134286	0.0334651	0.0633345	-0.0208262	0.141025	0.0537768	0.0877418	0.148851	-0.126671	-0.013262	-0.0183764	0.110637	-0.257426	0.236491	0.0875707	-0.0875696	0.278521	-0.0968817	0.061001	0.0266266	0.173488	0.0413223	-0.0339534	-0.0627853	0.00100512	0.0524786	0.0453939	-0.296324	0.126092	0.161901	0.157703	0.207732	-0.116285	0.145809	0.179516	0.202783	0.276645
TCGA.PAAD	0.234656	0.0172685	0.170643	0.0642045	0.273648	-0.0487986	-0.293657	0.0769617	-0.155829	-0.292027	0.275217	0.179939	0.140127	0.0598245	0.0345245	0.126835	-0.0137145	0.0431862	-0.190297	0.187152	0.128017	0.0629628	0.0544645	-0.165513	0.0885499	0.190406	-0.109572	0.0214821	-0.203653	0.157366	0.372005	0.0475453	0.277849	-0.0245629	0.0134398	-0.392312	0.0217121	-0.124713	0.119976	-0.425048	0.186949	0.0945804	-0.0485927	0.0844865	-0.122355	0.729159	-0.34152	0.612027	-0.319755
TCGA.PCPG	-0.5	0.6	0.223607	-0.3	-0.1	-0.3	-0.205196	-0.8	-0.564288	-0.1	0.707107	0.1	-0.707107	-0.8	0.353553	-0.6	0.1	0.67082	-0.2	-0.9	-0.8	-0.410391	0.3	-0.0512989	-0.4	0.707107	0.6	0	0	-0.707107	-0.3	0.7	0.447214	0.1	-0.3	-0.6	-0.564288	-0.6	-0.666886	-0.2	0.707107	0	-0.353553	-0.9	0.353553	0.2	-0.2	0.223607	-0.4
TCGA.PRAD	0.00909091	-0.26984	0.0366988	-0.763636	-0.345455	0.509091	0.200227	-0.287495	0.0410024	0.527273	-0.154545	0.581818	0.1	-0.0865606	-0.1	-0.0272727	-0.218664	0.587181	-0.0454545	-0.145455	0.718182	0.152554	-0.0892227	0.769934	-0.2	0.409091	0.0818182	-0.4	-0.10934	-0.1	0.5	-0.688558	-0.0458735	0.381818	0.281818	-0.490909	0.51487	-0.45107	-0.0911164	-0.0636364	0.272727	0.318182	0.5	-0.473805	0.3	0.6	-0.297755	0.348639	-0.181818
TCGA.SARC	0.184101	-0.0145241	0.284622	-0.130458	-0.00605915	0.0588692	-0.100216	0.0413656	0.30098	-0.251052	0.366774	0.0649377	0.107456	0.00587074	0.0142351	0.0293048	-0.0407877	0.0994654	0.0143535	0.0393673	0.100148	-0.18479	0.216985	0.21837	-0.169171	0.203057	0.0221743	-0.0122002	0.119269	-0.0741094	0.440399	0.157558	0.472452	-0.106578	0.187513	0.102866	-0.291041	0.0393822	0.269143	-0.298616	0.449736	-0.0935955	-0.0242019	-0.0764485	-0.123199	0.491137	0.181471	0.61757	-0.202215
TCGA.SKCM	0.290909	-0.275241	0.0727273	0.404685	-0.345455	-0.2	0.0636364	0.143748	0.0842339	0.381818	-0.747155	-0.636364	0.410466	0.0183494	-0.107872	-0.136364	-0.0550482	-0.109091	0.132968	0.409091	-0.209091	0.345455	-0.257754	0.231643	-0.0363636	0.236903	0.218182	-0.213905	-0.0366988	-0.47194	-0.536364	-0.0642229	0.163636	-0.132968	0.490909	-0.227273	0.327273	-0.163575	0.305348	-0.345455	0.460138	0.472727	-0.196561	0.357813	-0.53936	-0.272727	0.0733976	0.254545	-0.208124
TCGA.STAD	-0.230004	0.228388	-0.313523	0.139193	-0.00704262	-0.215507	0.00161303	-0.0433652	-0.194767	0.149076	0.178591	0.188222	0.306619	-0.213426	0.326957	-0.16462	0.184426	-0.102973	0.00273256	0.148581	-0.10345	-0.0955711	0.104975	-0.035788	0.0869225	0.175706	0.145775	0.0717167	0.0535316	-0.0719213	0.376521	-0.0625173	0.416189	-0.203659	-0.130034	0.170456	-0.0379273	0.0329143	0.297066	-0.322963	0.0501405	-0.149212	-0.036404	0.352739	-0.454596	0.410385	-0.0767258	0.49859	-0.37544
TCGA.TGCT	0.103349	-0.371046	0.275104	-0.148258	-0.108957	-0.0171677	-0.104854	0.142553	0.0855331	-0.0793801	0.495029	-0.187705	-0.267826	-0.0122547	-0.143208	-0.447813	-0.0163069	-0.0831915	0.0633149	-0.124083	0.0847916	0.00343827	0.114188	-0.00101531	0.106023	-0.0694106	0.346786	0.119742	0.0379583	0.122742	-0.202581	-0.274015	0.00544021	-0.00927067	-0.0191478	0.0497305	0.0987889	-0.0361634	0.00988419	0.0533485	0.284506	0.127006	-0.0661483	-0.136562	0.0844361	-0.12485	-0.280955	0.306063	-0.181958
TCGA.THCA	-0.128014	0.0926967	0.116846	0.0393544	-0.0788552	0.369603	-0.131536	0.083076	-0.1451	-0.0439567	0.0262228	0.0312309	0.156579	-0.138522	0.221766	0.0575162	0.0263969	0.0778044	0.0146953	-0.0180606	0.307085	-0.187073	0.0988654	-0.172736	-0.0481801	0.0645526	-0.112365	-0.0392846	-0.109806	0.146591	0.55181	0.0516753	0.405539	0.0306151	0.302084	0.0076688	0.0511528	-0.0722521	0.181159	-0.477688	0.614059	-0.341817	-0.338603	-0.116422	0.139074	0.569074	0.221717	0.548746	0.00445311
TCGA.UCEC	-0.234771	-0.0815689	-0.0535796	-0.172459	-0.0678636	-0.0553224	-0.125232	0.255878	-0.0756952	0.0961887	0.242485	0.0356495	0.0695418	-0.0888577	-0.0691319	-0.175997	-0.30991	-0.165801	0.0255978	-0.10818	0.113691	-0.141763	0.0883883	-0.00862918	0.132033	0.197761	0.118032	-0.129338	-0.242309	0.0571844	0.394533	0.0144099	0.310865	0.0950775	0.194516	-0.111261	0.176273	-0.178465	0.197677	-0.436609	0.328985	-0.191859	-0.2514	0.133026	-0.0970603	0.423108	0.109411	0.47102	0.000718305
TCGA.UCS	0.25903	0.0991224	0.680251	-0.261094	0.100103	0.331269	-0.549751	0.171164	0.0700652	-0.634675	0.603075	0.389061	0.0434309	-0.145812	0.211265	0.0588235	0.183789	0.642766	-0.457172	0.100103	0.432405	-0.131394	-0.191911	0.212654	-0.52322	0.636151	0.48194	0.0669071	0.032058	-0.0301808	0.0381837	0.0278782	0.472979	-0.420021	0.133127	0.277606	-0.307987	-0.161828	-0.00737529	-0.581011	0.56118	0.541796	-0.111512	-0.0155119	0.0174731	0.434469	0.313887	0.700097	-0.395253
[truncated: 56 more columns]

## Sheet: GTEx
Cohorts	APOBEC3A_B.cells.naive	APOBEC3A_Plasma.cells	APOBEC3A_T.cells.CD8	APOBEC3A_T.cells.CD4.memory.resting	APOBEC3A_T.cells.follicular.helper	APOBEC3A_T.cells.regulatory..Tregs.	APOBEC3A_NK.cells.resting	APOBEC3A_NK.cells.activated	APOBEC3A_Monocytes	APOBEC3A_Macrophages.M1	APOBEC3A_Macrophages.M2	APOBEC3A_Dendritic.cells.resting	APOBEC3A_Mast.cells.resting	APOBEC3B_B.cells.naive	APOBEC3B_Plasma.cells	APOBEC3B_T.cells.CD8	APOBEC3B_T.cells.CD4.memory.resting	APOBEC3B_T.cells.follicular.helper	APOBEC3B_T.cells.regulatory..Tregs.	APOBEC3B_NK.cells.resting	APOBEC3B_NK.cells.activated	APOBEC3B_Monocytes	APOBEC3B_Macrophages.M1	APOBEC3B_Macrophages.M2	APOBEC3B_Dendritic.cells.resting	APOBEC3B_Mast.cells.resting	APOBEC3C_B.cells.naive	APOBEC3C_Plasma.cells	APOBEC3C_T.cells.CD8	APOBEC3C_T.cells.CD4.memory.resting	APOBEC3C_T.cells.follicular.helper	APOBEC3C_T.cells.regulatory..Tregs.	APOBEC3C_NK.cells.resting	APOBEC3C_NK.cells.activated	APOBEC3C_Monocytes	APOBEC3C_Macrophages.M1	APOBEC3C_Macrophages.M2	APOBEC3C_Dendritic.cells.resting	APOBEC3C_Mast.cells.resting	APOBEC3D_B.cells.naive	APOBEC3D_Plasma.cells	APOBEC3D_T.cells.CD8	APOBEC3D_T.cells.CD4.memory.resting	APOBEC3D_T.cells.follicular.helper	APOBEC3D_T.cells.regulatory..Tregs.	APOBEC3D_NK.cells.resting	APOBEC3D_NK.cells.activated	APOBEC3D_Monocytes	APOBEC3D_Macrophages.M1
GTEx.Blood	-0.341879	-0.55453	-0.39897	-0.276621	-0.443668	-0.574393	0.0459018	-0.372269	0.315048	-0.526813	-0.239956	-0.206061	0.45963	0.0803113	0.139354	-0.285654	-0.0681797	0.241203	-0.0359494	-0.262653	-0.138217	-0.264221	0.202145	0.0574499	0.181383	-0.13411	0.216696	0.464669	0.561789	0.29721	0.320495	0.613658	0.0962258	0.522709	-0.270539	0.35567	0.0998562	0.207172	-0.391668	0.134659	0.387016	0.646005	0.251533	0.171018	0.556001	0.232096	0.547289	-0.184667	0.194001
GTEx.Breast	-0.178933	-0.168373	-0.0866545	0.122755	-0.22686	0.121441	-0.0287822	0.00479475	0.230125	0.0299408	0.125456	0.0452156	-0.0335504	-0.0343376	0.0284546	0.0970776	-0.117245	0.0321461	0.0391345	-0.0489297	-0.201484	0.111895	0.140609	-0.0287375	0.336106	-0.0183327	-0.134493	0.130093	0.0908442	-0.301735	0.0590877	-0.0269179	-0.185748	0.0444035	-0.0236052	0.0332107	-0.11083	0.246287	0.0567344	-0.10638	0.0188333	0.267934	-0.142959	0.217165	-0.0878974	-0.198135	0.112989	-0.229307	0.0847129
GTEx.Colon	-0.0788401	0.12973	0.238355	-0.120867	0.033704	-0.106588	-0.00107425	-0.00648373	0.180034	-0.0795365	-0.0248517	0.067334	-0.287154	0.113931	0.1149	0.335149	0.0270931	-0.248867	0.110027	-0.154708	0.174797	-0.10104	-0.103596	0.0418561	0.276871	-0.1534	0.0223352	-0.298354	-0.301855	-0.00634273	0.282073	0.11184	-0.122659	0.143318	0.0740955	0.163022	0.062305	-0.133582	0.342562	-0.0617151	-0.231097	0.509852	0.437879	-0.168646	0.492326	-0.207838	0.150021	-0.214508	0.209107
GTEx.Esophagus	0.345036	0.434786	0.406834	-0.3291	-0.0637531	-0.0273733	-0.0275605	-0.176501	0.212945	0.19352	-0.187416	0.347993	-0.506792	0.315626	0.518175	0.466107	-0.321708	-0.217678	-0.0913394	0.0332681	-0.269089	0.0537211	0.149354	-0.197984	0.585942	-0.558615	0.0722538	0.226939	0.373348	-0.323786	-0.202235	0.026425	-0.0872528	-0.169625	-0.122173	-0.028897	-0.0953751	0.370463	-0.178196	0.153652	0.09565	0.319236	-0.366	-0.0150031	0.115884	-0.150452	-0.0259469	-0.320137	0.0921475
GTEx.Kidney	-0.4	0.2	0.2	-0.2	-0.258199	1	-0.2	-0.105409	0.4	0.8	1	-1	0.2	-0.2	0.4	0.4	-0.4	0.258199	0.8	-0.4	0.105409	0.2	1	0.8	-0.8	0.4	-0.4	0	0.8	0	0.258199	0.4	0	-0.210819	0.4	0.8	0.4	-0.4	0	-0.8	-0.6	1	0.6	-0.258199	0.2	0.6	-0.737865	0.8	0.4
GTEx.Lung	-0.139572	-0.183624	-0.17848	-0.181541	-0.180953	-0.0648067	0.166166	-0.0913803	0.491622	-0.131634	-0.343123	-0.359331	-0.317746	-0.0489355	0.0808193	-0.168079	-0.148729	0.010665	0.0189322	-0.142717	0.0681203	0.128667	-0.00238668	0.133594	-0.0136696	-0.191109	0.0874238	0.100229	0.205964	0.155512	0.20481	-0.103002	-0.218635	0.266255	-0.181302	0.210667	0.220598	0.419128	0.178605	0.0806636	-0.13232	0.430461	0.318937	0.0934597	-0.0573787	0.0541354	0.269312	-0.227884	0.399862
GTEx.Prostate	0.446429	0.392857	-0.2	-0.289286	-0.467857	0.109109	0.301169	-0.160714	0.275	-0.218027	-0.028597	-0.228571	-0.167857	-0.157143	0.0571429	0.417857	-0.175	0.0142857	-0.421888	-0.0451754	-0.278571	-0.314286	0.0594619	0.0679178	0.0892857	-0.167857	-0.428571	0.0107143	0.410714	0.0642857	-0.121429	0.425525	-0.319992	0.178571	-0.107143	0.248659	-0.201966	-0.167857	0.0678571	-0.192857	0.164286	0.639286	0.0535714	0.0357143	0.0800132	0.00376462	0.0821429	0.160714	0.124329
GTEx.Stomach	0.0326939	0.0359513	-0.220472	-0.20543	-0.0158589	-0.080468	0.161997	-0.0849613	0.341533	0.103544	-0.0389492	-0.126291	-0.287361	0.0058938	0.152693	0.081581	-0.136113	0.0155113	-0.0477007	0.109455	-0.1319	-0.0541004	0.0275245	-0.0311437	0.16147	-0.297815	-0.307238	0.126103	0.222529	-0.0287647	-0.0708228	0.134123	-0.336179	0.182995	0.00329146	0.18482	0.265611	0.046232	0.171842	-0.105051	0.227469	0.429619	0.0320174	0.118506	0.0793153	-0.195065	0.0382872	-0.196291	0.241961
GTEx.Thyroid	0.12782	-0.00451128	0.106767	-0.488722	0.0864987	0.176336	-0.177773	-0.00977811	0.358839	-0.117293	-0.0409907	-0.0887552	-0.237683	0.443609	0.15188	-0.114286	-0.445113	-0.101542	0.0349565	-0.220571	0.0150433	0.0938248	-0.368421	-0.0189188	0.0579165	0.0789771	-0.147368	-0.218045	0.308271	-0.231579	0.369312	0.445112	-0.467478	0.303121	0.0477354	0.309774	-0.318466	0.0263257	-0.345995	-0.00300752	-0.270677	0.314286	0.00451128	0.261753	0.356556	-0.261722	0.0774727	0.103701	0.0917293
GTEx.Uterus	0.2	0.676123	0.714286	0.0285714	-0.142857	0.485714	-0.0857143	0.0857143	0.314286	-0.318874	0.0285714	-0.151794	-0.257143	-0.0285714	0.135225	-0.314286	0.942857	0.771429	-0.371429	0.371429	0.0285714	0.428571	0.115954	0.6	-0.5161	-0.142857	-0.0285714	-0.371868	-0.714286	0.2	0.771429	-0.542857	0.542857	0.6	-0.428571	-0.289886	0.257143	-0.333947	-0.0857143	0.6	0.507093	0.371429	-0.428571	0.0285714	0.542857	-0.314286	0.314286	-0.714286	0.115954
[truncated: 42 more columns]

## Sheet: IHC Purity Randomised Case
Cohort	APOBEC3A_B.cells.naive	APOBEC3A_Plasma.cells	APOBEC3A_T.cells.CD8	APOBEC3A_T.cells.CD4.memory.resting	APOBEC3A_T.cells.follicular.helper	APOBEC3A_T.cells.regulatory..Tregs.	APOBEC3A_NK.cells.resting	APOBEC3A_NK.cells.activated	APOBEC3A_Monocytes	APOBEC3A_Macrophages.M0	APOBEC3A_Macrophages.M1	APOBEC3A_Macrophages.M2	APOBEC3A_Dendritic.cells.activated	APOBEC3A_Mast.cells.resting	APOBEC3A_Mast.cells.activated	APOBEC3B_B.cells.naive	APOBEC3B_Plasma.cells	APOBEC3B_T.cells.CD8	APOBEC3B_T.cells.CD4.memory.resting	APOBEC3B_T.cells.follicular.helper	APOBEC3B_T.cells.regulatory..Tregs.	APOBEC3B_NK.cells.resting	APOBEC3B_NK.cells.activated	APOBEC3B_Monocytes	APOBEC3B_Macrophages.M0	APOBEC3B_Macrophages.M1	APOBEC3B_Macrophages.M2	APOBEC3B_Dendritic.cells.activated	APOBEC3B_Mast.cells.resting	APOBEC3B_Mast.cells.activated	APOBEC3C_B.cells.naive	APOBEC3C_Plasma.cells	APOBEC3C_T.cells.CD8	APOBEC3C_T.cells.CD4.memory.resting	APOBEC3C_T.cells.follicular.helper	APOBEC3C_T.cells.regulatory..Tregs.	APOBEC3C_NK.cells.resting	APOBEC3C_NK.cells.activated	APOBEC3C_Monocytes	APOBEC3C_Macrophages.M0	APOBEC3C_Macrophages.M1	APOBEC3C_Macrophages.M2	APOBEC3C_Dendritic.cells.activated	APOBEC3C_Mast.cells.resting	APOBEC3C_Mast.cells.activated	APOBEC3D_B.cells.naive	APOBEC3D_Plasma.cells	APOBEC3D_T.cells.CD8	APOBEC3D_T.cells.CD4.memory.resting
ACC	0.0285714	0	-0.0285714	0.0285714	0.0285714	-0.0285714	0.0289886	0.0303588	-0.0285714	-0.0303588	-0.0144943	-0.0285714	-0.0289886	-0.0144943	0.130931	-0.0285714	0	-0.0285714	0.0285714	0.0285714	-0.0285714	0	0.0303588	-0.0285714	0.0303588	0.0289886	-0.0285714	0.0289886	0.0289886	0.130931	-0.0285714	-0.0289886	0	0.0285714	-0.0285714	-0.0285714	-0.0289886	-0.0303588	0.0285714	0.0303588	0	0.0285714	0	0	-0.130931	-0.0285714	0	0.0285714	0.0285714
BLCA	0.00156802	0.00124579	-0.00147141	0.00119279	-0.0102936	-0.000471635	-0.00310308	0.00372675	0.00547634	-0.000152389	0.00595928	0.00790331	-0.00134954	-0.000537251	0.00335697	0.00225678	-0.000353415	-0.00480191	0.00348548	-0.00662027	-0.000580023	-0.00539577	-0.00614891	0.00183364	0.000200743	-0.00191119	0.000401317	0.0013588	-0.000777041	0.00135245	0.00876334	0.00354888	-0.00193251	0.0103916	-0.00403368	0.000486282	0.00284965	-0.00219775	8.90711e-05	-2.63749e-05	-0.00092042	0.00711825	0.00361936	-0.00121564	0.00483017	0.00333242	-0.00309533	0.00509708	-0.000204942
BRCA	0.00177765	-0.0025386	-0.000805356	0.000752299	0.000209352	0.000591791	-0.00096361	0.00200718	0.00135307	-0.00125564	-0.00176235	0.00160363	-0.00320987	-0.00172614	-0.000399393	0.000671026	-0.00114825	0.00260886	-9.89559e-06	0.000480943	-0.000252965	-0.00137422	0.00208123	0.00269292	-0.000437029	0.000521801	-0.0023279	-0.00138577	0.00305611	0.00181716	0.000695075	0.00337293	0.00120537	-0.000472339	-0.000734771	-0.000763278	-0.00215453	-0.000879132	0.000222625	0.00199824	0.00148617	0.00131727	0.000602234	-0.00129096	-0.00191116	0.00275789	-0.000412965	0.00123144	0.000157157
CESC	-0.00207244	-0.00505123	0.00322927	-0.00793666	-0.000155995	-0.000810814	0.00462338	0.000415264	-0.00447681	-0.00507748	-0.000577875	0.000925116	0.00511799	0.00266623	-0.00644517	0.00193331	-0.00152966	0.00141542	-0.00298849	0.00123708	0.00228914	0.00457414	-0.00308898	-0.00194901	0.00198002	-0.000280319	-0.000762767	-0.00115957	-0.00376232	-0.000441969	0.000583811	0.0031767	0.00187935	0.000833008	-0.00576274	-0.00010702	0.00141164	-0.00208543	-0.00469963	-0.000231289	0.00373215	-0.00061493	0.0009105	-0.00109426	-0.00151532	-0.00314094	-0.00122027	-0.00187935	0.00177499
COADREAD	-0.00123139	0.00321992	-0.000186209	3.77412e-05	0.00734472	-0.000820793	-0.00270839	0.00172474	-0.00417098	0.00216991	0.00517682	0.0017548	-0.00132006	-0.00331737	-0.000811314	-0.00340638	0.00389363	0.00459641	-0.000490635	-0.00225012	-0.000603802	0.00213274	0.00870993	0.00244282	0.00312279	0.000438874	-0.00420775	-0.00516084	0.00269389	-0.00244354	-0.00316105	-0.0009313	0.00316555	-0.00482144	0.00727868	-0.00382093	-0.00372758	0.00159538	-0.00823801	0.00420775	0.00167999	0.00152837	-0.00320397	-0.00102344	-0.00382134	-0.00106155	0.0033289	0.000372417	-0.00532151
DLBC	-0.000217226	-0.00511815	0.00776162	-0.00899297	-0.00683909	-0.00244379	0.000555205	0.00298414	0.00486533	-0.00787017	0.00130265	0.0200825	0.00597109	-0.00862934	-0.00155268	-0.0099924	-0.00767723	0.00450499	0.00835476	0.00920021	0.00760291	0.00355331	6.34923e-05	0.0125319	0.00369084	0.000217108	0.0143291	-0.00309612	-0.00442973	-0.000549909	0.00852612	0.00911031	0.00135693	0.00185661	0.0112357	-0.000977517	0.000277602	0.00838098	-0.000737172	-0.00309379	-0.00483066	0.00265957	0.00221152	-0.0021861	-0.000905732	0.00352992	-0.00235435	-0.00835866	0.00467054
ESCA	0.00154639	-0.00661499	-0.00285688	0.0033462	-0.00328206	-0.00707896	0.014834	0.00192589	-0.00749243	-0.0015448	0.00399485	-0.0016731	-0.0145958	-0.00222922	-0.0152246	-0.000128866	-0.000259411	0.00204063	0.0021879	0.00366819	-0.00958878	-0.00109642	-0.00962944	0.00197913	-0.00553553	-0.00605671	0.0021879	0.00335833	-0.00891688	-0.0133383	-0.00309279	-0.00570705	-0.00176854	0.00566281	0.00167321	0.00707896	0.00103193	-0.00529619	0.0123696	-0.00489186	-0.00734537	0.0111969	0.00206666	-0.00473709	0	-0.010567	0.00570705	-0.00258479	0.00579151
GBMLGG	-0.00216411	0.00432446	-0.00605725	-0.00437866	-0.00949767	-0.0104237	0.0131392	0.00237026	-0.0104906	-0.00566115	-0.0163023	-0.00721554	0.00255551	0.00464287	-0.00374872	-0.00806903	-0.00024889	-0.00652837	0.00277521	-0.0102686	-0.0055511	0.00485378	-0.000436628	-0.0032706	-0.008975	0.00211556	-0.0053654	0.00415271	0.00209883	-0.00665661	-0.000154579	0.00108889	-0.00329783	0.0106075	-0.0175152	-0.0140628	0.0125209	0.000873255	0.00357914	-0.0062825	-0.0181379	0.00271354	-0.00563012	0.00209883	3.50348e-05	0.00711064	0.00466669	-0.00841284	0.00135677
HNSC	0.000309146	0.00373612	9.79354e-05	-0.00137234	0.00173747	-0.0026841	-0.000445687	0.00246447	3.64561e-06	-0.000381615	-0.00149866	0.00170016	0.00313431	-0.00331412	-0.00132201	0.00163995	-0.000988059	0.0029225	0.000843023	0.00367701	-0.000871639	-0.00200105	-0.00108332	0.000494802	0.00221463	0.00302988	-0.00248938	0.00253107	-0.00258076	-0.00173015	0.00472376	0.00166401	0.00065586	-0.00543782	0.00203111	-0.000366468	-0.00235774	-0.00256664	0.000389866	-0.000738885	-0.00013623	-0.00105121	-0.000734197	-0.00177139	-0.00106038	0.00148623	0.000989009	0.0052088	-0.00138827
KIPAN	0.00442452	-0.00789764	-0.00126574	-0.00287393	-0.000629365	0.00572148	-0.000202429	0.00499395	0.00379214	-0.0016833	-0.00077009	0.0070861	0.00435685	0.00130492	0.000252899	-0.00353016	-0.00360498	0.00107518	-0.00202644	-2.07e-05	0.000378017	-0.00168282	0.0030999	0.00752821	0.000673916	-0.00134499	0.00123775	-0.00292341	-0.00146689	-0.00413588	-0.00331839	-0.00252219	0.00280321	0.00193144	-0.00206791	-0.00527823	0.00297123	-0.00228407	0.00554948	-0.000107622	0.00550067	0.00457464	0.00249573	0.00128149	0.00398414	-0.00168075	0.000277499	0.00528199	-0.000380428
LAML	0.00183558	0.000394424	-0.00444458	-0.00213359	-0.00278413	-0.00121828	0.00124535	0.00117912	0.00424368	0.0059766	0.000233198	0.00583354	-0.00535306	0.00207329	-0.00149554	0.0079346	0.00386389	0.00367884	0.000230559	-0.00712309	0.00361666	-0.00265139	-0.00042964	-0.00235557	0.0015637	0.00456545	-0.00285557	0.00615829	-0.00271502	-0.00313289	0.00268826	-0.000755979	-0.00190064	-0.00138702	-0.0044347	0.00450459	0.000514939	-0.00393359	-0.00334893	0.00763623	-0.000693563	0.0028446	0.00122863	-0.00259801	0.000244958	0.00130929	-0.00182604	0.000548263	-0.00150047
LIHC	0.01065	0.0119139	0.0101031	-0.00550864	-0.00274952	0.00384897	-0.00315068	0.000580448	-0.00134009	-0.0034824	0.00201983	0.00513196	-0.00972617	0.0194353	0.0117914	0.00385605	-0.0069267	-0.00149676	0.00642675	0.00989827	-0.0113636	-0.00426268	0.0011609	-0.00124436	-0.00604839	0.00312156	-0.00201613	-0.00972617	0.00935094	-0.00458554	-0.00569226	0.0151464	-0.00355481	-0.0141388	-0.000274952	-0.00659824	-0.014456	0.00793279	-0.0116779	-0.0034824	-0.00128535	0.00971408	-0.00972617	0.00366703	0.00567733	-0.000367243	0.00803497	0.00486448	-0.00954831
LUAD	0.000854978	-0.00457589	0.00201258	-0.00106152	-0.00398962	0.00487225	-0.002686	0.000156278	-0.00252749	-0.00126141	-0.00188711	-0.00075512	0.000928031	0.000151116	0.00251411	0.000633907	0.000279859	0.000513426	0.0015601	-0.0014294	-0.00423434	0.00307558	-0.000913254	9.86391e-05	0.000580671	0.00318724	-0.000986588	0.00055562	-0.00178197	0.000540734	0.00162454	-0.000246851	-0.00229291	-0.00445478	-0.00458894	-0.00124199	-0.00053198	-0.00298814	0.00392263	-0.00107854	-0.00160119	-0.000679982	0.002042	0.00313487	0.00022993	0.000436886	-0.00104093	-0.00176583	-0.00144115
LUSC	0.00393148	-0.00378065	0.00292021	0.00130997	-0.000151795	0.00254934	-0.00194173	0.00062407	-0.000501258	-0.00110082	-0.00465175	-0.00492771	0.00415073	0.000333382	-0.000163428	0.0024022	-0.000890026	0.00145079	-0.00221786	0.00185274	0.000537714	-0.00269827	-0.00176505	0.00198571	0.00191252	0.000287509	0.000260316	-0.00399201	-0.00165106	0.00285856	0.00160011	-0.00103099	-0.000717317	7.68893e-05	-0.00284248	-0.000978958	0.000587797	-0.00365187	0.00131084	-0.000309291	-0.00164509	-0.000647904	-0.00151819	0.000136554	0.00255361	-0.000655622	-0.00166974	0.000662668	-0.000399899
OV	-0.00447094	0.00623202	0.00462294	0.00499611	0.00208652	-0.000644925	-0.00869705	-0.00257447	0.00390858	0.0074356	-0.00158074	0.00703094	-0.0040132	-0.00139597	-0.000155852	-0.00336276	0.00120043	0.00607878	0.00619771	-0.00392013	-0.0028579	0.00208701	0.00024096	-0.00148186	0.00126456	-0.0007714	0.00184626	-5.84446e-05	-0.00180206	-0.00323394	0.00177054	0.00434198	0.00573397	0.000645067	-0.00345224	-0.0008599	-0.00566774	0.000469238	-0.00104682	-0.00612046	-0.00331323	0.00352812	-0.000993559	0.00614225	0.00075978	0.00680195	0.00684501	0.00518484	0.00252335
PAAD	-0.00396496	-0.00452216	0.00523062	0.00863199	0.00713513	0.00617358	-0.00461299	-0.00235642	-7.65153e-05	0.00391176	-0.00384203	-0.00214161	0.0072093	-0.00945924	0.00726353	0.00731656	0.00748377	-0.000201178	0.00375874	0.00574744	-0.0011036	-0.000110889	-8.89217e-05	-0.00943324	-0.00528852	0.00677034	0.00109266	0.00476509	-0.006445	0.00161074	-0.000569553	-0.00154915	0.00616945	-0.000196678	-0.00504813	-0.00173734	0.00233976	-0.00791403	0.00302782	-0.000622821	-0.00476676	-0.00229458	0.00283663	0.00344172	-0.0106977	0.000109529	0.0024832	-0.00453768	-0.00236014
PCPG	0.1	0	-0.111803	0.05	0	0	-0.0512989	-0.1	0.0512989	0	0	0	0	0	0	0	0	-0.111803	0	0	0	0.0512989	0	-0.0512989	0	0	0	0	0.1	0	0.1	-0.1	-0.111803	0.1	0	0	-0.0512989	0	0.0512989	0	0	0	0	0	0	0	0	-0.111803	0
PRAD	0.00909091	-0.00697863	0.0091747	-0.0318182	-0.0272727	-0.00909091	0.00953463	0	0.0182233	-0.0181818	-0.00909091	-0.0181818	0	0.00455582	0	0	-0.00465242	0	-0.00909091	-0.0272727	0	-0.00953463	0.00743522	0.0136675	-0.00909091	0.00909091	0.00454545	0	0.00911164	0	0	0.0139573	0	0.0181818	0.0363636	0.00909091	-0.00953463	-0.00495682	0	0.00909091	-0.0181818	0.0181818	0	-0.00455582	0	0.00909091	-0.00232621	0	0.0363636
SARC	0.00406296	-0.00178205	-0.00410933	-0.00748879	0.000289213	0.00527319	-0.00148328	0.00196004	0.00225552	-0.00213426	-0.00292256	0.00170241	-3.78888e-05	-0.00164891	0.00278906	-0.00207297	-0.000865735	-0.00276069	-0.0067903	0.000157492	-0.00304718	-0.00117164	-0.00496446	0.000285014	-0.00173288	-0.000606298	0.00594843	0.00259448	0.00621886	0.00766087	0.0016352	0.0057433	0.00232555	-0.00517288	0.00340183	0.00414159	0.000994847	-0.00562268	0.00233798	-0.00407301	0.00156663	-0.00198567	-0.000943611	-0.00706695	-0.000178844	0.0042189	0.00821258	-0.000645505	-0.00538185
SKCM	0.0181818	0.0091747	-0.00909091	-0.0173436	-0.00909091	0	0	0.00991363	0	0.0181818	0.00911164	0	-0.0231249	-0.0091747	-0.013484	-0.00909091	-0.0091747	0	0.0115624	0.00454545	-0.00909091	0	0.012392	-0.0105292	-0.00909091	-0.00227791	0.00909091	-0.0115624	-0.0366988	-0.013484	-0.00909091	-0.0091747	0.00909091	0.0115624	0	0.0181818	0	0.00247841	0.0105292	-0.00909091	-0.00455582	0.00909091	-0.0173436	0.0183494	0.026968	0.0136364	0.0091747	0.00454545	0.0346873
STAD	0.00188145	-0.00196178	0.00342331	-0.00224135	-0.00236854	0.00168481	0.00229331	0.000998669	-0.00275975	0.0032832	0.00176673	0.00387487	-0.00577269	0.00180626	-0.000302053	-0.00158149	0.00197139	0.00281183	-0.00305109	-0.00477442	-0.000294026	0.00341776	0.00513675	0.00137692	-0.00132939	-0.00219849	0.00610341	-0.00366164	0.00432561	-0.00289019	-0.00150796	0.00147855	-9.4436e-06	0.00600534	-0.000515712	-0.003806	0.0048017	0.00474042	-0.00574209	0.000309295	-0.000959214	-0.00514315	2.46907e-05	-0.00352833	-0.00518755	0.00351839	0.00374085	0.00149327	0.00613252
TGCT	-0.0073813	-0.00602352	-0.00403863	0.010627	-0.0015084	0.00241033	0.00438812	0.00460621	0.00332857	0.00461331	-0.00531336	-0.00746423	0.00690579	-0.00162011	0.00362411	0.0021356	-0.00104143	0.00502492	-0.00160054	0.00424528	0.00215633	-0.00104143	0.00507411	-0.00126777	-0.00383579	0.00598725	-0.00741758	-0.0118898	0.00272095	0.00207192	-0.000679038	-0.0044326	-0.00985778	0.00932783	0.00297014	8.29359e-05	0.001761	-0.000920202	0.00315844	-0.00368028	0.000419885	-0.00418308	-0.00191279	-0.000106449	-0.000533783	-0.00345221	-0.00417355	-0.00305752	0.00449503
THCA	0.00311349	-0.00310387	-0.00478283	0.0039243	0.00652959	-0.000333426	-0.00368188	-0.0024549	-0.0028847	-0.00266741	-0.00679281	-0.00111142	6.99015e-05	-0.00517062	-0.0112763	0.00949336	0.000433424	-0.00161281	0.00918454	0.00147263	-0.00583495	-0.00340082	-0.00225962	0.00100965	-0.00666852	0.00415659	0.00611281	-0.00366983	0.00134825	-0.0112763	0.00718605	-0.00478164	0.000333686	0.00642918	-0.000472353	-0.00352876	-0.0014334	0.00863399	0.0063175	0.00855793	-0.0147154	0.00853015	-0.0093668	-0.00633818	0.0112763	0.00583779	-0.0106818	0.00444914	0.00542723
UCEC	0.00542279	0.00547705	0.00465698	0.00342827	0.00333809	-0.00265755	0.00643777	-0.0050656	0.0134788	0.00628727	0.00516926	-0.00285196	-0.00608546	-0.00725302	0.00145514	-0.000552021	-0.000293413	0.00673396	-0.00169781	-0.00106948	0.00230105	-0.00439613	-0.0107482	0.00352071	0.0162691	-0.00387289	-0.0034029	-0.00703356	-0.00478114	0.0016849	-0.00574751	-0.00625948	0.00657169	-0.00179576	-0.00583355	-0.00256032	0.00609201	-0.0122743	0.00283037	-0.00388903	-0.0101441	-0.00142598	-0.00449795	-0.00403307	0.00255288	-0.00201325	0.00198869	0.00197962	-0.00179576
UCS	0.00928793	0.0191017	0.0209478	-0.00206398	0.0237358	-0.0113519	-0.00998592	-0.00778019	0.0110629	-0.0185759	-0.0077176	0.0123839	0.00586904	0.00413651	-0.00158846	-0.00309598	0.0268456	0.0077176	-0.00722394	0.0257998	0.00309598	-0.00262787	0.00414943	0.00122921	0.00722394	-0.00882012	0.0216718	-0.0199547	0	0.00317692	0.00619195	0.0180692	0.0231528	0.00309598	0.0103199	-0.00722394	-0.0157672	-0.00207472	-0.0245843	0.00928793	0.00330754	0.00309598	0.00586904	0.0103413	-0.0079423	0.00515996	-0.0103252	0.0143327	0.00309598
[truncated: 56 more columns]

## Sheet: GTEx Randomised Case
Cohort	APOBEC3A_B.cells.naive	APOBEC3A_Plasma.cells	APOBEC3A_T.cells.CD8	APOBEC3A_T.cells.CD4.memory.resting	APOBEC3A_T.cells.follicular.helper	APOBEC3A_T.cells.regulatory..Tregs.	APOBEC3A_NK.cells.resting	APOBEC3A_NK.cells.activated	APOBEC3A_Monocytes	APOBEC3A_Macrophages.M1	APOBEC3A_Macrophages.M2	APOBEC3A_Dendritic.cells.resting	APOBEC3A_Mast.cells.resting	APOBEC3B_B.cells.naive	APOBEC3B_Plasma.cells	APOBEC3B_T.cells.CD8	APOBEC3B_T.cells.CD4.memory.resting	APOBEC3B_T.cells.follicular.helper	APOBEC3B_T.cells.regulatory..Tregs.	APOBEC3B_NK.cells.resting	APOBEC3B_NK.cells.activated	APOBEC3B_Monocytes	APOBEC3B_Macrophages.M1	APOBEC3B_Macrophages.M2	APOBEC3B_Dendritic.cells.resting	APOBEC3B_Mast.cells.resting	APOBEC3C_B.cells.naive	APOBEC3C_Plasma.cells	APOBEC3C_T.cells.CD8	APOBEC3C_T.cells.CD4.memory.resting	APOBEC3C_T.cells.follicular.helper	APOBEC3C_T.cells.regulatory..Tregs.	APOBEC3C_NK.cells.resting	APOBEC3C_NK.cells.activated	APOBEC3C_Monocytes	APOBEC3C_Macrophages.M1	APOBEC3C_Macrophages.M2	APOBEC3C_Dendritic.cells.resting	APOBEC3C_Mast.cells.resting	APOBEC3D_B.cells.naive	APOBEC3D_Plasma.cells	APOBEC3D_T.cells.CD8	APOBEC3D_T.cells.CD4.memory.resting	APOBEC3D_T.cells.follicular.helper	APOBEC3D_T.cells.regulatory..Tregs.	APOBEC3D_NK.cells.resting	APOBEC3D_NK.cells.activated	APOBEC3D_Monocytes	APOBEC3D_Macrophages.M1
Blood	-0.00071743	-0.000189626	-0.00229032	-0.0019701	0.00187061	0.00297505	-0.0041401	0.00391631	-0.00220078	0.000470504	-0.00154307	0.000906482	0.000625278	0.00206505	-0.00273102	-0.000568412	0.000389972	0.00254389	0.00309452	-0.0014255	0.000443805	-0.00118751	2.42736e-07	0.00240894	-0.00342796	-0.00341896	-0.00132912	0.00106486	0.00301591	-0.00181571	-0.000677798	-0.00536058	0.00396158	-0.00192495	-0.000708154	-0.00371908	0.00223648	0.000829402	-0.00291995	-3.25036e-05	-0.000218854	0.000693265	0.000428842	0.000220109	-0.00563522	0.00190263	-0.00265907	-0.000341987	-0.00331688
Breast	-0.00359703	-0.007216	0.00424076	0.00413265	-0.00173487	0.00181178	0.00627041	0.00323124	0.00710199	-0.00628449	-0.00113302	0.000408267	-0.00965148	-0.000331641	-0.00255887	-0.00843042	-0.000969388	0.00484743	-5.17653e-05	0.00349498	-0.00177197	-0.00332107	0.000562028	0.00813714	-0.000561368	0.0078131	0.000408174	0.0111055	0.00229921	0.00408163	-0.00316359	-0.00113884	0.00403465	0.00354394	-0.00337217	-0.00950338	-0.00149353	0.009926	-0.0105962	-0.0121432	0.00353123	0.00326998	0.00260204	-0.00265333	0.00098354	0.00670728	0.00234526	-0.00490497	-0.00751074
Colon	0.00675486	-0.000515998	0.00230799	0.00120287	0.00164375	0.00282124	0.00432393	-0.00382638	0.00249908	-0.00149101	-0.00415311	0.00428724	0.00400607	-0.000740488	0.000628244	-0.00726421	0.000299881	-0.00209027	0.0019027	0.00126283	0.00134472	0.00158949	0.00184216	-0.000899645	0.00598444	0.00719786	0.000879538	-0.000601439	-0.000300021	0.000474113	0.00371801	-0.00226103	0.00372956	0.00304083	-0.000814863	0.00333645	0.00281453	-0.0028823	-0.00727158	-0.00157144	0.00109398	-0.00283261	0.00333052	-0.00465285	0.00466506	-0.00279675	0.00948402	0.00178063	0.00388559
Esophagus	-0.00548156	-0.00528245	0.00153749	0.00216838	0.000745126	0.00637609	0.00217279	-0.00119991	0.00464458	-0.00359014	-5.65374e-05	0.00150377	-0.000332397	-0.00419157	-0.00401345	-0.00230239	0.00120599	0.00286425	0.00392324	0.000939261	0.000212635	-0.00219387	-0.00255601	0.00175988	-0.00163324	-0.000544796	-0.00605035	-0.000173653	-0.00029981	0.000914393	-0.000263234	-0.00224279	-0.00314808	0.00358769	-0.000752493	-0.0035496	-0.00242149	0.00423105	-0.00343797	0.00267658	0.00113057	-0.00448434	-0.00113999	-0.00445901	0.00279074	-0.0022881	0.00150381	0.000808901	-0.00903025
Kidney	0	0	0	0	-0.258199	0	0	-0.105409	0	0	0	0	0	0	0	0	0	-0.258199	0	0	-0.105409	0	0	0	0	0	0	0	0	0	-0.258199	0	0	0.105409	0	0	0	0	0	0	0	0	0	0.258199	0	0	-0.105409	0	0
Lung	0.00302117	-0.000372702	-0.000741967	-0.00212747	-0.00154236	0.0016456	-0.000289866	-0.00106948	-0.00261539	0.0029918	-0.00418198	0.000738898	-0.00360084	0.000620581	-0.00161347	-0.00277164	-0.00104299	-0.000628764	0.000349723	0.00109067	0.00104259	-0.000926969	0.0019902	0.000460303	0.000910958	0.00138961	-0.000676026	-0.00151752	-0.000660747	0.00112945	0.00155242	-0.003429	-0.00227241	0.00694359	0.00232625	-0.000322727	0.000522875	-0.000119541	0.00265073	0.00305321	-0.00174435	0.00219756	0.000494082	0.00150509	-0.0018024	0.00262204	0.00514855	-0.00188269	-0.0017667
Prostate	-0.00357143	0.0107143	0.00357143	-0.0142857	0.00357143	-0.0181848	0.0188231	-0.0107143	0	0.0234244	0.0178731	-0.0178571	0.0142857	0.00178571	-0.0107143	-0.00714286	0.0142857	-0.00357143	-0.00363696	0.0112938	0.025	0.0178571	-0.000900937	0.00178731	0	0.00357143	-0.0196429	0.00357143	-0.00357143	0.0107143	-0.00178571	-0.00181848	-0.00376462	-0.00357143	0.0107143	0.0126131	-0.0125112	-0.00357143	0.00357143	-0.0178571	-0.00357143	-0.00357143	0.00714286	-0.00892857	-0.00363696	0.0112938	-0.0107143	0.00357143	0.0108112
Stomach	-0.00283106	0.00895307	0.00075066	-0.00198313	0.00341786	0.00243779	0.0047803	0.00388006	-0.00623522	0.00192543	0.00426465	4.18305e-05	-0.00249974	-0.00676953	0.000435605	0.0083175	0.0030025	0.00368898	0.00323489	0.00414045	0.00912462	0.00142321	0.00116384	0.00250891	0.00117358	-0.00446348	-0.00610694	0.000750723	0.000648719	-0.00466129	-0.00469232	-0.00284447	-0.000292104	0.00277494	0.000296695	0.00355588	-0.000978131	-0.00840096	-0.000374723	-0.00134835	0.00196949	-0.00360966	-0.00513391	0.000653449	-0.00168019	-0.00191954	0.00273711	-0.00399611	0.000766954
Thyroid	-0.0075188	-0.00902256	0.0105263	-0.0037594	-0.00488906	0.012429	-0.00493815	-0.00977811	-0.0255138	-0.0105263	-0.00788282	0.00451298	-0.00564122	0.0135338	-0.00451128	0.0142857	-0.00300752	-0.00564122	0.0116522	-0.0106993	-0.0135389	0.00658419	0	0.00472969	-0.0116585	0.000752163	0.0135338	-0.00601504	0.0165414	-0.0233083	-0.000376081	-0.000388405	0.00493815	-0.00451298	0.00164605	0.00827068	0.00236485	-0.00225649	0	-0.00300752	-0.0120301	0.00300752	-0.0105263	0.00300865	0.00233043	0.00823024	0.00526514	-0.0032921	0.0180451
Uterus	0.0285714	0.0338062	-0.0285714	0.0285714	-0.0285714	-0.0285714	0.0285714	0.0285714	0.0285714	0.0289886	0.0285714	0.0303588	0.0285714	-0.0285714	0.0338062	0.0285714	-0.0285714	-0.0285714	0.0285714	-0.0285714	0.0285714	0.0285714	0	-0.0285714	0.0303588	0.0285714	-0.0285714	0.0338062	-0.0285714	-0.0285714	0.0285714	0.0285714	-0.0285714	-0.0285714	-0.0285714	0.0434828	-0.0285714	-0.0303588	-0.0285714	-0.0285714	0.0338062	-0.0285714	0.0285714	-0.0285714	-0.0285714	0.0285714	0.0285714	-0.0285714	-0.0144943
[truncated: 42 more columns]
