# Supplementary material for: Pan-cancer transcriptomic analysis dissects immune and proliferative functions of APOBEC3 cytidine deaminases
Source: Nucleic Acids Res. 2019 Jan 9;47(3):1178–94. doi: 10.1093/nar/gky1316 (PMC6379723; doi:10.1093/nar/gky1316)
Supplement: Supplementary Data [file gky1316_supplemental_files.zip › TableS7_tissue_tumour_specific_ratio.xlsx]

## Sheet: README
Supplementary Table S7
Sheet name	Description
TCGA	Tumour-specific ratio calculated for the APOBEC3 genes in TCGA cohorts
GTEx	Tissue-specific ratio calculated for the APOBEC3 genes in GTEx cohorts
TCGA Randomised Case	Tumour-specific ratio calculated for the APOBEC3 genes in TCGA cohorts. Case labels in the cell type proportion data are randomised.
GTEx Randomised Case	Tissue-specific ratio calculated for the APOBEC3 genes in GTEx cohorts. Case labels in the cell type proportion data are randomised.
TCGA Randomised Case Randomised Gene	Tumour-specific ratio calculated for the APOBEC3 genes in TCGA cohorts. Case and gene labels used in deconvolution are randomised.
GTEx Randomised Case Randomised Gene	Tissue-specific ratio calculated for the APOBEC3 genes in GTEx cohorts. Case and gene labels used in deconvolution are randomised.
Column descriptions
Each column corresponds to the tissue/tumour specific ratio calculated in a specified cohort, for each APOBEC3 gene (by the rows)

## Sheet: TCGA
Genes	TCGA.SKCM	TCGA.OV	TCGA.BRCA	TCGA.UCEC	TCGA.LUAD	TCGA.KICH	TCGA.KIRC	TCGA.KIRP	TCGA.THCA	TCGA.LUSC	TCGA.BLCA	TCGA.CESC	TCGA.HNSC	TCGA.COAD	TCGA.READ	TCGA.UCS	TCGA.ACC	TCGA.LIHC	TCGA.PRAD	TCGA.GBM	TCGA.LGG
APOBEC3A	0.888625	0.2796	0.581593	0.333133	0.856373	0.100345	0.833002	0.793787	0.631605	0.724289	0.898312	0.521392	0.575925	0.384406	0.504489	0.250413	0.247498	0.458977	0.0218524	0	0.00303466
APOBEC3B	0.763113	0.505858	1.02212	0.750896	0.998142	1.23323	0.867879	1.03761	0.777464	1.08832	0.997597	0.657654	0.870144	1.08234	1.17183	0.232359	3.09141	0.769747	0.442596	0.460608	0.771414
APOBEC3C	0.598138	0.599959	0.510565	0.372835	0.611328	0.825922	0.782762	0.594667	0.822283	0.778127	0.936421	0.7212	0.693681	0.67793	0.646151	0.170777	0.405099	0.294789	0.656015	0.480945	0.399435
APOBEC3D	0.729661	0.462968	0.528398	0.384703	0.659046	0.427383	0.751167	0.900071	0.498627	0.639196	0.670611	0.420023	0.48731	0.691846	0.564712	0.59902	0.122924	0.292443	0.214229	0.382364	0.148787
APOBEC3F	0.744851	0.7086	0.738768	0.480759	0.745085	0.628363	0.904395	1.03797	0.935841	0.816287	0.805893	0.583803	0.667718	0.81493	0.846609	0.400108	0.856135	0.691331	0.266636	0.393994	0.484561
APOBEC3G	0.0591574	0.597687	0.511122	0.372718	0.637883	0.759468	0.761791	0.752217	0.774037	0.586091	0.604744	0.419885	0.502614	0.575123	0.443476	0.51342	0.58077	0.36334	0.308871	0.465454	0.645507
APOBEC3H	0.110463	0.330307	0.361603	0.275784	0.600287	0.274577	0.712889	0.818657	0.937736	0.574143	0.577388	0.265041	0.307707	0.439227	0.175917	0.148511	0	0.172005	0	0.0437765	0.178672

## Sheet: GTEx
Genes	GTEx.Bladder	GTEx.Blood	GTEx.Breast	GTEx.Cervix Uteri	GTEx.Colon	GTEx.Esophagus	GTEx.Kidney	GTEx.Lung	GTEx.Pituitary	GTEx.Prostate	GTEx.Salivary Gland	GTEx.Spleen	GTEx.Stomach	GTEx.Testis	GTEx.Thyroid	GTEx.Uterus
APOBEC3A	0	0	0	0	0.187319	0.288144	0	0.272434	0	0	0	0.290617	0	0.0337078	0	0
APOBEC3B	3.25741	0.591306	0	0.129645	2.23626	0.507986	0.26452	0	0.134317	0.218249	0	0	0.025308	0	0	0
APOBEC3C	1.14154	1.28765	0.134055	0.4104	0.22209	0.592341	1.26231	0.182304	0	0.269147	115.62	0.671232	0.502126	1.12257	0.526378	0.672267
APOBEC3D	0.507818	0.882224	0.202487	0.167268	0.649739	0	0.0821758	0	0	0	0	2.12722	0.392154	0.123334	0	0
APOBEC3F	0.78982	0.763449	0.503894	0.439171	0.336051	0.212142	0.642778	0.191782	0.0891442	0.0400365	24.7982	1.63536	0.458143	0.627284	0	1.09654
APOBEC3G	0.226166	1.04723	0.111672	17.0697	0.0373866	0.0279914	0.0973883	0.0991025	0.499811	0	34.0675	1.60899	0.0928354	0.491219	0	0
APOBEC3H	0	0.344489	0	0.351802	0	0.522606	0.262495	0	0.281663	0	0	0	0.23236	0.505006	0	0

## Sheet: TCGA Randomised Case
Genes	TCGA.SKCM	TCGA.OV	TCGA.BRCA	TCGA.UCEC	TCGA.LUAD	TCGA.KICH	TCGA.KIRC	TCGA.KIRP	TCGA.THCA	TCGA.LUSC	TCGA.BLCA	TCGA.CESC	TCGA.HNSC	TCGA.COAD	TCGA.READ	TCGA.UCS	TCGA.ACC	TCGA.LIHC	TCGA.PRAD	TCGA.GBM	TCGA.LGG
APOBEC3A	0.605561	0.890879	0.99202	0.676005	0.998377	0.0956697	0.932945	0.886458	0.980805	1.06085	0.937385	0.922839	1.00053	0.972256	0.663575	0.818188	0.150912	0.606255	0.108751	0.417829	0.344915
APOBEC3B	0.845304	1.01025	1.01062	0.860296	0.991968	0.768918	0.960803	0.963161	0.982393	1.02411	0.987604	0.927089	0.986138	0.965051	0.854919	0.948908	0.726299	0.634813	0.536497	0.7674	0.839866
APOBEC3C	0.882017	1.03108	1.00087	0.934202	0.99426	1.08173	0.991114	1.04488	1.03253	1.0135	1.00888	0.993731	1.0055	1.02249	0.854653	0.938226	0.792698	0.835687	0.819225	1.02083	1.06208
APOBEC3D	0.475638	1.08364	1.00829	0.825196	1.00289	0.974227	0.999621	1.00569	1.05581	1.01301	1.00907	0.955843	1.00454	0.967321	0.876988	0.868125	0.811737	0.846837	0.578057	0.879457	0.855991
APOBEC3F	0.560557	1.09471	1.0091	0.955045	0.998535	1.83762	1.00613	1.01042	1.02756	1.00514	0.981764	0.973616	0.985722	1.0077	0.96263	0.893483	0.746934	0.91863	0.499373	0.965627	1.0099
APOBEC3G	0.317399	1.07321	0.991486	0.917442	0.998224	1.17791	0.995518	1.0607	1.03265	1.00929	0.99079	1.00219	1.00399	1.01754	0.960771	0.877776	0.677757	0.893606	0.625713	0.998532	0.982551
APOBEC3H	0.0782998	0.995586	1.00259	0.740078	0.986813	0.220872	0.953865	0.968822	0.964203	1.02902	0.954769	0.907766	0.96527	0.918976	0.607303	0.381734	0.235008	0.710844	0.114343	0.452189	0.848928

## Sheet: GTEx Randomised Case
Genes	GTEx.Bladder	GTEx.Blood	GTEx.Breast	GTEx.Cervix Uteri	GTEx.Colon	GTEx.Esophagus	GTEx.Kidney	GTEx.Lung	GTEx.Prostate	GTEx.Stomach	GTEx.Testis	GTEx.Thyroid	GTEx.Uterus
APOBEC3A	0	0.703493	0	0	0.135006	0	0	0.738642	0	0.0465244	0	0	0
APOBEC3B	3.25741	0.850976	0	0.129645	0.356079	0	0	0.377936	0	0.273542	0	0	0
APOBEC3C	1.14154	0.950488	0.645532	0.4104	1.00712	0.887083	0.265435	0.982211	0.46022	0.88414	0.647938	0.485991	0.154018
APOBEC3D	0.507818	0.886775	0.306926	0.167268	0.85827	0.631028	0	0.909864	0	0.680534	0.0104033	0	0
APOBEC3F	0.78982	0.860214	0.373269	0.439171	0.938433	0.919765	0.0764799	0.988257	0.172762	0.760238	0.682101	0.0840608	0.568529
APOBEC3G	0.226166	0.926261	0.38971	17.0697	0.917682	0.742509	0.0524878	1.01025	0.223	0.617509	0.828301	0.326835	0
APOBEC3H	0	0.681422	0	0.351802	0.366065	0.279086	0.0143856	0.479995	0	0.336145	0.2094	0	0

## Sheet: TCGA Randomised Case&Gene
Genes	TCGA.SKCM	TCGA.OV	TCGA.BRCA	TCGA.UCEC	TCGA.LUAD	TCGA.KICH	TCGA.KIRC	TCGA.KIRP	TCGA.THCA	TCGA.LUSC	TCGA.BLCA	TCGA.CESC	TCGA.HNSC	TCGA.COAD	TCGA.READ	TCGA.UCS	TCGA.ACC	TCGA.LIHC	TCGA.PRAD	TCGA.GBM	TCGA.LGG
APOBEC3A	0.822875	0.976124	1.05472	0.893919	0.997604	0.70668	1.01091	0.972867	1.04514	1.03522	1.02259	1.0773	1.06112	1.02703	0.863158	0.873442	0.840146	0.923645	0.772507	0.924951	0.97982
APOBEC3B	0.761206	0.997287	0.974778	0.849195	0.950099	0.64211	0.914299	1.05046	0.925246	0.982424	0.910664	0.910385	0.985043	0.935754	0.859581	0.979137	0.975751	0.825857	0.785143	1.09734	1.01659
APOBEC3C	0.690446	0.935464	0.972053	0.898058	0.950069	0.526563	0.988012	0.862169	1.01944	0.985898	0.995437	0.919205	0.985028	0.981833	0.860263	0.904151	0.981017	0.941383	0.6516	0.896036	0.881331
APOBEC3D	0.632901	1.09613	1.09705	0.865541	0.982565	0.623758	1.00999	0.990404	0.976578	1.0082	1.04841	1.03167	0.962873	0.921659	0.917713	1.01922	0.797353	0.917896	0.665439	1.00163	0.972849
APOBEC3F	0.864229	0.948937	1.03406	0.899409	0.924314	0.459829	0.894965	1.01079	0.969455	1.00024	0.941683	0.999616	1.03672	1.0787	0.95068	1.00052	0.809684	0.932486	0.739135	0.932008	0.944627
APOBEC3G	0.767093	1.03001	0.898319	0.980609	0.971187	0.550924	0.992444	0.974762	1.16436	0.987251	0.957541	1.07609	0.892536	1.05319	0.852481	1.00752	0.900157	0.894846	0.729895	0.980275	0.942586
APOBEC3H	0.821979	1.02705	0.965359	0.934295	1.04881	0.511608	1.00524	0.995963	1.04114	1.0157	1.01036	1.00426	0.979346	1.00289	0.982279	0.909877	0.916346	0.871482	0.656189	1.05209	0.934752

## Sheet: GTEx Randomised Case&Gene
Genes	GTEx.Bladder	GTEx.Blood	GTEx.Breast	GTEx.Cervix Uteri	GTEx.Colon	GTEx.Esophagus	GTEx.Kidney	GTEx.Lung	GTEx.Prostate	GTEx.Stomach	GTEx.Testis	GTEx.Thyroid	GTEx.Uterus
APOBEC3A	0.495653	0.848152	0.199762	0.164142	0.910272	0.690782	0.0444387	0.650727	0.0914001	0.74434	0.118893	0.0116744	0
APOBEC3B	0.650366	0.81363	0.304223	0.186668	0.952191	0.723178	0.029736	0.680493	0.0956359	0.883636	0.0734318	0.129833	0
APOBEC3C	0.645511	0.967757	0.255652	0.21729	0.744092	0.758132	0.0144776	1.01508	0.124608	0.925366	0.198389	0	0
APOBEC3D	0.592361	0.579589	0.374239	0.222276	0.806376	0.601198	0.0302532	0.708059	0.0448631	0.80006	0.134998	0.184577	0
APOBEC3F	0.710154	0.883821	0.343085	0.366579	0.600001	0.572823	0.0351512	0.908986	0.00842906	0.987733	0.125785	0	0
APOBEC3G	0.736069	1.12421	0.443947	0.327431	0.833082	0.508641	0.0265417	0.893305	0.0132074	0.640263	0.168774	0.19535	0
APOBEC3H	0.537906	0.805927	0.289725	0.349073	0.847933	0.795394	0.0326771	0.883287	0.0685462	0.816711	0.16285	0.183441	0
