# Supplementary material for: Pan-cancer transcriptomic analysis dissects immune and proliferative functions of APOBEC3 cytidine deaminases
Source: Nucleic Acids Res. 2019 Jan 9;47(3):1178–94. doi: 10.1093/nar/gky1316 (PMC6379723; doi:10.1093/nar/gky1316)
Supplement: Supplementary Data [file gky1316_supplemental_files.zip › TableS9_GSE75688_RESPECTEx.xlsx]

## Sheet: Sheet4
Supplementary Table S9
Sheet name	Description
GSE75688_ESTIMATE	ESTIMATE tumour purity results for GSE75688 tumours. Column "immune_purity" was taken for RESPECTEx.
GSE75688_CIBERSORT	CIBERSORT immune deconvolution results for GSE75688. Each column represent 1 cell type. The P-value per-sample was also included in the last column.
GSE75688_cell_proportions	Summary table of GSE75688_ESTIMATE and GSE75688_CIBERSORT sheets. The proportions of cell types in the cell admixture for each case in the cohort are listed.
GSE75688_RESPECTEx_corr_marker	Correlations of RESPECTEx-inferred mean expression per cell type with expression measured from marker gene positive single cells, for all cell types displayed in Supplementary Figure S9
GSE75688_RESPECTEx	RESPECTEx-inferred mean expression per cell type for the GSE75688 cohort. Each row represent 1 gene and each column 1 cell type.

## Sheet: GSE75688_ESTIMATE
Mixture	estimate_purity	stromal_purity	immune_purity	estimate_score	stromal_score	immune_score
BC01_Pooled	0.867447	0.74824	NA	-2575.77	-588.157	-3163.93
BC02_Pooled	0.832446	0.657244	0.941395	-1968.37	53.1759	-1915.19
BC03_Pooled	0.813062	NA	0.668719	-1677.68	2044.13	366.45
BC03LN_Pooled	0.785717	NA	0.529367	-1300.55	2520.48	1219.93
BC04_Pooled	0.764696	0.457025	0.649076	-1022	1517.71	495.712
BC05_Pooled	0.869681	0.771513	NA	-2620.48	-752.051	-3372.53
BC06_Pooled	0.576305	0.477367	0.297455	1082.34	1364.49	2446.82
BC07LN_Pooled	0.727142	NA	0.390956	-541.631	2516.91	1975.28
BC08_Pooled	0.700482	0.535101	0.613327	-214.261	935.064	720.804
BC09_Pooled	0.618557	NA	NA	673.969	3497.97	4171.93
BC10_Pooled	0.791578	0.689765	0.904884	-1380.84	-174.992	-1555.83
BC11_Pooled	0.657804	NA	NA	266.295	2928.33	3194.63
BC07_Tumor	0.563621	NA	NA	1201.28	2128.75	3330.03

## Sheet: GSE75688_CIBERSORT
Mixture	B cells naive	B cells memory	Plasma cells	T cells CD8	T cells CD4 naive	T cells CD4 memory resting	T cells CD4 memory activated	T cells follicular helper	T cells regulatory (Tregs)	T cells gamma delta	NK cells resting	NK cells activated	Monocytes	Macrophages M0	Macrophages M1	Macrophages M2	Dendritic cells resting	Dendritic cells activated	Mast cells resting	Mast cells activated	Eosinophils	Neutrophils	P-value
BC03LN_Pooled	0.370731	0.0414332	0.0768662	0.0197146	0	0	0.210251	0.18367	0	0.0123031	0	0	0	0	0.00143888	0.0296601	0	0.0361887	0	0	0.0123009	0.00544228	0.001
BC07LN_Pooled	0.104729	0.25476	0	0.135832	0	0.00152767	0.161319	0.103172	0	0.0238846	0	0.0783754	0.0080255	0	0.000366688	0.0511318	0	0.054759	0	0.00829148	0.0138258	0	0.003
BC11_Pooled	0.000334846	0.00366081	0.00761514	0.150382	0	0	0.153442	0.0718379	0	0	0	0.146506	0.0229179	0	0.0295315	0.0667048	0.0630525	0.0407376	0	0.217771	0.0112969	0.0142093	0.003
BC03_Pooled	0.102696	0.00353763	0	0.251372	0	0.117191	0.217205	0.221643	0	0	0	0	0.00498178	0.00369985	0.00454332	0.0111666	0.00385013	0.0219564	0	0.016744	0.0194141	0	0.012
BC04_Pooled	0.0125409	0.0108701	0.00053775	0.166519	0	0	0.436968	0.0198977	0	0	0.0282942	0	0.0237635	0	0	0.0394082	0.00144125	0.163632	0	0.0842784	0.00599326	0.00585628	0.032
BC09_Pooled	0.0109089	0	0.0101834	0.176247	0	0	0.232969	0.068434	0	0.00707578	0	0.174501	0.0110655	0	0.0432645	0.151512	0.0216341	0.00632566	0	0.0660057	0.0110893	0.00878373	0.032
BC07_Tumor	0.0343059	0	0.0412716	0.11327	0	0.13716	0.0683887	0.0589916	0	0.0511921	0	0.0362098	0.00167054	0	0.139785	0.199487	0.0725063	0.00861598	0	0.0213243	0	0.0158208	0.056
BC08_Pooled	0.0352081	0.0179265	0.0224724	0.0498101	0	0.0532002	0.115255	0.238009	0	0.082635	0	0.150381	0.012015	0	0.0125573	0.057295	0	0.0347266	0	0.0874615	0.0176459	0.0134022	0.078
BC06_Pooled	0.0351719	0.0398518	0	0.10253	0	0	0.0584323	0.0429303	0	0.0426974	0	0	0.000475071	0	0.173622	0.301604	0.0205796	0.0486854	0	0.0811347	0.0181773	0.0341086	0.1
BC02_Pooled	0	0.0125486	0.00928679	0.0638019	0	0	0.0367624	0.0322216	0	0	0	0.0275666	0.033706	0	0	0	0	0.233617	0	0.526428	0.024061	0	0.254
BC10_Pooled	0	0.0101935	0	0.309419	0	0.0649678	0	0.0800518	0	0	0	0.103567	0.0267612	0	0.000622348	0.0282509	0.00354965	0.00193218	0	0.351016	0.0169315	0.00273608	0.471
BC05_Pooled	0	0	0.00128759	0.0293397	0	0.0338069	0	0.040146	0	0	0	0.0772406	0.0323121	0	0	0	0.000502936	0.010297	0	0.763956	0.0111115	0	0.627
BC01_Pooled	0.00345523	0	0.00727689	0.156297	0.132052	0.087204	0.100476	0.141321	0	0.0951661	0	0	0	0	0	0.0246054	0	0.135315	0	0.116831	0	0	0.733

## Sheet: GSE75688_cell_proportions
Mixture	purity	B cells naive	B cells memory	Plasma cells	T cells CD8	T cells CD4 naive	T cells CD4 memory resting	T cells CD4 memory activated	T cells follicular helper	T cells regulatory (Tregs)	T cells gamma delta	NK cells resting	NK cells activated	Monocytes	Macrophages M0	Macrophages M1	Macrophages M2	Dendritic cells resting	Dendritic cells activated	Mast cells resting	Mast cells activated	Eosinophils	Neutrophils
BC02_Pooled	0.941395	0	0.000735413	0.000544253	0.00373911	0	0	0.00215446	0.00188835	0	0	0	0.00161554	0.00197534	0	0	0	0	0.0136911	0	0.0308513	0.0014101	0
BC03_Pooled	0.668719	0.0346947	0.0843972	0	0.0449987	0	0.00050609	0.0534419	0.0341791	0	0.00791251	0	0.0259643	0.0026587	0	0.000121477	0.016939	0	0.0181406	0	0.00274681	0.00458024	0
BC03LN_Pooled	0.529367	0.174478	0.0194998	0.0361758	0.00927835	0	0	0.098951	0.0864413	0	0.00579023	0	0	0	0	0.000677183	0.013959	0	0.0170316	0	0	0.00578922	0.00256132
BC04_Pooled	0.649076	0.0044009	0.00381459	0.00018871	0.0584355	0	0	0.153343	0.00698259	0	0	0.00992914	0	0.00833918	0	0	0.0138293	0.000505772	0.0574223	0	0.0295754	0.00210318	0.00205511
BC06_Pooled	0.297455	0.0247098	0.0279977	0	0.0720317	0	0	0.0410513	0.0301605	0	0.0299969	0	0	0.000333758	0	0.121977	0.211891	0.0144581	0.0342037	0	0.0570008	0.0127704	0.0239628
BC07LN_Pooled	0.390956	0.0637844	0.15516	0	0.0827279	0	0.000930419	0.0982501	0.0628364	0	0.0145467	0	0.047734	0.00488788	0	0.000223329	0.0311415	0	0.0333506	0	0.00504988	0.00842054	0
BC08_Pooled	0.613327	0.013614	0.00693167	0.00868945	0.0192602	0	0.020571	0.0445658	0.0920314	0	0.0319527	0	0.0581483	0.00464587	0	0.00485555	0.0221544	0	0.0134278	0	0.033819	0.00682318	0.00518225
BC10_Pooled	0.904884	0	0.000969571	0	0.0294308	0	0.00617951	0	0.00761424	0	0	0	0.00985094	0.00254543	0	5.91955e-05	0.00268712	0.00033763	0.000183782	0	0.0333874	0.00161046	0.000260246

## Sheet: GSE75688_RESPECTEx_corr_marker
Cell type	Marker	Spearman correlation (between RESPECTEx inference and marker-positive single cell expression)	Median proportion in tumour cell mixtures	Remarks
Tumour cell	MKI67	0.84593	0.631201
Tumour cell	TK1	0.855085	0.631201
Tumour cell	TOP2A	0.848324	0.631201
T cell	CD3D	0.665872	0.186851	(1)
CD8+ T cell	CD8A	0.576773	0.0372148
CD4+ T cell	CD4	0.340446	0.0595424	(2)
B cell	CD19	0.749655	0.0366266	(3)
Macrophage	CD14	0.26774	0.0158483	(4)
Monocyte	CD68	0.0919353	0.00260206
Remarks:	The proportions in tumour cell mixtures considered were the summation of the following cell types as inferred by CIBERSORT in each case:
	(1) CD8 T cells, CD4-naive, CD4-memory_resting, CD4-memory_activated, T cells follicular helper, T cells regulatory (Tregs), gamma-delta T
	(2) CD4-naïve, CD4-memory_resting, CD4-memory_activated
	(3) B-naïve, B-memory
	(4) Macrophages M0, Macrophages M1, Macrophages M2

## Sheet: GSE75688_RESPECTEx
Gene	Tumour	B-naive	B-memory	Plasma_cells	CD8	CD4-naive	CD4-memory_resting	CD4-memory_activated	Tfh	Treg	gdT	NK_rest	NK_activated	Monocyte	M0	M1	M2	DC_resting	DC_activated	MC_resting	MC_activated	Eosinophil	Neutrophil
TSPAN6	3.32784	0	0.00761245	0.00649918	0.200273	0	0	0	0	0	0	0	0.131447	0	0	0	0	0	0	0	1.2108	0	0
TNMD	0	0	0	0	0	0	0	0	0	0	0	0	0	0	0	0	0	0	0	0	0	0	0
DPM1	3.75055	0.136554	0.00170218	0	0.0768467	0	0	0.937744	0.251702	0	0	0	0	0	0	0.00541496	0	0	0	0	0.410048	0	0
SCYL3	2.49524	0	0	0.0168793	0.503581	0	0	0	0	0	0	0	0.292646	0	0	0	0	0	0	0	0.171972	0	0
C1orf112	1.87514	0	0.0107253	0.0371617	0.0949039	0	0	0	0	0	0	0	0	0	0	0	0	0	0	0	1.03548	0	0
FGR	0	0.00076316	0.00217541	0.0279317	0	0	0	0	0	0	0	0	0	0	0	0.000324722	0	0	0	0	0	0	0
CFH	0	0	0	0	0	0	0	0	0	0	0.281532	0	0.197843	0	0	0.00797048	0	0	0	0	0	0	0
FUCA2	1.86665	0	0.00952915	0	0	0	0	0	0	0	0	0	0	0	0	0	0	0	0	0	0	0	0
GCLC	1.56901	0	0.0108412	0	0.0679108	0	0	0	0	0	0	0	0	0	0	0	0	0	0	0	0	0	0
NFYA	2.21228	0	0.0117948	0.045079	0	0	0	0	0	0	0	0	0.191909	0	0	0	0	0	0	0	0.982656	0	0
STPG1	0.866641	0	0.0134835	0.0381315	0	0	0	0	0	0	0	0	0	0	0	0	0	0	0	0	0.390593	0	0
NIPAL3	2.45587	0	0.015847	0.0123955	0.0323916	0	0	0	0	0	0	0	0.0510937	0	0	0	0	0	0	0	1.11377	0	0
LAS1L	3.22074	0	0.00667538	0.0441371	1.21845	0	0	0	0	0	0	0	0.0150249	0	0	0	0	0	0	0	0.580632	0	0
ENPP4	2.17545	0	0.00514088	0.0200897	0.208684	0	0	0	0	0	0	0	0	0	0	0	0	0	0	0	0.592098	0	0
SEMA3F	0.187875	0	0	0	0	0	0	0	0	0	0	0	0	0	0	0	0	0	0	0	0.0325045	0	0
CFTR	0	0	0.0111052	0	0	0	0	0	0	0	0	0	0.00613832	0	0	0	0	0	0	0	0	0	0
ANKIB1	1.15709	0	0	0.0309093	0	0	0	0	0	0	0	0	0.331838	0	0	0	0	0	0	0	0.829601	0	0
CYP51A1	3.88686	0.123649	0.00144906	0	0.576993	0	0	0	0.508129	0	0	0	0	0	0	4.3615e-05	0	0	0.42756	0	0	0	0
KRIT1	2.44466	0	0	0.034866	0.65718	0	0	0	0	0	0	0	0.0546271	0	0	0	0	0	0	0	0.334749	0	0
RAD52	1.39617	0	0	0.0241923	0	0	0	0	0	0	0	0	0.395011	0	0	0	0	0	0	0	0.388502	0	0
MYH16	0.241505	0	0	0	0	0	0	0	0	0	0	0	0	0	0	0	0	0	0	0	0	0	0
BAD	1.04964	0	0.00772097	0	0	0	0	0	0.38705	0	0	0	0	0	0	0	0	0	0	0	0	0	0
LAP3	3.53451	0	0.00415644	0.0607593	1.48501	0	0	0	0	0	0	0	0.0448549	0	0	0	0	0	0	0	0.671017	0	0
CD99	3.48845	0	0.00976961	0	0.0940405	0	0	0.398214	0.51191	0	0	0	0	0	0	0	0	0	0.574033	0	0	0	0
HS3ST1	0.248217	0	0.00170209	0	0	0	0	0	0	0	0	0	0	0	0	0	0	0	0	0	0.0331394	0	0
AOC1	0.128743	0	0.0058395	0	0	0	0	0	0	0	0	0	0	0	0	0	0	0	0	0	0	0	0
WNT16	0	0	0	0	0	0	0	0	0	0	0	0	0	0	0	0.000665984	0	0	0	0	0	0	0
HECW1	0.0797139	0	0	0	0	0	0	0	0	0	0	0	0	0	0	0	0	0	0	0	0.00057836	0	0
MAD1L1	1.3234	0	0.00629526	0	0	0	0	0	0	0	0	0	0	0	0	0	0	0	0	0	0	0	0
LASP1	1.41307	0	0.00816069	0	0	0	0	0	0.609474	0	0	0	0	0	0	0	0	0	0	0	0	0	0
SNX11	2.17704	0.0521602	0	0	0.207331	0	0	0.552273	0.800126	0	0	0	0	0	0	0.00219158	0	0	0	0	0	0	0
TMEM176A	0.604352	0	0	0	0.510179	0	0	0	0	0	0	0	0	0	0	0	0	0	0	0	1.33783	0	0
M6PR	3.41382	0.187145	0.00332183	0	0.373145	0	0	0.94405	0.333805	0	0	0	0.0101645	0	0	0	0	0	0	0	1.30304	0	0
KLHL13	0.219633	0	0.00126995	0	0.822084	0	0	0	0	0	0	0	0	0	0	0	0	0	0	0	0	0	0
CYP26B1	0.0313772	0	0	0	0	0	0	0	0	0	0	0	0	0	0	0	0	0	0	0	0	0	0
ICA1	2.95602	0	0.00251443	0.0305522	0	0	0	0	0	0	0	0	0.380426	0	0	0	0	0	0	0	0.353309	0	0
DBNDD1	1.56838	0	0	0	0.230637	0	0	0	0	0	0	0	0	0	0	0	0	0	0	0	0	0	0
ALS2	1.28553	0	0.0161536	0	0.168039	0	0	0	0	0	0	0	0	0	0	0	0	0	0	0	0.867485	0	0
CASP10	0	0	0	0	0	0	0	0	0	0	0.119149	0	0.185718	0	0	0.000815134	0	0	0	0	0	0	0
CFLAR	2.97462	7.97113e-05	0.00318798	0	0.264813	0	0	0	1.12376	0	0	0	0	0	0	0.00163956	0	0	0.841364	0	0	0	0
TFPI	0.438216	0.224339	0	0.0169888	1.51779	0	0	0	0	0	0	0	0	0	0	0	0	0	0	0	0	0	0
NDUFAF7	2.11786	0.246098	0	0	0.0996628	0	0	0.00116257	0	0	0	0	0	0	0	0.000747192	0	0	0.419123	0	0	0	0
RBM5	3.57491	0	0.00775919	0.0402204	0.282206	0	0	0	0	0	0	0	0.149992	0	0	0	0	0	0	0	0.871785	0	0
MTMR7	0	0	0	0.0119013	0	0	0	0	0	0	0.0707205	0	0.124651	0	0	0	0	0	0	0	0	0	0
SLC7A2	0.870264	0	0	0	0	0	0	0	0	0	0	0	0	0	0	0	0	0	0	0	0	0	0
ARF5	4.12736	0.0870392	0.00732632	0	0.29787	0	0	0	0.63859	0	0	0	0	0	0	0.00328525	0	0	0.515637	0	0	0	0
SARM1	1.12818	0	0	0.00478572	0	0	0	0	0	0	0	0	0	0	0	0	0	0	0	0	0	0	0
POLDIP2	2.6932	0	0	0.0120195	0	0	0	0	0	0	0.187838	0	0	0	0	0	0	0	0	0	0.310532	0	0
PLXND1	0.214613	0	0.00432922	0.016403	0	0	0	0	0	0	0	0	0	0	0	0	0	0	0	0	0.524537	0	0
AK2	4.39416	0.155921	0.0135825	0	0	0	0	0	0.588332	0	0.0089419	0	0	0	0	0.00366832	0	0	0.427207	0	0	0	0
CD38	0	0	0.0148531	0	0.176223	0	0	0.194074	0	0	0	0	0	0	0	0.00360185	0	0	0	0	0	0	0
FKBP4	3.33013	0	0.00216532	0	0.539126	0	0	0	0.849099	0	0	0	0.00662183	0	0	0.00022619	0	0	0.0341073	0	0	0	0
KDM1A	1.55711	0.159707	0.00864077	0	0	0	0	0	0	0	0	0	0	0	0	0.00384569	0	0	0	0	0	0	0
RBM6	3.99194	0	0	0.0045495	0	0	0	0	0	0	0.31223	0	0.0996383	0	0	0	0	0	0	0	0.444989	0	0
CAMKK1	0	0	0	0	0.243635	0	0	0	0	0	0	0	0	0	0	0	0	0	0	0	0	0	0
RECQL	2.411	0.128969	0.00273549	0	0	0	0	0.465777	0.485352	0	0	0	0	0	0	0.00115656	0	0	0.462882	0	0.782593	0	0
CCDC132	2.30092	0	0.0101406	0.0113797	0	0	0	0	0	0	0	0	0	0	0	0	0	0	0	0	0.458362	0	0
HSPB6	0	0	0	0	0	0	0	0	0	0	0	0	0	0	0	0	0	0	0	0	0	0	0
ARHGAP33	0	0	0.00188386	0	0	0	0	0	0	0	0	0	0.00107474	0	0	0	0	0	0	0	0	0	0
NDUFAB1	4.40161	0	0.00702683	0.0444801	1.09871	0	0	0.151045	0	0	0	0	0.0710384	0	0	0	0	0	0	0	0.567717	0	0
PDK4	1.40235	0	0.00120777	0	0	0	0	0	0	0	0	0	0.0347442	0	0	0	0	0	0	0	0	0	0
SLC22A16	0.179615	0	0	0	0	0	0	0	0	0	0	0	0	0	0	0	0	0	0	0	0.109463	0	0
ZMYND10	0.558865	0	0.00387715	0	0	0	0	0	0	0	0	0	0	0	0	0	0	0	0	0	0	0	0
ABCB5	0	0	0	0	0	0	0	0	0	0	0	0	0	0	0	0	0	0	0	0	0	0	0
ARX	2.41657e-18	0	2.06328e-19	0	0	0	0	0	4.4624e-18	0	0	0	0	0	0	0	0	0	0	0	0	0	0
SLC25A13	1.96294	0	0.00788604	0.0217216	0.365352	0	0	0	0	0	0	0	0.079017	0	0	0	0	0	0	0	0.646688	0	0
ST7	2.80426	0.0169865	0.00214219	0	0.0197943	0	0	0	0	0	0	0	0	0.312859	0	0	0	0	0.109952	0	0	0	0
CDC27	1.81248	0	0.0171182	0	0	0	0	0	0.346995	0	0	0	0	0	0	0	0	0	0	0	0	0	0
SLC4A1	0	0	0	0	0	0	0	0	0	0	0	0	0	0	0	0	0	0	0	0	0	0	0
CALCR	0	0	0	0	0	0	0	0	0	0	0	0	0	0	0	0	0	0	0	0	0	0	0
HCCS	2.56887	0.275738	0.00265894	0	0.587642	0	0	0.428046	0	0	0	0	0	0	0	0	0	0	0.114749	0	0	0	0
DVL2	0.114038	0	0.00327592	0.0211538	0	0	0	0	0	0	0	0	0.0946391	0	0	0	0	0	0	0	0	0	0
PRSS22	0.196368	0	0	0	0	0	0	0	0	0	0	0	0	0	0	0	0	0	0	0	0	0	0
UPF1	0.97265	0	0.00295528	0	0	0	0	0	0	0	0	0	0	0	0	0	0	0	0	0	0	0	0
SKAP2	2.97437	0.202802	0.00657344	0	0.43851	0	0	0	0	0	0	0	0	0	0	0	0	0	0	0	0	0	0
SLC25A5	5.58075	0.550605	0.00922192	0	1.23521	0	0	0.832559	0.0257464	0	0	0	0	0	0	0.000724794	0	0	0	0	1.59264	0	0
CCDC109B	0.575757	0	0.00364695	0.0127072	0	0	0	0.128228	0.000511747	0	0	0	0	0	0	0	0	0	0.365387	0	0	0	0
HOXA11	0.308059	0	0.0117736	0	0	0	0	0	0	0	0	0	0	0	0	0	0	0	0	0	0.00431129	0	0
POLR2J	4.19075	0	0.0102084	0.0221511	0.0510614	0	0	0	0	0	0	0	0	0.113975	0	0.00101749	0	0	0.341308	0	0.445005	0	0
DHX33	0.957354	0	0	0.0128412	0.694541	0	0	0	0	0	0	0	0.0746656	0	0	0	0	0	0	0	0.13614	0	0
MEOX1	0	0	0	0	0	0	0	0	0	0	0	0	0	0	0	0.000179666	0	0	0	0	0	0	0
THSD7A	0.585595	0	0	0	0	0	0	0	0	0	0	0	0	0	0	0	0	0	0	0	0.0255919	0	0
LIG3	2.50502	0	0	0	0	0	0	0	0.827441	0	0.0973185	0	0.101783	0	0	0	0	0	0.0496478	0	0	0	0
RPAP3	2.39061	0.256943	0	0	0.616067	0	0	0.437016	0.422558	0	0	0	0	0	0	0	0	0	0.0831467	0	0	0	0
ACSM3	0.115346	0	0	0.0154284	0	0	0	0	0	0	0	0	0	0	0	0	0	0	0	0	0.606241	0	0
CIAPIN1	3.88089	0	0.00687115	0.0465157	0.952025	0	0	0	0	0	0	0	0.0794257	0	0	0	0	0	0	0	0.722078	0	0
SPPL2B	0.528232	0	0.0052618	0	0	0	0	0	0.0436716	0	0	0	0	0	0	0	0	0	0	0	0	0	0
FAM214B	0.848348	0	0.00320471	0.0254949	0	0	0	0	0	0	0	0	0.0771455	0	0	0	0	0	0	0	0.216401	0	0
COPZ2	0.233003	0	0	0	0	0	0	0	0	0	0.0473462	0	0	0	0	0	0	0	0	0	0.978866	0	0
PRKAR2B	1.01118	0	0.010737	0.0235755	0	0	0	0	0	0	0	0	0	0	0	0	0	0	0	0	0.63576	0	0
MSL3	2.30121	0.396695	0.0099743	0.0213979	0.605245	0	0	0	0	0	0	0	0	0	0	0	0	0	0	0	0.53011	0	0
CREBBP	1.70121	0	0.00872488	0	0.48492	0	0	0	0	0	0	0	0	0	0	0	0	0	0	0	0	0	0
BZRAP1	0.0022056	0	0.00168042	0	0	0	0	0	0	0	0	0	0	0	0	0	0	0	0	0	0	0	0
MPO	0	0	0	0	0.0624962	0	0	0	0	0	0	0	0	0	0	0	0	0	0	0	0	0	0
PON1	0	0	7.21104e-05	0.0359641	0	0	0	0	0	0	0	0	0	0	0	0	0	0	0	0	0	0	0
GCFC2	1.73578	0	0	0	0.981737	0	0	0	0	0	0	0	0	0	0	0	0	0	0	0	0	0	0
WDR54	2.41684	0	0.00600049	0.0121835	0	0	0	0	0.737613	0	0	0	0.142219	0	0	0	0	0	0	0	0	0	0
CROT	1.6887	0	0.016522	0	0	0	0	0	0	0	0	0	0	0	0	0	0	0	0	0	0	0	0
ABCB4	0	0	0.0118988	0.0362806	0	0	0	0	0	0	0	0	0	0	0	0	0	0	0	0	0	0	0
KMT2E	4.08786	0.208296	0.0163877	0	0.0161111	0	0	0.649031	0.410868	0	0	0	0	0	0	0.00407732	0	0	0	0	0.375281	0	0
RHBDD2	3.56549	0	0.017327	0	0	0	0	0.132702	0.519375	0	0	0	0	0	0	0	0	0	0	0	0	0	0
SOX8	0.068804	0	0	0.0124358	0	0	0	0	0	0	0	0	0	0	0	0	0	0	0	0	0	0	0
IBTK	2.46061	0	0.0122433	0.0192317	0	0	0	0	0	0	0	0	0	0	0	0	0	0	0	0	0.876336	0	0
ZNF195	3.1888	0	0.0148977	0.0362968	0.338897	0	0	0	0	0	0	0	0	0	0	0	0	0	0	0	0.664421	0	0
MYCBP2	1.73568	0	0.00202233	0.0492244	0.78087	0	0	0	0	0	0	0	0.107389	0	0	0	0	0	0	0	0.344638	0	0
FBXL3	2.29425	0.00744202	0.0050796	0	0.271499	0	0	0	0.39409	0	0	0	0	0	0	0.00259893	0	0	0.218935	0	0	0	0
ITGAL	0.990537	0.0859765	0.0165822	0.0548079	0.221218	0	0	0	0	0	0	0	0	0	0	0	0	0	0	0	0	0	0
PDK2	1.77109	0	0.00258328	0	0	0	0	0	0.620483	0	0	0	0	0	0	0	0	0	0	0	0	0	0
ITGA3	0.343128	0	0	0	0	0	0	0	0	0	0	0	0	0	0	0	0	0	0	0	0	0	0
ZFX	2.95334	0.0911002	0.00489792	0	0	0	0	0.997277	0.529432	0	0	0	0	0	0	0	0	0	0	0	0	0	0
LAMP2	4.27029	0	0.0132712	0.0541406	1.57539	0	0	0	0	0	0	0	0.0175314	0	0	0	0	0	0	0	1.39647	0	0
GGNBP2	3.26295	0.0258552	0.00311676	0	0	0	0	0	0.996695	0	0.042657	0	0	0	0	0.0035671	0	0	0.189984	0	0	0	0
ITGA2B	0.0345527	0	0	0	0	0	0	0	0	0	0.0869259	0	0.0201152	0	0	0	0	0	0	0	0	0	0
ASB4	0	0	0	0	0	0	0	0	0	0	0.0884738	0	0	0	0	0	0	0	0	0	0.0623124	0	0.0403431
GDE1	3.69939	0.116605	0.0039766	0	0.707869	0	0	0	0	0	0	0	0	0	0	0	0	0	0	0	0	0	0
C19orf60	1.09997	0	0.00808462	0.0197345	0	0	0	0	0	0	0	0	0	0	0	0	0	0	0	0	0.372024	0	0
CRLF1	0	0	0	0	0.156984	0	0	0	0	0	0	0	0	0	0	0	0	0	0	0	0	0	0
OSBPL7	0.0382113	0	0.00692455	0	0	0	0	0	0	0	0	0	0.00424112	0	0	0	0	0	0	0	0	0	0
TMEM98	1.96518	0	0	0	0	0	0	0	0	0	0	0	0.656467	0	0	0	0	0	0	0	0.691623	0	0
YBX2	0.0724539	0	0	0	0	0	0	0	0	0	0	0	0	0	0	0	0	0	0	0	0	0	0
KRT33A	0.1743	0	0	0	0	0	0	0	0	0	0	0	0	0	0	0	0	0	0	0	0	0	0
MAP3K14	1.19653	0	0.00636575	0	0	0	0	0	0.249959	0	0	0	0	0	0	0	0	0	0	0	0	0	0
ABCC8	0.708124	0	0.0171827	0	0	0	0	0	0	0	0	0	0	0	0	0	0	0	0	0	0	0	0
CCL18	0.308723	0.0658363	0.0108253	0.0495463	0	0	0	0	0	0	0	0	0	0	0	0	0	0	0	0	0	0	0
CCL3	2.25672	0	0.0159825	0.0571094	0	0	0	0	0	0	0	0	0.271773	0	0	0	0	0	0	0	0.344341	0	0
SYNRG	0.892069	0	0	0.0230992	0.0928253	0	0	0	0.409571	0	0	0	0	0	0	8.61061e-05	0	0	0.388734	0	0	0	0
CACNG3	0	0	0	0	0	0	0	0	0	0	0	0	0	0	0	0	0	0	0	0	0	0	0
TMEM132A	0.345816	0	0.00139163	0	0	0	0	0	0	0	0	0	0.00705934	0	0	0	0	0	0	0	0.305529	0	0
AP2B1	3.02723	0.00348577	0.00226704	0	0	0	0	0	0.949822	0	0.0162156	0	0	0	0	0.00176829	0	0	0.317994	0	0	0	0
TAC1	0	0	0	0	0	0	0	0	0	0	0.0028341	0	0	0	0	0.00178082	0	0	0	0	0.00282705	0	0.00107787
ZNF263	1.74042	0	0	0.0117543	0	0	0	0	0	0	0.0552611	0	0	0	0	0	0	0	0	0	0	0	0
CX3CL1	1.72019	0	0.00673162	0	0.854312	0	0	0	0	0	0	0	0	0	0	0	0	0	0	0	0	0	0
SPATA20	1.68679	0	0.00568251	0	0	0	0	0	0	0	0	0	0	0	0	0	0	0	0	0	0	0	0
CACNA1G	0	0	0	0	0	0	0	0	0	0	0.00128829	0	0	0	0	0.000769482	0	0	0	0	0.00128078	0	0.000489227
TNFRSF12A	2.96116	0	0.0106644	0	0.206259	0	0	0	0	0	0	0	0	0	0	0	0	0	0	0	0	0	0
DLX6	0	0	0	0	0	0	0	0	0	0	0	0	0	0	0	0	0	0	0	0	0	0	0
MAP3K9	0.402871	0.144597	0	0.00507715	0.2511	0	0	0.257733	0	0	0	0	0	0	0	0.000312292	0	0	0	0	0	0	0
RALA	2.57689	0	0.00393283	0.0337796	1.02059	0	0	0	0	0	0	0	0.0181985	0	0	0	0	0	0	0	0	0	0
BAIAP2L1	1.60968	0	0.000621263	0.0104987	0	0	0	0	0	0	0	0	0.174852	0	0	0	0	0	0	0	0.285385	0	0
KDM7A	0.8312	0.0880239	0.00185854	0.00715615	0.55799	0	0	0	0	0	0	0	0	0	0	0	0	0	0	0	0	0	0
ETV1	0	0	0.00405283	0	0	0	0	0	0	0	0	0	0.259519	0.0544029	0	0	0	0	0	0	0	0	0
AGK	2.57782	0.0791109	0.00730057	0.0235836	0.430693	0	0	0	0	0	0	0	0	0	0	0	0	0	0	0	0.935384	0	0
ALDH3B1	0.188029	0	0	0	0.185566	0	0	0	0	0	0	0	0	0	0	0	0	0	0	0	0	0	0
TTC22	0.0615208	0	0	0	0	0	0	0	0	0	0	0	0.220069	0	0	0	0	0	0	0	0.522711	0	0
PHTF2	2.25808	0	0.00568328	0.0476314	0.68012	0	0	0	0	0	0	0	0.0966461	0	0	0	0	0	0	0	0.187933	0	0
CCL26	0	0	0	0	0.26189	0	0	0	0	0	0	0	0	0	0	0	0	0	0	0	0	0	0
FARP2	2.47104	0	0.00500733	0.028064	0.0706336	0	0	0	0	0	0	0	0	0	0	0	0	0	0	0	0.334585	0	0
USH1C	0.158859	0	0	0	0	0	0	0	0	0	0	0	0	0	0	0	0	0	0	0	0	0	0
GGCT	4.85742	0	0.0104788	0.0525019	1.43561	0	0	0	0	0	0	0	0.13569	0	0	0	0	0	0	0	0.570235	0	0
DBF4	2.29209	0.0263544	0.0153709	0.0486042	0.58201	0	0	0	0	0	0	0	0	0	0	0	0	0	0	0	0	0	0
TBXA2R	0	0	1.89958e-05	0.0160653	0	0	0	0	0	0	0	0	0	0	0	0	0	0	0	0	0	0	0
IFRD1	4.79655	0.0550268	0.00405949	0	0	0	0	0	0.555349	0	0.0888074	0	0	0	0	0.00143971	0.0660221	0	0.233476	0	0	0	0
LGALS14	0	0	0	0	0	0	0	0	0	0	0	0	0	0	0	0	0	0	0	0	0	0	0
COX10	1.8505	0	0.0122757	0.0435854	0.0640267	0	0	0	0	0	0	0	0.0227705	0	0	0	0	0	0	0	0.704745	0	0
GTF2IRD1	0.914748	0	0	0	0	0	0	0	0.481335	0	0.00852677	0	0.00726482	0	0	0	0	0	0	0	0	0	0
PAF1	2.00081	0	0.0135995	0	0	0	0	0	0	0	0	0	0	0	0	0	0	0	0	0	0	0	0
VPS41	3.19296	0	0.00499613	0.0166518	0.748143	0	0	0	0	0	0	0	0.145926	0	0	0	0	0	0	0	0.097948	0	0
ARHGAP44	0.308607	0	0	0	0.0039215	0	0	0	0	0	0	0	0	0	0	0	0	0	0	0	0	0	0
ELAC2	1.63198	0	0	0.0247978	0	0	0	0	0	0	0.177621	0	0.0105434	0	0	0	0	0	0	0	0.0417541	0	0
SCIN	0.341623	0	0	0	0	0	0	0	0	0	0	0	0	0	0	0	0	0	0	0	0	0	0
ARSD	2.46451	0	0.0106151	0	0	0	0	0	0	0	0	0	0.0558403	0	0	0	0	0	0	0	0.681346	0	0
PNPLA4	2.43708	0	0.012547	0	0	0	0	0	0	0	0	0	0	0	0	0	0	0	0	0	0	0	0
MYH13	0	0	0	0	0	0	0	0	0	0	0	0	0	0	0	0	0	0	0	0	0	0	0
ADIPOR2	1.68439	0	0	0.014004	0	0	0	0	0.272988	0	0	0	0	0	0	0	0	0	0	0	0	0	0
CDKL3	0.692984	0	0.00241715	0.00896401	0	0	0	0	0.347114	0	0	0	0.0131002	0	0	0	0	0	0.202913	0	0	0	0
UPP2	0	0	5.20599e-05	0.0306502	0	0	0	0	0	0	0	0	0	0	0	0	0	0	0	0	0	0	0
PRSS21	2.22603	0	5.79648e-05	0	0	0	0	0	0	0	0	0	0	0	0	0	0	0	0	0	0	0	0
MARK4	0	0	0.00317361	0	0.175595	0	0	0	0	0	0	0	0	0	0	0	0	0	0	0	0	0	0
PROM1	1.05672	0	0.00181679	0	0	0	0	0	0	0	0	0	0.173097	0	0	0	0	0	0	0	1.89193	0	0
CCDC124	2.00419	0	0	0	0	0	0	0	0	0	0	0	0	0	0	0	0	0	0	0	0	0	0
CEACAM21	0	0	0	0.0331539	0	0	0	0	0	0	0.0141007	0	0	0	0	0.000965655	0	0	0	0	0	0	0.0199244
PAFAH1B1	2.14793	0	0.00511578	0.0656259	0.580696	0	0	0	0	0	0	0	0.190878	0	0	0	0	0	0	0	0.55902	0	0
NOS2	0	0	0	0	0	0	0	0	0	0	0	0	0	0	0	0.000221783	0	0	0	0	0	0	0
DNAH9	0.324945	0	0	0	0	0	0	0	0	0	0	0	0	0	0	0	0	0	0	0	0	0	0
KIAA0100	1.35133	0	0.0121414	0.038876	0	0	0	0	0	0	0	0	0.0644872	0	0	0	0	0	0	0	0.913265	0	0
SLC13A2	0.707876	0	0	0	0	0	0	0	0	0	0	0	0.100663	0	0	0	0	0	0	0	0.336077	0	0
GAS7	0.125837	0	0.000316623	0	0.271886	0	0	0	0	0	0	0	0	0	0	0	0	0	0	0	0	0	0
TRAPPC6A	3.60402	0.0129689	0.00336737	0	0	0	0	0	0.801097	0	0.0263509	0	0	0	0	0.000678152	0	0	0.376635	0	0	0	0
MATK	0	0	0	0	0	0	0	0	0	0	0.0139335	0	0.00264107	0	0	0	0	0	0	0	0	0	0
CEACAM7	0	0	0	0	0	0	0	0	0	0	0	0	0	0	0	0.00016859	0	0	0	0	0	0	0
CD79B	0	0	0.0285484	0	0	0	0	0	0.41125	0	0	0	0	0	0	0.00839018	0	0	0	0	0	0	0
SCN4A	0	0	3.79799e-05	0.0179043	0	0	0	0	0	0	0	0	0	0	0	0	0	0	0	0	0	0	0
ST7L	1.16993	0	0.0155218	0	0.107955	0	0	0	0	0	0	0	0	0	0	0	0	0	0	0	1.07658	0	0
TKTL1	0.0305896	0	0.00582029	0	0	0	0	0	0	0	0	0	0.000694103	0	0	0	0	0	0	0	0.00847673	0	0
PAX6	0	0	0.0195899	0	0.00461051	0	0	0	0	0	0	0	0	0.0373701	0	0	0	0	0	0	0.0595237	0	0
RPUSD1	0.243143	0	0.00118423	0	0.482562	0	0	0	0	0	0	0	0	0	0	0	0	0	0	0	0	0	0
RHBDF1	1.44224	0	0.000998793	0	0.133141	0	0	0	0	0	0	0	0	0	0	0	0	0	0	0	0.794305	0	0
LUC7L	2.8975	0	0.00180872	0	0	0	0	0	0	0	0	0	0	0	0	0	0	0	0	0	0	0	0
CACNA2D2	0.0163651	0	0	0	0	0	0	0	0	0	0	0	0	0	0	0	0	0	0	0	0	0	0
BAIAP3	0.0311502	0	0	0	0	0	0	0	0	0	0	0	0	0	0	0	0	0	0	0	0	0	0
TSR3	1.01739	0	0.00303033	0	0.411874	0	0	0	0	0	0	0	0	0	0	0	0	0	0	0	0	0	0
PIGQ	1.17456	0	0.00604163	0	0.126355	0	0	0	0	0	0	0	0	0	0	0	0	0	0	0	0	0	0
CRAMP1L	0.378191	0	0.00519706	0.0139587	0	0	0	0	0	0	0	0	0.0641881	0	0	0	0	0	0	0	0.13513	0	0
TEAD3	1.07979	0	0	0.00173223	0.145423	0	0	0	0	0	0	0	0	0	0	0	0	0	0	0	0.194003	0	0
SELE	0.183119	0	0	0	0	0	0	0	0	0	0	0	0	0	0	0	0	0	0	0	0	0	0
DNAJC11	2.50929	0.227233	0.00213318	0.00442261	0.103918	0	0	0	0	0	0	0	0	0	0	0	0	0	0	0	0	0	0
FMO3	0.110312	0	0	0	0	0	0	0	0	0	0	0	0	0	0	0	0	0	0	0	0	0	0
MYLIP	1.32955	0	0.0237668	0	0	0	0	0	0	0	0	0	0	0	0	0	0	0	0	0	0	0	0
NOX1	0	0	0.00202777	0	0	0	0	0	0	0	0	0	0.000451666	0	0	0	0	0	0	0	0	0	0
E2F2	0.251219	0.0575575	0.00988985	0.0325685	0	0	0	0	0	0	0	0	0	0	0	0	0	0	0	0	0	0	0
PSMB1	4.50109	0	0.00863585	0.0742126	1.73476	0	0	0	0	0	0	0	0.152412	0	0	0	0	0	0	0	1.0227	0	0
SYN1	0	0	0	0	0	0	0	0	0	0	0	0	0	0	0	0	0	0	0	0	0	0	0
JARID2	1.3018	0	0.00183265	0	0.541534	0	0	0	0	0	0	0	0	0	0	0	0	0	0	0	0	0	0
CDKL5	0.505069	0	0.00850128	0	0.0385801	0	0	0	0	0	0	0	0.0484155	0	0	0	0	0	0	0	0	0	0
CAMK1G	0.297627	0	0	0	0	0	0	0	0	0	0	0	0	0	0	0	0	0	0	0	0	0	0
CDK11A	1.50141	0	0.00954489	0	0	0	0	0	0	0	0	0	0	0	0	0	0	0	0	0	0	0	0
NADK	1.51118	0	0.00420185	0	0	0	0	0.151416	0.0115325	0	0	0	0	0	0	0	0	0	0	0	0	0	0
TFAP2B	0	0	0.0129103	0	0	0	0	0	0	0	0	0	0	0	0	0	0	0	0	0	0.0642132	0	0
TFAP2D	0	0	0	0	0	0	0	0	0	0	0	0	0	0	0	0	0	0	0	0	0	0	0
DLEC1	0.372492	0	0	0	0	0	0	0	0	0	0	0	0	0	0	0	0	0	0	0	0.0137728	0	0
CYTH3	0.477895	0	0.00240792	0.00532035	0	0	0	0	0	0	0	0	0	0	0	0	0	0	0	0	0	0	0
ADAM22	0	0	0	0	0	0	0	0	0	0	0.0179637	0	0.026586	0	0	0	0	0	0	0	0.117973	0	0
SYPL1	4.49413	0	0.0213224	0.0517383	0.240835	0	0	0	0	0	0	0	0	0	0	0	0	0	0	0	1.10962	0	0
CYB561	2.25945	0	0	0.0117188	0	0	0	0.124144	0.239458	0	0	0	0	0	0	0.00219672	0	0	0.551556	0	0.586712	0	0
SPAG9	1.59007	0.0475506	0.00844616	0	0.180013	0	0	0.628904	0	0	0	0	0	0	0	0	0	0	0	0	0	0	0
CELSR3	0.062375	0	0.002933	0.00894382	0	0	0	0	0	0	0	0	0	0	0	0	0	0	0	0	0	0	0
AASS	0.877616	0	0	0	0	0	0	0	0	0	0	0	0.043529	0	0	0	0	0	0	0	1.14234	0	0
PLEKHG6	0.857846	0	0	0.0182836	0	0	0	0	0	0	0.0910716	0	0	0	0	0	0	0	0	0	0	0	0
SS18L2	3.68127	0	0.0195631	0.050933	0.760576	0	0	0	0	0	0	0	0	0	0	0	0	0	0	0	0.585984	0	0
MPND	0.559068	0	0.00263899	0	0	0	0	0	0	0	0	0	0.0603134	0	0	0	0	0	0	0	0	0	0
MGST1	3.52918	0	0.0218598	0	0	0	0	0	0	0	0	0	0.226184	0	0	0	0	0	0	0	2.69074	0	0
CRY1	2.09109	0	0.0119817	0	0	0	0	0	0	0	0	0	0	0	0	0	0	0	0	0	0	0	0
PGLYRP1	0	0	0.00383188	0	0	0	0	0	0	0	0	0	0.000769251	0	0	0	0	0	0	0	0	0	0
NFIX	0.414549	0	0.00778323	0	0	0	0	0	0	0	0	0	0	0	0	0	0	0	0	0	0.480346	0	0
ST3GAL1	2.64922	0	0.00232102	0.0573867	1.49747	0	0	0	0	0	0	0	0.114867	0	0	0	0	0	0	0	0.12562	0	0
MMP25	0.126928	0	0.00214672	0	0	0	0	0	0	0	0	0	0	0	0	0	0	0	0	0	0	0	0
IL32	3.73695	0.0544071	0.0121648	0	0.186741	0	0	0.979768	0.824792	0	0	0	0	0	0	0.00995551	0	0	0	0	0.126789	0	0
PKD1	0.711996	0	0.000336135	0	0	0	0	0	0	0	0	0	0	0	0	0	0	0	0	0	0	0	0
MAPK8IP2	0.317854	0	0.000872337	0	0.0631096	0	0	0	0	0	0	0	0	0	0	0	0	0	0	0	0	0	0
MED24	1.93977	0	0.0038421	0	0	0	0	0	0.473109	0	0	0	0	0	0	0	0	0	0	0	0	0	0
RHOBTB2	0	0	0.00178493	0.0143373	0	0	0	0	0	0	0	0	0	0	0	0	0	0	0	0	0	0	0
HEATR5B	1.66924	0	0	0.0228618	0.316823	0	0	0	0	0	0	0	0.184384	0	0	0	0	0	0	0	0.43563	0	0
SEC62	3.64951	0.00899245	0.0125495	0.0427429	0.777136	0	0	0.929717	0	0	0	0	0.00268258	0	0	0	0	0	0	0	0.905433	0	0
RPS20	5.01555	0	0.00287432	0.0948445	2.43396	0	0	0	0	0	0	0	0.383785	0	0	0	0	0	0	0	0.333574	0	0
CSDE1	4.18756	0	0.00060739	0.0806643	1.94689	0	0	0	0	0	0	0	0.398943	0	0	0	0	0	0	0	0.204822	0	0
UBE3C	1.47796	0	0.0030326	0.0198271	0.614268	0	0	0	0	0	0	0	0.010323	0	0	0	0	0	0	0	0.8769	0	0
REV3L	1.82785	0	0.00803577	0.0323311	0	0	0	0	0	0	0	0	0	0	0	0	0	0	0	0	0.16805	0	0
TENM1	0.0328009	0	0.00264055	0.0133693	0	0	0	0	0	0	0	0	0	0	0	0	0	0	0	0	0	0	0
PAX7	0	0	0.00302447	0	0	0	0	0	0	0	0	0	0.000607162	0	0	0	0	0	0	0	0	0	0
MASP2	0	0	0.00209606	0	0	0	0	0	0	0	0	0	0	0	0	0.000630302	0	0	0	0	0	0	0
IYD	0.602441	0	0.00847052	0	0	0	0	0	0	0	0	0	0	0	0	0	0	0	0	0	0	0	0
FAM76A	2.44919	0	0.00681882	0.0379391	0.525915	0	0	0	0	0	0	0	0.189012	0	0	0	0	0	0	0	0.775378	0	0
TRAF3IP3	0.905572	0.408475	0.00860208	0.00391167	0.505836	0	0	0	0	0	0	0	0	0	0	0	0	0	0	0	0.529795	0	0
POMT2	0	0	0.0111957	0	0	0	0	0	0	0	0	0	0.11605	0.0317481	0	0	0	0	0	0	0.491203	0	0
VTA1	3.36033	0	0.00766794	0.0434252	1.09708	0	0	0	0	0	0	0	0.195241	0	0	0	0	0	0	0	0.720905	0	0
MLXIPL	0.0204708	0	0	0	0	0	0	0	0	0	0	0	0	0	0	0	0	0	0	0	0	0	0
BAZ1B	2.37969	0	0	0.0278906	0.52352	0	0	0	0	0	0	0	0.0413354	0	0	0	0	0	0	0	0.100856	0	0
RANBP9	1.79006	0	0.00827337	0.0356279	0.242767	0	0	0	0	0	0	0	0.0656357	0	0	0	0	0	0	0	0.304373	0	0
ETV7	0	0	0.00400004	0.0279713	0	0	0	0	0.0180698	0	0.0516163	0	0.145882	0	0	0	0	0	0	0	0	0	0
SPRTN	2.10468	0	0.00162139	0.0373432	1.17973	0	0	0	0	0	0	0	0.162796	0	0	0	0	0	0	0	0	0	0
METTL13	2.26328	0.235778	0.0104633	0.00560638	0.385375	0	0	0	0	0	0	0	0	0	0	0	0	0	0	0	1.0541	0	0
DYRK4	2.63068	0	0	0.0261959	0.00435048	0	0	0	0	0	0	0	0.333026	0	0	0	0	0	0	0	1.36836	0	0
ZNF207	4.92499	0.191851	0.00487661	0	0.509556	0	0	0	0.890014	0	0	0	0	0	0	0.00391604	0	0	0.509899	0	0	0	0
UQCRC1	5.66861	0.134412	0.00834884	0	0	0	0	0	0.315374	0	0.0443153	0	0	0	0	0.00355815	0	0	0.941035	0	0	0	0
STARD3NL	3.03443	0	0.0138226	0.0430608	0	0	0	0	0	0	0	0	0	0	0	0	0	0	0	0	0.0653855	0	0
CD9	6.23496	0	0.00910956	0	0	0	0	0	0.590147	0	0.172984	0	0	0	0	0.00537583	0	0	1.21625	0	0	0	0
HHATL	0	0	0	0	0	0	0	0	0	0	0	0	0	0	0	0	0	0	0	0	0	0	0
NCAPD2	1.76835	0	0.00531735	0.0561606	0.775072	0	0	0	0	0	0	0	0.0821791	0	0	0	0	0	0	0	0.612425	0	0
IFFO1	0	0	0	0.0261942	0	0	0	0	0	0	0	0	0.0777512	0	0	0	0	0	0	0	0.226898	0	0
GIPR	0.38533	0	0.0027211	0	0	0	0	0	0	0	0	0	0	0	0	0	0	0	0	0	0	0	0
PHF7	0.306733	0	0	0	0	0	0	0	0	0	0	0	0	0	0	0	0	0	0	0	0.0677914	0	0
SEMA3G	0.0333494	0	0	0	0	0	0	0	0	0	0	0	0	0	0	0	0	0	0	0	0	0	0
NISCH	1.72672	0	0.00830687	0	0.156725	0	0	0	0	0	0	0	0	0	0	0	0	0	0	0	0	0	0
STAB1	0.162098	0	0	0	0	0	0	0	0	0	0	0	0	0	0	0	0	0	0	0	0.0572013	0	0
FUZ	0	0	0	0	0	0	0	0	0	0	0	0	0	0	0	0	0	0	0	0	0	0	0
SLC6A13	0	0	0	0	0	0	0	0	0	0	0	0	0	0	0	0	0	0	0	0	0	0	0
IDS	3.01579	0	0.0311189	0	0	0	0	0	0	0	0	0	0	0	0	0	0	0	0	0	0	0	0
PRSS3	0.000654522	0	0	0	0	0	0	0	0	0	0	0	0.079209	0	0	0	0	0	0	0	0.158387	0	0
ZNF200	2.17307	0.0967984	0.00442353	0	0	0	0	0.130018	0.168219	0	0	0	0	0	0	0	0	0	0	0	0	0	0
CD4	0.935584	0.174672	0	0	1.18205	0	0	0.485548	0.724593	0	0	0	0.0475749	0	0	0	0	0	0	0	0.252871	0	0
LRRC23	0.795533	0	0	0.0373525	0	0	0	0	0	0	0	0	0.288471	0	0	0	0	0	0	0	0.646074	0	0
BTK	0.610468	0.507288	0.00961484	0.0245921	0.551412	0	0	0	0	0	0	0	0	0	0	0	0	0	0	0	0	0	0
HFE	1.01701	0	0.00271775	0	0	0	0	0	0	0	0	0	0.29125	0	0	0	0	0	0	0	0	0	0
SCMH1	2.16276	0	0.0140078	0.0261011	0	0	0	0	0	0	0	0	0	0	0	0	0	0	0	0	1.11188	0	0
FYN	1.92423	0.125184	0.0110021	0	0.116111	0	0	1.02287	0.0369898	0	0	0	0.0483171	0	0	0	0	0	0	0	0	0	0
HIVEP2	1.01841	0.26868	0.00494649	0	0.630797	0	0	0	0	0	0	0	0	0	0	0	0	0	0	0	0	0	0
FMO1	0	0	0	0	0	0	0	0	0	0	0.24446	0	0.0254079	0	0	0.00244875	0	0	0	0	0.615638	0	0
TCEB3	3.05816	0.195224	0.0088214	0	0.331473	0	0	0	0.470104	0	0	0	0	0	0	0.00244507	0	0	0.245234	0	0	0	0
LYPLA2	2.53835	0	0.0178298	0	0	0	0	0	0	0	0	0	0	0	0	0	0	0	0	0	0	0	0
CLCN6	0.828017	0	0.00886369	0	0	0	0	0	0	0	0	0	0	0	0	0	0	0	0	0	0	0	0
MRC2	0	0	0	0	0	0	0	0	0	0	0.119944	0	0	0	0	0	0	0	0	0	0.0928194	0	0.000788818
NME2	2.52291	0	0	0.0198063	0.375016	0	0	0	0	0	0	0	0	0	0	0	0	0	0	0	0.130078	0	0
SLC6A7	0	0	0	0	0	0	0	0	0	0	0	0	0	0	0	0	0	0	0	0	0	0	0
TSPAN9	0.644463	0	0.00210739	0	0	0	0	0	0	0	0	0	0	0	0	0	0	0	0	0	0	0	0
BTBD7	1.86241	0.169165	0.00499722	0.000140486	0	0	0	0	0	0	0	0	0	0	0	0	0	0	0	0	0	0	0
APBA3	0	0	0.000169862	0	0.409785	0	0	0	0	0	0	0	0	0	0	0	0	0	0	0	0	0	0
MKS1	2.30379	0	0	0.0188815	0.246329	0	0	0	0	0	0	0	0.0590713	0	0	0	0	0	0	0	0.757427	0	0
ABHD5	3.20714	0.130814	0.00479194	0	0.551778	0	0	0.22852	0	0	0	0	0	0	0	0	0	0	0	0	0	0	0
KAL1	0.780845	0	0	0	0	0	0	0	0	0	0	0	0	0	0	0	0	0	0	0	0	0	0
AKAP8L	0.406117	0	0.00659511	0	0	0	0	0	0	0	0	0	0	0	0	0	0	0	0	0	0	0	0
MBTD1	1.07953	0	0	0	0.328209	0	0	0	0	0	0	0	0	0	0	0	0	0	0	0	0	0	0
UTP18	1.5496	0.0439127	0	0.00640841	0	0	0	0.647891	0.411218	0	0	0	0	0	0	0	0	0	0.0720986	0	0	0	0
RNF216	1.64648	0	0.00442586	0.0375793	0.37232	0	0	0.0999367	0	0	0	0	0.203376	0	0	0	0	0	0	0	0.218978	0	0
TTC19	1.94027	0	0	0.00690081	0	0	0	0	0.566835	0	0.0464894	0	0	0	0	0	0	0	0.395972	0	0.206088	0	0
PTBP1	1.8732	0.0300666	0	0	0.211788	0	0	0.132218	0.155831	0	0	0	0	0	0	0.00133426	0	0	0.107979	0	0	0	0
DPF1	0.044497	0	0	0	0	0	0	0	0	0	0	0	0	0	0	0	0	0	0	0	0	0	0
SYT7	0.40773	0	0.00110762	0	0	0	0	0	0	0	0	0	0	0	0	0	0	0	0	0	0	0	0
LARS2	0.98991	0	0.0125478	0.0488155	0	0	0	0	0	0	0	0	0	0	0	0	0	0	0	0	0.582879	0	0
PIK3C2A	1.66233	0	0.00638794	0.033728	0	0	0	0	0	0	0	0	0.0919131	0	0	0	0	0	0.333453	0	0.228387	0	0
PLAUR	3.40064	0.0496173	0.0124315	0	0.763969	0	0	0	0	0	0	0	0	0	0	0.00113971	0	0	0.349926	0	0.904733	0	0
ANLN	2.13648	0	0.000915693	0	0.9476	0	0	0	0	0	0	0	0	0	0	0	0	0	0	0	0	0	0
WIZ	0.0629801	0	0	0	0.0567995	0	0	0	0	0	0	0	0	0	0	0	0	0	0	0	0	0	0
RABGAP1	1.95824	0	0.00537711	0	0	0	0	0	0	0	0	0	0	0	0	0	0	0	0	0	0.343957	0	0
DCN	0	0	0.0154615	0	0	0	0	0	0	0	0	0	0.470054	0	0	0	0	0	0	0	2.5401	0	0
QPCTL	0.172206	0	0.00417016	0	0	0	0	0	0	0	0	0	0	0	0	0	0	0	0	0	0	0	0
PPP5C	0.932664	0	0	0	0	0	0	0	0	0	0	0	0	0	0	0	0	0	0	0	0	0	0
CEP68	2.09208	0	0.00457591	0	0.456936	0	0	0	0	0	0	0	0	0	0	0	0	0	0	0	0	0	0
MAP4K3	1.28809	0	0	0.0200907	0	0	0	0	0	0	0	0	0.0192567	0	0	0	0	0	0	0	0.599895	0	0
ZBTB32	0.0155765	0	0.00658049	0.0302521	0	0	0	0	0	0	0	0	0.0316593	0	0	0	0	0	0	0	0	0	0
TYROBP	2.42319	0	0.00275054	0	0.271773	0	0	0.413079	0.253884	0	0	0	0.0623772	0	0	0.00737569	0	0	0.519339	0	0	0	0
TMEM159	2.93551	0	0.00500215	0.0320046	0.487647	0	0	0	0	0	0	0	0.263682	0	0	0	0	0	0	0	0.996425	0	0
GABRA3	0	0	0	0	0	0	0	0	0	0	0	0	0	0	0	0.000296934	0	0	0	0	0	0	0
BRCA1	1.64367	0	0.00979291	0	0.0865871	0	0	0	0	0	0	0	0	0	0	0	0	0	0	0	0	0	0
ERCC1	3.04912	0	0	0.0285437	0	0	0	0	0	0	0.123754	0	0.139256	0	0	0	0	0	0.335274	0	0.399571	0	0
CD22	0.249132	0	0.0178233	0	0	0	0	0	0.676526	0	0	0	0	0	0	0	0	0	0	0	0	0	0
SEMA3B	0.712088	0	0	0	0	0	0	0	0	0	0	0	0	0	0	0	0	0	0	0	0	0	0
MBTPS2	1.68613	0	0.00632283	0.0330849	0.0310843	0	0	0	0	0	0	0	0.181619	0	0	0	0	0	0	0	0.473249	0	0
PRICKLE3	0.105107	0	0	0.0192065	0	0	0	0	0	0	0	0	0.0560446	0	0	0	0	0	0	0	0.0793022	0	0
LTF	2.62246	0	0.0345011	0.0575954	0	0	0	0	0	0	0	0	0	0	0	0	0	0	0	0	0	0	0
EXTL3	1.04995	0	0.00783307	0.00758949	0.0891124	0	0	0	0	0	0	0	0.0252736	0	0	0	0	0	0	0	0	0	0
NR1H4	0	0	0	0	0	0	0	0	0	0	0	0	0	0	0	0	0	0	0	0	0	0	0
ELOVL5	4.06769	0	0.0255333	0	0.019621	0	0	0	0	0	0	0	0	0	0	0	0	0	0	0	0	0	0
ALOX5	1.52579	0	0.00800353	0.060707	0	0	0	0	0	0	0	0	0.0647403	0	0	0	0	0	0	0	0	0	0
KDM5D	0	0	0	0	0	0	0	0	0	0	0	0	0	0	0	0	0	0	0	0	0	0	0
CALCOCO1	2.16138	0	0.00196064	0.0106187	0	0	0	0	0.274518	0	0	0	0.324697	0	0	0	0	0	0	0	0	0	0
UBR7	2.85554	0	0.0131757	0	0.346555	0	0	0	0	0	0	0	0	0	0	0	0	0	0	0	0	0	0
MAP4K5	2.03765	0	0	0.015501	0.429763	0	0	0	0	0	0	0	0.125383	0	0	0	0	0	0	0	0.293898	0	0
EHD3	0	0	0.00229975	0.040947	0	0	0	0	0	0	0	0	0	0	0	0	0	0	0	0	0	0	0
PSMC4	4.46924	0.0803123	0.00652083	0	0	0	0	0.695766	0.849183	0	0	0	0	0	0	0.00810197	0	0	0.0472631	0	0.420151	0	0
MAN2B2	0.775827	0	0.00311733	0.0188662	0	0	0	0	0	0	0	0	0	0	0	0	0	0	0	0	0	0	0
SLC7A14	0	0	0	0	0	0	0	0	0	0	0	0	0	0	0	0.000160302	0	0	0	0	0	0	0
CLDN11	0	0	0.00560038	0	0	0	0	0	0	0	0	0	0	0	0	0	0	0	0	0	0.0250026	0	0
SLC25A39	2.5902	0	0.0117505	0	0	0	0	0	0.417192	0	0	0	0	0	0	0	0	0	0	0	0	0	0
MVP	1.20591	0	0.000754032	0.000505277	0	0	0	0	1.0673	0	0	0	0	0	0	0	0	0	0	0	0	0	0
NUB1	3.25995	0.281742	0.00414521	0.00437088	0.872888	0	0	0.102871	0	0	0	0	0.0198421	0	0	0	0	0	0	0	0.244203	0	0
PGM3	2.92744	0	0.0189411	0	0	0	0	0	0.283831	0	0	0	0.0322897	0	0	0	0	0	0.19924	0	0	0	0
RWDD2A	1.17115	0	0.0132943	0	0.195799	0	0	0	0	0	0	0	0	0	0	0	0	0	0	0	0	0	0
CLK1	4.10077	0.31551	0.0123524	0	0.182574	0	0	0.119222	0.950293	0	0	0	0	0	0	0.00206805	0	0	0	0	0.476357	0	0
POLR3B	1.42225	0	0.000389554	0.0208308	0.752586	0	0	0	0	0	0	0	0.133938	0	0	0	0	0	0	0	0.0873288	0	0
ANGEL1	1.21618	0	0.00731585	0.0191842	0	0	0	0	0	0	0	0	0	0	0	0	0	0	0	0	0.45124	0	0
RNF14	3.79215	0.0427634	0	0	0	0	0	0.534069	0.384127	0	0	0	0.103716	0	0	0	0.14501	0	0.0246295	0	0.444999	0	0
DNASE1L1	0.178879	0	0.00144785	0	0.898898	0	0	0	0	0	0	0	0	0	0	0	0	0	0	0	0	0	0
DDX11	1.43528	0	0.00631412	0	0	0	0	0	0.605169	0	0.0320909	0	0	0	0	0.00105367	0	0	0.43771	0	0	0	0
HEBP1	2.81996	0	0.00160029	0.0419146	0	0	0	0	0	0	0	0	0.218491	0	0	0	0	0	0	0	0	0	0
GPRC5A	4.70446	0	0.00913002	0	0.326154	0	0	0	1.15877	0	0	0	0	0	0	0.00259969	0	0	0.588353	0	0	0	0
MAMLD1	0.993324	0	0	0	0	0	0	0	0	0	0	0	0.0886028	0	0	0	0	0	0	0	0.100367	0	0
CD6	0	0	0.0119831	0	0.216778	0	0	0.467929	0	0	0	0	0	0	0	0	0	0	0	0	0	0	0
TACC3	0.770389	0	0.00663505	0	0.269946	0	0	0	0	0	0	0	0	0	0	0	0	0	0	0	0	0	0
UFL1	2.49097	0	0	0.0209245	0.708404	0	0	0.258815	0	0	0	0	0.17376	0	0	0	0	0	0	0	0.338606	0	0
POLA2	0.899885	0	0.0085667	0	0	0	0	0	0	0	0	0	0	0	0	0	0	0	0	0	0	0	0
ZC3H3	0	0	0	0	0.12441	0	0	0	0	0	0	0	0	0	0	0	0	0	0	0	0	0	0
CAPN1	2.58498	0.216658	0	0	0.383688	0	0	0.119052	0	0	0	0	0	0	0	0.00292362	0	0	0	0	0	0	0
ACPP	0.0888091	0	0	0	0	0	0	0	0	0	0.0386431	0	0.135939	0	0	0	0	0	0	0	0	0	0
MDH1	4.37982	0.337242	0.00754684	0	0.618302	0	0	0.955248	0.0327794	0	0	0	0	0	0	0.000277714	0	0	0	0	1.28697	0	0
SLC30A9	3.4543	0	0	0.0282836	0.618912	0	0	0	0	0	0	0	0.011223	0	0	0	0	0	0	0	0.238806	0	0
MTMR11	1.72586	0	0	0.0226233	0	0	0	0	0	0	0	0	0.0680654	0	0	0	0	0	0	0	0.742859	0	0
COX15	3.16549	0.282338	0.00250157	0	0.781171	0	0	0.14041	0.0483421	0	0	0	0.0532954	0	0	0	0	0	0	0	0.53654	0	0
CCDC88C	0.911431	0	0.00983619	0	0.113086	0	0	0	0	0	0	0	0	0	0	0	0	0	0	0	0	0	0
YAF2	1.57652	0	0.0106692	0.00775853	0	0	0	0	1.19589	0	0	0	0	0	0	0	0	0	0	0	0	0	0
ZMYND11	2.58649	0	0.00641128	0.0160417	0.634119	0	0	0	0	0	0	0	0.0297973	0	0	0	0	0	0	0	0.637208	0	0
WAS	0	0	0.00400432	0.0100193	0	0	0	0	0	0	0	0	0	0	0	0	0	0	0	0	0	0	0
DPEP1	0	0	0	0.0387034	0	0	0	0	0	0	0.00710236	0	0.0477035	0	0	0	0	0	0	0	0	0	0
BID	2.45367	0	0.0143903	0.0362754	0	0	0	0	0	0	0	0	0	0	0	0	0	0	0	0	0.728207	0	0
MATR3	5.27246	0.147836	0.0102074	0	0.40075	0	0	0.734032	0.792438	0	0	0	0	0	0	0.00644589	0	0	0	0	0.243378	0	0
NPC1L1	0.084339	0	0	0	0	0	0	0	0	0	0	0	0	0	0	0	0	0	0	0	0	0	0
XYLT2	0.990716	0	0	0.0150421	0	0	0	0	0.167099	0	0.0256481	0	0	0	0	0	0	0	0	0	0.0561572	0	0
RGPD5	1.68344	0.0627241	0.00193196	0	0.384988	0	0	0.165284	0.599902	0	0	0	0	0	0	0	0	0	0.326878	0	0	0	0
STMN4	0.0308829	0	0	0	0	0	0	0	0	0	0	0	0	0	0	0	0	0	0	0	0	0	0
NUDCD3	3.49683	0	0.00677893	0.040616	0.855373	0	0	0	0	0	0	0	0.0886135	0	0	0	0	0	0	0	0.740583	0	0
ISL1	0	0	0	0	0	0	0	0	0	0	0	0	0	0	0	0	0	0	0	0	0	0	0
CHDH	0.538292	0	0	0.00478865	0	0	0	0	0	0	0	0	0.100453	0	0	0	0	0	0	0	0.4192	0	0
IL20RA	0.429828	0	0.00264865	0	0	0	0	0	0	0	0	0	0.0266191	0	0	0	0	0	0	0	0	0	0
CLCA1	0	0	0	0	0	0	0	0	0	0	0	0	0	0	0	0	0	0	0	0	0	0	0
CLCA4	0	0	0	0	0	0	0	0	0	0	0	0	0	0	0	0	0	0	0	0	0	0	0
GLT8D1	2.28282	0	0.00387266	0.0048165	0.199172	0	0	0	0	0	0	0	0.0477824	0	0	0	0	0	0	0	1.24709	0	0
ATP2C1	2.35325	0	0.0161946	0.01141	0.327297	0	0	0	0	0	0	0	0	0	0	0	0	0	0	0	0.787713	0	0
SRCIN1	0.0198801	0	0	0	0	0	0	0	0	0	0	0	0	0	0	0	0	0	0	0	0.0486394	0	0
IGF1	0	0	0.00708183	0.0266823	0	0	0	0	0	0	0.0268752	0	0.146316	0	0	0.00421319	0	0	0	0	0	0	0
SLC38A5	0	0	0.00430463	0	0	0	0	0	0.0364791	0	0.265714	0	0	0	0	0.00180408	0	0	0	0	0	0	0
MAGIX	0.109054	0	0	0	0	0	0	0	0.334064	0	0	0	0	0	0	0	0	0	0	0	0	0	0
RALBP1	2.08348	0.0213292	0.00178557	0.0190499	0.811802	0	0	0.226526	0	0	0	0	0	0	0	0	0	0	0	0	0	0	0
RUFY3	2.20492	0	0.00255563	0.0261003	0.260748	0	0	0	0	0	0	0	0	0	0	0	0	0	0	0	0.0106984	0	0
CNTN1	0.508368	0	0.00970719	0.00640608	0	0	0	0	0	0	0	0	0	0	0	0	0	0	0	0	0.733219	0	0
SLC11A1	0	0	0.000843296	0	0.103872	0	0	0	0	0	0	0	0	0	0	0.00563336	0	0	0	0	0	0	0
WWTR1	0.834938	0	0.00283983	0.00211023	0.651502	0	0	0	0	0	0	0	0.101361	0	0	0	0	0	0	0	1.32803	0	0
AGPS	0.854269	0.140999	0.00516884	0.00430158	0.0974488	0	0	0.14744	0	0	0	0	0	0.0205707	0	0	0	0	0	0	0.621044	0	0
ZNF806	0	0	0	0	0	0	0	0	0	0	0	0	0	0	0	0	0	0	0	0	0	0	0
CXorf56	2.03838	0.201598	0	0.00449972	0.295933	0	0	0.00337699	0	0	0	0	0.0732978	0	0	0	0	0	0	0	0.60936	0	0
ATP1A2	0	0	0	0	0	0	0	0	0	0	0	0	0	0	0	0.000460628	0	0	0	0	0	0	0
TTC27	1.85416	0	0.000258033	0.0201102	0	0	0	0	0.50028	0	0	0	0.241178	0	0	0	0	0	0.162873	0	0	0	0
ZNF582	1.28697	0	0.0038919	0.015718	0	0	0	0	0	0	0	0	0.0259124	0	0	0	0	0	0	0	0	0	0
VSIG2	0.158543	0	0	0	0	0	0	0	0	0	0.0839925	0	0	0	0	0	0	0	0	0	0.0436212	0	0
PHLDB1	0.302626	0	0.00236037	0	0.310656	0	0	0	0	0	0	0	0	0	0	0	0	0	0	0	0.648555	0	0
MARCO	0	0	0	0	0	0	0	0	0	0	0.038938	0	0	0	0	0	0	0	0	0	0.447632	0	0.00400336
CYP24A1	0	0	0	0	0	0	0	0	0	0	0.0415144	0	0	0	0	0	0	0	0	0	0.00735427	0	0
PRDM11	0.0444377	0	0	0	0	0	0	0	0	0	0	0	0.00862883	0	0	0	0	0	0	0	0.0266736	0	0
SYT13	0.476708	0	0	0	0	0	0	0	0	0	0	0	0	0	0	0	0	0	0	0	0	0	0
SNAI2	0	0	0	0	0.313273	0	0	0	0	0	0	0	0	0	0	0	0	0	0	0	0	0	0
CD74	4.62898	0	0.0383398	0.0214929	0	0	0	0	1.71529	0	0	0	0	0	0	0	0	0	0	0	0	0	0
HGF	0	0	0	0	0	0	0	0	0	0	0.152934	0	0.00531135	0	0	0	0	0	0	0	0.0487108	0	0
ZRANB1	1.8372	0	0.00439797	0.0200941	0.448464	0	0	0	0	0	0	0	0.0293524	0	0	0	0	0	0	0	0.111752	0	0
NCDN	0.479845	0	0.00434004	0.0134113	0	0	0	0	0	0	0	0	0.0202659	0	0	0	0	0	0	0	0	0	0
GPR124	0.0607279	0	0	0	0	0	0	0	0	0	0	0	0	0	0	0	0	0	0	0	0.0674331	0	0
CCT8L1P	0	0	0	0	0	0	0	0	0	0	0	0	0	0	0	0	0	0	0	0	0	0	0
ZFP64	0.742347	0	0.0106882	0.025157	0	0	0	0	0	0	0	0	0.0931089	0	0	0	0	0	0	0	0.826021	0	0
MNAT1	1.85464	0.0538875	0.00129438	0	0.357848	0	0	0.258361	0.168184	0	0	0	0	0	0	0	0	0	0.604991	0	0	0	0
SAMD4A	0.97393	0	0	0	0.135811	0	0	0	0	0	0	0	0	0	0	0	0	0	0	0	0	0	0
RUNX3	0.69618	0.203283	0.0148525	0	0.147551	0	0	0.056714	0	0	0	0	0	0	0	0	0	0	0	0	0	0	0
MRE11A	1.7344	0	0.00825921	0.0414458	0.405353	0	0	0	0	0	0	0	0	0	0	0	0	0	0	0	0.665113	0	0
PLEKHB1	2.86034	0	0	0.00224594	0	0	0	0	0	0	0	0	0.289288	0	0	0	0	0	0	0	0.43411	0	0
SERPINB1	2.93708	0.259605	0.000406803	0	0.733069	0	0	0	0.161894	0	0	0	0	0	0	0.00138391	0	0	0.353381	0	0	0	0
CYP3A43	0	0	0	0	0	0	0	0	0	0	0.0146657	0	0.00273482	0	0	0	0	0	0	0	0	0	0
SLC7A9	0.281634	0	0	0	0	0	0	0	0	0	0	0	0.0340974	0	0	0	0	0	0	0	0	0	0
SPAST	0.42433	0.00743242	8.2629e-06	0	0	0	0	0.123533	0.158905	0	0	0	0	0	0	0	0	0	0.469161	0	0	0	0
NRXN3	0.0365569	0	0.0078145	0	0	0	0	0	0	0	0	0	0	0	0	0	0	0	0	0	0	0	0
OSBPL5	0.326651	0	0.00157752	0	0	0	0	0	0	0	0	0	0	0	0	0	0	0	0	0	0	0	0
AQR	2.64439	0	0.00936132	0.0336283	0.195409	0	0	0.0456681	0	0	0	0	0.0853	0	0	0	0	0	0	0	0.335206	0	0
CPS1	0	0	0	0	0	0	0	0	0	0	0.049817	0	0.0274174	0	0	0.000902847	0	0	0	0	0	0	0
C8B	0	0	0	0	0	0	0	0	0	0	0	0	0	0	0	0	0	0	0	0	0	0	0
FHL1	0	0	0.0103383	0.0173177	0	0	0	0	0	0	0.000498	0	0	0	0	0.00543397	0	0	0	0	0	0	0
RTFDC1	3.63486	0.244024	0	0	1.05796	0	0	0.607906	0.195008	0	0	0	0.0555991	0	0	0.000253014	0	0	0	0	0.811206	0	0
GABRA1	0	0	0	0	0	0	0	0	0	0	0.0226042	0	0	0	0	0	0	0	0	0	0.0172871	0	0.00147556
NLRP2	0.663444	0	0.00604738	0	0	0	0	0	0	0	0	0	0.065996	0	0	0	0	0	0	0	0	0	0
SLC45A4	0.393261	0	0.00288193	0.0105429	0	0	0	0	0	0	0	0	0	0	0	0	0	0	0	0	0.172673	0	0
RNF10	3.01285	0	0.00927928	0	0	0	0	0.0587868	0.387405	0	0	0	0	0	0	0	0	0	0	0	0	0	0
ZNF839	0.876352	0	0	0.0295272	0	0	0	0	0	0	0	0	0.109061	0	0	0	0	0	0	0	0	0	0
ZDHHC6	2.88673	0	0.0167114	0.028774	0	0	0	0	0	0	0	0	0	0	0	0	0	0	0	0	1.10072	0	0
GRAMD1B	0.196795	0	0.00308134	0.0397042	0	0	0	0	0	0	0	0	0	0	0	0	0	0	0	0	0	0	0
RNH1	2.39697	0	0.0118039	0	0.167686	0	0	0	0	0	0	0	0	0	0	0	0	0	0	0	0	0	0
NDUFS1	2.88449	0.360076	0.00971645	0	0.738768	0	0	0	0	0	0	0	0	0	0	0	0	0	0	0	0.998882	0	0
RB1CC1	2.32973	0.119542	0.0054581	0	0.596508	0	0	0.0188101	0.232172	0	0	0	0	0	0	0.00326489	0	0	0	0	0	0	0
ERP44	2.6807	0	0.0126717	0.049145	0.14976	0	0	0	0	0	0	0	0	0	0	0	0	0	0	0	0.0374279	0	0
ALAS1	3.71694	0.0710692	0.00563853	0.0402297	0.814922	0	0	0.290953	0	0	0	0	0	0.210656	0	0	0	0	0	0	0.296936	0	0
BIRC3	0.843308	0	0.0314668	0	0	0	0	0	0.058641	0	0	0	0	0	0	0	0	0	0	0	0	0	0
AKAP11	1.02496	0	0	0	0.514097	0	0	0	0	0	0	0	0	0	0	0	0	0	0	0	0	0	0
GLRX2	1.54478	0.241288	0.00353099	0	0.748996	0	0	0.235859	0	0	0	0	0	0	0	0	0	0	0	0	0	0	0
SNAPC1	2.0179	0.363397	0.000897892	0	0.576217	0	0	0	0	0	0	0	0	0	0	0.00455628	0	0	0.0446282	0	0	0	0
DERA	2.45843	0	0.0107689	0.0438943	0	0	0	0	0	0	0	0	0.154461	0	0	0	0	0	0	0	1.06109	0	0
STRAP	4.35002	0.111867	0.00504703	0	0	0	0	1.03269	0.604864	0	0	0	0	0	0	0.00355747	0	0	0.302465	0	0.657049	0	0
ABCC2	0.341313	0	0.0163023	0	0	0	0	0	0	0	0	0	0	0	0	0	0	0	0	0	0	0	0
DEF6	0.0410327	0	0.00199213	0	0	0	0	0	0	0	0	0	0	0	0	0	0	0	0	0	0	0	0
PLEKHO1	0.15002	0	0.00691323	0	0.149896	0	0	0	0	0	0	0	0	0	0	0	0	0	0	0	0	0	0
GCLM	1.28399	0	0.0111845	0	0.262616	0	0	0	0	0	0	0	0	0	0	0	0	0	0	0	0	0	0
UBR2	1.9344	0	0.00236795	0.0234095	0.285148	0	0	0	0	0	0	0	0	0	0	0.00359644	0	0	0	0	0.0490146	0	0
EHD2	0	0	0.000882873	0	0	0	0	0	0	0	0	0	0.0148257	0	0	0	0	0	0	0	0.502886	0	0
DEPDC1	1.44642	0.0915585	0.00708468	0	0.0412456	0	0	0	0	0	0	0	0	0	0	0	0	0	0	0	0	0	0
CCDC28A	2.3655	0.0628095	0.000476945	0.0287704	0.967248	0	0	0	0	0	0	0	0	0	0	0	0	0	0	0	0	0	0
RRAGD	0.43002	0	0.00207582	0.0124153	0	0	0	0	0	0	0	0	0.209368	0	0	0	0	0	0	0	0.849999	0	0
HSF2	2.65892	0	0.00246277	0.00371107	1.1296	0	0	0	0	0	0	0	0.0804989	0	0	0	0	0	0	0	0.152	0	0
PHF20	2.98683	0.314131	0	0.00817587	1.26784	0	0	0.0966484	0	0	0	0	0.19036	0	0	0	0	0	0	0	0.0844248	0	0
HSD17B6	0.298824	0	0.00639776	0	0	0	0	0	0	0	0	0	0.00153186	0	0	0	0	0	0	0	0.782205	0	0
NR1H3	1.80047	0	0.0153424	0	0.39855	0	0	0	0	0	0	0	0	0	0	0.00105793	0	0	0.478611	0	0.209032	0	0
TYMP	0.508787	0	0	0.00952748	0	0	0	0	0.0590694	0	0.0958454	0	0	0	0	0	0	0	0	0	0	0	0
NCAPH2	1.7933	0	0	0	0.812631	0	0	0	0	0	0	0	0	0	0	0	0	0	0	0	0	0	0
TOMM34	3.98272	0.156543	0.00138545	0	0	0	0	0.178092	0.17286	0	0	0	0	0	0	0.00322006	0	0	0.671554	0	0.146098	0	0
SEC63	2.79007	0	0.00188088	0.0236457	0.933856	0	0	0	0	0	0	0	0.189704	0	0	0	0	0	0	0	0.293391	0	0
KPNA6	3.59131	0.131106	0.00376772	0	0	0	0	0	0.343311	0	0.0496349	0	0.0661448	0	0	0	0.175448	0	0.18911	0	0	0	0
VIM	2.0935	0	0	0.0594801	1.91728	0	0	0	0	0	0	0	0.175686	0	0	0	0	0	0	0	0.389398	0	0
RTEL1-TNFRSF6B	0	0	0	0	0	0	0	0	0	0	0	0	0	0	0	0	0	0	0	0	0	0	0
FAS	1.03603	0.276271	0.00801905	0	0	0	0	0.637327	0.442988	0	0	0	0	0	0	0.000672405	0	0	0.389217	0	0.855493	0	0
RNASET2	1.59518	0	0.00701259	0	0	0	0	0	0.142553	0	0	0	0.0182014	0	0	0	0	0	0.463301	0	0	0	0
CD44	4.04772	0	0.0283937	0	0	0	0	0	0.70796	0	0	0	0	0	0	0	0	0	0	0	0	0	0
KCNG1	0.120779	0	0	0	0	0	0	0	0	0	0	0	0	0	0	0	0	0	0	0	0.0377904	0	0
AGPAT4	0.705664	0	0	0.0343157	0	0	0	0	0	0	0	0	0.115168	0	0	0	0	0	0	0	0.032595	0	0
SLAMF7	0	0	0.0171557	0	0.106222	0	0	1.89996	0	0	0	0	0	0	0	5.48891e-05	0	0	0	0	0	0	0
BTN3A1	0.621259	0	0.0114314	0.00391586	0	0	0	0	1.06103	0	0	0	0	0	0	0	0	0	0	0	0	0	0
MIPEP	2.18072	0	0	0.00554294	0.0728928	0	0	0	0	0	0	0	0	0	0	0.00261219	0	0	0.165687	0	0	0	0
PRKCH	1.16018	0	0.00522603	0	0.890422	0	0	0	0	0	0	0	0	0	0	0.00185659	0	0	0.062501	0	0	0	0
INSRR	0	0	0	0	0	0	0	0	0	0	0	0	0	0	0	0	0	0	0	0	0	0	0
IFNGR1	2.98989	0	0.0188548	0.0578419	0.606665	0	0	0	0	0	0	0	0.00666128	0	0	0	0	0	0	0	1.29194	0	0
B4GALT7	0.750761	0	0	0.0221973	0	0	0	0	0	0	0	0	0.12474	0	0	0	0	0	0	0	0.259919	0	0
SH2D2A	0.476678	0	0	0	0.332493	0	0	0	0	0	0	0	0	0	0	0	0	0	0	0	0	0	0
VRK2	2.90063	0	0.0126388	0.0442192	0	0	0	0	0	0	0	0	0	0	0	0	0	0	0	0	0.584175	0	0
TNFRSF1B	0.00867764	0.0791373	0.00684617	0	0.223153	0	0	0.175302	0.53558	0	0	0	0	0	0	0	0	0	0.415548	0	0	0	0
VEZT	3.91797	0.183179	0.00460887	0	0.663493	0	0	0	0.395551	0	0	0	0	0	0	0.00300341	0	0	0.0986276	0	0	0	0
POU2F2	0.242478	0	0.00975129	0	0	0	0	0	0	0	0	0	0	0	0	0	0	0	0	0	0	0	0
BRD9	0.714371	0	0	0	0.307459	0	0	0	0	0	0	0	0	0	0	0.000604791	0	0	0.284399	0	0	0	0
SNX1	2.43732	0	0.0100259	0	0	0	0	0	0.591632	0	0	0	0	0	0	0	0	0	0	0	0	0	0
TBPL1	1.60611	0	0.030026	0.0677168	0	0	0	0	0	0	0	0	0	0	0	0	0	0	0	0	1.33994	0	0
ARNTL2	0	0	0	0	0.0633424	0	0	0	0	0	0	0	0	0	0	0.00138083	0	0	0	0	0	0	0
BCLAF1	4.05819	0	0.00800286	0.0605643	1.25644	0	0	0	0	0	0	0	0.139477	0	0	0	0	0	0	0	0.216422	0	0
SLC39A9	3.98797	0.055308	0.00551103	0	0.303207	0	0	0	0.363621	0	0	0	0	0	0	0.00491532	0.0544595	0	0.217646	0	0	0	0
ANK1	0	0	0.00356048	0	0.162254	0	0	0	0	0	0	0	0	0	0	0	0	0	0	0	0	0	0
IBSP	0.343892	0	0	0	0	0	0	0	0	0	0	0	0	0	0	0	0	0	0	0	0.0935155	0	0
TFB1M	1.13838	0	0.00314375	0.0289512	0.444359	0	0	0	0	0	0	0	0.0719262	0	0	0	0	0	0	0	0.943032	0	0
RABEP1	2.40851	0.275237	0.00455043	0	0	0	0	0	0	0	0	0	0	0	0	0	0	0	0	0	0	0	0
HMGB3	3.73991	0.298339	0.00859956	0	0.466012	0	0	0	0	0	0	0	0	0	0	0	0	0	0	0	0	0	0
NUP160	2.36435	0.261804	0.00441644	0	0.536366	0	0	0.183411	0.235639	0	0	0	0.0495298	0	0	0	0	0	0	0	0.583495	0	0
BAK1	2.22542	0	0.0106681	0.000973939	0	0	0	0.434501	0.145901	0	0	0	0	0	0	0	0	0	0	0	0	0	0
MUSK	0	0	0	0	0	0	0	0	0	0	0	0	0	0	0	0	0	0	0	0	0	0	0
IKZF2	0.28716	0	0.00924696	0	0.556733	0	0	0	0	0	0	0	0	0	0	0	0	0	0	0	0	0	0
GRN	3.88987	0.0460884	0.00493372	0	0.113955	0	0	0.339798	0.930341	0	0	0	0	0	0	0	0	0	0.396785	0	0	0	0
FAM13B	1.1447	0	0.0135394	0.0239402	0	0	0	0	0.187329	0	0	0	0	0	0	0	0	0	0	0	0	0	0
ARHGAP31	0.200943	0	0.00150779	0	0.443514	0	0	0	0	0	0	0	0	0	0	0	0	0	0	0	0	0	0
NR2E3	0.0306914	0	0	0	0	0	0	0	0	0	0	0	0	0	0	0	0	0	0	0	0	0	0
CENPQ	1.74394	0.0902608	0.00286192	0.0138929	0.692475	0	0	0	0	0	0	0	0	0	0	0	0	0	0	0	0	0	0
SARS	5.00831	0.128344	0.00579318	0	0	0	0	0	0.806718	0	0.0500758	0	0	0	0	0.00775223	0.0392857	0	0.477879	0	0	0	0
RANBP3	0.967874	0	0.000719491	0	0	0	0	0	0.348558	0	0	0	0	0	0	0	0	0	0	0	0	0	0
ARID4A	2.4107	0	0.0039358	0.0192026	0	0	0	0	0.440279	0	0	0	0.0574448	0	0	0	0	0	0.0856603	0	0	0	0
TSSC1	2.60822	0.0222343	0.000190058	0	0.345163	0	0	0	0.506776	0	0	0	0	0	0	0.00319627	0	0	0.190025	0	0	0	0
PNPLA6	0.101092	0	0	0.0111804	0	0	0	0	0	0	0	0	0.0711613	0	0	0	0	0	0	0	0.100141	0	0
IFT88	1.56901	0	0.00147668	0	0	0	0	0	0	0	0	0	0.119145	0	0	0	0	0	0	0	0.898592	0	0
ALG1	2.30373	0	0.0064917	0	0.357296	0	0	0	0	0	0	0	0	0	0	0	0	0	0	0	0	0	0
ZCCHC8	2.6692	0	0.0150217	0	0.447518	0	0	0	0	0	0	0	0	0	0	0	0	0	0	0	0	0	0
ABCF2	3.2094	0	0.00112844	0.0471953	1.29748	0	0	0	0	0	0	0	0.184164	0	0	0	0	0	0	0	0.480727	0	0
CHPF2	0.226883	0	0	0	0.300633	0	0	0	0	0	0	0	0	0	0	0	0	0	0	0	0	0	0
LRRC7	0.130832	0	0	0.0250499	0	0	0	0	0	0	0	0	0.132267	0	0	0	0	0	0	0	0	0	0
FUT8	2.44917	0	0.011882	0.0491083	0	0	0	0	0	0	0	0	0.0902133	0	0	0	0	0	0	0	0	0	0
UBA6	1.80153	0	0.00842691	0.0342341	0.302724	0	0	0	0	0	0	0	0.0792507	0	0	0	0	0	0	0	0.749952	0	0
GAB2	1.25528	0	0.00838294	0	0	0	0	0	0	0	0	0	0	0	0	0	0	0	0	0	0	0	0
ATP6V0A1	3.72419	0.18184	0.0108448	0	0.0259374	0	0	0	0.047937	0	0	0	0	0	0	0.00475298	0	0	0	0	0	0	0
PIAS1	3.42831	0.214328	0.00751062	0	0.279398	0	0	0	0.548263	0	0	0	0	0	0	0.00433454	0	0	0.279975	0	0	0	0
SLC4A7	2.22382	0	0.00932086	0.0217642	0	0	0	0	0	0	0	0	0	0	0	0	0	0	0	0	0	0	0
APBA2	0.0758133	0	0	0	0	0	0	0	0	0	0	0	0	0	0	0	0	0	0	0	0.0340391	0	0
UHRF1	1.26128	0.109345	0	0	0	0	0	0	0	0	0	0	0	0	0	0	0	0	0	0	0	0	0
MAP2K3	1.67319	0	0.0120926	0	0	0	0	0	0	0	0	0	0	0	0	0	0	0	0	0	0	0	0
EFCAB1	0	0	0	0	0	0	0	0	0	0	0	0	0	0	0	0.000768238	0	0	0	0	0	0	0
TMSB10	5.8702	0	0.00603149	0.0791933	2.1296	0	0	0	0	0	0	0	0.276862	0	0	0	0	0	0	0	0.641669	0	0
ASTE1	2.36297	0.238598	0.0111922	0	0.103094	0	0	0.16449	0.142241	0	0	0	0.0382079	0	0	0	0	0	0	0	0.494808	0	0
RNF19A	3.07396	0	0.00719637	0.055513	1.10844	0	0	0	0	0	0	0	0.161358	0	0	0	0	0	0	0	0.525293	0	0
PEX3	2.01164	0	0.0172712	0.0453421	0.283189	0	0	0	0	0	0	0	0	0	0	0	0	0	0	0	1.14072	0	0
GABARAPL2	4.78148	0	0.00778352	0.062686	0.911125	0	0	0	0	0	0	0	0.0838169	0	0	0	0	0	0	0	0.72344	0	0
MYOC	0	0	0	0	0	0	0	0	0	0	0	0	0	0	0	0	0	0	0	0	0	0	0
SH3YL1	2.83605	0	0	0.00772425	0.701795	0	0	0	0	0	0	0	0.207083	0	0	0	0	0	0	0	0.925854	0	0
FAM136A	2.88409	0	0	0.0534788	1.14776	0	0	0	0	0	0	0	0.217934	0	0	0	0	0	0	0	0.494253	0	0
VCL	3.57246	0	0.0128966	0.0224821	0	0	0	0	0	0	0	0	0	0	0	0	0	0	0	0	0.781267	0	0
DEPDC1B	0.976555	0	0.002656	0.0498851	0.567511	0	0	0	0	0	0	0	0.00843754	0	0	0	0	0	0	0	0	0	0
DAPK2	1.03353	0	0	0	0	0	0	0	0	0	0	0	0.098648	0	0	0	0	0	0	0	0	0	0
NSMAF	1.98017	0	0	0.0249316	0.910843	0	0	0	0	0	0	0	0.0339762	0	0	0	0	0	0	0	0.592484	0	0
ADSS	1.84546	0	0.00467852	0.0314045	1.05684	0	0	0	0	0	0	0	0.173324	0	0	0	0	0	0	0	0	0	0
STAP1	0	0	0.0270379	0.00885068	0	0	0	0	0	0	0.0604191	0	0	0	0	0.00424775	0	0	0	0	0	0	0
TIMP2	0.331419	0	0.00170109	0.0130821	0	0	0	0	0	0	0	0	0	0	0	0	0	0	0	0	1.36074	0	0
RFC1	2.27398	0	0.0026954	0.0351934	1.02644	0	0	0	0	0	0	0	0.028809	0	0	0	0	0	0	0	0.363972	0	0
TBC1D23	2.72407	0	0.016152	0.0524674	0	0	0	0	0	0	0	0	0.0100977	0	0	0	0	0	0	0	1.06149	0	0
CUL3	3.14981	0	0.00756034	0.0332148	0.622907	0	0	0	0	0	0	0	0	0	0	0	0	0	0	0	0.246899	0	0
MYOM2	1.19533	0	0.00216709	0.0023543	0	0	0	0	0	0	0	0	0	0	0	0	0	0	0	0	0	0	0
OTC	0	0	0	0	0	0	0	0	0	0	0	0	0	0	0	0	0	0	0	0	0	0	0
CYP46A1	0.0250962	0	0.00239378	0	0	0	0	0	0	0	0	0	0	0	0	0	0	0	0	0	0	0	0
ZZZ3	1.92937	0	0.00613181	0	0.393071	0	0	0	0.420024	0	0	0	0	0	0	0.00248446	0	0	0.403547	0	0	0	0
SLC18A1	0	0	0	0	0	0	0	0	0	0	0	0	0	0	0	0	0	0	0	0	0	0	0
USP2	0.898296	0	0	0.00808228	0	0	0	0	0	0	0	0	0.0774007	0	0	0	0	0	0	0	0	0	0
CASR	0	0	0	0	0	0	0	0	0	0	0	0	0	0	0	0	0	0	0	0	0	0	0
TUBG2	1.39919	0	0	0.0222239	0	0	0	0	0.00878975	0	0	0	0	0	0	0	0	0	0	0	0	0	0
RPL26L1	3.36411	0.106584	0.0056309	0	0.289074	0	0	0.555387	0.646613	0	0	0	0	0	0	0.00236516	0	0	0	0	0.856558	0	0
FLT4	0.0549782	0	0	0	0	0	0	0	0	0	0	0	0	0	0	0	0	0	0	0	0.0214797	0	0
NSUN2	1.72784	0	0.0068405	0	0	0	0	0	0.927179	0	0	0	0.0206055	0	0	0	0	0	0	0	0	0	0
FBXO42	1.97122	0	0.00267109	0	1.02536	0	0	0	0	0	0	0	0	0	0	0	0	0	0	0	0	0	0
MFAP3	1.63638	0	0	0.0161767	0	0	0	0	0.686373	0	0.0143037	0	0.188817	0	0	0	0	0	0	0	0	0	0
MRI1	0.503854	0	0	0.0194425	0	0	0	0	0	0	0	0	0.0508533	0	0	0	0	0	0	0	0.662495	0	0
METTL1	3.89654	0	0.00997761	0	0	0	0	0	0.561584	0	0.0624347	0	0	0	0	0.00538837	0	0	0.0985579	0	0	0	0
HOXC8	0.024613	0	0	0	0.0537468	0	0	0	0	0	0	0	0	0	0	0	0	0	0	0	0	0	0
AGA	2.67712	0	0.0166304	0.0311177	0	0	0	0	0	0	0	0	0	0	0	0	0	0	0	0	0.518109	0	0
PI4K2B	1.15934	0.151578	0.00618793	0	0	0	0	0	0	0	0	0	0	0	0	0	0	0	0	0	0	0	0
BOD1L1	1.88288	0	0.00256653	0.0302315	0.300438	0	0	0	0	0	0	0	0.0293971	0	0	0	0	0	0	0	0.198946	0	0
MAT2B	2.98625	0.253443	0	0	0.901731	0	0	0.137528	0.647901	0	0	0	0	0	0	0.000178323	0	0	0.431408	0	0	0	0
TLL1	0	0	0	0	0	0	0	0	0	0	0.0464345	0	0	0	0	0	0	0	0	0	0.00452081	0	0
EDC4	0.978205	0	0.00217769	0	0.2004	0	0	0	0	0	0	0	0	0	0	0	0	0	0	0	0	0	0
TRIO	0.859	0	0.00954545	0	0.0387609	0	0	0	0	0	0	0	0	0	0	0	0	0	0	0	0	0	0
VCAN	0	0	0	0	0	0	0	0	0	0	0.0729491	0	0.290905	0	0	0	0	0	0	0	0.502331	0	0
CLEC16A	0.950854	0.244722	0.00341644	0	0.595137	0	0	0.247381	0.360646	0	0	0	0.0211968	0	0	0	0	0	0	0	0.0516654	0	0
MSR1	0.2471	0	0.0058942	0.0274989	0	0	0	0	0	0	0	0	0	0	0	0	0	0	0	0	0.944151	0	0
CDH1	4.3229	0	0	0.0151094	1.10663	0	0	0.272362	0	0	0	0	0.117601	0	0	0	0	0	0	0	0.392033	0	0
SKIV2L2	2.31165	0	0	0.0398908	1.3608	0	0	0	0	0	0	0	0.17008	0	0	0	0	0	0	0	0.219676	0	0
DNAH5	0.479395	0	0.000311428	0	0	0	0	0	0	0	0	0	0.128603	0	0	0	0	0	0	0	0	0	0
ZFYVE16	1.98421	0	0.00176624	0.0174573	0.401752	0	0	0	0	0	0	0	0.00925752	0	0	0	0	0	0	0	0.68835	0	0
FAM65A	1.36866	0	0	0	0	0	0	0	0	0	0	0	0	0	0	0	0	0	0	0	0	0	0
C6	0	0	0	0	0	0	0	0	0	0	0.000215694	0	4.0222e-05	0	0	0	0	0	0	0	0	0	0
RAI14	1.08855	0	0	0	0	0	0	0	0	0	0	0	0	0	0	0	0	0	0	0	0	0	0
SOX30	0	0	0	0	0	0	0	0	0	0	0	0	0	0	0	0.000650998	0	0	0	0	0	0	0
PNKP	0.973278	0	0	0.0288499	0	0	0	0.239168	0	0	0.0627435	0	0.11503	0	0	0	0	0	0	0	0.0767544	0	0
BEST2	0.0828539	0	0	0	0	0	0	0	0	0	0	0	0	0	0	0	0	0	0	0	0	0	0
PHLPP2	1.17207	0	0	0.0150913	0.390297	0	0	0	0	0	0	0	0	0	0	0	0	0	0	0	0.271426	0	0
SPDL1	1.60356	0	0.0131816	0.0247516	0.0877871	0	0	0	0	0	0	0	0.0481583	0	0	0	0	0	0	0	0.791282	0	0
STAU2	2.35538	0	0	0.0316073	1.47459	0	0	0	0	0	0	0	0.161624	0	0	0	0	0	0	0	0.257164	0	0
PQLC2	0.734975	0	0.00252384	0.00160091	0	0	0	0	0	0	0	0	0	0	0	0	0	0	0	0	0	0	0
CTNS	1.46962	0	0.0121691	0.0186606	0	0	0	0	0	0	0	0	0	0	0	0	0	0	0	0	0	0	0
RTN4R	0.12243	0	0	0	0	0	0	0	0	0	0	0	0	0	0	0	0	0	0	0	0	0	0
PHF23	2.21798	0.228648	0.0062202	0	0.411798	0	0	0	0.0991686	0	0	0	0	0	0	0.00066771	0	0	0.0143555	0	0	0	0
CDH10	0.021574	0	0	0	0	0	0	0	0	0	0	0	0	0	0	0	0	0	0	0	0	0	0
INPP4A	0.681395	0	0.00119265	0.0317924	0	0	0	0	0	0	0	0	0.146574	0	0	0	0	0	0	0	0.138392	0	0
RAB27B	1.64092	0	0.0118245	0	0	0	0	0	0.00120377	0	0	0	0	0	0	0	0	0	0	0	0	0	0
PSMA4	4.6992	0.357265	0.00935366	0	0.514728	0	0	0.551135	0.192701	0	0	0	0	0	0	0.00379839	0	0	0	0	0.897826	0	0
MYO16	0.36113	0	0	0	0	0	0	0	0	0	0	0	0	0	0	0	0	0	0	0	0	0	0
LSG1	3.21459	0.018889	0.0045926	0	0	0	0	0	0.388885	0	0.0467052	0	0	0	0	0.00104039	0	0	0.543108	0	0	0	0
PARP3	1.80706	0	0.00597946	0	0	0	0	0	0	0	0	0	0	0	0	0	0	0	0	0	0	0	0
TNC	1.06269	0	0.00860277	0	0	0	0	0	0	0	0	0	0	0	0	0	0	0	0	0	1.53683	0	0
THAP3	1.36969	0.230004	0.00868877	0	0.11402	0	0	0	0	0	0	0	0	0	0	6.55529e-05	0	0	0.116639	0	0	0	0
FAM65C	0	0	0	0	0.39282	0	0	0	0	0	0	0	0	0	0	0	0	0	0	0	0	0	0
TDP1	1.96126	0	0.00327639	0.0524203	1.05083	0	0	0	0	0	0	0	0.138331	0	0	0	0	0	0	0	0.0863917	0	0
AIFM2	2.13522	0	0.0112738	0	0.212818	0	0	0	0	0	0	0	0	0	0	0	0	0	0	0	0.506641	0	0
C2orf83	0	0	0	0	0	0	0	0	0	0	0	0	0	0	0	0	0	0	0	0	0	0	0
SPATA7	1.36421	0	0.00221527	0	0.27259	0	0	0	0	0	0	0	0	0	0	0	0	0	0	0	0	0	0
MED17	2.05048	0	0.0076431	0.0294974	0	0	0	0	0.200223	0	0	0	0.116276	0	0	0	0	0	0	0	0	0	0
RETSAT	2.35554	0	0.0144263	0.0260591	0	0	0	0	0	0	0	0	0	0	0	1.12771e-05	0	0	0	0	0.717205	0	0
CAPG	6.01714	0.251106	0.0120769	0	0.145087	0	0	0	0	0	0	0	0	0	0	0.00925993	0	0	0	0	0	0	0
AP2S1	2.83538	0	0.000608178	0	0.249162	0	0	0.280177	0.770905	0	0	0	0	0	0	0	0	0	0.0956654	0	0	0	0
USH2A	0	0	0	0	0	0	0	0	0	0	0.00638555	0	0	0	0	0	0	0	0	0	0.00477374	0	0.00112596
ZPBP	0	0	0	0	0	0	0	0	0	0	0.00347689	0	0.000648362	0	0	0	0	0	0	0	0	0	0
TG	0	0	0	0.0519526	0	0	0	0	0	0	0	0	0.0178298	0	0	0	0	0	0	0	0	0	0
ADAM28	1.53442	0.471343	0.0139372	0	0	0	0	0	0	0	0	0	0	0	0	0	0	0	0	0	0	0	0
BARX2	2.0685	0	0	0	0	0	0	0	0	0	0	0	0	0	0	0	0	0	0	0	0.377611	0	0
DCUN1D1	2.53505	0	0.00984324	0.0473641	1.16138	0	0	0	0	0	0	0	0.0106291	0	0	0	0	0	0	0	0.692546	0	0
JADE2	0	0	0.0108403	0	0.442351	0	0	0	0	0	0	0	0	0	0	0	0	0	0	0	0	0	0
ZIC2	0	0	0.0099908	0	0.12611	0	0	0	0	0	0	0	0	0	0	0	0	0	0	0	0	0	0
LCP2	0.280244	0.2965	0.00375108	0	0.664168	0	0	0	0	0	0	0	0	0	0	0	0	0	0	0	0	0	0
TRIT1	2.36079	0.0954241	0	0	0	0	0	0.303749	0.111338	0	0	0	0.135462	0	0	0	0.0466719	0	0.129112	0	0.560933	0	0
ADRB1	0.111378	0	0	0	0	0	0	0	0	0	0	0	0	0	0	0	0	0	0	0	0	0	0
GUCA2B	0	0	0	0	0	0	0	0	0	0	0	0	0	0	0	0	0	0	0	0	0	0	0
CUL7	1.32629	0.00150915	0.00194474	0	0.0153975	0	0	0	0.141127	0	0	0	0	0	0	0	0	0	0.138357	0	0	0	0
CTNNA1	4.76308	0.0797403	0	0	0.739044	0	0	0.649575	0.338856	0	0	0	0.198736	0	0	0.00598378	0	0	0	0	0.130829	0	0
PHKA2	1.53362	0	0	0.0194884	0	0	0	0	0	0	0	0	0.269812	0	0	0	0	0	0	0	0	0	0
CNTLN	0.418452	0	0.00922232	0	0	0	0	0	0	0	0	0	0	0	0	0	0	0	0	0	0.157221	0	0
EPHA3	0.139099	0	0	0	0	0	0	0	0	0	0.0328873	0	0	0	0	0	0	0	0	0	0.0439158	0	0
HSPA5	5.1793	0.108348	0.00223806	0	0.753953	0	0	0.853541	0.835317	0	0	0	0	0	0	0	0	0	0.600705	0	0	0	0
DSG2	2.07771	0	0.00866383	0	0	0	0	0	0	0	0	0	0.0825277	0	0	0	0	0	0	0	1.88397	0	0
GEMIN8	3.23808	0	0.0140657	0.0324068	0.167616	0	0	0	0	0	0	0	0	0	0	0	0	0	0	0	1.04486	0	0
OFD1	3.10932	0	0.00651371	0.0145234	0	0	0	0	0.894481	0	0	0	0.0388095	0	0	0	0	0	0	0	0	0	0
GPM6B	0.666143	0	0	0	0	0	0	0	0	0	0	0	0.435245	0	0	0	0	0	0	0	0.763606	0	0
MAGEC2	0	0	0	0	0.140795	0	0	0	0	0	0	0	0	0	0	0	0	0	0	0	0	0	0
PREX2	0	0	0	0	0	0	0	0	0	0	0.000453127	0	0	0	0	0.00248046	0	0	0	0	0.000688334	0	0.000212846
WDR37	0.566965	0	0.00910535	0.0458158	0	0	0	0	0	0	0	0	0	0	0	0	0	0	0	0	0.521482	0	0
YTHDC2	0.520029	0	0.00261554	0.0302825	0	0	0	0	0	0	0	0	0.0485078	0	0	0	0	0	0	0	0.284693	0	0
CTPS2	1.95226	0	0	0.0305964	0.271213	0	0	0	0	0	0	0	0.0833924	0	0	0	0	0	0	0	0.264298	0	0
ATP6V1H	3.56076	0	0.000661373	0.0386928	1.44666	0	0	0	0	0	0	0	0.119012	0	0	0	0	0	0	0	0	0	0
POLR2B	3.26632	0	0.010065	0.0528493	0.473168	0	0	0	0	0	0	0	0.0867901	0	0	0	0	0	0	0	1.0326	0	0
FAM214A	2.73836	0.0667304	0.0149093	0	0.55604	0	0	0.192449	0	0	0	0	0	0	0	0	0	0	0	0	0	0	0
ARAP2	1.30731	0	0.00661384	0.00835362	0	0	0	0	0.193112	0	0	0	0	0	0	0	0	0	0	0	0	0	0
TPR	2.46539	0	0.00505216	0.0436679	0.49617	0	0	0	0	0	0	0	0.21568	0	0	0	0	0	0	0	0.582904	0	0
CP	1.18747	0	0	0	0	0	0	0	0	0	0	0	0	0	0	0	0	0	0	0	1.80548	0	0
KIAA0556	0.904858	0	0.00431205	0	0	0	0	0	0.308193	0	0	0	0.0100627	0	0	0	0	0	0	0	0	0	0
DTNBP1	2.2418	0.146688	0.00473194	0	0.706297	0	0	0	0	0	0	0	0	0	0	0	0	0	0	0	0	0	0
XK	0	0	0	0	0	0	0	0	0	0	0.00207326	0	0	0	0	0.000574825	0	0	0	0	0.0068695	0	0.00300373
ANO2	0.389556	0	0	0	0	0	0	0	0	0	0	0	0	0	0	0	0	0	0	0	0	0	0
C12orf4	1.35622	0	0.0157567	0.0511138	0	0	0	0	0	0	0	0	0.0704453	0	0	0	0	0	0	0	1.25834	0	0
SCML1	1.19824	0	0.0111093	0	0.34086	0	0	0	0	0	0	0	0	0	0	0	0	0	0	0	0	0	0
WWC3	1.23228	0.196994	0	0	0.360107	0	0	0	0.0860201	0	0	0	0	0	0	0.000295735	0	0	0.0553892	0	0	0	0
ARHGAP6	0.0241893	0	0	0	0	0	0	0	0	0	0	0	0	0	0	0	0	0	0	0	0.00871865	0	0
FAM184B	0	0	0	0	0.0690511	0	0	0	0	0	0	0	0	0	0	0	0	0	0	0	0	0	0
MAP4	3.05483	0	0.00510682	0.00764215	0.166202	0	0	0	0	0	0	0	0	0	0	0	0	0	0	0	0.465469	0	0
GOPC	1.68322	0	0	0.0282792	0.174022	0	0	0	0	0	0	0	0	0	0	0	0	0	0	0	0	0	0
ROS1	0	0	0	0	0	0	0	0	0	0	0.0344182	0	0.00641823	0	0	0	0	0	0	0	0	0	0
USP28	0.78473	0	0.0150979	0	0.291249	0	0	0	0	0	0	0	0	0	0	0	0	0	0	0	0	0	0
HDAC9	1.11968	0.0363685	0.0116228	0.0679141	0.748223	0	0	0	0	0	0	0	0	0	0	0	0	0	0	0	0	0	0
TSPAN17	0.423588	0	0	0.0320715	0	0	0	0	0	0	0	0	0	0	0	0	0	0	0	0	0.699628	0	0
NOP16	4.2944	0.112308	0.00783977	0	0	0	0	0	0.737382	0	0.0375873	0	0	0	0	0.00486369	0	0	0.192194	0	0	0	0
CC2D2A	1.02062	0	0	0.0144474	0	0	0	0	0	0	0	0	0	0	0	0	0	0	0	0	0.69697	0	0
RRM2B	1.75404	0	0.0138395	0.0554033	0.0853845	0	0	0	0	0	0	0	0	0	0	0	0	0	0	0	1.08821	0	0
ZNF800	1.93517	0.0892691	0.00676459	0	0.101446	0	0	0	0	0	0	0	0	0	0	0	0	0	0	0	0	0	0
TNFRSF17	0	0	0.0124891	0.0833709	0	0	0	0	0	0	0.0703495	0	0	0	0	0.00399638	0	0	0	0	0	0	0
SNX29	1.51828	0	0.0201301	0.0597534	0	0	0	0	0	0	0	0	0	0	0	0	0	0	0	0	0.593931	0	0
LMO3	0.501288	0	0	0	0	0	0	0	0	0	0	0	0.0156661	0	0	0	0	0	0	0	0.281211	0	0
MRPS10	3.38009	0	0.0170522	0.0452916	0.371585	0	0	0	0	0	0	0	0	0	0	0	0	0	0	0	0.873649	0	0
GUCA1A	0	0	0	0	0	0	0	0	0	0	0	0	0	0	0	0.0022908	0	0	0	0	0	0	0
RSF1	2.9846	0	0.0147049	0	0	0	0	0	0.507332	0	0	0	0	0	0	0	0	0	0	0	0	0	0
VPS13D	1.14326	0	0.0088155	0	0	0	0	0	0	0	0	0	0	0	0	0	0	0	0	0	0	0	0
CELF2	0.201564	0	0.00800227	0.0615121	1.19854	0	0	0	0	0	0	0	0.104876	0	0	0	0	0	0	0	0	0	0
FAM120A	2.10607	0	0.00588353	0.0212979	0	0	0	0	0	0	0	0	0	0	0	0	0	0	0	0	0.0505866	0	0
R3HDM1	1.62273	0	0.00890445	0	0.0250345	0	0	0	0	0	0	0	0	0	0	0	0	0	0	0	0	0	0
COL9A2	0.484426	0	0.000933115	0.00707626	0	0	0	0	0	0	0	0	0	0	0	0	0	0	0	0	0	0	0
KITLG	0.253952	0	0	0	0	0	0	0	0.0881717	0	0	0	0	0	0	0	0	0	0	0	0	0	0
ERCC8	0.855543	0	0.0133307	0.0335247	0	0	0	0	0	0	0	0	0	0	0	0	0	0	0	0	1.21948	0	0
ADAMTS6	0.176211	0	0	0.0145282	0	0	0	0	0	0	0	0	0	0	0	0	0	0	0	0	0	0	0
H6PD	0.661935	0	0.00456074	0.00636288	0	0	0	0	0	0	0	0	0	0	0	0	0	0	0	0	0.346658	0	0
VAMP3	3.26751	0	0.00328804	0.0374343	0.793152	0	0	0	0	0	0	0	0	0	0	0	0	0	0	0	0.237813	0	0
PER3	0.382078	0	0.00612629	0.015196	0	0	0	0	0	0	0	0	0.0846715	0	0	0	0	0	0	0	0	0	0
UTS2	0.0262127	0	0.0193497	0	0	0	0	0	0	0	0	0	0	0	0	0	0	0	0	0	0	0	0
TNFRSF9	0	0	0.0161104	0	0.171805	0	0	0.312295	0	0	0	0	0	0	0	0	0	0	0	0	0	0	0
EPN3	0.0429054	0	0	0	0	0	0	0	0	0	0	0	0	0	0	0	0	0	0	0	0.0184051	0	0
SRD5A2	0.0855284	0	0	0	0	0	0	0	0	0	0	0	0	0	0	0	0	0	0	0	0	0	0
LTBP1	1.43423	0	0.0111244	0.00641877	0	0	0	0	0	0	0	0	0	0	0	0	0	0	0	0	1.29713	0	0
RCN1	0.727366	0	0.00187934	0.0131909	0	0	0	0	0	0	0	0	0	0	0	0	0	0	0	0	1.13663	0	0
ELN	0	0	0.000370863	0	0.15902	0	0	0	0	0	0	0	0	0	0	0	0	0	0	0	0	0	0
RFC2	2.48327	0	0.0223283	0.0583757	0	0	0	0	0	0	0	0	0	0	0	0	0	0	0	0	1.21082	0	0
ARID1B	1.44082	0	0.00705904	0.0252092	0.593445	0	0	0	0	0	0	0	0	0	0	0	0	0	0	0	0.7117	0	0
CLPTM1L	1.36892	0	0.0115945	0	0	0	0	0	0.112071	0	0	0	0	0	0	0	0	0	0	0	0	0	0
NEDD4L	1.98774	0	0.00691757	0	0.226507	0	0	0	0	0	0	0	0	0	0	0	0	0	0	0	0	0	0
FOXP3	0	0	0.00206657	0	0.181175	0	0	0	0	0	0	0	0	0	0	0.000465235	0	0	0	0	0	0	0
PPP1R3F	0	0	0	0	0.0854606	0	0	0	0	0	0	0	0	0	0	0	0	0	0	0	0	0	0
HEXB	2.36225	0	0	0.00414599	0	0	0	0	0	0	0	0	0	0	0	0.00497818	0	0	0.156226	0	0.509361	0	0
PTCD2	1.31313	0.0669735	0.000514095	0	0.352688	0	0	0	0	0	0	0	0	0	0	0	0	0	0	0	0.24057	0	0
KIAA2022	0.0291377	0	0.00158609	0	0.274441	0	0	0	0	0	0	0	0	0	0	0	0	0	0	0	0	0	0
JKAMP	4.03373	0.16503	0.000185737	0	0.620791	0	0	0.726233	0	0	0	0	0.042578	0	0	0	0.0424096	0	0	0	1.01388	0	0
DKK3	0	0	0.0110189	0	0	0	0	0	0	0	0	0	0.0557007	0	0	0	0	0	0	0	0.0409382	0	0
ARHGEF5	1.39166	0	5.11633e-05	0	0.355714	0	0	0	0	0	0	0	0	0	0	0	0	0	0	0	0.367477	0	0
NFE2L3	1.68813	0	0	0.00993241	0	0	0	0	0	0	0	0	0	0	0	0	0	0	0	0	0.0150813	0	0
MCUR1	1.36809	0	3.82922e-05	0	0.748043	0	0	0	0	0	0	0	0	0	0	0	0	0	0	0	0	0	0
LIMA1	2.75075	0.300561	0.00740526	0	0.211564	0	0	0.984777	0	0	0	0	0	0	0	0	0	0	0	0	0	0	0
LETMD1	2.82063	0	0	0.0483918	0.539689	0	0	0	0	0	0	0	0.200513	0	0	0	0	0	0	0	0.806745	0	0
SLC4A8	0.731031	0	0.00740519	0.0236435	0	0	0	0	0	0	0	0	0	0	0	0	0	0	0	0	0	0	0
LAMC3	0	0	0	0	0	0	0	0	0	0	0	0	0	0	0	0	0	0	0	0	0	0	0
PTGER3	0.167681	0	0	0	0	0	0	0	0	0	0	0	0	0	0	0	0	0	0	0	0	0	0
TNIP3	0.261084	0	0.00931564	0	0	0	0	0	0	0	0	0	0.0670562	0	0	0	0	0	0	0	0	0	0
MAPK9	0.779328	0	0.00535463	0	0.0535406	0	0	0	0	0	0	0	0.135451	0	0	0	0	0	0.0102853	0	0	0	0
COL23A1	0	0	0	0	0	0	0	0	0	0	0.000136054	0	0	0	0	0.000215804	0	0	0	0	0.000149742	0	5.41487e-05
BCAR1	0.160805	0	0	0	0.038495	0	0	0	0	0	0	0	0	0	0	0	0	0	0	0	0	0	0
FAM160A2	1.13226	0	0.00673546	0	0	0	0	0	0	0	0	0	0	0	0	0	0	0	0	0	0	0	0
HERPUD1	4.67523	0	0.0142861	0	0	0	0	1.07479	0.716643	0	0	0	0	0	0	0	0	0	0	0	0	0	0
HOMER3	0	0	0.00567447	0	0	0	0	0	0	0	0	0	0.00113915	0	0	0	0	0	0	0	0	0	0
RAD51	0.735672	0	0.0107929	0.0524377	0	0	0	0	0	0	0	0	0	0	0	0	0	0	0	0	0	0	0
POLQ	0.906157	0	0	0	0.454758	0	0	0	0	0	0	0	0	0	0	0	0	0	0	0	0	0	0
PIK3CB	1.29939	0	0.00467357	0	0.598142	0	0	0	0	0	0	0	0.067996	0	0	0.000210314	0	0	0.510875	0	0.0127794	0	0
CYBA	0	0.0686669	0.00762344	0.0322129	0	0	0	0	0	0	0	0	0	0	0	0	0	0	0	0	0	0	0
THOC3	1.33235	0	0.0154013	0	0	0	0	0	0.861848	0	0	0	0	0	0	0	0	0	0	0	0	0	0
HEBP2	2.20866	0	0.00792574	0	0.0406366	0	0	0	0	0	0	0	0.238153	0	0	0	0	0	0	0	0.52351	0	0
MPHOSPH9	1.40164	0	0.00562129	0.0486958	0	0	0	0	0	0	0	0	0.345782	0	0	0	0	0	0	0	0	0	0
PLEKHA5	1.59377	0	0.000304848	0.00655595	0	0	0	0.605962	0	0	0.111922	0	0.0158741	0	0	0	0	0	0	0	0.525665	0	0
PRSS8	4.04443	0	0.0199762	0	0	0	0	0	0.153347	0	0	0	0	0	0	0	0	0	0.220563	0	0.254169	0	0
SIKE1	2.39112	0	0.00368432	0	0	0	0	0	0.492045	0	0.0444961	0	0	0	0	0.00328094	0	0	0.218075	0	0	0	0
RRP12	2.45098	0	0.0129858	0.00408799	0	0	0	0	0.03517	0	0	0	0	0	0	0	0	0	0	0	0	0	0
FNIP2	0.331254	0	0	0.0143103	0	0	0	0	0	0	0.0404333	0	0.164486	0	0	0	0	0	0	0	0.366902	0	0
MSMO1	3.85788	0	0.00451198	0.0329902	1.32739	0	0	0	0	0	0	0	0.0564826	0	0	0	0	0	0	0	0.463813	0	0
TTC17	3.72483	0	0.0159129	0.0314422	0	0	0	0	0	0	0	0	0	0	0	0.000673447	0	0	0	0	0.648541	0	0
ALX4	0	0	0	0	0	0	0	0	0	0	0	0	0	0	0	0	0	0	0	0	0	0	0
FSTL4	0.530927	0	0	0	0	0	0	0	0	0	0	0	0	0	0	0	0	0	0	0	0	0	0
FOXN3	0.708519	0	0.00759686	0	0.133452	0	0	0	0	0	0	0	0	0	0	0	0	0	0	0	0	0	0
METTL24	0	0	0	0	0	0	0	0	0	0	0	0	0	0	0	0	0	0	0	0	0	0	0
AKR7A2	1.14364	0	0.00366829	0	0.588201	0	0	0	0	0	0	0	0	0	0	0	0	0	0	0	0	0	0
MRTO4	2.82902	0.150155	0.000789584	0	0.0818501	0	0	0	0.32916	0	0	0	0	0	0	0.00389459	0	0	0.151145	0	0	0	0
NNAT	0.0242762	0	0	0	0	0	0	0	0	0	0	0	0	0	0	0	0	0	0	0	0	0	0
USE1	2.853	0.078624	0.0075704	0	0.540666	0	0	0	0.550703	0	0	0	0	0	0	0.00314402	0	0	0	0	0	0	0
MCF2L2	0	0	0.00882791	0	0	0	0	0	0	0	0	0	0.00172161	0	0	0	0	0	0	0	0	0	0
NRIP2	0.0305623	0	0	0	0	0	0	0	0	0	0.0216781	0	0.0108954	0	0	0	0	0	0	0	0.257584	0	0
LAMA3	0.734259	0	0.00782559	0	0	0	0	0	0	0	0	0	0	0	0	0	0	0	0	0	0.0295101	0	0
AP5M1	2.23125	0	0.0168608	0.0401772	0	0	0	0	0	0	0	0	0.106754	0	0	0	0	0	0	0	0.988339	0	0
ANAPC4	1.95438	0	0	0.0281977	0.740397	0	0	0	0	0	0	0	0	0	0	0	0	0	0	0	0.402272	0	0
KCNQ1	0.110323	0	0	0.0214873	0	0	0	0	0	0	0	0	0	0	0	0	0	0	0	0	0	0	0
TRAPPC3	2.89134	0	0.0141006	0.0101897	0	0	0	0	0.718825	0	0	0	0.018192	0	0	0	0	0	0	0	0	0	0
THRAP3	4.43017	0.0826681	0.0102658	0	0.0194945	0	0	0.605355	0.568015	0	0	0	0	0	0	0.00743294	0	0	0	0	0.0711479	0	0
PHPT1	2.78883	0.471313	0.00244065	0	0.862095	0	0	0.399229	0	0	0	0	0.00165533	0	0	0	0	0	0	0	1.19846	0	0
ENTPD2	0	0	0	0	0	0	0	0	0	0	0	0	0	0	0	0	0	0	0	0	0	0	0
LY75	1.74597	0.0522055	0.00847733	0.0246559	0	0	0	0	0	0	0	0	0	0	0	0	0	0	0	0	0	0	0
ARID4B	2.93748	0	0.0054164	0.0567818	0.976756	0	0	0	0	0	0	0	0.120349	0	0	0	0	0	0	0	0	0	0
OPN3	0.390168	0	0	0	0	0	0	0	0	0	0	0	0.240121	0	0	0	0	0	0	0	0.475847	0	0
SDCCAG8	2.6903	0	0	0.0325366	0.632117	0	0	0	0	0	0	0	0.295682	0	0	0	0	0	0	0	0.697142	0	0
PTPRN	0.171303	0	0.00235632	0	0	0	0	0	0	0	0	0	0	0	0	0	0	0	0	0	0	0	0
HHAT	1.42939	0	0.00600698	0	0	0	0	0	0	0	0	0	0.237349	0	0	0	0	0	0	0	0.268593	0	0
KIF1B	1.01957	0	0.00288948	0.00992065	0.286517	0	0	0	0	0	0	0	0	0	0	0	0	0	0	0	0.537873	0	0
FOXC1	0.42343	0	0	0	0	0	0	0	0	0	0	0	0.0737095	0	0	0	0	0	0	0	0.962667	0	0
TBC1D22A	0.262099	0	0.00756797	0.0262564	0	0	0	0	0	0	0	0	0	0	0	0	0	0	0	0	0	0	0
SYNE2	1.62776	0.31226	0	0	0.606966	0	0	0.27969	0.359513	0	0	0	0.0235271	0	0	0	0.0224653	0	0	0	0.0159031	0	0
PLEKHH1	0.518375	0	0	0	0	0	0	0	0	0	0	0	0.160719	0	0	0	0	0	0	0	0.387314	0	0
ATP9A	1.02086	0	0.00082974	0.00826443	0.497157	0	0	0	0	0	0	0	0.179794	0	0	0	0	0	0	0	0.547017	0	0
SPO11	0	0	0	0	0	0	0	0	0	0	0	0	0	0	0	0	0	0	0	0	0	0	0
CBLN4	0	0	0	0	0	0	0	0	0	0	0	0	0	0	0	0	0	0	0	0	0	0	0
CHRDL2	0.174333	0	0.00385228	0	0	0	0	0	0	0	0	0	0.119578	0	0	0	0	0	0	0	0	0	0
FAM168A	0.435212	0	0.00057511	0	0.0576455	0	0	0.139526	0.496875	0	0	0	0	0	0	0	0	0	0.172241	0	0.156798	0	0
RELT	0.211723	0	0	0	0.156901	0	0	0	0	0	0	0	0	0	0	0	0	0	0	0	0	0	0
GALC	1.10777	0	0.000147896	0	0.708136	0	0	0	0	0	0	0	0	0	0	0	0	0	0	0	0	0	0
NOP58	4.41081	0.45037	0	0	0.74457	0	0	0.363075	0.354831	0	0	0	0.21604	0	0	0.00413464	0	0	0	0	0.0778961	0	0
SZRD1	1.2731	0	0.0178714	0	0	0	0	0	0	0	0	0	0	0	0	0	0	0	0	0	0	0	0
KCNH2	0	0	0	0	0	0	0	0	0	0	0.000101372	0	0	0	0	0.00333673	0	0	0	0	0	0	0.000294102
CUL1	2.62262	0	0.0117464	0.0447156	0.209717	0	0	0	0	0	0	0	0	0	0	0	0	0	0	0	1.08972	0	0
FAM114A2	2.42026	0	0.00568102	0.0146237	0	0	0	0	0.0453034	0	0.232039	0	0	0	0	0.000189182	0	0	0.0809882	0	0	0	0
CYFIP2	2.44169	0.166111	0.00218315	0	0.253557	0	0	0.293254	0.988058	0	0	0	0	0	0	0	0	0	0.221547	0	0	0	0
TAB2	2.06292	0	0.00519676	0.0441263	0.819203	0	0	0	0	0	0	0	0.0855794	0	0	0	0	0	0	0	0.232414	0	0
GINM1	1.9267	0	0.0174326	0	0	0	0	0	0	0	0	0	0	0	0	0	0	0	0	0	0	0	0
EIF2AK2	2.65518	0	0.000765646	0.0297317	0	0	0	0	0	0	0.106982	0	0	0	0	0.000663718	0	0	0.879605	0	0.0254874	0	0
USP36	2.28403	0	0.0134654	0.0658941	0	0	0	0	0	0	0	0	0.208506	0	0	0	0	0	0	0	0	0	0
KMT2C	1.78763	0	0.00712759	0.0381567	0.536207	0	0	0	0	0	0	0	0.0376671	0	0	0	0	0	0	0	0.65984	0	0
MCOLN3	0.730822	0	0	0	0	0	0	0	0	0	0	0	0.0132172	0	0	0	0	0	0	0	0.285419	0	0
CCDC85A	0	0	0	0	0	0	0	0	0	0	0	0	0	0	0	0	0	0	0	0	0	0	0
PUM2	2.47043	0	0.00719387	0.0381732	0	0	0	0	0	0	0	0	0.0797596	0	0	0	0	0	0	0	1.04388	0	0
MRPL43	4.32854	0.158017	0.00247778	0	0.508246	0	0	0	0.333076	0	0	0	0.130413	0	0	0.00237473	0.0916887	0	0	0	0	0	0
ITIH4	1.21584	0	0	0.00221146	0	0	0	0	0.162998	0	0	0	0.0750288	0	0	0	0	0	0	0	0	0	0
ITIH1	0	0	0	0	0	0	0	0	0	0	0	0	0	0	0	0	0	0	0	0	0	0	0
C4orf27	1.27114	0	0.0126988	0.0409329	0	0	0	0	0	0	0	0	0.133057	0	0	0	0	0	0	0	1.10472	0	0
ZFR	3.79739	0.111072	0.00817143	0	0	0	0	0.444948	0.462825	0	0	0	0	0	0	0.00337544	0	0	0.260944	0	0.486827	0	0
ZNF280C	0.619713	0	0.00250165	0.0595671	0	0	0	0	0	0	0	0	0.075352	0	0	0	0	0	0	0	0.40057	0	0
NPFFR2	0.0804271	0	0	0	0	0	0	0	0	0	0	0	0	0	0	0	0	0	0	0	0	0	0
PHF21B	0.0359508	0	0	0	0	0	0	0	0	0	0	0	0	0	0	0	0	0	0	0	0	0	0
TRAF1	0.481618	0.13032	0.0104161	0	0.0384899	0	0	0	0	0	0	0	0	0	0	0	0	0	0	0	0	0	0
RC3H2	0.8114	0	0.00188357	0.0477391	1.15293	0	0	0	0	0	0	0	0.0892877	0	0	0	0	0	0	0	0.0353664	0	0
PCGF2	0.249571	0	0	0	0	0	0	0	0	0	0	0	0.0194327	0	0	0	0	0	0	0	0.834076	0	0
IL17RB	2.30649	0	0	0	0	0	0	0	0	0	0	0	0	0	0	0	0	0	0	0	0	0	0
TRAF3IP2	2.90151	0	0.00461566	0.0478934	1.35667	0	0	0	0	0	0	0	0.0477138	0	0	0	0	0	0	0	0.116831	0	0
GYG2	0.733596	0	0.00758258	0	0	0	0	0	0	0	0	0	0.193522	0	0	0	0	0	0	0	0.372503	0	0
DCBLD2	0.676898	0	0	0.00361282	0	0	0	0	0	0	0	0	0.248015	0	0	0	0	0	0	0	0.577489	0	0
SERPINB3	0	0	0	0	0	0	0	0	0	0	0.0049518	0	0.000923399	0	0	0	0	0	0	0	0	0	0
SOAT1	1.37085	0	0.00447918	0.0543495	1.34699	0	0	0	0	0	0	0	0.0951165	0	0	0	0	0	0	0	0	0	0
PKP2	1.35881	0	0.00141739	0	0	0	0	0	0	0	0	0	0	0	0	0	0	0	0	0	0	0	0
MSH4	0.165296	0	0	0	0	0	0	0	0	0	0	0	0	0	0	0	0	0	0	0	0	0	0
F7	0.104656	0	0	0.0194354	0	0	0	0	0	0	0	0	0	0	0	0	0	0	0	0	0	0	0
GDI2	4.58616	0	0.00658963	0.0807762	1.36722	0	0	0.0949609	0	0	0	0	0.210879	0	0	0	0	0	0	0	0.886833	0	0
PRDM1	0.00803642	0.00695939	0.00118417	0	0.101101	0	0	0	0.56695	0	0	0	0	0	0	0.00212909	0	0	0.942079	0	0	0	0
ATG5	2.59024	0	0.0113198	0.0178018	0.286642	0	0	0	0	0	0	0	0	0	0	0	0	0	0	0	0.0624	0	0
TMCC3	0	0	0.00897661	0	0	0	0	0	0	0	0	0	0.131818	0	0	0.000103548	0	0	0	0	0	0	0
PITHD1	2.46851	0.00383984	0.00741463	0	0.54854	0	0	0	0	0	0	0	0	0	0	0.000637824	0	0	0	0	0	0	0
MTA3	2.76448	0	0.00876248	0	0	0	0	0	0	0	0.0133713	0	0	0	0	0.000396927	0	0	0.576325	0	0.438333	0	0
USP13	0.548586	0	0.00274181	0.00992998	0	0	0	0	0	0	0	0	0	0	0	0	0	0	0	0	0.402504	0	0
ATP11B	0.320338	0	0.0170897	0.04617	0	0	0	0	0	0	0	0	0.0257185	0	0	0	0	0	0	0	1.13195	0	0
LAMC2	1.22102	0	0.00199701	0	0	0	0	0	0	0	0	0	0	0	0	0	0	0	0	0	0.926569	0	0
CDK14	1.10974	0.222174	0.00738905	0	0.218878	0	0	0	0	0	0	0	0	0	0	0	0	0	0	0	0.100742	0	0
SEC61A1	3.21001	0	0.0152524	0	0	0	0	0	0.576406	0	0	0	0	0	0	0	0	0	0	0	0	0	0
PPP1R12A	2.95378	0.19058	0.00204688	0	0.510359	0	0	0.05433	0.667351	0	0	0	0	0	0	0	0	0	0.218633	0	0	0	0
RASGRF1	0.106876	0.0466699	0.00616484	0.0305805	0	0	0	0	0	0	0	0	0	0	0	0	0	0	0	0	0	0	0
CAMK2B	0.252719	0	0	0.050094	0	0	0	0	0	0	0	0	0.0151397	0	0	0	0	0	0	0	0	0	0
CROCC	0	0	0	0	0	0	0	0	0	0	0.0312677	0	0.0178531	0	0	0	0	0	0	0	0	0	0
POLR3E	3.36234	0	0.000200229	0.020178	0	0	0	0	0	0	0	0	0.231214	0	0	0	0	0	0	0	0	0	0
ATP2B4	1.82124	0	0.00456833	0	0	0	0	0	0	0	0	0	0.141028	0	0	0	0	0	0	0	1.51682	0	0
ZC3H11A	3.11228	0	0.0112573	0.0393475	0.292225	0	0	0	0	0	0	0	0.102086	0	0	0	0	0	0	0	1.26581	0	0
RIOK2	2.84522	0	0.00191904	0.054695	1.32827	0	0	0	0	0	0	0	0.0778704	0	0	0	0	0	0	0	0.0518601	0	0
YIPF1	3.20857	0	0.0116471	0.0265571	0	0	0	0	0.330107	0	0	0	0.0863844	0	0	0	0	0	0	0	0	0	0
NDC1	2.24287	0.259453	0.0050369	0	0.560973	0	0	0.343438	0.15409	0	0	0	0	0	0	0.00203677	0	0	0	0	0.46304	0	0
DGKG	0.0239212	0	0.00402234	0	0	0	0	0	0	0	0	0	0.173717	0	0	0	0	0	0	0	0	0	0
FLYWCH1	0.894003	0	0	0	0	0	0	0	0	0	0	0	0	0	0	0	0	0	0	0	0	0	0
UNKL	0.259811	0	0.00723577	0.00773425	0	0	0	0	0	0	0	0	0	0	0	0	0	0	0	0	0	0	0
TBXAS1	0.180521	0	0.0109146	0	0	0	0	0	0	0	0	0	0	0	0	0	0	0	0	0	0	0	0
PARP12	0.471518	0	0	0	0	0	0	0	0.427568	0	0.193609	0	0.0839234	0	0	0	0	0	0	0	0	0	0
ALDH18A1	3.92104	0.024993	0.00265756	0	0	0	0	0.475461	0.172587	0	0	0	0.141699	0	0	0	0.146002	0	0.202542	0	0	0	0
TARBP1	1.42374	0	0	0.0260673	0	0	0	0	0	0	0	0	0.0956054	0	0	0	0	0	0	0	0.989714	0	0
PET112	2.04086	0	0.00458923	0.0265557	0.419728	0	0	0	0	0	0	0	0.0914347	0	0	0	0	0	0	0	0.697014	0	0
MXD1	3.93711	0	0.0153049	0	0	0	0	0	0.0823948	0	0	0	0	0	0	0	0	0	0	0	0	0	0
CDK17	0.827284	0	0.00954372	0	0	0	0	0	0	0	0	0	0	0	0	0	0	0	0	0	0	0	0
DNAJC25	1.70284	0.111885	0.0059793	0	0.28701	0	0	0.0455316	0.00124361	0	0	0	0	0	0	0	0	0	0	0	0	0	0
SLC2A3	1.09054	0.393614	0.0124117	0	0.818652	0	0	0.4291	1.09198	0	0	0	0	0	0	0	0	0	0.348586	0	0	0	0
PSD	0	0	0	0	0	0	0	0	0	0	0.000215694	0	4.0222e-05	0	0	0	0	0	0	0	0	0	0
CTDP1	0.402226	0	0.00163196	0	0	0	0	0	0	0	0	0	0	0	0	0	0	0	0	0	0	0	0
YBX3	2.56142	0	0	0	0.0180376	0	0	0.217733	0.0607611	0	0	0	0.169712	0	0	0	0.0515782	0	0.178476	0	0.916986	0	0
STYK1	0.613448	0	0.000398567	0	0	0	0	0	0	0	0	0	0.456945	0	0	0	0	0	0	0	0	0	0
WNK1	1.60886	0.250844	0.00102537	0	0	0	0	0.70234	0.0879311	0	0	0	0	0	0	0.00164767	0	0	0	0	1.07315	0	0
RPS17P5	0.179902	0	0	0	0	0	0	0	0	0	0	0	0	0	0	0	0	0	0	0	0	0	0
CCAR1	3.41829	0.28383	0.00633196	0	0.985215	0	0	0	0	0	0	0	0	0	0	0	0	0	0	0	0.513972	0	0
OGFR	0.0784977	0	0	0	0.283463	0	0	0	0	0	0	0	0	0	0	0	0	0	0	0	0	0	0
GNA15	0	0	0.00431888	0	0.200514	0	0	0	0	0	0	0	0	0	0	0	0	0	0	0	0	0	0
CREB3L3	0	0	0	0	0	0	0	0	0	0	0	0	0	0	0	0	0	0	0	0	0	0	0
PIGV	1.09741	0	0.0122389	0.0300568	0	0	0	0	0	0	0	0	0.0872456	0	0	0	0	0	0	0	1.00736	0	0
PTPRU	0.769527	0	0	0	0	0	0	0	0	0	0	0	0	0	0	0	0	0	0	0	0.323417	0	0
SNRNP40	2.9495	0.121737	0.0040961	0	0.111433	0	0	0.780238	0.548066	0	0	0	0	0	0	0	0	0	0	0	0	0	0
RIMBP2	0.0463041	0	0	0	0	0	0	0	0	0	0	0	0	0	0	0	0	0	0	0	0	0	0
COL11A1	0	0	0	0	0	0	0	0	0	0	0.165968	0	0.154353	0	0	0.00493953	0	0	0	0	0.667224	0	0
QSER1	0.686192	0	0.00485223	0.0219265	0	0	0	0	0	0	0	0	0	0	0	0	0	0	0	0	0.371726	0	0
MPC1	3.54264	0	0.00362398	0.0439691	1.20829	0	0	0	0	0	0	0	0.108786	0	0	0	0	0	0	0	0.366354	0	0
ACAA1	1.95648	0	0.00702527	0.0184913	0	0	0	0	0	0	0	0	0.00873655	0	0	0	0	0	0	0	0.568801	0	0
BCAT1	0	0	0.0144407	0.0756491	0.00936136	0	0	0	0	0	0	0	0.043887	0	0	0	0	0	0	0	0.501327	0	0
HDAC7	1.11451	0	0.00584174	0.00969354	0	0	0	0	0.237199	0	0	0	0	0	0	0	0	0	0	0	0	0	0
LZTS1	0	0	0	0	0	0	0	0	0	0	0	0	0	0	0	0.000191987	0	0	0	0	0	0	0
PRDM6	0	0	0	0	0	0	0	0	0	0	0	0	0	0	0	0.00293797	0	0	0	0	0	0	0
WNT8A	0	0	0	0	0	0	0	0	0	0	0.00624829	0	0.00116517	0	0	0	0	0	0	0	0	0	0
SPAG4	2.39065	0	0.000614558	0	0.269428	0	0	0	0	0	0	0	0	0	0	0	0	0	0	0	0	0	0
NCKAP1	1.71508	0	0	0.0219637	0.478472	0	0	0	0	0	0	0	0	0	0	0	0	0	0	0	0.731135	0	0
MRPS35	3.36831	0.180072	0.00508524	0	0.31071	0	0	0.612567	0.328606	0	0	0	0	0	0	0.00224027	0	0	0	0	0.843038	0	0
GUCY1B3	0	0	0	0.0208151	0	0	0	0	0	0	0	0	0.0740669	0	0	0	0	0	0	0	1.3303	0	0
SFSWAP	1.36399	0	0.00402964	0	0	0	0	0	0.157806	0	0	0	0	0	0	0	0	0	0	0	0	0	0
TNK2	0	0	0	0	0.0638443	0	0	0	0	0	0	0	0	0	0	0	0	0	0	0	0	0	0
MON2	2.20855	0	0	0.0252502	0	0	0	0	0	0	0	0	0.212618	0	0	0	0	0	0	0	0.293025	0	0
CDH3	1.44477	0	0.0150791	0	0	0	0	0	0	0	0	0	0	0	0	0	0	0	0	0	1.42336	0	0
ARSF	0	0	0	0	0	0	0	0	0	0	0	0	0	0	0	0	0	0	0	0	0	0	0
GPBP1	3.78929	0.282017	0.00721548	0	0.0578113	0	0	0	0.622399	0	0	0	0	0	0	0.000601471	0	0	0.928711	0	0	0	0
DGAT2	1.55948	0	0	0.015768	0	0	0	0	0	0	0	0	0	0	0	0	0	0	0	0	0.00129481	0	0
ZNF112	0.700258	0	0	0	0	0	0	0	0	0	0	0	0	0	0	0	0	0	0	0	0.070803	0	0
CS	3.4101	0.285433	0.00396209	0	0.477843	0	0	0.577312	0.326598	0	0	0	0.0574019	0	0	0	0	0	0	0	1.33824	0	0
LTK	0	0	0	0	0	0	0	0	0	0	0.0452196	0	0.00843244	0	0	0	0	0	0	0	0	0	0
MRPS24	4.51964	0.0894901	0.00826865	0	0	0	0	0	0.578233	0	0.0146876	0	0	0	0	0.00234758	0	0	0.539213	0	0.604842	0	0
ELMO2	1.6318	0	0.0196849	0.0454029	0	0	0	0	0	0	0	0	0	0	0	0	0	0	0	0	1.64535	0	0
WAPAL	2.48099	0	0.0171866	0.0332841	0	0	0	0	0.0919076	0	0	0	0	0	0	0	0	0	0	0	0	0	0
VMP1	3.86399	0	0	0	0.156866	0	0	0	0.974995	0	0.122167	0	0	0	0	0	0	0	0.686333	0	0.367623	0	0
APPBP2	1.43653	0	0	0.0391519	0	0	0	0	0	0	0	0	0	0	0	0.00146068	0	0	0.400501	0	0.0942642	0	0
POLD1	0.211985	0	0	0.0168208	0	0	0	0	0	0	0.0595659	0	0.0036989	0	0	0	0	0	0	0	0	0	0
SEZ6	0.01826	0	0	0	0	0	0	0	0	0	0	0	0	0	0	0	0	0	0	0	0	0	0
EIF4B	4.33312	0.479024	0	0	0.856061	0	0	0.0607742	0.167398	0	0	0	0.228605	0	0	0	0.0664258	0	0	0	0.342777	0	0
SLC6A16	0	0	0.00443523	0	0	0	0	0	0.180769	0	0.013084	0	0	0	0	0	0	0	0	0	0	0	0
GLTSCR1	0.0826771	0	0.00155917	0	0	0	0	0	0	0	0	0	0	0	0	0	0	0	0	0	0	0	0
SPHK2	0	0	0	0	0.107888	0	0	0	0	0	0	0	0	0	0	0	0	0	0	0	0	0	0
RPL18	5.87699	0.105674	0.0104306	0	0.233562	0	0	0.809178	1.06769	0	0	0	0	0	0	0.00780249	0	0	0	0	0.489039	0	0
CA11	1.04218	0	0	0	0.174885	0	0	0	0	0	0	0	0	0	0	0	0	0	0	0	0	0	0
ISOC2	0.515095	0	0.0045595	0.00446205	0	0	0	0	0	0	0	0	0	0	0	0	0	0	0	0	0	0	0
U2AF2	1.05578	0	0.00504056	0	0	0	0	0	0.198867	0	0	0	0.00853257	0	0	0	0	0	0	0	0	0	0
EPN1	0	0	0	0	0.0984056	0	0	0	0	0	0	0	0	0	0	0	0	0	0	0	0	0	0
MED29	2.42537	0	0.0049203	0	0	0	0	0	0.794278	0	0	0	0	0	0	0	0	0	0	0	0	0	0
AHRR	0.0433196	0	0	0	0	0	0	0	0	0	0	0	0	0	0	0	0	0	0	0	0	0	0
GSC2	0	0	0.00302447	0	0	0	0	0	0	0	0	0	0.000607162	0	0	0	0	0	0	0	0	0	0
ZNF275	0.772575	0.10704	0	0	0	0	0	0.0449029	0.481821	0	0	0	0	0	0	0.0015056	0	0	0	0	0.0217141	0	0
MTMR1	0.710768	0	0	0	0	0	0	0	0	0	0	0	0	0	0	0.00158455	0	0	0.0876037	0	0.351517	0	0
GPC1	0.0912309	0	0	0	0	0	0	0	0	0	0	0	0	0	0	0	0	0	0	0	0.0789811	0	0
ADCK1	2.24405	0	0.00528165	0.0123653	0	0	0	0	0	0	0	0	0	0	0	0.00248647	0	0	0	0	0.113826	0	0
HAGH	2.18744	0	0.00457182	0	0	0	0	0	0.422613	0	0	0	0.0334085	0	0	0	0	0	0	0	0	0	0
RNF4	3.55375	0	0.00425021	0.0476665	1.18828	0	0	0.339199	0	0	0	0	0.115554	0	0	0	0	0	0	0	0.339807	0	0
CASP8	1.94112	0.159788	0.00444959	0	0.65477	0	0	0	0.571473	0	0	0	0	0	0	0.00297145	0	0	0.164203	0	0	0	0
LIMCH1	1.21557	0	0.00215418	0	0	0	0	0	0	0	0	0	0.231884	0	0	0	0	0	0	0	1.11776	0	0
ASUN	2.15282	0	0	0.0551803	0.820986	0	0	0	0	0	0	0	0.189877	0	0	0	0	0	0	0	0.537762	0	0
TM7SF3	1.49279	0	0.0143031	0.018577	0	0	0	0	0	0	0	0	0.0961917	0	0	0	0	0	0	0	0.843205	0	0
DLX3	0.582572	0	0	0	0.0149292	0	0	0	0	0	0	0	0	0	0	0	0	0	0	0	0	0	0
SPA17	1.15095	0	0.00149136	0	0.1212	0	0	0	0	0	0	0	0	0	0	0	0	0	0	0	0.539026	0	0
TSPAN32	0	0	0.00654647	0.0264911	0	0	0	0	0.0139159	0	0.0342603	0	0.0693329	0	0	0	0	0	0	0	0	0	0
WISP2	0.479863	0	0.00046543	0	0	0	0	0	0	0	0	0	0.00957217	0	0	0	0	0	0	0	0	0	0
DMRT3	0	0	0.00499839	0	0	0	0	0	0	0	0	0	0.00100343	0	0	0	0	0	0	0	0	0	0
ST3GAL6	0	0	0	0	0	0	0	0	0	0	0	0	0.0389693	0	0	0	0	0	0	0	1.53342	0	0
ATP2C2	2.14715	0	0	0	0	0	0	0	0	0	0	0	0	0	0	0	0	0	0	0	0	0	0
NGFR	0.0765541	0	0	0	0	0	0	0	0	0	0	0	0	0	0	0	0	0	0	0	0	0	0
CDON	0.105945	0	0.0140345	0	0	0	0	0	0	0	0	0	0	0	0	0	0	0	0	0	0	0	0
TAF2	2.4039	0	0	0.0498767	1.49279	0	0	0	0	0	0	0	0.0467486	0	0	0	0	0	0	0	0.529808	0	0
HIPK2	1.60734	0.00985854	0.00417523	0	0.213199	0	0	0.152133	0	0	0	0	0	0	0	0	0	0	0	0	0	0	0
TNPO3	2.95348	0.156204	0.0072279	0.0419568	1.03721	0	0	0	0	0	0	0	0	0	0	0	0	0	0	0	0.80568	0	0
MEF2BNB-MEF2B	0.798008	0	0.00281277	0	0	0	0	0	0	0	0	0	0.106396	0	0	0	0	0	0	0	0	0	0
RFXANK	3.79556	0.108819	0.00264816	0	0.210881	0	0	0	0.834776	0	0	0	0	0	0	0.00537675	0	0	0.290986	0	0	0	0
TMEM161A	1.91307	0	0	0	0.407974	0	0	0	0	0	0	0	0	0	0	0	0	0	0	0	0	0	0
LPAR2	2.16828	0.225981	0.00715302	0	0.0830425	0	0	0	0.237136	0	0	0	0	0	0	0.000562229	0	0	0.512247	0	0	0	0
CTSA	3.92943	0	0.00222065	0	0.204569	0	0	0	0.552022	0	0	0	0.0334464	0	0	0.00511331	0	0	0.769733	0	0	0	0
SUGP2	1.6525	0	0	0	0	0	0	0	0.468999	0	0	0	0	0	0	0	0	0	0	0	0	0	0
SLC12A2	2.83973	0	0.0100117	0	0	0	0	0	0	0	0	0	0	0	0	0	0	0	0	0	0	0	0
SNX24	0.79547	0	0.00774529	0	0	0	0	0	0.026116	0	0	0	0	0	0	0	0	0	0	0	0	0	0
EYA2	0.255924	0	0	0	0	0	0	0	0	0	0	0	0.221451	0	0	0	0	0	0	0	0.571837	0	0
CNN2	2.43922	0.460777	0.00245428	0.0129426	1.54056	0	0	0	0	0	0	0	0	0	0	0	0	0	0	0	0	0	0
ABCA7	0.143712	0	0	0.016265	0	0	0	0	0	0	0	0	0	0	0	0	0	0	0	0	0	0	0
SNCAIP	0	0	0	0	0	0	0	0	0	0	0	0	0	0	0	7.85567e-05	0	0	0	0	0	0	0
DDX20	0.488588	0	0.00719741	0	0.662843	0	0	0	0	0	0	0	0	0	0	0	0	0	0	0	0	0	0
BTBD1	1.06211	0	0.0093508	0.00443701	0	0	0	0	0	0	0	0	0	0	0	0.00110792	0	0	0	0	0	0	0
FAR2	0.143153	0	0.00513185	0	0	0	0	0	0	0	0	0	0.368231	0	0	0	0	0	0	0	0	0	0
BCAS1	1.48423	0	0.000923421	0	0.147481	0	0	0	0	0	0	0	0	0	0	0	0	0	0	0	0	0	0
POU1F1	0.0333494	0	0	0	0	0	0	0	0	0	0	0	0	0	0	0	0	0	0	0	0	0	0
CHI3L2	1.87488	0	0.00538858	0.0575242	0	0	0	0	0	0	0	0	0.429439	0	0	0	0	0	0	0	1.79359	0	0
SBNO2	0	0	0	0	0.111647	0	0	0	0	0	0	0	0	0	0	0	0	0	0	0	0	0	0
PMS1	1.71918	0	0.0131641	0.0134986	0	0	0	0	0	0	0	0	0	0	0	0	0	0	0	0	0.574685	0	0
HMG20B	0.433029	0	0	0	0	0	0	0	0	0	0	0	0.177073	0	0	0	0	0	0	0	0.261502	0	0
CALCRL	0	0	0.00636719	0.0349225	0	0	0	0	0	0	0.0565923	0	0	0	0	0.00155704	0	0	0	0	0	0	0.029691
TAF11	2.90924	0	0.00273184	0.0393098	0.851117	0	0	0	0	0	0	0	0.118871	0	0	0	0	0	0	0	0.16759	0	0
ANKS1A	1.10125	0	0.000546322	0	0.474803	0	0	0	0	0	0	0	0	0	0	0	0	0	0	0	0	0	0
AP3D1	1.79752	0	0.00209157	0	0	0	0	0	0	0	0	0	0	0	0	0	0	0	0	0	0	0	0
ZNF76	2.64846	0	0.0096239	0.0341769	0	0	0	0	0.166137	0	0	0	0.051217	0	0	0	0	0	0.122362	0	0	0	0
SLC9A3R2	0.065831	0	0	0	0.171523	0	0	0	0	0	0	0	0	0	0	0	0	0	0	0	0	0	0
NTHL1	2.25114	0	4.08785e-05	0.0187305	0.912282	0	0	0.103819	0	0	0	0	0	0	0	0	0	0	0	0	0	0	0
UHRF1BP1	1.12077	0	0.00490753	0	0.396268	0	0	0	0	0	0	0	0	0	0	0	0	0	0	0	0	0	0
GNAI3	3.92322	0.173111	0.00832947	0	0.211908	0	0	0	0.593602	0	0	0	0	0	0	0.00179074	0	0	0.54066	0	0	0	0
IPO5	2.90114	0	0.000898649	0.0520774	0.776399	0	0	0	0	0	0	0	0.165364	0	0	0	0	0	0	0	0.335282	0	0
OAT	5.35978	0	0.00383021	0.0345724	1.14106	0	0	0.0136405	0	0	0	0	0.16192	0	0	0	0	0	0	0	0.824984	0	0
WDR3	2.01029	0	0.0150896	0.0403304	0	0	0	0	0	0	0	0	0.016346	0	0	0	0	0	0	0	1.64289	0	0
PKN2	1.44007	0	0	0.0149726	0	0	0	0	0.226077	0	0.0266415	0	0	0	0	0	0	0	0.441593	0	0	0	0
WDR18	0.997826	0	0.00155408	0	0	0	0	0	0	0	0	0	0	0	0	0	0	0	0	0	0	0	0
TRAM2	1.04357	0.00235605	0.00612913	0	0	0	0	0	0	0	0	0	0	0	0	0	0	0	0	0	0	0	0
NTN1	0.029819	0	0	0	0	0	0	0	0	0	0	0	0.0104372	0	0	0	0	0	0	0	0.169131	0	0
GLP2R	0	0	0	0	0	0	0	0	0	0	0	0	0	0	0	0	0	0	0	0	0	0	0
MCM10	1.49904	0.101958	0.00576088	0.025422	0.444093	0	0	0	0	0	0	0	0	0	0	0	0	0	0	0	0	0	0
DGKA	1.74958	0	0.0122707	0.0417058	0	0	0	0	0	0	0	0	0.142194	0	0	0	0	0	0	0	1.18186	0	0
ERBB3	3.96523	0	0	0	0.305065	0	0	0	0	0	0	0	0.403917	0	0	0	0	0	0.159067	0	0.134329	0	0
ROPN1	0.11775	0	0	0	0	0	0	0	0	0	0	0	0.166473	0	0	0	0	0	0	0	1.58414	0	0
ANKRD44	1.01894	0	0.0194177	0	0	0	0	0	0	0	0	0	0	0	0	0	0	0	0	0	0	0	0
KARS	4.10974	0	0.00723102	0.0535847	1.11963	0	0	0	0	0	0	0	0.0818051	0	0	0	0	0	0	0	0.746061	0	0
ADAT1	3.31578	0.109038	0.0080655	0	0.29125	0	0	0	0	0	0	0	0	0	0	0	0	0	0	0	0.380426	0	0
PDIA5	1.00812	0	0.0105319	0.00832396	0	0	0	0	0	0	0	0	0.269706	0	0	0	0	0	0	0	0	0	0
TBC1D22B	2.0137	0.175564	0.00444157	0	0	0	0	0	0	0	0	0	0	0	0	0	0	0	0	0	0	0	0
NDUFB4	4.55127	0.00546484	0.012738	0.0403311	1.09825	0	0	0.395177	0	0	0	0	0.0816927	0	0	0	0	0	0	0	1.10929	0	0
SPEN	1.75061	0.0446299	0.00447445	0	0.201883	0	0	0	0	0	0	0	0	0	0	0	0	0	0.102237	0	0	0	0
MYLK	2.15448	0	0	0	0	0	0	0	0	0	0	0	0	0	0	0	0	0	0	0	1.59354	0	0
ZC3H15	3.00403	0	0.012696	0.0581244	0.866898	0	0	0	0	0	0	0	0.037248	0	0	0	0	0	0	0	0.980176	0	0
MAP2K4	1.81788	0	0.000330189	0.00933147	0	0	0	0	0.173722	0	0	0	0.0427238	0	0	0	0	0	0	0	0	0	0
TMEM206	1.96978	0	0	0	0.97531	0	0	0	0	0	0	0	0.225911	0	0	0	0	0	0	0	0.296235	0	0
SNAP91	0	0	0	0	0	0	0	0	0	0	0.00464729	0	0	0	0	0.000296416	0	0	0	0	0.0034871	0	0.0020667
SLK	2.33322	0	0.00508265	0	0.497429	0	0	0	0	0	0	0	0	0	0	0	0	0	0	0	0	0	0
CYB5R4	1.22631	0.224469	0	0	0.733906	0	0	0	0	0	0	0	0	0	0	0	0	0	0	0	0	0	0
COL17A1	0.350242	0	0	0	0	0	0	0	0	0	0	0	0	0	0	0	0	0	0	0	0	0	0
GSTO2	3.02977	0	0	0	0	0	0	0	0	0	0	0	0	0	0	0	0	0	0	0	0	0	0
SEC61A2	1.3222	0	0.0113088	0.0182622	0	0	0	0	0.195858	0	0	0	0	0	0	0	0	0	0	0	0	0	0
PRKCQ	0	0	0.0050246	0	0.514302	0	0	0	0	0	0	0	0	0	0	0	0	0	0	0	0	0	0
TLE2	0.623536	0	0	0.00597586	0	0	0	0	0	0	0.0933083	0	0	0	0	0	0	0	0	0	0.194698	0	0
ASB1	1.1692	0	0.00395571	0	0.134163	0	0	0	0	0	0	0	0	0	0	0	0	0	0	0	0	0	0
FAM107B	2.04187	0	0.0193668	0	0.730532	0	0	0	0	0	0	0	0	0	0	0	0	0	0	0	0	0	0
ME1	0.378996	0	0.00142227	0	0	0	0	0	0	0	0	0	0	0	0	0	0	0	0	0	0.1982	0	0
TBC1D1	1.54384	0	0.00250813	0	0.637872	0	0	0	0	0	0	0	0	0	0	0	0	0	0	0	0	0	0
CDK13	1.57608	0	0	0.0326359	0.296661	0	0	0	0	0	0	0	0.153424	0	0	0	0	0	0	0	0.126937	0	0
MTHFD2	4.23766	0.550498	0	0	1.27783	0	0	0.0484746	0	0	0	0	0.00357951	0	0	0.00226164	0	0	0.664805	0	0	0	0
SLC9A7	0.0219291	0	0.0147916	0.0101458	0	0	0	0	0	0	0	0	0	0	0	0	0	0	0	0	0.138006	0	0
FOXJ2	0.723202	0	0.00594901	0.00719448	0	0	0	0	0	0	0	0	0.103454	0	0	0	0	0	0	0	0.544324	0	0
YBX1	3.00072	0.28499	0.00347164	0	0.742133	0	0	0.226729	0.608962	0	0	0	0	0	0	0.000366988	0	0	0	0	0.689601	0	0
PDE4A	0.0421399	0	0.00380627	0.0156845	0	0	0	0	0	0	0	0	0	0	0	0	0	0	0	0	0.0925528	0	0
PPP2R5A	2.41777	0	0.00820905	0	0.0562358	0	0	0	0	0	0	0	0	0	0	0	0	0	0	0	0	0	0
CTNNA2	0	0	0	0	0	0	0	0	0	0	0	0	0	0	0	0	0	0	0	0	0	0	0
ELAVL1	0.919119	0	0.00584187	0.0270579	0.150058	0	0	0	0	0	0	0	0.0670133	0	0	0	0	0	0	0	0	0	0
TIE1	0	0	0	0	0	0	0	0	0	0	0.00179034	0	0	0	0	0.00275132	0	0	0	0	0.00196093	0	0.000710911
DIP2B	1.25588	0	0.00372538	0.0294115	0.391896	0	0	0	0	0	0	0	0.0996639	0	0	0	0	0	0	0	0.200176	0	0
SMARCD1	1.18872	0	0.00429142	0.00119246	0	0	0	0	0.120394	0	0	0	0	0	0	0	0	0	0	0	0	0	0
KDM4A	1.97256	0.105809	0.00677822	0	0.0873036	0	0	0	0.655753	0	0	0	0	0	0	3.72485e-05	0	0	0.191176	0	0	0	0
NFYC	2.52542	0	0.0114951	0.0196437	0	0	0	0	0.445487	0	0	0	0.16078	0	0	0	0	0	0	0	0	0	0
ZMYND12	1.83891	0	0.00263207	0	0	0	0	0	0	0	0	0	0.273805	0	0	0	0	0	0	0	0	0	0
SLC9A3	0	0	0.00302447	0	0	0	0	0	0	0	0	0	0.000607162	0	0	0	0	0	0	0	0	0	0
NGEF	0	0	0.00349974	0	0	0	0	0	0	0	0	0	0.0353562	0	0	0.00164304	0	0	0	0	0	0	0
ASPM	1.00955	0.175668	0	0	0.422982	0	0	0	0	0	0	0	0	0	0	0	0	0	0	0	0	0	0
CD84	0.0713988	0	0.00470468	0.0229329	0.0865434	0	0	1.21247	0	0	0	0	0	0	0	0.00435103	0	0	0.10013	0	0.235103	0	0
ELOVL1	3.33329	0.266793	0.0155498	0	0.838323	0	0	0	0	0	0	0	0	0	0	0	0	0	0	0	0.988191	0	0
SPI1	0.0697472	0	0	0	0	0	0	0	0	0	0	0	0	0	0	0	0	0	0	0	0	0	0
ZNRD1	4.09005	0.0897243	0.00393458	0	0.0807499	0	0	0.0963558	0.683235	0	0	0	0	0	0	0.0049021	0	0	0.360179	0	0	0	0
MPPED2	0.0111852	0	0	0	0	0	0	0	0	0	0	0	0	0	0	0	0	0	0	0	0	0	0
CLDN18	1.38726e-17	0	0	5.0826e-19	0	0	0	0	0	0	0	0	0	0	0	0	0	0	0	0	3.2061e-19	0	0
ZBTB11	1.9341	0	0.0115293	0	0	0	0	0	0.407717	0	0	0	0	0	0	0	0	0	0	0	0	0	0
ATXN3	2.7067	0	0.00957105	0.0290455	0	0	0	0	0	0	0	0	0	0	0	0	0	0	0	0	0.480618	0	0
GOLGA5	1.63381	0	0.00758244	0.0406229	0	0	0	0	0	0	0	0	0.111953	0	0	0	0	0	0	0	0.759201	0	0
FGFR2	0.510896	0	0.00292913	0	0	0	0	0	0	0	0	0	0.0969602	0	0	0	0	0	0	0	0.0412451	0	0
LRRC40	2.24132	0	0.0129609	0.0477418	0.0425542	0	0	0	0	0	0	0	0	0	0	0	0	0	0	0	0.823656	0	0
ISOC1	2.71075	0	0.00267192	0	1.00177	0	0	0	0	0	0	0	0	0	0	0.00231971	0	0	0.208187	0	0	0	0
EML1	0.431335	0	0	0	0	0	0	0	0	0	0	0	0	0	0	0	0	0	0	0	0.642391	0	0
TRMT11	2.14635	0	0	0.036226	1.17804	0	0	0	0	0	0	0	0.21089	0	0	0	0	0	0	0	0.294242	0	0
THUMPD1	3.41901	0	0	0.0351395	1.1715	0	0	0	0	0	0	0	0.25183	0	0	0	0	0	0	0	0.162529	0	0
MSANTD3	1.73925	0	0.00242029	0	0.064626	0	0	0	0	0	0	0	0	0	0	0.00219883	0	0	0.232126	0	0.391122	0	0
KIF26A	0	0	0	0	0	0	0	0	0	0	0	0	0	0	0	0	0	0	0	0	0	0	0
ATG2B	0.611058	0	0	0	0.0161911	0	0	0	0	0	0	0	0	0	0	0	0	0	0	0	0	0	0
ARFGEF1	1.78084	0	0.00638262	0.0312584	0.21637	0	0	0	0	0	0	0	0.0382697	0	0	0	0	0	0	0	1.04201	0	0
ACSM2B	0.203273	0	0.00233586	0	0	0	0	0	0	0	0	0	0	0	0	0	0	0	0	0	0	0	0
ZFAT	0.24229	0	0.00697514	0.0293128	0	0	0	0	0	0	0	0	0	0	0	0	0	0	0	0	0	0	0
MTFR1	1.6749	0	0	0.0164236	0.780521	0	0	0	0	0	0	0	0	0	0	0	0	0	0	0	0.40936	0	0
STAG3	1.2039	0	0.017972	0.00887464	0	0	0	0	0	0	0	0	0	0	0	0	0	0	0	0	0	0	0
FECH	1.06807	0	0.0108545	0.0553064	0	0	0	0	0	0	0	0	0.22728	0	0	0	0	0	0	0	0	0	0
MYO9A	1.47384	0.0130241	0.00800387	0	0.00926414	0	0	0.166909	0.523211	0	0	0	0	0	0	0	0	0	0.00888023	0	0	0	0
DDX3Y	0	0	0	0	0	0	0	0	0	0	0	0	0	0	0	0	0	0	0	0	0	0	0
PFKP	2.08778	0	0.0105523	0.0228695	0	0	0	0	0	0	0	0	0	0	0	0	0	0	0	0	1.46167	0	0
IDI1	3.44672	0	0.012843	0.0684742	1.45405	0	0	0.0299589	0	0	0	0	0.00896136	0	0	0	0	0	0	0	0.570465	0	0
SP100	1.94739	0	0.0119834	0	0	0	0	0	1.47338	0	0	0	0	0	0	0	0	0	0	0	0	0	0
KLF6	5.01529	0	0.0323881	0	0	0	0	0	0.334952	0	0	0	0	0	0	0	0	0	0	0	0	0	0
PPAP2A	0	0	0	0	0	0	0	0	0	0	0.160818	0	0.121416	0	0	0	0	0	0	0	0.0275773	0	0
NEO1	0.89437	0	0.00791234	0	0	0	0	0	0	0	0	0	0	0	0	0	0	0	0	0	0	0	0
TRAM1	3.55498	0	0.00209748	0.0474018	1.84125	0	0	0	0.120336	0	0	0	0.0273199	0	0	0	0	0	0	0	0.330573	0	0
PHKA1	1.13053	0	0	0.00567863	0	0	0	0	0	0	0	0	0	0	0	0	0	0	0	0	0	0	0
TNFRSF1A	1.59028	0	0.00299793	0	0	0	0	0	0.14284	0	0	0	0.192895	0	0	0	0	0	0	0	0	0	0
CACNB1	0.146728	0	0.00249369	0.0173706	0	0	0	0	0	0	0	0	0	0	0	0	0	0	0	0	0	0	0
EVI5	0.820719	0	0	0	0.495816	0	0	0	0	0	0	0	0	0	0	0	0	0	0	0	0	0	0
STOML1	0.285939	0	0.00401033	0.0250749	0	0	0	0	0	0	0	0	0	0	0	0	0	0	0	0	0	0	0
PKM	5.34057	0.0944129	0.00697571	0	0	0	0	0	1.03467	0	0.0437191	0	0	0	0	0.00755576	0	0	0.88039	0	0	0	0
DHX29	2.08823	0	0.00551758	0	0.0039318	0	0	0	0	0	0	0	0	0	0	0	0	0	0	0	0	0	0
DNTTIP2	3.73193	0.228731	0.00522499	0	1.13098	0	0	0	0.606068	0	0	0	0	0	0	0.00142477	0	0	0.27945	0	0	0	0
METTL22	2.40981	0	0	0	0.133738	0	0	0	0	0	0	0	0.100273	0	0	0	0	0	0.226821	0	0.207681	0	0
TP53BP1	2.66472	0	0.00254977	0.00709674	0	0	0	0	0.668868	0	0	0	0.0890111	0	0	0	0	0	0	0	0	0	0
TRO	0	0	0.00593274	0.0464326	0	0	0	0	0	0	0.020721	0	0	0	0	0.00800808	0	0	0	0	0	0	0
RRP15	2.25457	0.128815	0.00598352	0.00835791	0.602196	0	0	0	0	0	0	0	0	0	0	0	0	0	0	0	0.671333	0	0
RHOA	5.28581	0.445391	0.00860209	0	0.859563	0	0	0.566033	0.0801243	0	0	0	0	0	0	0.00160991	0	0	0	0	1.03404	0	0
DHX8	3.1803	0.294876	0.000863006	0	0.299439	0	0	0.302531	0.209563	0	0	0	0.136658	0	0	0	0.129966	0	0	0	0	0	0
PMS2P4	2.18422	0	0	0.0205211	0	0	0	0	0	0	0.0762424	0	0.00536777	0	0	0	0	0	0	0	0	0	0
PRKCZ	0.40404	0	0	0	0.0201717	0	0	0	0	0	0	0	0	0	0	0	0	0	0	0	0	0	0
ZFY	0	0	0	0	0	0	0	0	0	0	0	0	0	0	0	0	0	0	0	0	0	0	0
IARS2	2.54402	0	0	0.0163881	0.88609	0	0	0	0	0	0	0	0.0705243	0	0	0	0	0	0	0	0.776674	0	0
SYT1	1.08392	0	0.000765303	0	0	0	0	0	0	0	0	0	0	0	0	0	0	0	0	0	0	0	0
NAV3	0.365141	0	0	0	0	0	0	0	0	0	0	0	0	0	0	0	0	0	0	0	0	0	0
IDH3G	4.20807	0	0	0	0.00257313	0	0	0.322776	0.650397	0	0	0	0.00559723	0	0	0	0.318389	0	0.104951	0	0.0134749	0	0
ROGDI	1.43477	0	0.0104789	0	0	0	0	0	0	0	0	0	0	0	0	0	0	0	0	0	0	0	0
PDZD4	0	0	0	0	0	0	0	0	0	0	0.0359835	0	0	0	0	0.00037805	0	0	0	0	0.101686	0	0.00380794
ATP2B3	0	0	0	0	0	0	0	0	0	0	0.00010793	0	2.01265e-05	0	0	0	0	0	0	0	0	0	0
ROCK1	1.35646	0	0.0149665	0	0	0	0	0	0	0	0	0	0	0	0	0	0	0	0	0	0	0	0
CBFB	2.69853	0	0.000902904	0.012434	0.746673	0	0	0	0	0	0	0	0.100381	0	0	0	0	0	0	0	0	0	0
PDK3	2.27953	0	0.000909824	0.0114634	0	0	0	0	0	0	0	0	0	0	0	0	0	0	0	0	0	0	0
HYAL2	1.2354	0	0.00817674	0	0.239981	0	0	0	0	0	0	0	0	0	0	0	0	0	0	0	0	0	0
HDAC4	0.350432	0	0.00952697	0.00805871	0	0	0	0	0	0	0	0	0.0613563	0	0	0	0	0	0	0	0	0	0
RASSF1	3.27603	0	0.00956167	0.0145099	0	0	0	0	0.513677	0	0	0	0.0259238	0	0	0	0	0	0.175885	0	0	0	0
FGFR3	0.0846942	0	0	0	0	0	0	0	0	0	0	0	0	0	0	0	0	0	0	0	0	0	0
IFI35	1.57307	0	0.0121868	0	0	0	0	0	0.851715	0	0	0	0	0	0	0	0	0	0	0	0	0	0
HEATR6	0.39104	0	0.0191269	0.00150718	0	0	0	0	0	0	0	0	0	0	0	0	0	0	0	0	1.61815	0	0
COASY	3.29109	0	0.00802142	0	0	0	0	0.57257	0.280547	0	0	0	0	0	0	0	0	0	0	0	0	0	0
PLEKHH3	0.478273	0	0	0.0131971	0	0	0	0	0	0	0	0	0.0493792	0	0	0	0	0	0	0	0.105401	0	0
MEF2A	1.46336	0.13262	0.00631958	0	0.150318	0	0	0	0	0	0	0	0	0	0	0	0	0	0	0	0	0	0
OTUD5	1.41761	0	0.00640749	0	0	0	0	0	0	0	0	0	0	0	0	0	0	0	0	0	0	0	0
TFE3	1.12109	0	0.00443824	0.0344279	0	0	0	0	0	0	0	0	0.145003	0	0	0	0	0	0	0	0	0	0
TBC1D25	1.02403	0	0.00304695	0	0	0	0	0	0.67157	0	0	0	0	0	0	0	0	0	0	0	0	0	0
ACSL4	2.09365	0.332531	0.00340468	0	0	0	0	0	0	0	0	0	0	0	0	0	0	0	0	0	0.68619	0	0
INPP5A	0.410172	0	0.000702615	0	0.483909	0	0	0	0	0	0	0	0	0	0	0	0	0	0	0	0	0	0
GPKOW	1.84676	0	0.000850181	0.0197365	0	0	0	0	0.399236	0	0	0	0.188262	0	0	0	0	0	0	0	0	0	0
GRIPAP1	2.24293	0	0.00458082	0.00171746	0	0	0	0	0.74438	0	0	0	0	0	0	0	0	0	0	0	0	0	0
FTSJ1	2.40469	0	0.0019375	0	0.127239	0	0	0.0550612	0.705798	0	0	0	0	0	0	0	0	0	0.662585	0	0	0	0
PRR11	0.838192	0.251267	0	0	0.651866	0	0	0	0	0	0	0	0	0	0	0.00236606	0	0	0.32565	0	0	0	0
REEP1	1.25713	0	0.00704955	0	0	0	0	0	0	0	0	0	0	0	0	0	0	0	0	0	0	0	0
ATP11A	0.575628	0	0	0	0.118841	0	0	0	0	0	0	0	0	0	0	0	0	0	0	0	0	0	0
POLR1A	1.74354	0	0.0046703	0.0106665	0	0	0	0	0	0	0	0	0	0	0	0.00116761	0	0	0	0	0	0	0
LAPTM4A	5.67365	0.219552	0	0	0.704909	0	0	0.753383	0.0218693	0	0	0	0.260308	0	0	0.00243907	0	0	0	0	0.531274	0	0
TTC7A	0.587997	0.134444	0.00608945	0	0.0129525	0	0	0	0	0	0	0	0	0	0	0	0	0	0	0	0	0	0
IP6K2	4.59308	0.0369499	0.0102094	0	0	0	0	0	0.181855	0	0.169151	0	0	0	0	0.00201747	0	0	0.455362	0	0	0	0
STON1-GTF2A1L	0.00720323	0	0	0	0	0	0	0	0	0	0	0	0	0	0	0	0	0	0	0	0	0	0
SRBD1	1.44763	0.0303935	0.0027636	0	0	0	0	0.408245	0.328051	0	0	0	0	0	0	0.00185517	0	0	0.174901	0	0.489377	0	0
CYFIP1	2.62955	0	0.00184406	0	0	0	0	0	0	0	0.0941811	0	0.15522	0	0	0	0	0	0.669817	0	0.0481521	0	0
KIF2A	2.05873	0.0534806	0.00205487	0	0.377127	0	0	0.642945	0	0	0	0	0	0	0	0	0	0	0	0	0	0	0
RASGRP2	0	0	0.000148625	0	0	0	0	0	0.00579514	0	0	0	0.0761922	0	0	0	0	0	0	0	0	0	0
PSME4	2.4374	0	0.00408547	0.0240465	0	0	0	0	0	0	0	0	0.233661	0	0	0	0	0	0	0	0.48617	0	0
IFT80	1.20703	0	0.0107991	0.0290438	0	0	0	0	0	0	0	0	0	0	0	0	0	0	0	0	0.888289	0	0
SIRT2	2.50032	0	0	0.000800087	0	0	0	0	0.733608	0	0.0540909	0	0	0	0	0	0	0	0.220579	0	0	0	0
ERLEC1	2.57103	0	0.010916	0	0.101143	0	0	0.860887	0	0	0	0	0	0	0	0	0	0	0	0	0	0	0
PPP2R5B	0.354821	0	0.00234233	0.0309699	0	0	0	0	0	0	0	0	0	0	0	0	0	0	0	0	0	0	0
PYGM	0.0931676	0	0	0	0	0	0	0	0	0	0.0466192	0	0.0936691	0	0	0	0	0	0	0	0	0	0
PAGE1	0	0	0	0	0	0	0	0	0	0	0	0	0	0	0	0	0	0	0	0	0	0	0
PITX1	0.158706	0	0	0	0	0	0	0	0	0	0	0	0	0	0	0	0	0	0	0	0.0637574	0	0
TRPC7	0	0	0	0	0	0	0	0	0	0	0	0	0	0	0	0	0	0	0	0	0	0	0
MAST4	1.30081	0	0	0	0	0	0	0	0	0	0	0	0	0	0	0	0	0	0	0	0	0	0
GPR116	0	0	0	0	0	0	0	0	0	0	0.0107268	0	0	0	0	0.0055954	0	0	0	0	0.0105769	0	0.00405853
SDK2	0.177363	0	0.00165158	0.0255804	0	0	0	0	0	0	0	0	0.0215633	0	0	0	0	0	0	0	0	0	0
ADAM7	0	0	0	0	0	0	0	0	0	0	0.0122583	0	0.0022859	0	0	0	0	0	0	0	0	0	0
NUP133	1.88741	0	0	0.0330403	0.441419	0	0	0	0	0	0	0	0.298056	0	0	0	0	0	0	0	0.333159	0	0
NUCKS1	2.90081	0	0.00540629	0.0389184	0.781265	0	0	0	0	0	0	0	0.247977	0	0	0	0	0	0	0	0.669054	0	0
VPS35	4.29997	0	0.00609305	0.0376406	1.15375	0	0	0	0	0	0	0	0.12749	0	0	0	0	0	0	0	0.576604	0	0
DNAJA2	3.8449	0	0.0101886	0.0529695	1.03939	0	0	0	0	0	0	0	0.0480156	0	0	0	0	0	0	0	0.378057	0	0
BCL3	0.0867648	0	0.00295244	0	0.0650401	0	0	0	0	0	0	0	0	0	0	0	0	0	0	0	0	0	0
KCNAB2	0	0	0.0136801	0	0.223908	0	0	0.0871159	0	0	0	0	0	0	0	0	0	0	0	0	0	0	0
ABCC9	0.103845	0	0	0	0	0	0	0	0	0	0	0	0.0630918	0	0	0	0	0	0	0	0.0985087	0	0
GAL	0	0	0	0	0	0	0	0	0	0	0.0996084	0	0	0	0	0	0	0	0	0	0.0723545	0	0.0312058
CLEC2D	0.902805	0	0.023445	0	0	0	0	0	1.60827	0	0	0	0	0	0	0	0	0	0	0	0	0	0
FUNDC1	1.46994	0	0.0171935	0.0433914	0	0	0	0	0	0	0	0	0.133117	0	0	0	0	0	0	0	0.92076	0	0
MAOB	1.22138	0	0	0.00637098	0	0	0	0	0	0	0	0	0	0	0	0	0	0	0	0	0	0	0
RORA	0.732108	0	0.00817083	0	0.789151	0	0	0	0	0	0	0	0	0	0	0	0	0	0	0	0	0	0
DRD4	0	0	0	0	0	0	0	0	0	0	0	0	0	0	0	0	0	0	0	0	0	0	0
TGFBR3	0.257095	0	0.00509527	0.0181587	0.147792	0	0	0	0	0	0	0	0.069418	0	0	0	0	0	0	0	0	0	0
KIAA1107	0.320884	0	0.00011337	0	0.138854	0	0	0	0	0	0	0	0	0	0	0	0	0	0	0	0	0	0
PLA2G10	0	0	0	0	0.385136	0	0	0	0	0	0	0	0	0	0	0	0	0	0	0	0	0	0
HES2	0.211763	0	0	0	0	0	0	0	0	0	0	0	0	0	0	0	0	0	0	0	0.0625635	0	0
ATP1B3	2.95967	0.246529	0.00267305	0	0.907629	0	0	0.116401	0.396156	0	0	0	0	0	0	0	0	0	0.361617	0	0	0	0
NEDD4	0.880411	0	0.0110302	0.028631	0	0	0	0	0	0	0	0	0	0	0	0	0	0	0	0	0.319056	0	0
PIGB	2.73733	0.27189	0.00870607	0	0.0569485	0	0	0	0	0	0	0	0	0.171892	0	0.00129674	0	0	0.108081	0	0	0	0
MAPK6	3.11673	0.0574932	0.0142063	0	0.0810905	0	0	0	0	0	0	0	0	0	0	0.000191081	0	0	0.705344	0	0	0	0
GNB5	0.714954	0	0.0148335	0.0560501	0	0	0	0	0.435784	0	0	0	0.0653438	0	0	0	0	0	0	0	0	0	0
RAB27A	1.31966	0	0.00531664	0	1.11303	0	0	0	0	0	0	0	0	0	0	0	0	0	0	0	0	0	0
CECR5	1.06715	0	0.00356064	0	0	0	0	0	0.0531297	0	0	0	0	0	0	0	0	0	0	0	0	0	0
UFD1L	4.70956	0.118772	0.00761225	0	0	0	0	0.203953	0.115093	0	0	0	0.0741257	0	0	0	0.247423	0	0.11095	0	0	0	0
LRP6	1.18348	0	0	0	0	0	0	0	0	0	0	0	0.100329	0	0	0	0	0	0	0	0.64781	0	0
GUCY2C	0	0	0.00160896	0	0	0	0	0	0	0	0	0	0.00622774	0	0	0	0	0	0	0	0	0	0
SCT	0	0	0	0	0	0	0	0	0	0	0	0	0	0	0	0	0	0	0	0	0	0	0
PHRF1	0.0426877	0	0.000902778	0	0.0656563	0	0	0	0	0	0	0	0	0	0	0	0	0	0	0	0	0	0
IKBKAP	0.695918	0	0	0.0316656	0.293762	0	0	0	0	0	0	0	0.0327444	0	0	0	0	0	0	0	0.713935	0	0
NUCB2	3.39039	0	0.0264551	0	0	0	0	0	0.650842	0	0	0	0	0	0	0	0	0	0	0	0	0	0
PFN2	3.51519	0	0.00263686	0.0370996	0.37877	0	0	0	0	0	0	0	0.0569213	0	0	0	0	0	0	0	1.69595	0	0
PTPN3	0.626287	0	0.0117588	0	0	0	0	0	0	0	0	0	0	0	0	0	0	0	0	0	1.52771	0	0
SPTB	0.0375819	0	0	0	0	0	0	0	0	0	0	0	0	0	0	0	0	0	0	0	0	0	0
DAPP1	3.56367	0	0.0164131	0.0694798	0.0481748	0	0	0	0	0	0	0	0	0	0	0	0	0	0	0	0.564635	0	0
FGF10	0.283081	0	0	0	0	0	0	0	0	0	0	0	0	0	0	0	0	0	0	0	0	0	0
SLC44A1	1.13768	0	0.00383931	0.0234992	0	0	0	0	0	0	0	0	0	0	0	0.000914216	0	0	0	0	0.646553	0	0
TMEM260	0.818819	0	0	0.0289882	0	0	0	0	0	0	0	0	0.0317215	0	0	0	0	0	0	0	0.341932	0	0
SMG6	0.582572	0	0.0069046	0	0	0	0	0	0	0	0	0	0	0	0	0	0	0	0	0	0	0	0
EXOC5	2.01152	0.325002	0.00482269	0	0.379634	0	0	0	0.0651886	0	0	0	0	0	0	0.000504106	0	0	0	0	0	0	0
CLTCL1	0	0	0	0	0	0	0	0	0	0	0.013854	0	0.00286825	0	0	0	0	0	0	0	0.341699	0	0
FGF22	0.050474	0	0	0	0	0	0	0	0	0	0	0	0	0	0	0	0	0	0	0	0	0	0
FSTL3	0.0579957	0	0	0	0	0	0	0	0	0	0	0	0.00802306	0	0	0	0	0	0	0	0.76946	0	0
DGCR2	1.1881	0	0	0	0.346023	0	0	0	0	0	0	0	0	0	0	0	0	0	0	0	0	0	0
RNF126	0.302052	0	0.00264824	0	0	0	0	0	0	0	0	0	0	0	0	0	0	0	0	0	0	0	0
MNT	0.198071	0	0.00012328	0	0.150017	0	0	0	0	0	0	0	0	0	0	0	0	0	0	0	0	0	0
ZXDC	0.408839	0	0.00297477	0	0	0	0	0	0	0	0	0	0.159538	0	0	0	0	0	0	0	0.223815	0	0
JMJD6	2.51204	0	0.0156616	0.00241858	0	0	0	0	0.615293	0	0	0	0	0	0	0	0	0	0	0	0	0	0
POLB	3.7771	0.369618	0.00803484	0	0.124919	0	0	0	0	0	0	0	0	0	0	0	0	0	0	0	0.573859	0	0
ST6GALNAC1	0	0	0.0137906	0	0	0	0	0	0	0	0	0	0.00334501	0	0	0	0	0	0	0	0	0	0
WIPI1	2.35262	0	0.00743939	0	0	0	0	0	0	0	0	0	0	0	0	0	0	0	0	0	0	0	0
FRMPD1	0.0523854	0	0	0	0	0	0	0	0	0	0	0	0	0	0	0	0	0	0	0	0	0	0
GBA2	2.22977	0	0.00260135	0.0298448	0	0	0	0	0	0	0	0	0.271594	0	0	0	0	0	0	0	0.90251	0	0
NDST1	0.500945	0	0.00389578	0	0	0	0	0	0	0	0	0	0	0	0	0	0	0	0	0	0	0	0
ASNS	3.43744	0	0.0118234	0.0388495	0.0550158	0	0	0	0	0	0	0	0	0	0	0	0	0	0	0	0.287989	0	0
AP3M2	3.08058	0	0.0115377	0	0	0	0	0	0	0	0	0	0	0	0	0	0	0	0	0	0.347588	0	0
CNGB1	0	0	0	0	0	0	0	0	0	0	0	0	0	0	0	0	0	0	0	0	0	0	0
ST6GALNAC2	1.5393	0	0	0	0	0	0	0	0	0	0	0	0	0	0	0	0	0	0	0	0	0	0
CHAT	0	0	0	0	0	0	0	0	0	0	0	0	0	0	0	0	0	0	0	0	0	0	0
PABPC1	4.90927	0.0898952	0.0108312	0.0570589	1.67045	0	0	0	0	0	0	0	0	0	0	0	0	0	0	0	1.13602	0	0
TESK2	1.1184	0	0.00948383	0.0279756	0	0	0	0	0.314624	0	0	0	0.0969445	0	0	0	0	0	0	0	0	0	0
C16orf80	4.20029	0.269575	0.00345386	0	0.34618	0	0	0.659744	0.15014	0	0	0	0.0996417	0	0	0	0.0720532	0	0	0	0	0	0
CSNK2A2	3.09896	0.0740073	0.00481811	0	0.125914	0	0	0.457473	0.711729	0	0	0	0	0	0	0	0	0	0.514336	0	0	0	0
PTPN21	0.206273	0	0.00025394	0	0	0	0	0	0	0	0	0	0.00503466	0	0	0	0	0	0	0	0.749434	0	0
EIF2B3	3.0857	0	0.0145324	0.038117	0.291725	0	0	0	0	0	0	0	0.038875	0	0	0	0	0	0	0	1.10823	0	0
CAMK2A	0	0	0	0	0	0	0	0	0	0	0	0	0	0	0	0.000249807	0	0	0	0	0	0	0
TCOF1	0.55254	0.0491074	0.00174364	0	0.341793	0	0	0.100759	0	0	0	0	0	0	0	0	0	0	0	0	0	0	0
CDC42	4.44381	0.300853	0.00950673	0	0.245872	0	0	0	0.419847	0	0	0	0	0	0	0.00286097	0	0	0.537583	0	0	0	0
OSBPL3	0.50999	0	0	0.0595012	0	0	0	0	0	0	0	0	0.257075	0	0	0	0	0	0	0	0.519121	0	0
EPHA8	0.100066	0	0	0	0	0	0	0	0	0	0	0	0	0	0	0	0	0	0	0	0	0	0
SLC12A3	0	0	0	0	0	0	0	0	0	0	0	0	0	0	0	0.000712556	0	0	0	0	0	0	0
RAD18	1.44543	0	0.010939	0.0485439	0	0	0	0	0	0	0	0	0	0	0	0	0	0	0	0	0.982482	0	0
ATP2B1	1.61085	0	0.0238942	0	0	0	0	0	0	0	0	0	0	0	0	0	0	0	0	0	0	0	0
TRPM5	0	0	0	0	0	0	0	0	0	0	0	0	0	0	0	0	0	0	0	0	0	0	0
NCK2	0.670871	0	0	0.0128981	0.765506	0	0	0	0	0	0	0	0	0	0	0	0	0	0	0	0.136099	0	0
MAP4K4	1.22795	0.159162	0.00564842	0.0460224	0	0	0	0.286867	0	0	0	0	0.140669	0	0	0	0	0	0.12437	0	0.611004	0	0
MGAT4A	1.82983	0	0.0171493	0	0	0	0	0	0.236956	0	0	0	0	0	0	0	0	0	0	0	0	0	0
RPL31	5.59446	0	0.000837688	0.0946549	2.24102	0	0	0.136821	0	0	0	0	0.451549	0	0	0	0	0	0	0	0.567172	0	0
WDR1	3.50993	0.266227	0.0072494	0	0.450101	0	0	0.28924	0	0	0	0	0	0	0	0	0	0	0	0	0	0	0
SNX13	2.75222	0	0.00346761	0.0218743	0.539136	0	0	0	0	0	0	0	0.133393	0	0	0	0	0	0	0	0.203471	0	0
MS4A12	0	0	2.78681e-05	0.0131374	0	0	0	0	0	0	0	0	0	0	0	0	0	0	0	0	0	0	0
ARHGAP10	0.489463	0	0.00151582	0.0246586	0	0	0	0	0	0	0	0	0	0	0	0	0	0	0	0	0	0	0
RPS6KA2	0.507539	0	0.00658889	0	0	0	0	0	0	0	0	0	0	0	0	0	0	0	0	0	0.687434	0	0
ING3	3.62282	0	0.0235669	0.0605151	0.160839	0	0	0	0	0	0	0	0	0	0	0	0	0	0	0	0.664227	0	0
VASH1	0.282109	0	0.0035036	0	0	0	0	0	0	0	0	0	0	0	0	0	0	0	0	0	0	0	0
LMCD1	3.2347	0.0462993	0.00227654	0	0.352218	0	0	0	0	0	0	0	0	0	0	0.00307	0	0	0	0	0	0	0
WBSCR22	5.10843	0.0300094	0.0016845	0	0.124229	0	0	0	0.904304	0	0	0	0	0	0	0.00484619	0	0	0.733889	0	0	0	0
SEL1L	2.45537	0	0.00525075	0.00755516	0	0	0	0.450588	0.569028	0	0	0	0	0	0	0	0	0	0.259933	0	0	0	0
TRIP13	1.11133	0	0	0.0201269	0.880134	0	0	0	0	0	0	0	0	0	0	0	0	0	0	0	0	0	0
ATP6AP1	2.48302	0	0.0129662	0	0.453339	0	0	0	0	0	0	0	0	0	0	0	0	0	0	0	0	0	0
TCF3	0.582403	0	0.00856313	0.0313763	0	0	0	0	0	0	0	0	0.00719044	0	0	0	0	0	0	0	0.487491	0	0
TRIB2	2.433	0	0	0.00294071	0.565389	0	0	0	0	0	0	0	0	0	0	0	0	0	0	0	0.457281	0	0
DAZAP1	0.691381	0	0	0	0.431065	0	0	0	0	0	0	0	0	0	0	0	0	0	0	0	0	0	0
MBD3	0.470503	0	0	0	0.166739	0	0	0	0	0	0	0	0	0	0	0	0	0	0	0	0	0	0
PRLH	0	0	0	0	0	0	0	0	0	0	0	0	0	0	0	0	0	0	0	0	0	0	0
HLTF	2.91632	0.150278	0.00953247	0	0.5965	0	0	0.0890807	0	0	0	0	0	0.0436169	0	0	0.0125058	0	0	0	0.691554	0	0
FAM50A	0.562351	0	0.00365843	0	0	0	0	0	0.469994	0	0	0	0	0	0	0	0	0	0	0	0	0	0
FAM3A	0.623946	0	0.00142602	0	0.147131	0	0	0	0	0	0	0	0	0	0	0	0	0	0	0	0	0	0
CPSF1	2.68822	0	0	0.0216502	0.284656	0	0	0	0	0	0	0	0	0	0	0	0	0	0	0	0.0390198	0	0
MYO3B	0.558255	0	0	0	0	0	0	0	0	0	0	0	0.0344645	0	0	0	0	0	0	0	0.369093	0	0
CYBRD1	1.0249	0	0.00646785	0.0292177	0	0	0	0	0	0	0	0	0.402803	0	0	0	0	0	0	0	0.451571	0	0
CDH19	0.168382	0	0	0	0	0	0	0	0	0	0	0	0.0349747	0	0	0	0	0	0	0	0.200408	0	0
PDCD2	1.34412	0	0.00729246	0.0273805	0.394661	0	0	0	0	0	0	0	0.0969137	0	0	0	0	0	0	0	0.786912	0	0
SLC6A15	0.382828	0	0	0	0	0	0	0	0	0	0	0	0	0	0	0	0	0	0	0	0.460769	0	0
RDH11	3.53624	0	0.0115114	0.0206879	0.455929	0	0	0	0	0	0	0	0	0	0	0	0	0	0	0	1.02016	0	0
PRKACA	0.647317	0	0	0	0.391283	0	0	0	0	0	0	0	0	0	0	0	0	0	0	0	0	0	0
LPHN1	0.728767	0	8.53493e-05	0	0	0	0	0	0	0	0	0	0	0	0	0	0	0	0	0	0	0	0
SPP2	0	0	0	0	0	0	0	0	0	0	0	0	0	0	0	0	0	0	0	0	0	0	0
ACTN1	3.29752	0.0322995	0	0	0	0	0	0	0	0	0.12467	0	0	0	0	0.00497408	0	0	0.108383	0	0.0965389	0	0
ZFYVE26	1.54003	0	0.000849802	0	0.458562	0	0	0	0	0	0	0	0	0	0	0	0	0	0	0	0	0	0
RPS6KA6	0	0	0	0	0	0	0	0	0	0	0.16189	0	0.00584913	0	0	0	0	0	0	0	0.0560727	0	0
EPN2	0.686426	0	0.00351402	0.0404373	0	0	0	0	0	0	0	0	0.000695043	0	0	0	0	0	0	0	0.390124	0	0
PTPN18	1.24214	0	0.00868425	0.029953	0	0	0	0	0	0	0	0	0	0	0	0.000174395	0	0	0	0	0.932848	0	0
LIMS2	0.338251	0	0	0.0327925	0	0	0	0	0	0	0	0	0	0	0	0	0	0	0	0	0.00226793	0	0
ASIC4	0.054572	0	0	0	0	0	0	0	0	0	0	0	0	0	0	0	0	0	0	0	0	0	0
SPEG	0.266465	0	0	0	0	0	0	0	0	0	0	0	0.26067	0	0	0	0	0	0	0	0.319983	0	0
LNX1	2.98879	0	0.00871337	0	0.0365719	0	0	0	0	0	0	0	0	0	0	0	0	0	0	0	0	0	0
ALDH3A2	1.20903	0	0.0156513	0	0	0	0	0	0.0489586	0	0	0	0	0	0	0	0	0	0	0	0	0	0
TFRC	3.56975	0	0.00494702	0.0745565	1.51284	0	0	0	0	0	0	0	0.152652	0	0	0	0	0	0	0	0.298614	0	0
SREBF1	0.509524	0	0.00462989	0.00846634	0	0	0	0	0	0	0	0	0.185228	0	0	0	0	0	0	0	0.316635	0	0
TRPC5	0	0	0	0	0	0	0	0	0	0	0.000269514	0	5.02583e-05	0	0	0	0	0	0	0	0	0	0
AFF4	1.99426	0	0.00511521	0	0	0	0	0.15041	0.496485	0	0	0	0	0	0	0	0	0	0	0	0	0	0
UBE2D1	1.87945	0	0	0	0	0	0	0	0	0	0	0	0	0	0	0	0	0	0	0	0.0996858	0	0
MPP5	2.03068	0	0.0101956	0.0201292	0.448585	0	0	0	0	0	0	0	0	0	0	0	0	0	0	0	0.396584	0	0
RHOBTB1	1.2834	0	0.00036445	0.0162099	0	0	0	0	0	0	0	0	0	0	0	0	0	0	0	0	0.32385	0	0
ASAH2C	0	0	1.87388e-05	0.0121416	0	0	0	0	0	0	0	0	0	0	0	0	0	0	0	0	0	0	0
SMC1A	3.83823	0.11448	0.00328087	0	0.239676	0	0	0	0.717328	0	0	0	0	0	0	0.00142072	0	0	0.268016	0	0	0	0
HSD17B10	4.37472	0.0322881	0.00319491	0	0	0	0	0	0.996476	0	0.0336848	0	0	0	0	0.00395056	0	0	0.439866	0	0.217685	0	0
MARK2	0.167064	0	0	0	0.36376	0	0	0	0	0	0	0	0	0	0	0	0	0	0	0	0	0	0
HMMR	1.9934	0.215697	0.00822831	0.0131523	0	0	0	0	0	0	0	0	0	0	0	0	0	0	0	0	0	0	0
CHFR	0.582858	0	0.000446037	0.0082412	0	0	0	0	0	0	0	0	0	0	0	0	0	0	0	0	0	0	0
TRHDE	0	0	0	0	0	0	0	0	0	0	0.0266248	0	0.00496493	0	0	0	0	0	0	0	0	0	0
P4HA2	2.51641	0	0.010468	0.0117439	0	0	0	0	0	0	0	0	0	0	0	0.000589935	0	0	0.368897	0	1.74094	0	0
FCGR2B	0.710785	0	0.00563771	0.0716405	1.73055	0	0	0	0	0	0	0	0.0842133	0	0	0	0	0	0	0	0	0	0
NFATC3	1.66517	0	0.00798309	0.040152	0.325356	0	0	0	0	0	0	0	0.147099	0	0	0	0	0	0	0	0.0283108	0	0
TRNT1	2.82973	0	0.00748751	0.0154026	0.437017	0	0	0	0	0	0	0	0	0	0	0	0	0	0	0	0.723317	0	0
ACADVL	2.87063	0	0	0.0180537	0.307537	0	0	0	0	0	0	0	0.148172	0	0	0	0	0	0	0	0.807924	0	0
STK10	0.543602	0	0.010529	0	0	0	0	0	0.60707	0	0	0	0	0	0	0	0	0	0	0	0	0	0
FBXW11	1.65342	0	0.00275883	0.0166612	0	0	0	0	0.246619	0	0	0	0	0	0	0	0	0	0	0	0	0	0
ACAP1	0.0287805	0	0.00421193	0	0	0	0	0.0862216	1.12555	0	0	0	0	0	0	0	0	0	0	0	0	0	0
CRMP1	0	0	0	0	0	0	0	0	0	0	0	0	0	0	0	0.00330908	0	0	0	0	0	0	0
EVC	0.128133	0	0	0.018176	0	0	0	0	0	0	0	0	0	0	0	0	0	0	0	0	0.232172	0	0
DERL2	3.25427	0.190723	0.00452768	0	0.694036	0	0	0.878922	0.302793	0	0	0	0	0	0	0	0	0	0.277321	0	0	0	0
SIDT1	0.289202	0	0.021188	0.00119136	0	0	0	0	0	0	0	0	0	0	0	0	0	0	0	0	0	0	0
NDE1	2.8569	0.185375	0.0141167	0.0310071	0	0	0	0	0	0	0	0	0	0	0	0	0	0	0	0	0	0	0
MRVI1	0.134105	0	0	0	0	0	0	0	0	0	0	0	0	0	0	0	0	0	0	0	0.0510993	0	0
TMEM38A	0.755282	0	0	0	0	0	0	0	0.407355	0	0	0	0.0130693	0	0	0	0	0	0	0	0	0	0
AP1M1	1.02448	0	0.0111881	0	0	0	0	0	0	0	0	0	0	0	0	0	0	0	0	0	0	0	0
PVR	0.570107	0	0	0	0.360105	0	0	0	0	0	0	0	0	0	0	0	0	0	0	0	0.466518	0	0
IKBKG	0.74243	0	0.00596925	0	0	0	0	0	0	0	0	0	0	0	0	0	0	0	0	0	0	0	0
XRCC1	1.89235	0	0	0.0179019	0.355362	0	0	0	0	0	0	0	0.2159	0	0	0	0	0	0	0	0.36207	0	0
SCARB1	0.830419	0	0	0	0	0	0	0	0	0	0	0	0	0	0	0	0	0	0	0	0	0	0
CYP2W1	0	0	0	0	0	0	0	0	0	0	0	0	0	0	0	0	0	0	0	0	0	0	0
MCM2	1.48597	0	0.00841894	0	0.553141	0	0	0	0	0	0	0	0	0	0	0	0	0	0	0	0	0	0
MOV10L1	0.696748	0	0	0	0	0	0	0	0	0	0	0	0.00593539	0	0	0	0	0	0	0	0.139304	0	0
PANX2	0	0	0	0	0	0	0	0	0	0	0.00383575	0	0.000715281	0	0	0	0	0	0	0	0	0	0
TP63	0	0.000168641	0	0.0171847	0	0	0	0	0	0	0	0	0	0	0	0.000837869	0	0	0	0	0	0	0
ALPK1	1.4123	0	0	0.0279255	0.356292	0	0	0	0	0	0	0	0.216626	0	0	0	0	0	0	0	0.571856	0	0
LLGL2	1.50725	0	0.00275056	0	0	0	0	0	0	0	0	0	0.0512902	0	0	0	0	0	0	0	0	0	0
PDE8A	1.13878	0	0	0	0.174087	0	0	0	0	0	0	0	0	0	0	0	0	0	0	0	0	0	0
CLCN4	0.237868	0	0	0.0237976	0	0	0	0	0	0	0	0	0.0619791	0	0	0	0	0	0	0	0.0414273	0	0
NLE1	1.6679	0	0.00572513	0	0	0	0	0	0.703276	0	0	0	0.0325282	0	0	0	0	0	0.245486	0	0	0	0
SDHA	3.72549	0	0.0107585	0.0288385	0	0	0	0	0.461538	0	0	0	0.236889	0	0	0	0	0	0.0737244	0	0	0	0
SMARCE1	3.79829	0.409505	0.000914551	0	0.710189	0	0	0.39369	0.319544	0	0	0	0	0	0	0	0	0	0	0	0.698458	0	0
FNDC8	0	0	3.91933e-05	0.0184763	0	0	0	0	0	0	0	0	0	0	0	0	0	0	0	0	0	0	0
GSDMB	0	0	0	0.0173647	0	0	0	0	0	0	0.0790742	0	0	0	0	0	0	0	0	0	0.677623	0	0
KDM5A	2.71434	0	5.31091e-05	0.0441445	0.366736	0	0	0	0	0	0	0	0.27864	0	0	0	0	0	0	0	0.393989	0	0
ADAM11	0	0	0	0	0	0	0	0	0	0	0	0	0	0	0	0	0	0	0	0	0	0	0
PPP2R3A	1.27193	0	0.00970809	0	0	0	0	0	0	0	0	0	0.123512	0	0	0	0	0	0	0	0.632677	0	0
FERMT2	0.566191	0	0	0	0	0	0	0	0	0	0	0	0.0613962	0	0	0	0	0	0	0	0.624136	0	0
ABCB11	0	0	0	0	0	0	0	0	0	0	0	0	0	0	0	0	0	0	0	0	0	0	0
DHRS9	0.835852	0	0.0121448	0	0	0	0	0	0	0	0	0	0	0	0	0	0	0	0	0	0	0	0
CD5L	0	0	2.64707e-05	0.0124787	0	0	0	0	0	0	0	0	0	0	0	0	0	0	0	0	0	0	0
PTGS2	0.751787	0	0.00704262	0.0142697	0	0	0	0	0	0	0	0	0.0412754	0	0	0	0	0	0	0	0.0155393	0	0
IGF2BP2	0	0	0	0	0	0	0	0	0	0	0.00458957	0	0.000869944	0	0	0	0	0	0	0	0	0	0
MAP3K13	3.6668	0	0.0112196	0	0	0	0	0	0.177692	0	0.0765615	0	0	0	0	0.0030516	0	0	0.769324	0	0	0	0
ST6GAL1	2.70743	0.202211	0.0252823	0	0	0	0	0	0	0	0	0	0	0	0	0	0	0	0	0	0	0	0
TBX21	0	0	0.00136761	0	0.438593	0	0	0	0	0	0	0	0	0	0	0	0	0	0	0	0	0	0
VDAC1P1	0.031899	0	0	0	0	0	0	0	0	0	0.00582971	0	0.000476093	0	0	0	0	0	0	0	0.00597851	0	0
FRY	0.617187	0	0.00551143	0.0206939	0	0	0	0	0	0	0	0	0	0	0	0	0	0	0	0	0.36133	0	0
PICALM	2.37703	0.192474	0	0	0.136048	0	0	0.364018	0.0817214	0	0	0	0.0165622	0	0	0.00555435	0	0	0	0	0	0	0
NSF	3.52924	0.155826	0.00366454	0	0.430575	0	0	0	0.711975	0	0	0	0	0	0	0.00356849	0	0	0.167867	0	0	0	0
GLI2	0	0	0	0	0	0	0	0	0	0	0	0	0	0	0	0	0	0	0	0	0	0	0
CLASP1	1.39724	0	0.00714199	0	0.444481	0	0	0.615398	0	0	0	0	0	0	0	0	0	0	0	0	0	0	0
MRPS34	0.701963	0	0.0108492	0	0	0	0	0	0.0908534	0	0	0	0	0	0	0	0	0	0	0	0	0	0
NOTCH3	0.395797	0.0278687	0	0.00303439	0.0887	0	0	0	0	0	0	0	0	0	0	0	0	0	0	0	0.444814	0	0
CLNS1A	4.69367	0.0905851	0.00743746	0	0	0	0	0	0.631592	0	0.103092	0	0	0	0	0.00185977	0	0	0.194911	0	0	0	0
PPP2R2C	0.196601	0	0.00140357	0	0	0	0	0	0	0	0	0	0	0	0	0	0	0	0	0	0.0429875	0	0
TEAD2	0.687327	0	0.00110134	0.00619648	0.199587	0	0	0	0	0	0	0	0.0280141	0	0	0	0	0	0	0	0.1287	0	0
EED	1.10432	0.278424	0	0	0.682081	0	0	0.843794	0.456087	0	0	0	0	0	0	0	0	0	0.0121169	0	0	0	0
CDHR2	0	0	0	0	0	0	0	0	0	0	0	0	0	0	0	0	0	0	0	0	0	0	0
SNCB	0	0	0	0	0	0	0	0	0	0	0	0	0	0	0	0	0	0	0	0	0	0	0
TSG101	3.60234	0.162459	0.00477679	0	0.310661	0	0	0	0.750084	0	0	0	0	0	0	0.000957015	0	0	0.388559	0	0	0	0
C17orf85	1.44943	0	0.0144727	0.0356811	0	0	0	0	0.275856	0	0	0	0.0182156	0	0	0	0	0	0	0	0	0	0
ATP2A3	0.108581	0	0.010756	0	0.0631542	0	0	0	0	0	0	0	0	0	0	0	0	0	0	0	0	0	0
CA12	0.858007	0	0	0	0	0	0	0	0	0	0	0	0	0	0	0	0	0	0	0	0	0	0
MGLL	0.669365	0	0.013211	0	0.684479	0	0	0	0	0	0	0	0	0	0	0	0	0	0	0	0	0	0
NTN4	0.73645	0	0	0.0271426	0	0	0	0	0	0	0	0	0	0	0	0	0	0	0	0	0	0	0
BCS1L	2.51187	0	0	0.0450109	0.649569	0	0	0	0	0	0	0	0.279531	0	0	0	0	0	0	0	0.984354	0	0
NUAK1	0.70618	0	0	0	0	0	0	0	0	0	0	0	0	0	0	0	0	0	0	0	0.226049	0	0
DPP8	2.0187	0	0.0107153	0	0.362146	0	0	0	0	0	0	0	0	0	0	0	0	0	0	0	0	0	0
SLC24A1	1.83681	0	8.22016e-05	0.0251737	0	0	0	0	0	0	0	0	0.173713	0	0	0	0	0	0	0	0.0364277	0	0
ZNF532	1.15154	0	0.006588	0.0291912	0	0	0	0	0	0	0	0	0	0	0	0	0	0	0	0	0.752007	0	0
SCARF1	0.0502715	0	0	0	0	0	0	0	0	0	0	0	0	0	0	0	0	0	0	0	0.0121695	0	0
LMAN1	3.75055	0	0.002789	0	0.0372148	0	0	0.743243	0.0125877	0	0	0	0.0673863	0	0	0.00497173	0	0	0.12276	0	0	0	0
PTPLAD1	4.33028	0.148463	0.00353078	0	0.382257	0	0	0	0.406781	0	0	0	0	0	0	0.00360707	0	0	0.468817	0	0	0	0
IPCEF1	0	0	0.00999623	0	0.608313	0	0	0.0489127	0	0	0	0	0	0	0	0.00268895	0	0	0	0	0	0	0
ZZEF1	0.478768	0	0.00691334	0.0378719	0	0	0	0	0	0	0	0	0	0	0	0	0	0	0	0	0	0	0
NOX3	0	0	0	0	0	0	0	0	0	0	0	0	0	0	0	0	0	0	0	0	0	0	0
ENO1	6.46739	0.248185	0.0103823	0	0.536364	0	0	1.2443	0.125499	0	0	0	0	0	0	0.0103433	0	0	0	0	0.481912	0	0
SLC12A1	0.116031	0	0.0218455	0	0.135644	0	0	0	0	0	0	0	0	0	0	0	0	0	0	0	0.698644	0	0
C19orf10	1.96318	0	0.0276255	0	0	0	0	0	0	0	0	0	0	0	0	0	0	0	0	0	0	0	0
ANO8	0.0320829	0	0	0.0101508	0	0	0	0	0	0	0	0	0	0	0	0	0	0	0	0	0	0	0
TUBE1	1.00942	0	0.0129452	0.0196872	0	0	0	0	0	0	0	0	0.0568867	0	0	0	0	0	0	0	1.30103	0	0
ARHGEF10L	0.398437	0	0	0	0	0	0	0	0	0	0	0	0.0376156	0	0	0	0	0	0	0	0.393498	0	0
TXK	0.311844	0	0.0106027	0	0.118321	0	0	0	0	0	0	0	0	0	0	0	0	0	0	0	0	0	0
WSCD2	0	0	0.00403694	0	0	0	0	0	0	0	0	0	0.000810416	0	0	0	0	0	0	0	0	0	0
KCNQ2	0	0	0	0	0	0	0	0	0	0	0	0	0	0	0	0	0	0	0	0	0	0	0
TACR2	0.272796	0	0	0	0	0	0	0	0	0	0	0	0	0	0	0	0	0	0	0	0	0	0
ACTR6	3.13638	0.149995	0.00922326	0	0.603433	0	0	0	0	0	0	0	0	0	0	0	0	0	0	0	0.215902	0	0
TIPIN	1.65318	0	0.0124697	0	0.294204	0	0	0	0	0	0	0	0	0	0	0	0	0	0	0	0	0	0
SRI	3.63633	0.168925	0.0100747	0.017573	0.429563	0	0	0	0	0	0	0	0	0	0	0	0	0	0	0	1.57555	0	0
EIF4G3	1.90891	0	0	0.00279825	0	0	0	0.342066	0.0129535	0	0	0	0	0	0	0.00607168	0	0	0.0948066	0	0	0	0
NUP37	2.81115	0.289776	0.00114732	0.0112755	0.774469	0	0	0	0	0	0	0	0	0	0	0	0	0	0	0	0.557862	0	0
SEMA3A	0	0	0	0.0127457	0	0	0	0	0	0	0.0458498	0	0.0139572	0	0	0	0	0	0	0	0.218225	0	0
GTSE1	0.72443	0	0.00442253	0	0.0721061	0	0	0	0	0	0	0	0	0	0	0	0	0	0	0	0	0	0
SEMA3C	3.67417	0	0	0.00113817	0	0	0	0	0.190887	0	0.0719362	0	0.279989	0	0	0	0	0	0	0	0	0	0
TTC38	0.892776	0	0.000653843	0	0	0	0	0	0	0	0	0	0.263787	0	0	0	0	0	0	0	0.0194853	0	0
ACAT1	3.50528	0.218986	0.00319059	0	0.474629	0	0	0	0.553473	0	0	0	0	0	0	0.00427401	0	0	0	0	0	0	0
GRAMD4	0.078025	0	0.00144523	0	0.161406	0	0	0	0	0	0	0	0	0	0	0	0	0	0	0	0	0	0
CELSR1	0.72032	0	0.00125463	0.00531918	0	0	0	0	0	0	0	0	0.0144275	0	0	0	0	0	0	0	0.149561	0	0
WNT8B	0	0	0	0	0	0	0	0	0	0	0	0	0	0	0	0	0	0	0	0	0	0	0
ZNF638	3.39499	0	0.00435044	0.0375823	0.784475	0	0	0	0	0	0	0	0.164163	0	0	0	0	0	0	0	0.607875	0	0
SLC25A40	2.11853	0	0.00713462	0.0449668	0	0	0	0	0.0840797	0	0	0	0.134587	0	0	0	0	0	0	0	0	0	0
TIMM21	3.02812	0.261292	0	0	0.641367	0	0	0.305109	0.0349545	0	0	0	0.0256937	0	0	0	0	0	0	0	0.602585	0	0
ADD2	0	0	0	0.0220175	0	0	0	0	0	0	0.0336389	0	0.306255	0	0	0	0	0	0	0	0.799766	0	0
FGF4	0	0	0	0	0	0	0	0	0	0	0	0	0	0	0	0	0	0	0	0	0	0	0
RASAL2	0.666114	0	0	0	0	0	0	0	0	0	0	0	0.172376	0	0	0	0	0	0	0	0.935986	0	0
VPS9D1	0.0177207	0	0	0	0.286337	0	0	0	0	0	0	0	0	0	0	0	0	0	0	0	0	0	0
ZNF37A	1.99598	0	0.00686874	0	0	0	0	0	0.193126	0	0.0802432	0	0.0496235	0	0	0.00377067	0	0	0.0427631	0	0	0	0
MARK3	2.35408	0	0.00656117	0.0240386	0	0	0	0	0	0	0	0	0	0	0	0.000667351	0	0	0	0	0	0	0
SLC25A3	5.02212	0.240729	0.0044605	0	0.471559	0	0	0	0.654861	0	0	0	0	0	0	0.00450017	0	0	0.320669	0	0	0	0
FNDC3B	1.73273	0.028301	0	0	1.09692	0	0	0.113501	0	0	0	0	0.0228092	0	0	0	0	0	0.383093	0	0.454556	0	0
FOSL2	1.78141	0	0.00377966	0.00487253	0	0	0	0	0.324053	0	0	0	0.0114442	0	0	0	0	0	0	0	0	0	0
CACNG5	0	0	0	0	0	0	0	0	0	0	0	0	0	0	0	0	0	0	0	0	0	0	0
CACNG4	0.0775533	0	0	0	0.00818339	0	0	0	0	0	0	0	0	0	0	0	0	0	0	0	0	0	0
FRYL	1.26635	0.0524551	0.000807296	0	0.322069	0	0	0.944724	0	0	0	0	0	0	0	0	0	0	0	0	0	0	0
TMEM131	1.27045	0.0557001	0	0	0.0397241	0	0	0	0.218513	0	0	0	0	0	0	0.000450666	0	0	0.38429	0	0	0	0
FSCN1	0.169789	0	0	0.0105493	0	0	0	0	0	0	0	0	0	0	0	0	0	0	0	0	0	0	0
ACTB	8.71024	0.467559	0.00954321	0	0	0	0	0.87714	0.346287	0	0	0	0.141617	0	0	0	0.501793	0	0.0395243	0	0	0	0
MOCOS	0.590448	0	0.00377292	0	0	0	0	0	0	0	0	0	0	0	0	0	0	0	0	0	0	0	0
PLD1	0	0	0.0108322	0	0	0	0	0	0	0	0	0	0	0	0	0	0	0	0	0	1.85588	0	0
ATP12A	0	0	0	0	0	0	0	0	0	0	0	0	0	0	0	0	0	0	0	0	0	0	0
WDR62	0.184657	0	0	0.0143129	0	0	0	0	0	0	0	0	0	0	0	0	0	0	0	0	0	0	0
DLG1	2.17833	0	0	0.0205596	0.345116	0	0	0	0	0	0	0	0.179603	0	0	0	0	0	0	0	0.322801	0	0
RAB7A	4.25187	0.192601	0.00438863	0	0.396046	0	0	0	0.425291	0	0	0	0	0	0	0.00241685	0	0	0.398178	0	0	0	0
BCAP29	2.16241	0.0128786	0.0157077	0	0.211689	0	0	0.88372	0	0	0	0	0	0	0	0	0	0	0	0	0	0	0
SEC31B	1.17661	0	0	0	0	0	0	0	0	0	0	0	0.106876	0	0	0	0	0	0	0	0.00801328	0	0
SART3	2.75324	0	0.0126214	0	0.14864	0	0	0	0	0	0	0	0	0	0	0	0	0	0	0	0	0	0
ARHGAP15	0.227721	0.364068	0.0188502	0	0.549888	0	0	0	0	0	0	0	0	0	0	0	0	0	0	0	0	0	0
TUBA3D	0.926075	0	0	0	0	0	0	0	0	0	0	0	0	0	0	0	0	0	0	0	0	0	0
PAX2	0	0	2.78681e-05	0.0131374	0	0	0	0	0	0	0	0	0	0	0	0	0	0	0	0	0	0	0
EXOSC7	3.24112	0	0.00915205	0.0420436	0.488426	0	0	0	0	0	0	0	0.0194844	0	0	0	0	0	0	0	0.788097	0	0
KIFAP3	2.67578	0	0	0.0329016	0.929043	0	0	0	0	0	0	0	0.312938	0	0	0	0	0	0	0	0.609923	0	0
MKRN2	2.76442	0.0414837	0.000473529	0	0.520637	0	0	0.367769	0.203595	0	0	0	0.0996176	0	0	0.00349981	0	0	0	0	0	0	0
MCM6	1.82733	0.304678	0.00638844	0	0.449912	0	0	0.339602	0.101809	0	0	0	0	0	0	0	0	0	0	0	0	0	0
REXO2	3.00256	0	0.00207526	0.0273711	1.21662	0	0	0	0	0	0	0	0.116296	0	0	0	0	0	0	0	0.724908	0	0
RBM7	2.98106	0.260407	0.0095054	0	0.201564	0	0	0	0.418696	0	0	0	0	0	0	0.00115734	0	0	0.647446	0	0	0	0
RBMS2	0.626166	0	0	0.0050653	0	0	0	0	0	0	0	0	0	0	0	0	0	0	0	0	1.0335	0	0
BAZ2A	2.00312	0	0.00290271	0	0	0	0	0	0.806711	0	0	0	0.1143	0	0	0	0	0	0.337665	0	0	0	0
PTPN23	0.355602	0	0.00414693	0.00492073	0	0	0	0	0	0	0	0	0	0	0	0	0	0	0	0	0	0	0
MLH1	3.14576	0	0.0112388	0.0384332	0.624282	0	0	0	0	0	0	0	0	0	0	0	0	0	0	0	0.573757	0	0
UNG	2.95367	0.242312	0.00290261	0	0.229403	0	0	0	0	0	0	0	0	0	0	0	0	0	0	0	0	0	0
FMO4	2.37762	0	0	0	0	0	0	0	0	0	0	0	0	0	0	0	0	0	0	0	0	0	0
KLHL20	2.13054	0.17549	0	0	0.801677	0	0	0.432568	0.0122238	0	0	0	0	0	0	0.000108793	0	0	0	0	0.673514	0	0
RGS11	0.640695	0	0	0	0	0	0	0	0	0	0	0	0.0369472	0	0	0	0	0	0	0	0.240993	0	0
SLC46A1	0.541047	0	0	0.0264592	0	0	0	0	0	0	0	0	0.00923851	0	0	0	0	0	0	0	0.463073	0	0
PLXNA2	0.577604	0	0	0	0	0	0	0	0	0	0	0	0.151731	0	0	0	0	0	0	0	0.169349	0	0
SPAG5	2.70887	0	0.00656902	0.0571093	0.461371	0	0	0.0980781	0.215502	0	0	0	0	0	0	0	0	0	0	0	0.26387	0	0
ANKRD13A	2.14159	0	0.00974659	0.0541686	0	0	0	0	0	0	0	0	0	0	0	0.00358907	0	0	0	0	0.0213233	0	0
TPD52	4.23326	0	0.00773913	0.0628481	1.94613	0	0	0	0	0	0	0	0.0126911	0	0	0	0	0	0	0	0.275026	0	0
ACACB	0.21526	0	0	0.00625744	0	0	0	0	0.287982	0	0	0	0	0	0	0	0	0	0	0	0	0	0
TRAF4	0.595592	0	0.00454417	0.0249358	0	0	0	0	0	0	0	0	0	0	0	0	0	0	0	0	0	0	0
PAG1	0.134001	0	0.0123425	0	0.193635	0	0	0.293643	0	0	0	0	0	0	0	0	0	0	0.0421111	0	0	0	0
GPATCH1	2.38092	0	0.00683051	0.0204883	0	0	0	0	0	0	0	0	0	0	0	0.00571433	0	0	0	0	0.0248916	0	0
ICAM3	1.40199	0	0.0120753	0	0	0	0	0	0.520779	0	0	0	0	0	0	0	0	0	0	0	0	0	0
NT5C2	3.10916	0	0.00804075	0.040367	0.988729	0	0	0	0	0	0	0	0.0180119	0	0	0	0	0	0	0	1.0741	0	0
MCAM	0.512755	0	0.000710659	0.0183623	0	0	0	0	0	0	0	0	0	0	0	0	0	0	0	0	0.427525	0	0
GPC4	0.204732	0	0.00221663	0	0	0	0	0	0	0	0	0	0	0	0	0	0	0	0	0	0	0	0
MBNL3	1.25617	0.381481	0.0030016	0	0.202389	0	0	0	0	0	0	0	0	0	0	0	0	0	0	0	0	0	0
CAMSAP3	0.47462	0	0.000958127	0	0	0	0	0	0	0	0	0	0	0	0	0	0	0	0	0	0	0	0
RAP1GAP	0.403187	0	0.00470382	0	0	0	0	0	0	0	0	0	0	0	0	0	0	0	0	0	0	0	0
XAB2	1.34647	0	0	0	0	0	0	0	0.10961	0	0	0	0	0	0	0	0	0	0	0	0	0	0
ARHGEF1	0.850636	0	0	0.00982559	0	0	0	0	0.397432	0	0	0	0.1013	0	0	0	0	0	0	0	0	0	0
STXBP2	3.10968	0	0.0122059	0.000935648	0	0	0	0	0.189606	0	0	0	0	0	0	0	0	0	0	0	0	0	0
MAP2K7	0.596682	0	0.0043478	0	0	0	0	0	0	0	0	0	0	0	0	0	0	0	0	0	0	0	0
NMRK2	0	0	0	0	0	0	0	0	0	0	0	0	0	0	0	0	0	0	0	0	0	0	0
DGKD	0.922312	0	0.00684505	0	0	0	0	0	0	0	0	0	0	0	0	0	0	0	0	0	0	0	0
CTTNBP2	0	0	0	0	0	0	0	0	0	0	0.122864	0	0	0	0	0	0	0	0	0	0.0256172	0	0
ACTL6B	0.172245	0	0	0	0	0	0	0	0	0	0	0	0	0	0	0	0	0	0	0	0	0	0
RARB	0.684792	0	0	0	0	0	0	0	0	0	0	0	0	0	0	0	0	0	0	0	0.376827	0	0
TOP2B	2.83258	0	0.00457511	0.0521396	0.997103	0	0	0	0	0	0	0	0.0304384	0	0	0	0	0	0	0	0.163189	0	0
TM9SF3	2.79616	0.122691	0.0109605	0	0.484661	0	0	0	0	0	0	0	0	0	0	0	0	0	0	0	0.263858	0	0
NFKB2	0.251044	0	0.00163017	0.00886564	0	0	0	0	0	0	0	0	0	0	0	0	0	0	0	0	0	0	0
UBE2T	2.59661	0	0.0144571	0.043886	0.639664	0	0	0	0	0	0	0	0.00445848	0	0	0	0	0	0	0	1.32372	0	0
PPP1R12B	0.702995	0	0.0061111	0	0.534725	0	0	0	0	0	0	0	0.0292244	0	0	0	0	0	0	0	0	0	0
DNAJC10	2.52472	0	0.008305	0.0468024	0.174622	0	0	0.597051	0	0	0	0	0	0.147483	0	0	0	0	0	0	0.469065	0	0
GTF3C1	1.60252	0	0.00549633	0	0.513965	0	0	0	0	0	0	0	0	0	0	0	0	0	0	0	0	0	0
IL4R	1.03212	0	0.00842492	0	0.380676	0	0	0	0	0	0	0	0	0	0	0	0	0	0	0	0	0	0
USP33	1.93223	0	0.0108257	0.0319724	0.306382	0	0	0.44947	0.110862	0	0	0	0	0	0	0	0	0	0	0	0.909796	0	0
PAK3	0.028304	0	0	0	0	0	0	0	0	0	0	0	0	0	0	0	0	0	0	0	0.342745	0	0
CAPN6	0	0	0	0	0	0	0	0	0	0	0.320032	0	0	0	0	0	0	0	0	0	0.199066	0	0
DCX	0	0	0	0	0	0	0	0	0	0	0.0509784	0	0	0	0	0	0	0	0	0	0	0	0
SNRPA	1.26048	0	0.00670183	0	0	0	0	0	0.218189	0	0	0	0	0	0	0	0	0	0	0	0	0	0
SPAG6	0	0	0.00597449	0	0	0	0	0	0	0	0	0	0.00119938	0	0	0	0	0	0	0	0	0	0
EXOSC5	2.58977	0.137726	0	0.0322754	0.688289	0	0	0.213637	0	0	0	0	0.153532	0	0	0	0	0	0	0	0.756131	0	0
DYNC1I2	2.87677	0	0	0.0374017	0.909299	0	0	0	0	0	0	0	0.163521	0	0	0	0	0	0	0	1.23544	0	0
APBB1IP	0	0	0.00701736	0	0.763115	0	0	0	0	0	0	0	0	0	0	0.000355535	0	0	0	0	0	0	0
LRCH4	0.50524	0	0	0.0092813	0	0	0	0	0	0	0	0	0	0	0	0	0	0	0	0	0	0	0
FAM76B	1.79863	0.0968952	0.00717955	0.00941803	0	0	0	0.113195	0.52765	0	0	0	0	0	0	0	0	0	0	0	0	0	0
SIRT6	1.23353	0	0	0.0308728	0	0	0	0	0	0	0	0	0.124363	0	0	0	0	0	0	0	0	0	0
TYR	0	0	0	0	0	0	0	0	0	0	0	0	0	0	0	0	0	0	0	0	0	0	0
POLD3	1.83168	0	0.0141805	0.02737	0	0	0	0	0	0	0.0884522	0	0	0	0	0.000536265	0	0	0	0	0.282164	0	0
ACTN2	0.899821	0	0	0.0203729	0	0	0	0	0	0	0.197764	0	0	0	0	0	0	0	0	0	0.0171417	0	0
CAPZB	3.81733	0.307155	0.00498463	0	0.632592	0	0	0	0.480279	0	0	0	0	0	0	0.00393263	0	0	0.198456	0	0	0	0
GPR137B	0.635243	0	0.00768642	0.0435045	0	0	0	0	0	0	0	0	0.0811991	0	0	0	0	0	0	0	0.70338	0	0
NAALAD2	0.00590473	0	0.00238724	0	0	0	0	0	0	0	0	0	0.0246577	0	0	0	0	0	0	0	0	0	0
JADE1	1.21493	0.219612	0.00830652	0	0.633052	0	0	0	0	0	0	0	0	0	0	0	0	0	0	0	0.162565	0	0
SLC25A43	0.511153	0	0.0015193	0.0165817	0	0	0	0	0	0	0	0	0	0	0	0	0	0	0	0	0.254733	0	0
UBE2A	3.76259	0.384881	0.00450865	0	0.220401	0	0	0.615593	0	0	0	0	0	0.0612968	0	0	0.00938971	0	0	0	0.758885	0	0
FGFR1	1.87799	0	0.00886933	0	0	0	0	0	0.64508	0	0	0	0	0	0	0	0	0	0	0	0	0	0
FKBP6	0	0	0	0	0	0	0	0	0	0	0	0	0	0	0	0	0	0	0	0	0	0	0
GTF2I	3.18497	0	0.000381057	0.0255688	0.711966	0	0	0	0	0	0	0	0.188803	0	0	0	0	0	0	0	0.532221	0	0
SMC1B	0.551375	0	0.000153348	0	0.088312	0	0	0	0	0	0	0	0	0	0	0	0	0	0	0	0	0	0
FBLN1	1.05518	0	0	0	0	0	0	0	0.199377	0	0	0	0.106395	0	0	0	0	0	0	0	0	0	0
ITGA8	0	0	0	0	0	0	0	0	0	0	0.00797005	0	0	0	0	0.0012932	0	0	0	0	0.00655361	0	0.00336269
CST7	0.0466893	0	0.0220817	0	0	0	0	0	0.197609	0	0	0	0	0	0	0	0	0	0	0	0	0	0
MAP2	0.530722	0	0.00752321	0.0398862	0	0	0	0	0	0	0	0	0	0	0	0	0	0	0	0	1.20706	0	0
PIAS2	0.930641	0	0.00924768	0.0296415	0	0	0	0	0	0	0	0	0.211672	0	0	0	0	0	0	0	0.26497	0	0
AMPH	0.30969	0	0	0	0	0	0	0	0	0	0.0230023	0	0.0111308	0	0	0	0	0	0	0	0.3494	0	0
ARAF	2.74697	0	0.0114461	0.0158686	0	0	0	0	0.685595	0	0	0	0	0	0	0	0	0	0	0	0	0	0
MCCC1	1.63808	0	0.0168509	0.0398677	0	0	0	0	0	0	0	0	0.110824	0	0	0	0	0	0	0	1.50086	0	0
LAMP3	0	0	0.00587654	0	0	0	0	1.08664	0.220141	0	0	0	0	0	0	0.00740791	0	0	0	0	0	0	0
FAP	0	0	0	0	0	0	0	0	0	0	0	0	0.382988	0	0	0	0	0	0	0	0.316576	0	0.0299457
NEBL	1.34173	0	0	0	0	0	0	0	0	0	0	0	0.0637695	0	0	0	0	0	0	0	0.946382	0	0
ACER3	1.99733	0	0.00743065	0	0	0	0	0	0.385735	0	0	0	0.194369	0	0	0	0	0	0	0	0	0	0
UBE2K	3.45776	0.00900165	0.00399632	0	0.513077	0	0	0.660498	0	0	0	0	0	0	0	0.00528353	0	0	0	0	0	0	0
PIK3C3	3.04914	0	0.005298	0	0	0	0	0	0.955399	0	0.0363957	0	0	0	0	0.00321648	0	0	0.365043	0	0	0	0
N4BP2	0.549057	0	0.00537562	0	0.575357	0	0	0	0	0	0	0	0	0	0	0	0	0	0	0	0	0	0
C12orf5	2.45156	0.146357	0.00211422	0	0	0	0	0	0.670634	0	0.0549124	0	0	0	0	0.00233694	0	0	0.725926	0	0	0	0
TULP3	1.51659	0	0.00543786	0.0325579	0	0	0	0	0	0	0	0	0.291253	0	0	0	0	0	0	0	1.33638	0	0
SYNJ2	1.83885	0	0	0	0.12308	0	0	0	0	0	0	0	0	0	0	0	0	0	0	0	0	0	0
ADCY2	0.36141	0	0.00131894	0	0	0	0	0	0	0	0	0	0.219778	0	0	0	0	0	0	0	0	0	0
PPP2R5C	4.61285	0.228726	0.0098013	0	0.634169	0	0	0	0.712721	0	0	0	0	0	0	0.00590824	0	0	0.327185	0	0	0	0
PMS2P1	2.55793	0	0.00841742	0.0155692	0	0	0	0	0	0	0	0	0.185105	0	0	0	0	0	0	0	0.0395259	0	0
RBFOX1	0.1192	0	0	0	0	0	0	0	0	0	0	0	0.00663878	0	0	0	0	0	0	0	0.0385706	0	0
GNB1	2.87713	0.299732	0.00399581	0	0.350473	0	0	0.209159	0	0	0	0	0	0.10816	0	0	0.0179703	0	0	0	0.128758	0	0
HOXA9	0.751329	0	0.0207564	0	0	0	0	0	0	0	0	0	0	0	0	0	0	0	0	0	0.0467362	0	0
EDN1	2.25891	0	0.0329657	0	0	0	0	0	0	0	0	0	0	0	0	0	0	0	0	0	0.811549	0	0
MLLT10	1.49725	0	0.00418338	0.00854267	0.288935	0	0	0	0	0	0	0	0.130669	0	0	0	0	0	0	0	0.0800999	0	0
ZCWPW1	1.80059	0	0.00258118	0	0.301823	0	0	0	0	0	0	0	0	0	0	0	0	0	0	0	0.227541	0	0
ADCYAP1R1	0	0	0	0	0	0	0	0	0	0	0	0	0	0	0	0	0	0	0	0	0	0	0
FGF20	0	0	0	0	0	0	0	0	0	0	0.00943573	0	0.00175955	0	0	0	0	0	0	0	0	0	0
P2RY10	0	0	0.0304914	0	0.05867	0	0	0	0	0	0	0	0	0	0	0	0	0	0	0	0	0	0
ITM2A	0.55539	0	0.0306831	0	0	0	0	0.762002	0.000637862	0	0	0	0	0	0	0	0	0	0	0	0	0	0
NRD1	3.80494	0	0.00349334	0	0	0	0	0	0.998955	0	0.000818045	0	0	0	0	0.00573394	0	0	0.519819	0	0	0	0
VDAC3	4.53362	0.218668	0.00449839	0.0333997	1.28274	0	0	0	0	0	0	0	0	0	0	0	0	0	0	0	1.29295	0	0
PCM1	2.5484	0	0.00763752	0.0573012	0.646977	0	0	0	0	0	0	0	0.173213	0	0	0	0	0	0	0	0.365309	0	0
TNRC6C	0.745101	0	0.00328823	0	0.0984455	0	0	0	0	0	0	0	0	0	0	0	0	0	0	0	0	0	0
CBFA2T2	1.32973	0	0.00328315	0	0	0	0	0	0	0	0	0	0	0	0	0	0	0	0	0	0	0	0
BRINP1	0	0	0.00342629	0	0	0	0	0	0	0	0	0	0	0	0	0.00100283	0	0	0	0	0	0	0
ITCH	2.65817	0.104569	0	0	0.40774	0	0	0.155677	0.182439	0	0	0	0	0	0	0.00166016	0	0	0.313242	0	0	0	0
PKD2L2	0.206306	0	0	0.0125557	0	0	0	0	0	0	0	0	0	0	0	0	0	0	0	0	0	0	0
TP53INP2	1.52877	0	0.0175838	0.0264005	0	0	0	0	0	0	0	0	0	0	0	0	0	0	0	0	0	0	0
SDF4	0.250768	0	0	0	0	0	0	0	0	0	0	0	0	0	0	0	0	0	0	0	0	0	0
MYH7B	0.202372	0	0	0	0	0	0	0	0	0	0	0	0	0	0	0	0	0	0	0	0	0	0
BPIFB2	1.03338	0	0.00609937	0	0	0	0	0	0	0	0	0	0	0	0	0	0	0	0	0	0	0	0
TP73	0.00319928	0	2.14252e-05	0.0195402	0	0	0	0	0	0	0	0	0	0	0	0	0	0	0	0	0	0	0
TOLLIP	1.01482	0	0.00447419	0	0	0	0	0	0	0	0	0	0	0	0	0	0	0	0	0	0	0	0
UBE2D4	1.89288	0	0.0114851	0.0285603	0	0	0	0	0	0	0	0	0	0	0	0	0	0	0	0	1.35666	0	0
CLUL1	0.745856	0	0	0	0	0	0	0	0	0	0	0	0.320974	0	0	0	0	0	0	0	0	0	0
RUNX1T1	0	0	0	0	0	0	0	0	0	0	0.016247	0	0.0745588	0	0	0.000969562	0	0	0	0	0.453131	0	0
CDH17	0	0	0.00868296	0	0	0	0	0	0	0	0	0	0.00451736	0	0	0	0	0	0	0	0.00263261	0	0
THOC1	2.86751	0.0660181	0	0	0.382114	0	0	0.00902493	0.504341	0	0	0	0.168623	0	0	0.00470778	0	0	0	0	0.0234797	0	0
FKBP7	0.683792	0	0.0119117	0.0122791	0	0	0	0	0	0	0	0	0.0149828	0	0	0	0	0	0	0	1.75409	0	0
OSBPL6	0	0.084892	0.011796	0.0198273	0	0	0	0	0	0	0	0	0	0	0	0	0	0	0	0	0	0	0
SLC1A3	0.0836494	0	0.00874621	0.0322361	0	0	0	0	0	0	0	0	0	0	0	0	0	0	0	0	0.800104	0	0
XRCC5	3.80503	0	0.00269557	0.0745489	1.66078	0	0	0	0	0	0	0	0.262092	0	0	0	0	0	0	0	0.529191	0	0
LXN	2.67575	0	0	0	0.42821	0	0	0	0	0	0	0	0	0	0	0	0	0	0	0	0	0	0
SP140	0	0	0.0108536	0	0	0	0	0.876469	0.307502	0	0	0	0	0	0	0.00349462	0	0	0	0	0	0	0
MKNK1	1.94139	0	0	0.0100921	0	0	0	0	0.722178	0	0.0122344	0	0	0	0	0.000761261	0	0	0.450711	0	0.207812	0	0
TNS1	0	0	0	0	0	0	0	0	0	0	0.0216591	0	0.0691509	0	0	0.00603298	0	0	0	0	0.0870643	0	0
REXO1	0.0997418	0	0	0	0	0	0	0	0	0	0	0	0	0	0	0	0	0	0	0	0	0	0
SAR1A	5.31333	0	0.00588815	0	0.0967676	0	0	0	0.20146	0	0.210567	0	0	0	0	0.00247691	0	0	0.545103	0	0	0	0
CDC14A	0.227683	0	0.00382765	0.0477177	0	0	0	0	0	0	0	0	0.139218	0	0	0	0	0	0	0	0	0	0
RAPGEF3	0.47228	0	0	0	0	0	0	0	0	0	0	0	0.00525158	0	0	0	0	0	0	0	0	0	0
CEACAM1	2.58071	0	0	0.0193172	0	0	0	0	0	0	0	0	0.300076	0	0	0	0	0	0	0	0.748435	0	0
SENP1	2.36675	0.150838	0.00234351	0	0.557217	0	0	0	0	0	0	0	0	0	0	0	0	0	0	0	0	0	0
DUSP13	0	0	0	0	0	0	0	0	0	0	0	0	0	0	0	0	0	0	0	0	0	0	0
CIC	0	0	0	0	0.236397	0	0	0	0	0	0	0	0	0	0	0	0	0	0	0	0	0	0
LIPE	0	0	3.814e-05	0.0181658	0	0	0	0	0	0	0	0	0	0	0	0	0	0	0	0	0	0	0
FDFT1	3.76056	0	0.0155148	0.0488207	0.765146	0	0	0	0	0	0	0	0.0516988	0	0	0	0	0	0	0	1.15312	0	0
PAFAH1B3	3.33607	0	1.13955e-05	0	0.264104	0	0	0.593387	0.3191	0	0	0	0	0	0	0	0	0	0.195957	0	0	0	0
OPHN1	0.731794	0	8.3114e-05	0	0.321597	0	0	0	0	0	0	0	0	0	0	0	0	0	0	0	0	0	0
AFM	0	0	0	0	0	0	0	0	0	0	0	0	0	0	0	0	0	0	0	0	0	0	0
KIF22	3.57686	0.456431	0.00442591	0	0.201272	0	0	0.0737929	0	0	0	0	0	0	0	0	0	0	0.342156	0	0.0334505	0	0
SCGN	0.255387	0	0.0031635	0	0	0	0	0	0	0	0	0	0	0	0	0	0	0	0	0	0	0	0
LRRC16A	2.47867	0	0.00710146	0	0	0	0	0	0	0	0	0	0.0874763	0	0	0	0	0	0	0	1.42708	0	0
PGM1	2.25265	0	0.00456435	0	0	0	0	0	0.40656	0	0	0	0.272396	0	0	0	0	0	0	0	0	0	0
DDX1	3.4181	0.218016	0.00214628	0	0.317453	0	0	0.784215	0	0	0	0	0.099298	0	0	0	0.00444628	0	0	0	1.24405	0	0
DNM2	0.729372	0	0.0115362	0	0.116009	0	0	0	0	0	0	0	0	0	0	0	0	0	0	0	0	0	0
EPB41L2	1.07332	0	0	0.0395392	0.267055	0	0	0	0	0	0	0	0.109573	0	0	0	0	0	0	0	0.434114	0	0
RIMS1	0.435516	0	0.00709867	0	0	0	0	0	0	0	0	0	0	0	0	0	0	0	0	0	0	0	0
MOXD1	0	0	0	0.035509	0.00161256	0	0	0	0	0	0	0	0	0	0	0	0	0	0	0	0.0775797	0	0
STX7	2.05865	0	0.00896146	0.0743445	0.705745	0	0	0	0	0	0	0	0.103874	0	0	0	0	0	0	0	0.694666	0	0
RABL2B	1.37533	0	0.0141447	0.0372199	0	0	0	0	0	0	0	0	0	0	0	0	0	0	0	0	0.77498	0	0
KEAP1	1.98861	0	0.0125941	0	0	0	0	0	0.115538	0	0	0	0	0	0	0	0	0	0	0	0	0	0
DDX43	0	0	0.0122787	0	0	0	0	0	0	0	0	0	0.00297828	0	0	0	0	0	0	0	0	0	0
PTPRH	0.663489	0	0	0	0	0	0	0	0	0	0	0	0	0	0	0	0	0	0	0	0	0	0
DCT	0	0	0	0	0	0	0	0	0	0	0.00670731	0	0.0691436	0	0	0	0	0	0	0	0.097224	0	0
SLC35C2	2.36252	0	0.00507553	0	0	0	0	0	0.88423	0	0	0	0	0	0	0	0	0	0	0	0	0	0
CRYBG3	0.705775	0	0.00686697	0	0	0	0	0	0	0	0	0	0	0	0	0	0	0	0	0	0.0158759	0	0
EPHA6	0.308858	0	0	0	0	0	0	0	0	0	0	0	0	0	0	0	0	0	0	0	0	0	0
SCTR	0	0	0	0	0	0	0	0	0	0	0	0	0	0	0	0	0	0	0	0	0	0	0
RFX3	0.511497	0	0.0089777	0.0226472	0	0	0	0	0	0	0	0	0.0627604	0	0	0	0	0	0	0	0.0753524	0	0
RIF1	1.22542	0	0.009132	0.0352426	0.0455757	0	0	0.101383	0.0125249	0	0	0	0	0	0	0	0	0	0	0	0.845731	0	0
RAB21	2.54169	0	0.00928386	0	0	0	0	0	0.710891	0	0.0225892	0	0	0	0	0.00111662	0	0	0.251453	0	0	0	0
SLC4A4	0.015719	0	0	0.0143076	0	0	0	0	0	0	0	0	0.0318088	0	0	0	0	0	0	0	0.00369257	0	0
SMARCA2	1.90537	0	0.00887697	0.0426115	1.46711	0	0	0	0	0	0	0	0	0	0	0	0	0	0	0	0.271274	0	0
RDH8	0	0	0	0	0	0	0	0	0	0	0	0	0	0	0	0	0	0	0	0	0	0	0
SESN1	0.720896	0	0	0	0.720717	0	0	0	0	0	0	0	0	0	0	0	0	0	0	0	0	0	0
MID2	1.43093	0	0.00109723	0	0.470969	0	0	0	0	0	0	0	0	0	0	0	0	0	0	0	0	0	0
PIH1D3	0	0	0	0	0	0	0	0	0	0	0	0	0	0	0	0	0	0	0	0	0	0	0
COL5A3	0	0	0	0	0	0	0	0	0	0	0	0	0	0	0	0.000116161	0	0	0	0	0	0	0
SRCAP	1.55629	0	0.00655917	0	0	0	0	0	0.211413	0	0	0	0	0	0	0	0	0	0	0	0	0	0
KIAA0020	2.46276	0	0.0221554	0.0419384	0	0	0	0	0	0	0	0	0	0	0	0	0	0	0	0	0.903885	0	0
CPB2	0	0	4.21773e-05	0.019883	0	0	0	0	0	0	0	0	0	0	0	0	0	0	0	0	0	0	0
CHRNA3	0	0.0117893	0	0.0267709	0	0	0	0	0	0	0	0	0	0	0	0	0	0	0	0	0	0	0
KCNN2	0	0	0	0	0	0	0	0	0	0	0	0	0	0	0	0.000164501	0	0	0	0	0	0	0
CNOT4	2.31385	0.105996	0.00571644	0	0	0	0	0.536016	0.292903	0	0	0	0	0	0	0.00257691	0	0	0.155864	0	0.471147	0	0
PSEN1	3.95588	0.340551	0.00187848	0	0.378435	0	0	0	0.131585	0	0	0	0	0	0	0.00255263	0.079635	0	0.393835	0	0	0	0
CPOX	0.524448	0	0	0	0	0	0	0	0	0	0	0	0.0699677	0	0	0	0	0	0	0	0.323429	0	0
CLDND1	4.06313	0.113813	0.0121785	0	0.0195593	0	0	0.739585	0.396565	0	0	0	0	0	0	0.00604133	0	0	0	0	0.492582	0	0
MOK	1.96381	0	0.00760921	0	0	0	0	0	0	0	0	0	0	0	0	0	0	0	0	0	0	0	0
HSP90AA1	6.25944	0.309769	0.00833866	0	0.911288	0	0	0.603805	0.679559	0	0	0	0	0	0	0.00687775	0	0	0.105021	0	0	0	0
RBL1	0.741126	0.0374279	0.00377734	0.0298189	0.292946	0	0	0	0	0	0	0	0	0	0	0	0	0	0	0	0	0	0
DLGAP4	0.951897	0	0	0.00982543	0	0	0	0.50057	0.342757	0	0	0	0	0	0	0	0	0	0	0	0	0	0
IGSF9B	0.188479	0	0.00402134	0	0	0	0	0	0	0	0	0	0	0	0	0	0	0	0	0	0	0	0
CFHR2	0.168255	0	0	0	0	0	0	0	0	0	0	0	0	0	0	0	0	0	0	0	0	0	0
CROCCP3	0.081391	0	0	0	0.289439	0	0	0	0	0	0	0	0	0	0	0	0	0	0	0	0	0	0
NDC80	1.32636	0.349198	0.00871253	0	0.0486084	0	0	0	0	0	0	0	0	0	0	0.00106861	0	0	0.0438718	0	0	0	0
AP4E1	0.303567	0.0714282	0.000967442	0	0.27101	0	0	0.267623	0.0341835	0	0	0	0	0	0	0.000303556	0	0	0.172848	0	0	0	0
RSBN1	1.98108	0.203265	0.00877935	0	0.0258314	0	0	0.556319	0.135149	0	0	0	0	0	0	0.00157186	0	0	0.00581714	0	0	0	0
MAGI3	1.4296	0	0	0.000917943	0.0195612	0	0	0	0	0	0	0	0	0	0	0	0	0	0	0	0.00730673	0	0
CXCL2	2.17371	0	0.0215191	0	0	0	0	0	0	0	0	0	0	0	0	0	0	0	0	0	0	0	0
AFP	0.392524	0	0	0	0	0	0	0	0	0	0	0	0	0	0	0	0	0	0	0	0	0	0
COL4A4	0	0	0	0	0.0992961	0	0	0	0	0	0	0	0	0	0	0	0	0	0	0	0	0	0
TCF7	0.32383	0	0.0109983	0	0.844341	0	0	0	0	0	0	0	0	0	0	0	0	0	0	0	0	0	0
OSTM1	1.60299	0	0.000771584	0.0212519	0.558218	0	0	0	0	0	0	0	0	0	0	0	0	0	0	0	0.15362	0	0
CDH7	0.203638	0	0	0	0	0	0	0	0	0	0	0	0	0	0	0	0	0	0	0	0	0	0
IMPG2	0	0	0	0	0	0	0	0	0	0	0	0	0	0	0	4.07973e-05	0	0	0	0	0	0	0
PCNP	3.70873	0	0.0161646	0.0582784	0.858348	0	0	0.106773	0	0	0	0	0.0729055	0	0	0	0	0	0	0	0.812576	0	0
EXD2	2.89234	0.0671414	0.00263456	0	0.0955339	0	0	0	0.163994	0	0	0	0	0	0	0.00297427	0	0	0.375014	0	0	0	0
ARG2	2.59699	0	0.00323274	0	0.317831	0	0	0	0	0	0	0	0	0	0	0	0	0	0	0	0	0	0
MEF2C	0.667523	0	0.0258934	0.0430058	0	0	0	0	0	0	0	0	0	0	0	0.0037518	0	0	0	0	0	0	0
PTPRC	1.30936	0.426827	0.0132605	0	0	0	0	1.85436	0.0731041	0	0	0	0	0	0	0	0	0	0	0	0	0	0
CACNA1S	0	0	0	0	0	0	0	0	0	0	0	0	0	0	0	0	0	0	0	0	0	0	0
PKP1	0.297877	0	0.00123843	0	0	0	0	0	0	0	0	0	0.0830936	0	0	0	0	0	0	0	0.232389	0	0
UBA5	1.58155	0	0.0106351	0	0	0	0	0	0	0	0	0	0.0829191	0	0	0	0	0	0	0	0	0	0
STK17B	2.52617	0.033356	0.0139658	0.0762904	1.89939	0	0	0	0	0	0	0	0	0	0	0	0	0	0	0	0	0	0
CDC14B	0.278111	0	0.00457161	0	0	0	0	0	0	0	0	0	0.0343996	0	0	0	0	0	0	0	0.424946	0	0
ZNF510	1.36136	0.0452759	0.00114838	0	0	0	0	0	0	0	0	0	0	0	0	0	0	0	0	0	0	0	0
LRP2	0.453574	0	0	0	0	0	0	0	0	0	0	0	0	0	0	0	0	0	0	0	0	0	0
ZNF506	2.85392	0.140402	0.00635852	0	0.550951	0	0	0	0	0	0	0	0	0	0	0	0	0	0	0	0.431867	0	0
JMJD4	1.95678	0.173718	0.00753132	0.0101862	0.357332	0	0	0	0	0	0	0	0	0	0	0	0	0	0	0	0.332003	0	0
DUSP12	3.06406	0	0.00137248	0	0.358913	0	0	0	0.519815	0	0	0	0.0290174	0	0	0.00256673	0	0	0.463632	0	0	0	0
AACS	2.20639	0	0.00448834	0	0.510829	0	0	0	0	0	0	0	0	0	0	0	0	0	0	0	0	0	0
KIAA0141	2.58799	0	0.000756887	0	0.16146	0	0	0	0.926082	0	0.0698118	0	0	0	0	0.000505478	0	0	0.321885	0	0	0	0
SLC13A1	0.025548	0	0	0	0	0	0	0	0	0	0	0	0	0	0	0	0	0	0	0	0	0	0
CADPS2	0.17872	0	0.00632638	0	0	0	0	0	0	0	0	0	0	0	0	0	0	0	0	0	0.0786425	0	0
PCDHB4	0.17142	0	0	0	0	0	0	0	0	0	0.00978582	0	0.0184553	0	0	0	0	0	0	0	0	0	0
PCDHA6	0.403992	0	0	0	0	0	0	0	0	0	0	0	0	0	0	0	0	0	0	0	0	0	0
PCDHGA2	0.130097	0	0	0	0	0	0	0	0	0	0	0	0	0	0	0	0	0	0	0	0	0	0
HSPB11	2.48514	0.062327	0	0	0	0	0	0.447101	0.758306	0	0	0	0	0	0	0.000552124	0	0	0.342665	0	0.0875294	0	0
PHLPP1	0.586704	0	0.00464504	0.0163312	0	0	0	0	0	0	0	0	0	0	0	0	0	0	0	0	0.265226	0	0
ATP8B1	1.29865	0	0.00462176	0	0.324596	0	0	0	0	0	0	0	0	0	0	0	0	0	0	0	0	0	0
IL12RB2	0.743046	0	0	0.00120135	0	0	0	0	0	0	0	0	0.0376294	0	0	0	0	0	0	0	0	0	0
SMARCD3	0.774972	0	0	0	0	0	0	0	0	0	0	0	0.0712289	0	0	0	0	0	0	0	0.331812	0	0
WDR70	2.57934	0.0604352	0.0075806	0	0.193251	0	0	0	0	0	0	0	0	0	0	0.00258925	0	0	0	0	0	0	0
FYB	0	0	0.0100752	0	0	0	0	1.42254	0.353203	0	0	0	0	0	0	0.000452439	0	0	0	0	0	0	0
MPP4	0	0	0	0	0	0	0	0	0	0	0	0	0	0	0	0	0	0	0	0	0	0	0
STRADB	0.545369	0	0	0	0.570338	0	0	0	0	0	0	0	0	0	0	0	0	0	0	0	0	0	0
BZW1	4.98669	0.271973	0.00575527	0	0.935757	0	0	0.220955	0.600395	0	0	0	0	0	0	0	0	0	0.572531	0	0	0	0
PGR	0.541991	0	0	0	0	0	0	0	0	0	0	0	0	0	0	0	0	0	0	0	0	0	0
C1QTNF3	0.0698205	0	0	0	0	0	0	0	0	0	0.0240518	0	0.56854	0	0	0	0	0	0	0	0.516233	0	0
ME2	1.98105	0	0.00370413	0.013126	0	0	0	0	0.0903184	0	0.135332	0	0	0	0	0.0015615	0	0	0.348682	0	0	0	0
C5orf22	3.00879	0	0.00923175	0	0.176568	0	0	0	0.0902723	0	0	0	0	0	0	0.00293468	0	0	0.433752	0	0	0	0
CCNT2	2.31731	0	0.00979723	0.0338228	0.815225	0	0	0	0	0	0	0	0.00193398	0	0	0	0	0	0	0	0.506132	0	0
FAM135A	0.264986	0	0	0	0	0	0	0	0	0	0	0	0.13182	0	0	0	0	0	0	0	0.368934	0	0
COL19A1	0	0	0.00835018	0	0	0	0	0	0.0757044	0	0	0	0	0	0	0.000300574	0	0	0	0	0	0	0
EPB41L3	1.36263	0	0	0.0184468	0	0	0	0	0	0	0	0	0.223973	0	0	0	0	0	0	0	0	0	0
COBLL1	0.993613	0	0.0160602	0.0707735	0	0	0	0	0	0	0	0	0	0	0	0	0	0	0	0	0	0	0
DLG3	2.2197	0	0.00490806	0.00385782	1.3796	0	0	0	0	0	0	0	0.0990399	0	0	0	0	0	0	0	0.178552	0	0
KCNK2	0.579392	0	0	0	0	0	0	0	0	0	0	0	0.0114729	0	0	0	0	0	0	0	0.145931	0	0
SERTAD4	0.170212	0	0.0103436	0	0	0	0	0	0	0	0	0	0.107404	0	0	0	0	0	0	0	1.28508	0	0
TRAF5	2.13658	0	0.012733	0.0248898	0	0	0	0	0	0	0	0	0.068274	0	0	0	0	0	0	0	0.27764	0	0
MRPL22	3.57011	0.171654	0.00706048	0	0.286828	0	0	0.506389	0.689682	0	0	0	0	0	0	0.00309736	0	0	0	0	0.877293	0	0
GEMIN5	1.44569	0	0.00395222	0	0	0	0	0	0.280178	0	0.014978	0	0	0	0	0.00262927	0	0	0.160821	0	0	0	0
OPRK1	0.250538	0	0.00380337	0	0	0	0	0	0	0	0	0	0	0	0	0	0	0	0	0	0.227181	0	0
NFE2L1	1.31533	0	0	0	0.0832554	0	0	0	0	0	0	0	0	0	0	0.00110134	0	0	0.021484	0	0	0	0
SEMA5B	0	0	0	0	0	0	0	0	0	0	0	0	0	0	0	0	0	0	0	0	0	0	0
GSK3B	1.43711	0	0.00306558	0	0.0222557	0	0	0	0	0	0	0	0	0	0	0.00338077	0	0	0.0264341	0	0	0	0
ITGB5	0	0	0.00634828	0	0	0	0	0	0.347763	0	0	0	0.0988228	0	0	0	0	0	0	0	0	0	0
ERC1	1.31828	0	0.000585089	0	0	0	0	0	0.321241	0	0	0	0	0	0	0	0	0	0	0	0	0	0
XPO1	2.21015	0	0.0105251	0.0390347	0.500144	0	0	0	0	0	0	0	0.0362217	0	0	0	0	0	0	0	0.877916	0	0
C4orf6	0.195357	0	0	0	0	0	0	0	0	0	0	0	0	0	0	0	0	0	0	0	0	0	0
RNF13	3.9524	0	0	0	0.458183	0	0	0	0.236066	0	0	0	0.0876314	0	0	0	0.173505	0	0.464708	0	0.219239	0	0
TRPM3	0.0449352	0	0	0	0	0	0	0	0	0	0	0	0.0183216	0	0	0	0	0	0	0	0.0461439	0	0
PALB2	0.87844	0	0.0108453	0.0445004	0	0	0	0	0	0	0	0	0.0159676	0	0	0	0	0	0	0	1.03319	0	0
DOPEY1	1.20428	0	0.0005042	0.0438867	0	0	0	0	0	0	0	0	0.164353	0	0	0	0	0	0	0	0	0	0
LYRM2	2.62003	0	0.0200675	0.0442263	0.465283	0	0	0	0	0	0	0	0.0244183	0	0	0	0	0	0	0	1.20104	0	0
BCKDHB	1.5505	0	0.00678044	0.00120335	0	0	0	0	0	0	0	0	0.120709	0	0	0	0	0	0	0	0.214327	0	0
KAT6A	2.66156	0	9.73963e-05	0	0.930071	0	0	0	0	0	0	0	0	0	0	0	0	0	0	0	0	0	0
ZCCHC6	2.15283	0.39695	0.0084902	0	0.130527	0	0	0	0	0	0	0	0	0	0	0	0	0	0	0	0.971282	0	0
ULK2	0.304067	0	0	0	0	0	0	0	0	0	0	0	0.276198	0	0	0	0	0	0	0	0.477893	0	0
GRHL2	1.29726	0	0.0119994	0	0.160577	0	0	0	0	0	0	0	0	0	0	0	0	0	0	0	1.2507	0	0
TNPO1	1.97912	0	0.0133169	0	0.27871	0	0	0	0	0	0	0	0	0	0	0	0	0	0	0	0	0	0
PLOD1	3.38766	0	0	0.00926041	0	0	0	0	0	0	0	0	0	0	0	0.00607638	0	0	0.460124	0	0.318552	0	0
P2RX5	0.098265	0	0.0157949	0.0797024	0	0	0	0	0	0	0	0	0	0	0	0	0	0	0	0	0	0	0
ITGAE	3.007	0	0.00687158	0.065399	1.2334	0	0	0	0	0	0	0	0.108327	0	0	0	0	0	0	0	0	0	0
DIS3	1.49028	0.102544	0.0150504	0	0	0	0	0	0	0	0	0	0	0	0	0	0	0	0	0	0	0	0
PIBF1	1.81554	0	0.00504758	0.0199645	0.0443027	0	0	0	0	0	0	0	0	0	0	0	0	0	0	0	0.561486	0	0
TDRD3	1.89245	0.0237726	0.00606126	0	0.266737	0	0	0	0.175902	0	0	0	0	0	0	0.00137885	0	0	0	0	0	0	0
NUFIP1	1.3397	0	0.00480645	0	0.368193	0	0	0	0	0	0	0	0	0	0	0	0	0	0	0	0	0	0
PDS5B	2.63847	0	0.0141757	0	0.346906	0	0	0	0	0	0	0	0	0	0	0	0	0	0	0	0	0	0
OXCT1	1.04571	0	0.0149731	0.0594844	0	0	0	0	0	0	0	0	0.0783564	0	0	0	0	0	0	0	0.985188	0	0
RRAGB	2.92914	0	0.00766745	0.0199055	0	0	0	0	0	0	0	0	0	0	0	0	0	0	0	0	0.555101	0	0
EPYC	0	0	0	0	0	0	0	0	0	0	0.203365	0	0.0920873	0	0	0.00217452	0	0	0	0	0	0	0
CYLD	3.27407	0.163588	0.00752206	0	0.351003	0	0	0.894795	0.340513	0	0	0	0	0	0	0.00173794	0	0	0	0	0.0110089	0	0
SLC27A5	2.98489	0	0	0.0264301	0	0	0	0	0	0	0	0	0.220232	0	0	0	0	0	0	0	0	0	0
ZNF324	0.563067	0	0.00416243	0	0.175137	0	0	0	0	0	0	0	0	0	0	0	0	0	0	0	0	0	0
ZNF671	0.0610714	0	0.0162282	0.0334243	0	0	0	0	0	0	0	0	0	0	0	0	0	0	0	0	0	0	0
ZNF416	0.345984	0	0.00937426	0.013979	0	0	0	0	0	0	0	0	0	0	0	0	0	0	0	0	0	0	0
ZNF586	1.80198	0	0	0.0054285	0	0	0	0.416899	0.511922	0	0	0	0	0	0	0	0	0	0.248716	0	0	0	0
ZNF446	0.783374	0	0.000471559	0.0112108	0	0	0	0	0	0	0	0	0.106607	0	0	0	0	0	0	0	0	0	0
ZNF264	0.328652	0	0.00769933	0	0.249004	0	0	0	0	0	0	0	0	0	0	0	0	0	0	0	0	0	0
RPS5	5.4172	0.44199	0.00840619	0	0.974597	0	0	0.564444	0.619615	0	0	0	0	0	0	0.000391401	0	0	0	0	1.51253	0	0
FAT1	1.06104	0	0.00503599	0	0	0	0	0	0	0	0	0	0	0	0	0	0	0	0	0	1.63751	0	0
YTHDC1	2.25785	0.162207	0.00621463	0	0.804779	0	0	0.122099	0	0	0	0	0	0	0	0	0	0	0	0	0	0	0
CHMP2B	3.39362	0.122686	0.0088076	0.00731524	0	0	0	0.241922	0.27069	0	0	0	0	0	0	0	0	0	0.358094	0	0	0	0
SMAP2	0.980294	0	0.0156849	0	0.346353	0	0	0	0	0	0	0	0	0	0	0	0	0	0	0	0	0	0
PPIE	3.88199	0.219586	0.0108921	0	0	0	0	0	0	0	0.295953	0	0	0	0	0.00171664	0.00700286	0	0.255761	0	0.129073	0	0
ZMPSTE24	3.18584	0.258798	0.0053949	0	0	0	0	0.0489142	0.0864298	0	0	0	0.133544	0	0	0	0	0	0.516479	0	0.641518	0	0
STARD7	3.13992	0	0	0.0621915	1.19657	0	0	0	0	0	0	0	0.270995	0	0	0	0	0	0	0	0.570871	0	0
NOA1	0.790913	0.0255193	0.00110815	0.00228895	0	0	0	0	0	0	0	0	0	0	0	0	0	0	0	0	0	0	0
REST	1.86433	0	0.00256658	0.0265318	0.799326	0	0	0	0	0	0	0	0.110812	0	0	0	0	0	0	0	0.18497	0	0
HAL	0	0	0	0	0.0608934	0	0	0	0	0	0	0	0	0	0	0	0	0	0	0	0	0	0
SSH1	0.656241	0	0.00213093	0.0250813	0.41795	0	0	0	0	0	0	0	0.0461542	0	0	0	0	0	0	0	0	0	0
GSTP1	2.8939	0	0.0220238	0.093905	2.22075	0	0	0	0	0	0	0	0.0848208	0	0	0	0	0	0	0	1.12766	0	0
APLP2	3.26518	0.153772	0.0046937	0	0.462809	0	0	0	0.637273	0	0	0	0	0	0	0.00147631	0	0	0.478805	0	0	0	0
KIAA1467	4.23893	0	0.00549329	0	0	0	0	0	0.483785	0	0	0	0.063506	0	0	0	0	0	0	0	0	0	0
SLCO1A2	0.0366229	0	0	0	0	0	0	0	0	0	0	0	0.164155	0	0	0	0	0	0	0	0.329706	0	0
WBP11	2.256	0	0.0115309	0	0	0	0	0	0.853248	0	0	0	0	0	0	0	0	0	0	0	0	0	0
EIF3I	5.36833	0.108071	0.00894851	0	0	0	0	0	0.911653	0	0.0516955	0	0	0	0	0.00591131	0	0	0.707334	0	0	0	0
NKAIN1	0.443184	0	0	0	0	0	0	0	0	0	0	0	0	0	0	0	0	0	0	0	0	0	0
COL16A1	0.0871498	0	0.00125043	0.0128481	0	0	0	0	0.00642077	0	0	0	0.177034	0	0	0	0	0	0	0	0	0	0
TXLNA	3.56045	0	0.000608789	0	0.165325	0	0	0	0.618724	0	0.140115	0	0.0784961	0	0	0	0	0	0.52485	0	0	0	0
APOB	0.0148503	0	0	0	0	0	0	0	0	0	0	0	0	0	0	0	0	0	0	0	0	0	0
NCOA1	1.71508	0	0.0035429	0.0267351	0	0	0	0	0	0	0	0	0.191929	0	0	0	0	0	0	0	0.39328	0	0
AGBL5	1.52222	0	0	0.0270657	0	0	0	0	0.0336132	0	0.074821	0	0	0	0	0	0	0	0	0	0	0	0
EFR3B	0.10818	0	0	0	0	0	0	0	0	0	0	0	0	0	0	0	0	0	0	0	0	0	0
KIF3C	0.533348	0	0	0	0	0	0	0	0	0	0	0	0.151662	0	0	0	0	0	0	0	0	0	0
RAB10	2.9603	0	0	0	0.572295	0	0	0	0	0	0	0	0	0	0	0.000525654	0	0	0.471111	0	0	0	0
GCKR	0.0866039	0	0	0	0	0	0	0	0	0	0.0935155	0	0.0188833	0	0	0	0	0	0	0	0	0	0
HADHA	3.88938	0.323658	0	0	0.784896	0	0	0.493156	0.179664	0	0	0	0.0739039	0	0	0	0	0	0	0	1.05631	0	0
MAPRE3	0	0	0	0	0	0	0	0	0	0	0.0503146	0	0.0214049	0	0	0	0	0	0	0	0	0	0
CAD	1.99522	0	0	0.0205808	0	0	0	0	0.0303356	0	0.115004	0	0.0218051	0	0	0	0	0	0	0	0	0	0
CD59	6.81165	0.0896529	0.00912919	0	0	0	0	0	0.577452	0	0.0611812	0	0	0	0	0.011376	0	0	0.201404	0	0	0	0
CD82	2.69022	0	0.0183989	0.083598	1.47531	0	0	0	0	0	0	0	0.0285929	0	0	0	0	0	0	0	0	0	0
BCORL1	0	0	0.0051897	0	0.132812	0	0	0	0	0	0	0	0	0	0	0	0	0	0	0	0	0	0
ATRX	3.08549	0.172895	0.0017998	0	0.540813	0	0	0.161327	0	0	0	0	0.132708	0	0	0	0.0666615	0	0	0	0.105033	0	0
TAF9	4.24537	0.300998	0.00300975	0	0.794268	0	0	0	0.701185	0	0	0	0	0	0	0.00314958	0	0	0.499793	0	0	0	0
FCN1	0.235504	0	0.000357093	0	0	0	0	0	0	0	0	0	0.0959482	0	0	0	0	0	0	0	0	0	0
MYNN	3.2039	0.0638588	0.00903404	0	0.0249574	0	0	0.644928	0.5524	0	0	0	0	0	0	0.00550437	0	0	0	0	0.372595	0	0
MECOM	0	0	0.00199116	0	0.734701	0	0	0	0	0	0	0	0	0	0	0	0	0	0	0	0	0	0
SCAMP1	2.77983	0	0.00821075	0.0343495	0.114968	0	0	0	0	0	0	0	0	0	0	0	0	0	0	0	0.572962	0	0
PREP	0.443506	0	0.00987317	0	0	0	0	0	0	0	0	0	0.0289133	0	0	0	0	0	0	0	1.14932	0	0
HACE1	0.870588	0	0	0	0.0840276	0	0	0	0	0	0	0	0.141967	0	0	0	0	0	0	0	0.05391	0	0
SEH1L	2.40285	0	0.0130129	0.0460765	0.395648	0	0	0	0.0375543	0	0	0	0.0239682	0	0	0	0	0	0	0	1.08399	0	0
WDR47	1.32541	0	0.000862162	0	0.0246878	0	0	0.340664	0.270692	0	0	0	0.0255771	0	0	0	0	0	0.103761	0	0	0	0
WDFY1	1.14074	0	0.0148705	0.0413966	0	0	0	0	0	0	0	0	0	0	0	0	0	0	0	0	1.37019	0	0
OVGP1	0.767233	0	0	0	0	0	0	0	0	0	0	0	0	0	0	0	0	0	0	0	0.0315597	0	0
SLC25A24	1.78854	0	0.00359668	0	0.149279	0	0	0	0	0	0	0	0	0	0	0	0	0	0	0	0	0	0
MAP3K4	1.47912	0	0	0.0268519	0.365537	0	0	0	0	0	0	0	0.120321	0	0	0	0	0	0	0	0.236286	0	0
PILRA	0.0272336	0	0.00370704	0	0	0	0	0	0	0	0	0	0	0	0	0	0	0	0	0	0.636676	0	0
IGSF9	0.0839836	0	0.00371001	0	0.123404	0	0	0	0	0	0	0	0	0	0	0	0	0	0	0	0.122196	0	0
ABCB1	0	0	0	0	1.38927	0	0	0	0	0	0	0	0	0	0	0	0	0	0	0	0	0	0
ZNF213	0.94962	0	0	0.03166	0	0	0	0	0	0	0	0	0	0	0	0	0	0	0	0	0	0	0
AKR1B1	2.20922	0.115896	0.00711854	0.00739934	0	0	0	0.403151	1.03797	0	0	0	0	0	0	0	0	0	0.166632	0	0	0	0
CPNE3	4.04027	0	0.00282078	0.0561911	1.39053	0	0	0	0	0	0	0	0.143924	0	0	0	0	0	0	0	0.212692	0	0
RRN3	3.04055	0	0.0132057	0.0454825	0.646807	0	0	0	0	0	0	0	0	0	0	0	0	0	0	0	0.517073	0	0
CTTN	5.271	0	0.00890471	0	0	0	0	0	0.0833488	0	0	0	0.34859	0	0	0	0	0	0	0	0	0	0
WNT11	0	0.0091561	0	0.0217894	0	0	0	0	0	0	0	0	0	0	0	0	0	0	0	0	0	0	0
MTIF2	2.3674	0	0.0135021	0.0357639	0	0	0	0	0	0	0	0	0.0652406	0	0	0	0	0	0	0	1.27008	0	0
DDHD2	2.57283	0	0	0.0199596	0	0	0	0	0	0	0	0	0	0	0	0	0	0	0	0	0	0	0
TTC39A	2.6441	0.050936	0.0041374	0	0.368686	0	0	0.330279	0.431069	0	0	0	0	0	0	0	0	0	0.177601	0	0	0	0
EPS15	2.05235	0.262486	0.00122483	0	0.573564	0	0	0.541544	0.520517	0	0	0	0	0	0	0	0	0	0	0	0	0	0
ORC1	1.01568	0.135856	0	0.0178258	0.7943	0	0	0	0	0	0	0	0	0	0	0	0	0	0	0	0	0	0
MGST2	3.22461	0	0.0128427	0.0355341	0	0	0	0	0	0	0	0	0	0	0	0	0	0	0	0	0.833251	0	0
CHERP	0.8187	0	0.00461432	0	0	0	0	0	0	0	0	0	0	0	0	0	0	0	0	0	0	0	0
ATG16L1	2.43818	0.0682542	0.00760308	0	0.101911	0	0	0.887878	0.0455037	0	0	0	0	0	0	0.0029662	0	0	0	0	0.357172	0	0
USP40	2.02957	0	0.00209346	0.0235153	0.833822	0	0	0	0	0	0	0	0.09213	0	0	0	0	0	0	0	0.871268	0	0
POMGNT1	2.45409	0	0.00739548	0	0.117668	0	0	0.24449	0	0	0	0	0	0	0	0	0	0	0.173319	0	0	0	0
RAD54L	1.61015	0.300009	0	0	0.082091	0	0	0.0402795	0	0	0	0	0	0	0	6.17541e-05	0	0	0.0758651	0	0	0	0
MAST2	1.27158	0	0.000810705	0	0.10718	0	0	0	0	0	0	0	0	0	0	0	0	0	0.0623846	0	0	0	0
DNAJA1	5.67371	0.38332	0.0100508	0	0.828692	0	0	0	1.17876	0	0	0	0	0	0	0.00453199	0	0	0.509051	0	0	0	0
B4GALT1	2.94082	0	0	0.0153093	0	0	0	0	0.46325	0	0.0783677	0	0.33608	0	0	0	0	0	0.115036	0	0	0	0
CHMP5	3.50718	0.409802	0.011415	0	0.672871	0	0	0	0	0	0	0	0	0	0	0	0	0	0	0	1.04626	0	0
NFX1	2.27065	0.0581015	0.0141652	0.0333611	0.177908	0	0	0	0	0	0	0	0	0	0	0	0	0	0	0	1.07398	0	0
AQP6	0	0	0	0	0	0	0	0	0	0	0	0	0	0	0	0	0	0	0	0	0	0	0
DIMT1	2.85977	0.218137	0	0	0.345489	0	0	0.0534398	0.0729371	0	0	0	0.0331475	0	0	0	0.0809093	0	0	0	0.0531525	0	0
IPO11	2.31755	0.0959899	0.0040989	0.0209427	0.617121	0	0	0	0	0	0	0	0	0.0872011	0	0	0	0	0	0	0	0	0
FOLH1	0.867568	0	0	0	0	0	0	0	0	0	0	0	0	0	0	0	0	0	0	0	0	0	0
EIF2AK1	2.11177	0	0.010728	0.00920295	0	0	0	0	0	0	0	0	0	0	0	0	0	0	0	0	0.435562	0	0
NME8	0	0	3.97996e-20	3.1279e-18	0	0	0	0	0	0	0	0	0	0	0	0	0	0	0	0	0	0	0
EPDR1	0	0	0	0	0	0	0	0	0	0	0.0728569	0	0	0	0	0	0	0	0	0	0.111202	0	0
SNX10	1.72045	0	0.00961424	0.0140838	0	0	0	0	0.332364	0	0	0	0.157875	0	0	0	0	0	0	0	0	0	0
SEPHS1	1.13719	0	0.02234	0.0524635	0	0	0	0	0	0	0	0	0.0576195	0	0	0	0	0	0	0	1.32236	0	0
MRPL28	2.99854	0	0.00492913	0	0.348612	0	0	0	0	0	0	0	0	0	0	0	0	0	0	0	0	0	0
HBQ1	0.316281	0	0	0	0	0	0	0	0	0	0	0	0	0	0	0	0	0	0	0	0	0	0
ITPKC	1.35211	0	0.00909826	0	0	0	0	0	0	0	0	0	0	0	0	0	0	0	0	0	0	0	0
CEACAM6	2.91219	0.105343	0.0248696	0.0231778	0	0	0	0	0	0	0	0	0	0	0	0	0	0	0	0	0	0	0
FAT2	0.266629	0	0	0	0	0	0	0	0	0	0	0	0.0183239	0	0	0	0	0	0	0	0.0881092	0	0
RBM22	2.67452	0.0870679	0.00880553	0.0194438	0	0	0	0	0.491838	0	0.107329	0	0	0	0	0	0	0	0.220815	0	0	0	0
TMED2	5.23154	0.197466	0.0029813	0	0.813227	0	0	0	0.39904	0	0	0	0	0	0	0.000951092	0	0	0.827415	0	0	0	0
ERO1LB	1.08403	0.0467812	0.00777653	0.00914656	0.115573	0	0	0	0	0	0	0	0	0	0	0	0	0	0	0	0	0	0
ZFAND6	4.25636	0	0.0132996	0.0463876	0	0	0	0	0.267532	0	0.0772394	0	0	0	0	0.00396177	0	0	0.509756	0	0	0	0
HSD17B2	0.838512	0	0	0	0	0	0	0	0	0	0	0	0	0	0	0	0	0	0	0	0.42391	0	0
TXLNG	2.63744	0.0998408	0.00632113	0	0.0081846	0	0	0.484654	0	0	0	0	0	0	0	0.000874109	0	0	0	0	0	0	0
PPEF1	0	0	0.0186158	0	0	0	0	0	0	0	0	0	0.0827851	0	0	0.00428553	0	0	0	0	0	0	0
LAT2	1.34908	0.169459	0.0159813	0.0439246	0	0	0	0.878717	0.322014	0	0	0	0	0	0	0	0	0	0	0	0	0	0
HUWE1	2.64604	0	0	0.042429	0.467044	0	0	0	0	0	0	0	0.286316	0	0	0	0	0	0	0	0.612509	0	0
ZW10	1.94124	0	0.0102767	0.0475812	0.212717	0	0	0	0	0	0	0	0.0351572	0	0	0	0	0	0	0	0.511231	0	0
ALG9	1.53085	0	0.0099069	0	0	0	0	0	0.248359	0	0	0	0.0957068	0	0	0	0	0	0	0	0	0	0
MYBPC2	0.00495188	0	1.52598e-05	0.0120701	0	0	0	0	0	0	0	0	0	0	0	0	0	0	0	0	0	0	0
NOX4	0	0	0.00670192	0	0	0	0	0	0	0	0	0	0.0394514	0	0	0.00789586	0	0	0	0	0	0	0
ACOX3	2.50661	0	0.00465288	0	0.349173	0	0	0	0	0	0	0	0	0	0	0	0	0	0	0	0	0	0
MTMR2	1.14676	0	0	0.0433817	1.34824	0	0	0	0	0	0	0	0.219341	0	0	0	0	0	0	0	0.324737	0	0
PPP1R15A	2.53819	0	0.0268308	0	0	0	0	0	0	0	0	0	0	0	0	0	0	0	0	0	0	0	0
HSD17B14	0.397516	0	0	0	0	0	0	0	0	0	0	0	0.259307	0	0	0	0	0	0	0	0.325316	0	0
TRIP6	0.758887	0	0	0	0	0	0	0	0	0	0	0	0.140475	0	0	0	0	0	0	0	0.753478	0	0
ACHE	0.0197416	0	0	0	0	0	0	0	0	0	0	0	0	0	0	0	0	0	0	0	0	0	0
FTL	5.9247	0.448958	0	0	1.25821	0	0	1.39673	0.388321	0	0	0	0.286936	0	0	0.00474002	0	0	0	0	1.10444	0	0
SRRT	1.91219	0	0.0202679	0	0	0	0	0	0.0487339	0	0	0	0	0	0	0	0	0	0	0	0	0	0
BAX	0.478449	0	0.00702466	0	0.0490055	0	0	0	0	0	0	0	0	0	0	0	0	0	0	0	0	0	0
NLK	1.00914	0	0.00938315	0	0	0	0	0	0	0	0	0	0	0	0	0	0	0	0	0	0	0	0
PIGS	3.38237	0	0	0	0.00155521	0	0	0	0.109193	0	0.0968429	0	0	0	0	0.000103778	0	0	0.652953	0	0.360591	0	0
ADAMTS2	0	0	0	0	0	0	0	0	0	0	0.0292289	0	0	0	0	0.00369141	0	0	0	0	0.0232665	0	0.0125754
TMPRSS11E	0.647691	0	0.00414935	0	0	0	0	0	0	0	0	0	0.160434	0	0	0	0	0	0	0	0	0	0
ATXN7L3	0.189288	0	0.00241148	0.0329152	0	0	0	0	0	0	0	0	0	0	0	0	0	0	0	0	0	0	0
PGS1	1.09335	0	0.0123241	0.00937343	0	0	0	0	0	0	0	0	0	0	0	0	0	0	0	0	0	0	0
PSMC5	4.4954	0.102673	0.00213298	0	0.302972	0	0	0	1.03479	0	0	0	0	0	0	0.0091572	0	0	0.529843	0	0	0	0
UIMC1	2.14715	0	0.00675031	0.0333588	0	0	0	0	0.0669183	0	0.140353	0	0	0	0	0.000825645	0	0	0.248242	0	0.334295	0	0
CETP	0	0.00949549	0	0.0244928	0	0	0	0	0	0	0	0	0	0	0	0	0	0	0	0	0	0	0
MMP2	0	0	0.00134512	0	0.029582	0	0	0	0	0	0	0	0.591391	0	0	0	0	0	0	0	0.819443	0	0
MT3	0.287122	0	0	0	0	0	0	0	0	0	0	0	0	0	0	0	0	0	0	0	0	0	0
LPCAT2	0.451187	0	0.00639452	0	0	0	0	0	0	0	0	0	0.18509	0	0	0	0	0	0	0	0	0	0
GNAO1	0.0609959	0	0	0.0118698	0	0	0	0	0	0	0	0	0	0	0	0	0	0	0	0	0	0	0
OGFOD1	4.21706	0.257917	0.00570037	0	0.492781	0	0	0.295365	0	0	0	0	0.0752187	0	0	0.003416	0	0	0	0	0.273922	0	0
SH3BP2	0.832156	0	0	0	0.177497	0	0	0	0	0	0	0	0	0	0	0	0	0	0	0	0.206337	0	0
NOP14	1.3611	0.060634	0.00505749	0	0	0	0	0	0	0	0	0	0	0	0	0	0	0	0	0	0	0	0
ADD1	2.66751	0	0.000435665	0.044329	1.32874	0	0	0	0	0	0	0	0.0290479	0	0	0	0	0	0	0	0.261454	0	0
L2HGDH	0.429628	0	0	0.00444561	0	0	0	0.02728	0.482741	0	0	0	0	0	0	0	0	0	0	0	0	0	0
TXNDC16	1.25585	0	0.00492418	0	0	0	0	0	0	0	0	0	0	0	0	0	0	0	0	0	0	0	0
C14orf166	4.26389	0.169247	0.00935571	0	0	0	0	0.738057	0.552135	0	0	0	0	0	0	0.00454049	0	0	0.0317477	0	0.641079	0	0
NID2	0	0.0557371	0	0.00625484	0	0	0	0.962954	0	0	0.140796	0	0	0	0	0.00141221	0	0	0	0	0	0	0
GMCL1	1.08951	0	0	0.0251557	0.0270681	0	0	0	0	0	0	0	0.173581	0	0	0	0	0	0	0	0.0832461	0	0
SF3B2	3.06459	0.215795	0.00140114	0	0.851765	0	0	0.0679884	0.586524	0	0	0	0	0	0	0	0	0	0.418326	0	0	0	0
KLHL42	0	0	0.00653356	0	0.169098	0	0	0	0	0	0	0	0.0689438	0	0	0	0	0	0	0	0.514898	0	0
GNAS	4.11694	0	0	0.0595343	1.45772	0	0	0	0	0	0	0	0.348453	0	0	0	0	0	0	0	0.527925	0	0
DNM1L	3.41237	0.0345864	0	0.00488856	0	0	0	0	0.601582	0	0	0	0	0	0	0.00226667	0	0	0.722787	0	0	0	0
PTHLH	0.193731	0	0	0	0.247767	0	0	0	0	0	0	0	0	0	0	0	0	0	0	0	0	0	0
PHACTR3	0.198664	0	0	0	0	0	0	0	0	0	0	0	0	0	0	0	0	0	0	0	0	0	0
ERGIC2	3.54315	0	0.00379737	0	0.175391	0	0	0	0.986055	0	0	0	0	0	0	0.00166415	0	0	0.948176	0	0.680561	0	0
TFAP2C	2.91713	0	0	0.00625115	0	0	0	0	0	0	0.168366	0	0	0	0	0.00270164	0	0	0.402103	0	0.213625	0	0
AURKA	1.80766	0	0.00251486	0.0326057	0	0	0	0	0.125696	0	0.0633011	0	0	0	0	0.00169581	0	0	1.00571	0	0	0	0
CASS4	0.0803234	0	0.0177299	0.0278492	0	0	0	0	0	0	0	0	0	0	0	0	0	0	0	0	0	0	0
PIR	2.32737	0	0.00735111	0.0179926	0.972553	0	0	0	0	0	0	0	0.0515805	0	0	0	0	0	0	0	0.604366	0	0
AAMDC	3.96007	0	0.0120464	0	0	0	0	0.207352	0.173294	0	0	0	0	0	0	0	0	0	0.0204379	0	0	0	0
RFX2	2.21214	0	0.00151154	0.0208459	0	0	0	0	0	0	0	0	0	0	0	0.00140292	0	0	0	0	0.307365	0	0
SLC6A14	0.331428	0	0	0	0	0	0	0	0	0	0	0	0.148411	0	0	0	0	0	0	0	1.7593	0	0
METTL2A	2.87143	0.180784	0.0034622	0	0	0	0	0	0.321217	0	0.0199612	0	0	0	0	0.00832326	0	0	0.177006	0	0	0	0
SULT2B1	1.22605	0	0.00590434	0	0	0	0	0	0.670435	0	0	0	0	0	0	0	0	0	0	0	0	0	0
ALG6	1.78354	0	0.00799494	0.0440233	0	0	0	0	0	0	0	0	0.209215	0	0	0	0	0	0	0	0.767948	0	0
CNOT3	0.092761	0	0.000902826	0	0.0849288	0	0	0	0	0	0	0	0	0	0	0	0	0	0	0	0	0	0
GP6	0.0597389	0	0	0	0	0	0	0	0	0	0	0	0	0	0	0	0	0	0	0	0	0	0
PTPN4	0.538602	0	0	0.0153231	0.466926	0	0	0	0	0	0	0	0.0779317	0	0	0	0	0	0	0	0.818335	0	0
DDX18	2.55687	0	0	0.0494634	1.37937	0	0	0	0	0	0	0	0.0606445	0	0	0	0	0	0	0	0.327178	0	0
KHSRP	0.088381	0	0.00217684	0.0211195	0	0	0	0	0	0	0	0	0	0	0	0	0	0	0	0	0	0	0
GNA11	0.743974	0	0	0	0	0	0	0	0	0	0	0	0	0	0	0	0	0	0	0	0	0	0
ASAP3	0.679029	0	0.00155869	0.0292258	0	0	0	0	0	0	0	0	0.047213	0	0	0	0	0	0	0	0.728455	0	0
EDEM2	3.60811	0	0.00634462	0	0	0	0	0	0.213414	0	0.172041	0	0	0	0	0.0053026	0	0	0.449726	0	0	0	0
DNMT3B	0	0	0.00397115	0	0	0	0	0	0	0	0	0	0	0	0	0	0	0	0	0	0	0	0
REM1	0	0	0	0	0	0	0	0	0	0	0	0	0	0	0	0	0	0	0	0	0	0	0
TPX2	2.20686	0.387249	0.00284813	0	0.859381	0	0	0	0.0433979	0	0	0	0.00586698	0.0791464	0	0	0	0	0	0	0	0	0
FER1L4	0	0	0	0.0111221	0	0	0	0	0	0	0.0979665	0	0.0532031	0	0	0	0	0	0	0	0	0	0
PDRG1	4.13852	0.123552	0.00513263	0	0.0191235	0	0	0	0.606533	0	0	0	0	0	0	0.00421694	0	0	0.528308	0	0	0	0
EPB41L1	0.970509	0	0	0.00483759	0.579217	0	0	0	0	0	0	0	0	0	0	0	0	0	0	0	0	0	0
SLC15A1	0.0387474	0	0	0	0	0	0	0	0	0	0	0	0.409029	0	0	0	0	0	0	0	0.588711	0	0
DOCK9	1.43244	0.0320878	0	0	0.259532	0	0	0	0	0	0	0	0.0923412	0	0	0	0	0	0.188206	0	0.562067	0	0
ANKRD10	3.51613	0	0	0.0201027	0	0	0	0	0	0	0.0925181	0	0	0	0	0	0	0	0.587879	0	0.468242	0	0
TGDS	2.02034	0	0	0.0301976	0.639695	0	0	0	0	0	0	0	0.0322681	0	0	0	0	0	0	0	0.573121	0	0
DOCK3	0	0	0	0	0	0	0	0	0	0	0.0648108	0	0.0263792	0	0	0	0	0	0	0	0.00610416	0	0
C3orf18	0.138249	0	0	0	0	0	0	0	0	0	0	0	0	0	0	0	0	0	0	0	0	0	0
COQ9	3.36574	0	0.00407346	0.0449133	0.636401	0	0	0	0	0	0	0	0.12386	0	0	0	0	0	0	0	0.804685	0	0
TMEM40	0	0	0	0	0	0	0	0	0	0	0.120068	0	0.044876	0	0	0	0	0	0	0	0.709374	0	0
KIF9	2.07854	0	0.0096157	0	0.474099	0	0	0	0	0	0	0	0	0	0	0	0	0	0	0	0.545196	0	0
ARHGAP28	0.113024	0	0	0	0	0	0	0	0	0	0	0	0	0	0	0	0	0	0	0	0.357188	0	0
CRLS1	1.81417	0	0	0.0161493	0	0	0	0	0	0	0	0	0	0	0	0	0	0	0	0	0.342361	0	0
DEFB127	0.421414	0	0	0	0	0	0	0	0	0	0	0	0.0314366	0	0	0	0	0	0	0	0	0	0
PPP1R13B	1.03215	0	0.00657998	0	0.0127768	0	0	0	0	0	0	0	0	0	0	0	0	0	0	0	0	0	0
ATRN	0.371749	0	0.00411555	0.0153677	0	0	0	0	0	0	0	0	0.0865738	0	0	0	0	0	0	0	0.485225	0	0
SMOX	1.48989	0	0	0	0	0	0	0	0	0	0	0	0.0812175	0	0	0	0	0	0	0	0.639857	0	0
SIGLEC1	0	0	0	0	0	0	0	0	0	0	0.00711622	0	0	0	0	0.000849077	0	0	0	0	0.0226865	0	0.0102622
FKBP1A	4.29222	0.194142	0.00553657	0	0.556888	0	0	0.980821	0.310867	0	0	0	0	0	0	0.00148628	0	0	0	0	0.720668	0	0
NSFL1C	3.63172	0	0.0114275	0.0390839	0.998084	0	0	0	0	0	0	0	0.0320103	0	0	0	0	0	0	0	0.65392	0	0
SLC4A11	0.119261	0	0.00995145	0	0	0	0	0	0	0	0	0	0.179853	0	0	0	0	0	0	0	0.707497	0	0
C20orf194	0.653064	0.034026	0.000125534	0	0.163743	0	0	0.174084	0	0	0	0	0.0848762	0	0	0	0	0	0	0	0	0	0
ZNF343	1.42317	0	0.00772882	0.0124543	0	0	0	0	0	0	0	0	0.123473	0	0	0	0	0	0	0	0.982154	0	0
EBF4	0	0	0.00187795	0	0.377252	0	0	0	0	0	0	0	0	0	0	0	0	0	0	0	0	0	0
CPXM1	0	0	0.00605385	0	0.44418	0	0	0	0	0	0	0	0	0	0	0.00206215	0	0	0	0	0	0	0
MAVS	1.46895	0	0.00519069	0	0	0	0	0	0.348751	0	0	0	0	0	0	0	0	0	0	0	0	0	0
F11	0	0	0	0	0	0	0	0	0	0	0	0	0	0	0	0	0	0	0	0	0	0	0
XRN2	3.61866	0	0.00509003	0.043501	1.26711	0	0	0	0	0	0	0	0.0721052	0	0	0	0	0	0	0	0.227695	0	0
PLK1S1	0.695364	0	0.0119363	0	0	0	0	0	0.225057	0	0	0	0	0	0	0	0	0	0	0	0	0	0
DYNLL1	5.35513	0	0.00513083	0.0881179	1.85132	0	0	0	0	0	0	0	0.216661	0	0	0	0	0	0	0	0.596146	0	0
TESC	0	0	4.31759e-05	0.0203538	0	0	0	0	0	0	0	0	0	0	0	0	0	0	0	0	0	0	0
SNX5	3.50419	0.186927	0.000378158	0	0.347689	0	0	0.733082	0.447228	0	0	0	0	0	0	0.00324448	0	0	0	0	0.0828876	0	0
RPL6	4.89276	0.530509	0.000205207	0.00939779	1.51004	0	0	0.0663843	0	0	0	0	0.180017	0	0	0	0	0	0	0	0.445457	0	0
SIRPG	0	0	0.0176114	0	0	0	0	0	0.994991	0	0	0	0	0	0	0	0	0	0	0	0	0	0
MAPKAPK5	1.47807	0	0	0.0198556	0	0	0	0	0	0	0	0	0.0434073	0	0	0	0	0	0	0	0	0	0
P2RX7	1.46662	0	0.000878915	0	0.163713	0	0	0	0	0	0	0	0	0	0	0	0	0	0	0	0.173632	0	0
ESF1	2.09268	0	0.00142913	0.0189055	0.510036	0	0	0.0478423	0	0	0	0	0.148978	0	0	0	0	0	0	0	0.077247	0	0
RBBP9	1.98273	0	0.0123495	0	0.0975883	0	0	0	0	0	0	0	0	0	0	0	0	0	0	0	0.879223	0	0
ANAPC5	4.14659	0	0.0115526	0.0598151	1.03351	0	0	0	0	0	0	0	0	0	0	0	0	0	0	0	0.417198	0	0
SLC23A2	0.814118	0	0	0.0521414	0.460432	0	0	0	0	0	0	0	0.14216	0	0	0	0	0	0	0	0.111815	0	0
SLC8B1	0.849047	0	0.000397379	0.0223139	0	0	0	0	0	0	0	0	0.266972	0	0	0	0	0	0	0	0	0	0
TMEM230	4.61908	0.0247733	0.00617219	0	0	0	0	0	0.373592	0	0.0894916	0	0	0	0	0.00370983	0	0	0.7779	0	0.0888957	0	0
DZANK1	1.60486	0	0	0.0319815	0	0	0	0	0	0	0	0	0.287435	0	0	0	0	0	0	0	0.0155385	0	0
KDM2B	0.725441	0.176924	0.00639189	0	0.171475	0	0	0	0	0	0	0	0	0	0	0	0	0	0	0	0.122797	0	0
C20orf26	0.373341	0	0	0	0	0	0	0	0	0	0	0	0	0	0	0	0	0	0	0	0	0	0
LHX5	0	0	0	0	0	0	0	0	0	0	0	0	0	0	0	0	0	0	0	0	0	0	0
TASP1	2.25766	0	0.00611783	0.021456	0	0	0	0	0	0	0	0	0	0	0	0.000728332	0	0	0.247128	0	0.469402	0	0
OAS1	1.22497	0	0.00436501	0.0829188	0	0	0	0	0	0	0	0	0.422165	0	0	0	0	0	0	0	0	0	0
GCN1L1	1.9688	0.0974517	0.00544479	0.00587833	0	0	0	0	0	0	0.0284031	0	0	0	0	0.00162436	0	0	0.19818	0	0.421836	0	0
RPLP0	7.44045	0.406955	0.0058292	0	0.519669	0	0	0.553593	0.373035	0	0	0	0.0978217	0	0	0	0.344759	0	0	0	0	0	0
PXN	0.8985	0	0.00636542	0	0.400741	0	0	0	0	0	0	0	0	0	0	0	0	0	0	0	0	0	0
SIRT4	0.504869	0	0	0	0	0	0	0	0	0	0	0	0	0	0	0	0	0	0	0	0.527517	0	0
RPH3A	0	0	0.00156336	0	0.166224	0	0	0	0	0	0	0	0	0	0	0	0	0	0	0	0	0	0
KIF16B	1.77462	0	0.00736714	0	0	0	0	0	0	0	0	0	0	0	0	0	0	0	0	0	0	0	0
TRMT6	2.50394	0	0.0140874	0.0470896	0.0561404	0	0	0	0	0	0	0	0	0	0	0	0	0	0	0	0.157283	0	0
CHGB	0.322928	0	0.00472014	0.023442	0	0	0	0	0	0	0	0	0	0	0	0	0	0	0	0	0	0	0
PEBP1	5.33549	0.182154	0.00244521	0	0.838213	0	0	0	0.559337	0	0	0	0	0	0	0.00428613	0	0	0.272339	0	0	0	0
TBX5	0	0	0	0	0	0	0	0	0	0	0	0	0	0	0	0.000786022	0	0	0	0	0	0	0
BRAP	1.38853	0	0.00517745	0	0.339908	0	0	0	0	0	0	0	0	0	0	0	0	0	0	0	0	0	0
ERP29	4.76897	0.0934223	0.00990731	0	0.430904	0	0	0	0.498367	0	0	0	0	0	0	0.00619713	0	0	0.336609	0	0	0	0
NOS1	0.0156775	0	0	0	0	0	0	0	0	0	0	0	0	0	0	0	0	0	0	0	0	0	0
FUS	3.12132	0.224118	0.00268709	0	0.468742	0	0	0	0.393594	0	0	0	0	0	0	0.00223417	0	0	0	0	0.109048	0	0
IGBP1	3.50318	0.12324	0.00405324	0	0.160778	0	0	0	0.909544	0	0	0	0	0	0	0.00597758	0	0	0.285198	0	0	0	0
FXYD5	3.3136	0.486715	0.018035	0	0.323664	0	0	0	0	0	0	0	0	0	0	0	0	0	0	0	1.04472	0	0
ZNF302	2.11414	0	0.000584357	0	0	0	0	0.0658891	0.221532	0	0.0180617	0	0	0	0	0.00503667	0	0	0	0	0	0	0
GRAMD1A	0.872852	0	0	0	0	0	0	0	0	0	0	0	0.164149	0	0	0	0	0	0	0	0	0	0
FXYD3	5.29668	0	0.0103841	0	0	0	0	0	0	0	0.187029	0	0	0	0	0.00815274	0	0	0.577875	0	0.215482	0	0
HEPH	0.586015	0	0	0	0	0	0	0	0	0	0	0	0.237141	0	0	0	0	0	0	0	1.24332	0	0
CDIP1	1.31631	0.107464	0.00946437	0.0147808	0	0	0	0	0	0	0	0	0	0	0	0	0	0	0	0	0	0	0
CMTM1	0.120749	0	0	0	0	0	0	0	0	0	0	0	0	0	0	0	0	0	0	0	0	0	0
KCNH4	0	0	0	0	0	0	0	0	0	0	0	0	0	0	0	0	0	0	0	0	0	0	0
GANAB	2.24008	0	0.0102528	0.0273473	0.942622	0	0	0.189703	0	0	0	0	0.0373415	0	0	0	0	0	0	0	0.462699	0	0
GMIP	0	0.00681955	0.00319883	0.0203277	0	0	0	0	0	0	0	0	0	0	0	0	0	0	0	0	0	0	0
RBM41	1.70451	0	0	0.0222154	0.425216	0	0	0	0	0	0	0	0.130798	0	0	0	0	0	0	0	0.915277	0	0
BIRC5	2.5679	0	0.0144228	0	0.0822879	0	0	0	0	0	0	0	0	0	0	0	0	0	0	0	0	0	0
LAG3	0.353464	0	0.00259917	0.0290898	0	0	0	0	0	0	0	0	0.123096	0	0	0	0	0	0	0	0	0	0
MLF2	3.48753	0	0.00612333	0	0	0	0	0	0.424621	0	0	0	0.16988	0	0	0	0	0	0	0	0	0	0
OTUB2	1.0644	0	0.00106621	0	0	0	0	0	0	0	0	0	0	0	0	0	0	0	0	0	0	0	0
DDX24	3.87863	0.376984	0.00642943	0	0.681426	0	0	0	0.621726	0	0	0	0	0	0	0.00154696	0	0	0.369677	0	0	0	0
ZBTB25	1.4446	0	0	0.029792	0	0	0	0	0	0	0	0	0.100569	0	0	0	0	0	0	0	0.382849	0	0
NECAP1	2.9893	0.188154	0	0.00150276	0	0	0	0.165503	0.144499	0	0	0	0.0841235	0	0	0	0	0	0.510277	0	0.690197	0	0
ARHGAP4	0.0987652	0	0.00276762	0	0.0343939	0	0	0	0	0	0	0	0	0	0	0	0	0	0	0	0	0	0
ANKRD24	0.0284801	0	0	0	0	0	0	0	0	0	0	0	0	0	0	0	0	0	0	0	0.00278547	0	0
DHX32	1.75636	0	0.00430272	0.00287126	0	0	0	0	0	0	0	0	0.0246488	0	0	0	0	0	0	0	0.177145	0	0
RCOR1	1.35922	0	0.00826778	0	0.0323208	0	0	0	0	0	0	0	0	0	0	0	0	0	0	0	0	0	0
GPATCH2L	2.85739	0.109147	0.00808524	0	0.0535534	0	0	0.0945079	0	0	0	0	0	0	0	0	0	0	0	0	0	0	0
LTBP4	0.120212	0	0	0	0	0	0	0	0	0	0	0	0	0	0	0	0	0	0	0	0	0	0
BLVRB	3.88141	0	0.00221673	0	0.436635	0	0	0	0.952532	0	0	0	0	0	0	0.0051627	0	0	0.295984	0	0	0	0
SLC9A1	1.35165	0	0.0078062	0	0.198744	0	0	0	0	0	0	0	0	0	0	0	0	0	0	0	0	0	0
SPTLC1	3.37921	0.00343607	0.00860696	0.0468358	0.832184	0	0	0	0	0	0	0	0	0	0	0	0	0	0	0	0.955733	0	0
PAPOLA	3.96537	0.149312	0.00547618	0	0.179316	0	0	0	0.259648	0	0	0	0	0	0	0.00444176	0	0	0.273239	0	0	0	0
CCNK	1.57764	0	0.0127585	0	0	0	0	0	0	0	0	0	0	0	0	0	0	0	0	0	0	0	0
PCBP4	0.272312	0	0	0	0	0	0	0	0	0	0	0	0	0	0	0	0	0	0	0	0.635878	0	0
RGS1	2.9956	0.414285	0.00862816	0	0.251025	0	0	0.920142	0.672447	0	0	0	0.178536	0	0	0	0	0	0	0	0.450234	0	0
YPEL3	1.5945	0	0	0.00284995	0.161416	0	0	0	0	0	0	0	0.023265	0	0	0	0	0	0	0	0.447277	0	0
MRPS33	3.40992	0	0.00632593	0.0573474	1.27928	0	0	0	0	0	0	0	0.099593	0	0	0	0	0	0	0	0.882004	0	0
NDUFB2	4.95991	0.362898	0.000803174	0.0203325	1.41322	0	0	0.133919	0	0	0	0	0.22599	0	0	0	0	0	0	0	1.16932	0	0
NUDC	2.02807	0	0.0176572	0	0	0	0	0	0	0	0	0	0	0	0	0	0	0	0	0	0	0	0
MAEA	1.80781	0	0.00894606	0	0.0601499	0	0	0	0	0	0	0	0	0	0	0	0	0	0	0	0	0	0
ICAM1	1.00653	0	0.0179345	0	0	0	0	0	0.591348	0	0	0	0	0	0	0	0	0	0	0	0	0	0
STRN4	0.331317	0	0.00119797	0.0146602	0	0	0	0	0	0	0	0	0	0	0	0	0	0	0	0	0	0	0
IRAK3	0	0	0	0	0	0	0	0	0	0	0	0	0	0	0	0.00069986	0	0	0	0	0	0	0
LYZ	0.708218	0	0.0178971	0.0786732	0.785104	0	0	0	0	0	0	0	0.142283	0	0	0	0	0	0	0	1.23031	0	0
SI	0	0	0	0	0	0	0	0	0	0	0	0	0	0	0	0	0	0	0	0	0	0	0
MUL1	2.80513	0	0.0126137	0	0.0759464	0	0	0.288599	0	0	0	0	0	0	0	0	0	0	0	0	0	0	0
TFAP4	0.0242996	0	0	0	0	0	0	0	0	0	0	0	0	0	0	0	0	0	0	0	0.00485749	0	0
PDCD7	1.82588	0	0.00532882	0.028549	0	0	0	0	0	0	0	0	0.164772	0	0	0	0	0	0	0	0.128213	0	0
SPG21	2.29271	0	0.0150488	0.0186937	0.086425	0	0	0	0	0	0	0	0	0	0	0	0	0	0	0	0.779819	0	0
FETUB	0.34954	0	0	0	0	0	0	0	0	0	0	0	0	0	0	0	0	0	0	0	0.120464	0	0
DNAJB11	3.7106	0.219273	0	0	0.387641	0	0	0.229881	0.395772	0	0	0	0	0	0	0.00340621	0	0	0.458604	0	0	0	0
LEPREL1	0	0	0	0	0	0	0	0	0	0	0.147655	0	0	0	0	0	0	0	0	0	0.107955	0	0.0417346
THPO	0.128015	0	0	0	0	0	0	0	0	0	0	0	0	0	0	0	0	0	0	0	0	0	0
CHRD	0.25714	0	0	0	0	0	0	0	0	0	0	0	0	0	0	0	0	0	0	0	0	0	0
FLT3LG	0	0	0.00651918	0	0.53808	0	0	0	0	0	0	0	0	0	0	0.00012028	0	0	0	0	0	0	0
RAB11FIP3	0.379392	0	0.00027393	0	0	0	0	0	0	0	0	0	0.190786	0	0	0	0	0	0	0	0	0	0
GNPTG	2.37651	0	0.00340228	0.0148566	0	0	0	0	0	0	0	0	0.107256	0	0	0	0	0	0	0	0	0	0
ZNF268	2.65893	0.0442393	0	0	0.624943	0	0	0.067652	0.467959	0	0	0	0.120782	0	0	0	0.0799256	0	0	0	0.211112	0	0
GOLGA3	1.71775	0	0	0.018423	0	0	0	0	0.146292	0	0	0	0	0	0	0.0021474	0	0	0.198226	0	0.248829	0	0
PABPC4	2.77863	0	0.00336696	0	0	0	0	0	0.498186	0	0.0457108	0	0	0	0	0.00222994	0	0	0.417616	0	0	0	0
CD209	0	0	0	0	0	0	0	0	0	0	0	0	0	0	0	0.000292631	0	0	0	0	0	0	0
CERS4	0.90104	0	0.00879646	0.00944394	0	0	0	0	0	0	0	0	0.0904107	0	0	0	0	0	0	0	0	0	0
MCOLN1	0.50492	0	0.0119074	0.0240519	0	0	0	0	0	0	0	0	0	0	0	0	0	0	0	0	0	0	0
USP48	1.70077	0	0.0122921	0	0.230792	0	0	0	0	0	0	0	0	0	0	0	0	0	0	0	0	0	0
EFNB1	0	0	0	0	0.320503	0	0	0	0	0	0	0	0	0	0	0	0	0	0	0	0	0	0
PDPR	1.21432	0	0.00787551	0	0.39823	0	0	0	0	0	0	0	0	0	0	0	0	0	0	0	0	0	0
AARS	3.41045	0	0.00986602	0.0425095	0.697862	0	0	0	0	0	0	0	0.0109292	0	0	0	0	0	0	0	1.18555	0	0
GLG1	2.44703	0	0	0.0172141	0.394882	0	0	0	0	0	0	0	0.112073	0	0	0	0	0	0	0	0.711926	0	0
KIF4A	1.8129	0.184534	0.000423106	0	0.615063	0	0	0	0	0	0	0	0	0	0	0	0	0	0	0	0	0	0
TNRC6A	2.15032	0	0.00265631	0.0411749	0.516301	0	0	0	0	0	0	0	0.152858	0	0	0	0	0	0	0	0.129165	0	0
FCGBP	0.0674281	0	0	0	0	0	0	0	0	0	0	0	0	0	0	0	0	0	0	0	0.0218379	0	0
PLEKHG2	0.341321	0	0	0.0382495	0	0	0	0	0	0	0.148851	0	0	0	0	0	0	0	0	0	0	0	0
DLL3	0.133189	0	0	0	0	0	0	0	0	0	0	0	0	0	0	0	0	0	0	0	0.045903	0	0
NAT14	0.593158	0	0.00729576	0	0	0	0	0	0	0	0	0	0	0	0	0	0	0	0	0	0.444378	0	0
PITPNM2	0.239975	0	0	0.0104143	0	0	0	0	0	0	0	0	0	0	0	0	0	0	0	0	0	0	0
EXOC1	1.67214	0	0	0.0270708	0.788661	0	0	0	0	0	0	0	0	0	0	0	0	0	0	0	0.467813	0	0
RBM27	2.078	0	0.01129	0	0	0	0	0	0.173811	0	0	0	0	0	0	0	0	0	0	0	0	0	0
POU4F3	0	0	0	0	0	0	0	0	0	0	0	0	0	0	0	0	0	0	0	0	0	0	0
OSBPL8	1.88998	0	0.00298948	0	0.667624	0	0	0	0	0	0	0	0	0	0	0	0	0	0	0	0	0	0
DTX2	0.752103	0	0.0065951	0	0.303276	0	0	0	0	0	0	0	0	0	0	0	0	0	0	0	0	0	0
NLRC4	0.0215662	0	0	0	0	0	0	0	0	0	0	0	0	0	0	0	0	0	0	0	0.0743469	0	0
PUS7	2.52769	0	0.0022581	0.000858105	0	0	0	0	0	0	0	0	0	0	0	0	0	0	0	0	0	0	0
LAMB4	0.174553	0	0	0	0	0	0	0	0	0	0	0	0	0	0	0	0	0	0	0	0	0	0
NRCAM	0.225388	0	0	0	0	0	0	0	0	0	0	0	0	0	0	0	0	0	0	0	0	0	0
LAMB1	0	0	0	0	0.602885	0	0	0	0	0	0	0	0.0810502	0	0	0	0	0	0	0	0.685764	0	0
SLC26A4	0.247035	0	0	0	0	0	0	0	0	0	0	0	0	0	0	0	0	0	0	0	0.0228846	0	0
SLC26A3	0.00142512	0	0.00834855	0	0	0	0	0	0	0	0	0	0	0	0	0	0	0	0	0	0	0	0
DLD	3.82685	0	0.0169964	0.0527107	0.538703	0	0	0	0	0	0	0	0	0	0	0	0	0	0	0	0.835493	0	0
WDR7	1.53659	0	0.0109127	0.0316189	0	0	0	0	0.409616	0	0	0	0	0	0	0	0	0	0	0	0	0	0
TXNL1	3.84206	0.267714	0.00709676	0	0.4367	0	0	0.870241	0	0	0	0	0	0	0	0	0	0	0	0	0	0	0
IL5RA	0	0	0	0	0	0	0	0	0	0	0	0	0	0	0	0	0	0	0	0	0	0	0
ABCC6	0.37649	0	0.00165694	0.00974826	0	0	0	0	0	0	0	0	0.260456	0	0	0	0	0	0	0	0	0	0
CMTM6	3.05973	0.302847	0.00623536	0	0.782707	0	0	0	0.276406	0	0	0	0	0	0	0.000286548	0	0	0.0876236	0	0	0	0
ITGA6	0.832559	0	0.00153741	0	0	0	0	0	0	0	0	0	0	0	0	0	0	0	0	0	0.847114	0	0
RAPGEF4	0.586731	0	0	0.0384538	0	0	0	0	0	0	0	0	0	0	0	0	0	0	0	0	0	0	0
SMPX	0.204284	0	0	0	0	0	0	0	0	0	0	0	0	0	0	0	0	0	0	0	0	0	0
FH	3.11739	0	0.00368425	0.0493769	1.21963	0	0	0	0	0	0	0	0.249042	0	0	0	0	0	0	0	0.468703	0	0
SEL1L3	0.776896	0.589267	0.00507908	0	0.229093	0	0	0	0	0	0	0	0	0	0	0	0	0	0	0	0	0	0
TF	1.4681	0	0	0	0	0	0	0	0	0	0	0	0.303086	0	0	0	0	0	0	0	0.10741	0	0
CDV3	3.43955	0.268157	0.0107559	0	0	0	0	0	0.709299	0	0.0671793	0	0	0	0	0.000305512	0	0	0.729908	0	0	0	0
MYO15A	0.0304239	0	0	0	0	0	0	0	0	0	0.0153396	0	0.0220217	0	0	0	0	0	0	0	0.0365588	0	0
ALKBH5	1.63742	0	0.00267169	0	0.234766	0	0	0	0.975949	0	0	0	0	0	0	0.000549143	0	0	0.35583	0	0	0	0
APOH	0	0	0	0	0	0	0	0	0	0	0.0220234	0	0.00410688	0	0	0	0	0	0	0	0	0	0
NLRP1	0	0	0.00699132	0.0501073	0.0195661	0	0	0	0	0	0	0	0.161138	0	0	0	0	0	0	0	0.00974122	0	0
PITPNM3	0.00341251	0	0.00268358	0	0.000256722	0	0	0	0	0	0	0	0	0	0	0	0	0	0	0	0.0213745	0	0
SPAG7	3.38731	0.0174999	0.00811432	0.0240658	0.146739	0	0	0	0	0	0	0	0	0	0	0	0	0	0	0	0	0	0
ORC6	2.45292	0	0.00756165	0.0552101	0.0938323	0	0	0	0	0	0	0	0	0	0	0	0	0	0	0	0.0940514	0	0
ZFHX4	0	0	0	0	0	0	0	0	0	0	0.0908871	0	0	0	0	0.00312264	0	0	0	0	0.295292	0	0
SLC17A6	0	0	0	0	0	0	0	0	0	0	0	0	0	0	0	0	0	0	0	0	0	0	0
CPA1	0	0	0	0	0	0	0	0	0	0	0	0	0	0	0	0	0	0	0	0	0	0	0
ZC3HC1	3.23426	0.256259	0.00913639	0	0.121258	0	0	0	0	0	0	0	0	0	0	0	0	0	0	0	0.0918196	0	0
ESR1	2.6102	0	0	0	0	0	0	0	0	0	0	0	0	0	0	0	0	0	0	0	0	0	0
RGS17	0.0242518	0	0.000276547	0	0	0	0	0	0	0	0	0	0.118995	0	0	0	0	0	0	0	0.0298429	0	0
ANGPT2	0	0.0225506	0.00265193	0.0111567	0	0	0	0	0	0	0	0	0	0	0	0	0	0	0	0	0	0	0
TMEM101	2.7242	0	0.00301702	0.0365104	0	0	0	0	0	0	0	0	0.245465	0	0	0	0	0	0	0	0	0	0
CD200	0	0	0.0069209	0	0	0	0	0.892176	0.479043	0	0.0405622	0	0	0	0	0.00372677	0	0	0	0	0	0	0
CCDC80	0	0	0	0	0	0	0	0	0	0	0.100744	0	0.313658	0	0	0.00896836	0	0	0	0	0.0694924	0	0
CMA1	0	0	0	0	0	0	0	0	0	0	0	0	0	0	0	0	0	0	0	0	0	0	0
PSME1	4.89011	0.209573	0.00260101	0	0.689749	0	0	0.146757	1.01805	0	0	0	0	0	0	0	0	0	0.654754	0	0	0	0
PPP2R3C	2.1138	0	0.0134845	0.0494091	0	0	0	0	0	0	0	0	0.0275728	0	0	0	0	0	0.439451	0	0.891302	0	0
HAUS4	2.63426	0	0.0094524	0.0436905	0	0	0	0	0	0	0	0	0.0152411	0	0	0	0	0	0	0	0.342579	0	0
JPH4	0	0	0	0	0	0	0	0	0	0	0	0	0	0	0	0	0	0	0	0	0	0	0
MYH7	0.0218586	0	0	0	0	0	0	0	0	0	0	0	0.00093912	0	0	0	0	0	0	0	0	0	0
CEBPE	0	0	0	0	0	0	0	0	0	0	0	0	0	0	0	0	0	0	0	0	0	0	0
SLC7A8	2.87764	0	0.00015405	0	0	0	0	0	0	0	0	0	0	0	0	0	0	0	0	0	0	0	0
OSGEP	2.67923	0	0.0110577	0.0531627	0	0	0	0	0	0	0	0	0	0	0	0.000680192	0	0	0	0	1.1208	0	0
SLC22A17	0.202053	0	0	0	0	0	0	0	0	0	0	0	0.0903348	0	0	0	0	0	0	0	0.0998219	0	0
RNF31	1.70864	0	0.000806353	0	0.191993	0	0	0	0.575556	0	0	0	0	0	0	0.00257292	0	0	0.041815	0	0	0	0
SCFD1	3.65112	0.0831576	0	0	0	0	0	0.660407	0.188181	0	0	0	0.129457	0	0	0	0.182345	0	0.0188816	0	0.343775	0	0
G2E3	2.17937	0	0.00597847	0.0335581	0.870504	0	0	0.234812	0	0	0	0	0	0.0428434	0	0	0	0	0	0	0.191422	0	0
HECTD1	2.43901	0.214285	0.00918933	0	0.225568	0	0	0	0	0	0	0	0	0	0	0	0	0	0	0	0.758394	0	0
HNRNPC	5.24596	0	0.00591248	0.0832729	1.72294	0	0	0.135771	0	0	0	0	0.295657	0	0	0	0	0	0	0	0.350532	0	0
RPGRIP1	0	0.00744438	0	0.0180468	0	0	0	0	0	0	0	0	0	0	0	0	0	0	0	0	0	0	0
SUPT16H	3.47004	0	0	0.0578271	1.46461	0	0	0	0	0	0	0	0.206511	0	0	0	0	0	0	0	0.247171	0	0
TOX4	3.87787	0.0359472	0.00171908	0	0.550335	0	0	0.248055	0.93161	0	0	0	0	0	0	0	0	0	0.256076	0	0	0	0
GEMIN2	1.79691	0	0.00607692	0.0399307	0	0	0	0	0	0	0	0	0.106242	0	0	0	0	0	0	0	0.785388	0	0
TGM1	0	0	0	0	0	0	0	0	0	0	0.240938	0	0	0	0	0	0	0	0	0	0.533787	0	0
TINF2	2.65969	0	0.0167648	0.046659	0	0	0	0	0	0	0	0	0	0.0251779	0	0	0	0	0.175104	0	1.16873	0	0
DAZL	0	0	0	0	0	0	0	0	0	0	0.031738	0	0.00591842	0	0	0	0	0	0	0	0	0	0
TBL1Y	0	0	0	0	0	0	0	0	0	0	0	0	0	0	0	0	0	0	0	0	0	0	0
SEMA6A	0.901107	0	0	0.0321532	0	0	0	0	0	0	0	0	0	0	0	0	0	0	0	0	0	0	0
TRPM7	1.59936	0.200349	0.00544623	0	0.237221	0	0	0.473084	0	0	0	0	0	0	0	0	0	0	0	0	0	0	0
TYRO3	0	0	0.00492919	0	0	0	0	0	0	0	0.0552628	0	0.214393	0	0	0.00141348	0	0	0	0	0	0	0
WDR76	1.78393	0	0.014975	0	0.1734	0	0	0	0	0	0	0	0	0	0	0	0	0	0	0	0	0	0
CAPN3	0.557775	0	0	0.0228153	0	0	0	0	0	0	0	0	0.263933	0	0	0	0	0	0	0	0.574229	0	0
SNAP23	3.25473	0.342301	0.0117758	0	0.0565438	0	0	0.969475	0	0	0	0	0	0	0	0	0	0	0	0	0	0	0
TBX15	0	0	0	0	0	0	0	0	0	0	0.0859404	0	0.0819961	0	0	0.00609882	0	0	0	0	0	0	0
PHGDH	2.95681	0	0.0192331	0.0345675	0	0	0	0	0	0	0	0	0.101114	0	0	0	0	0	0	0	1.41872	0	0
COL9A3	0	0	0	0.0209408	0	0	0	0	0	0	0.122168	0	0	0	0	0	0	0	0	0	0.156616	0	0.000409726
EZR	4.48061	0	0.0238022	0	0.300992	0	0	1.13777	0	0	0	0	0	0	0	0	0	0	0	0	0	0	0
MYL6	6.58543	0.487819	0	0	1.02252	0	0	0.515489	0.117343	0	0	0	0.215441	0	0	0	0.10491	0	0	0	1.02924	0	0
AGO1	1.4353	0	0.00270791	0.017204	0.352087	0	0	0	0	0	0	0	0.156118	0	0	0	0	0	0	0	0.56178	0	0
TEKT2	0	0	0	0	0	0	0	0	0	0	0	0	0	0	0	0.000400222	0	0	0	0	0	0	0
CLSPN	0.799137	0	0.000658254	0.0494891	0.652736	0	0	0	0	0	0	0	0.0661648	0	0	0	0	0	0	0	0	0	0
RFFL	0.506396	0	0.015242	0	0	0	0	0	0	0	0	0	0	0	0	0	0	0	0	0	0	0	0
UNC13D	0.261842	0	0	0.000130525	0	0	0	0	0.0286146	0	0	0	0	0	0	0	0	0	0	0	0	0	0
[truncated: 30,536 more rows]
